# Supplementary material for: Transcriptomic Analysis of a Diabetic Skin-Humanized Mouse Model Dissects Molecular Pathways Underlying the Delayed Wound Healing Response
Source: Genes (Basel). 2020 Dec 31;12(1):47. doi: 10.3390/genes12010047 (PMC7824036; doi:10.3390/genes12010047)
Supplement: Supplementary file 1 [file genes-12-00047-s001.zip]

Archive with 8 entries (7 files):
- genes-1033129-supplementaryNEW/
- genes-1033129-supplementaryNEW/Supp Table 1_Normalized data.xlsx
- genes-1033129-supplementaryNEW/Supp Table 2_Differentially expressed genes.xlsx
- genes-1033129-supplementaryNEW/Supp Table 3_Enriched processes diabetization.xlsx
- genes-1033129-supplementaryNEW/Supp Table 4_Enriched processes wound healing.xlsx
- genes-1033129-supplementaryNEW/Supp Table 5_Circuit pathway analysis wound healing.xlsx
- genes-1033129-supplementaryNEW/Suppl 1.tif
- genes-1033129-supplementaryNEW/Suppl 2.tif
