# Supplementary material for: Transcriptomic Analysis of a Diabetic Skin-Humanized Mouse Model Dissects Molecular Pathways Underlying the Delayed Wound Healing Response
Source: Genes (Basel). 2020 Dec 31;12(1):47. doi: 10.3390/genes12010047 (PMC7824036; doi:10.3390/genes12010047)
Supplement: Supplementary file 1 [file genes-12-00047-s001.zip › genes-1033129-supplementaryNEW/Supp Table 1_Normalized data.xlsx]

## Sheet: normdata_24arrays_conid
Affymetrix.Probe.Set.ID	Gene.Symbol	Ensembl	UniGene.ID	C0_1	C0_2	C0_3	C0_4	C0_5	D0_1	D0_2	D0_3	D0_4	D0_5	D0_6	C24_1	C24_2	C24_3	C24_4	C24_5	C24_6	C24_7	D24_1	D24_2	D24_3	D24_4	D24_5	D24_6
1007_s_at	DDR1	ENSG00000137332 /// ENSG00000204580 /// ENSG00000215522	Hs.631988	7.58535	7.639	7.51244	7.59706	7.51886	7.76366	7.64563	7.53681	7.49083	7.55128	7.72208	7.42066	7.22861	7.24039	7.09936	7.13996	7.22761	7.43251	7.25762	7.31298	7.17943	7.18827	7.1313	7.30135
1053_at	RFC2	ENSG00000049541	Hs.647062	3.97796	3.85734	3.83478	4.03646	3.65624	3.64029	3.71189	3.66722	3.69152	3.81942	3.55556	4.34404	3.92905	3.74206	4.05874	4.21457	4.15376	4.12162	4.77397	4.26986	3.83834	4.05234	4.21305	4.25119
117_at	HSPA6	ENSG00000173110	Hs.654614	1.71305	1.55973	1.71058	1.37513	1.50825	1.62192	1.64796	1.98158	1.88156	1.64469	1.71618	1.67942	1.96022	1.85444	1.90803	1.83408	1.88042	1.71735	2.00332	1.9387	2.05828	1.95541	1.86028	1.63148
121_at	PAX8	ENSG00000125618	Hs.469728	4.6913	4.81521	4.87817	4.57027	4.77388	4.84965	4.8343	4.9285	4.80565	5.0619	4.94308	5.14	5.43205	5.32188	4.84513	5.21537	5.3108	5.05179	5.34385	5.6226	5.18792	5.04224	5.57782	5.30964
1255_g_at	GUCA1A	ENSG00000048545	Hs.92858	0.511973	0.440313	0.503784	0.73031	0.6031	0.503739	0.596941	0.538532	0.576946	0.47648	0.674329	0.616956	0.586727	0.670477	0.543561	0.7654	0.731705	0.628685	0.533179	0.852604	0.436672	0.730856	0.608374	0.619715
1294_at	UBA7	ENSG00000182179	Hs.16695	3.48611	3.76254	3.88707	4.05399	3.67526	3.61878	3.488	3.62161	3.2568	3.67598	3.69191	3.56599	3.13019	3.2042	3.1471	3.29838	3.41519	3.84835	3.04965	2.75585	3.01982	2.90927	2.80938	2.97061
1316_at	THRA	ENSG00000126351	Hs.724	4.89333	4.62861	4.39598	4.80712	4.709	4.79912	4.42318	4.63756	4.65985	4.64924	4.54213	4.05766	4.19784	4.21322	4.06284	4.1219	3.70259	4.11373	3.90783	4.44323	4.07032	3.87388	3.93923	3.85536
1320_at	PTPN21	ENSG00000070778	Hs.437040	3.66685	3.48213	3.39066	3.48859	3.15008	3.03275	3.25683	3.73234	3.45496	3.58188	3.09744	3.1332	3.03955	2.92666	2.87083	3.02514	2.95736	3.23044	3.11385	3.37721	2.87126	2.98496	2.95898	2.77716
1405_i_at	CCL5	ENSG00000161570	Hs.514821	0.325194	0.390174	0.625783	0.383612	0.558503	0.49227	0.322772	0.4439	0.480127	0.692887	0.642094	2.01248	0.986569	1.12936	1.18084	0.869532	1.05068	0.909214	1.116	1.81139	0.68663	1.83408	1.32227	1.11548
1431_at	CYP2E1	ENSG00000130649	Hs.12907	0.887916	0.978494	0.831285	0.77571	0.861327	0.887916	1.02896	0.898536	1.14053	1.09575	1.0384	0.992573	0.795232	0.822739	0.875801	1.10763	0.732591	0.909225	0.889955	0.889212	0.857673	0.879292	0.866726	0.866122
1438_at	EPHB3	ENSG00000182580	Hs.2913	4.48233	4.52456	4.70537	4.76977	4.42726	4.03898	4.47466	4.5679	4.16171	4.41813	4.31975	3.90472	3.59912	3.93639	4.32197	4.09521	4.20823	4.05675	4.42026	4.76658	3.9812	4.30026	4.41541	4.08361
1487_at	ESRRA	ENSG00000173153	Hs.110849	4.21179	4.07068	4.16734	4.09864	4.1904	4.31915	4.34885	3.98165	4.07732	4.36593	4.44695	4.65936	4.771	4.77685	4.42578	4.61947	4.46188	4.48182	4.594	4.68711	4.70939	4.72801	4.88879	4.42659
1494_f_at	CYP2A6	ENSG00000198077 /// ENSG00000213052	Hs.250615	1.26803	1.7258	1.50047	1.46921	1.50986	1.6739	1.36282	1.78451	1.44249	1.84607	1.48489	1.62334	1.81078	1.88292	1.7211	1.50649	1.76237	1.68969	1.60769	1.89691	1.5711	1.49138	1.92336	1.74245
1598_g_at	GAS6 /// LOC100133684	ENSG00000183087	Hs.646346	7.78746	7.77415	7.80791	7.84104	7.77424	7.89179	7.92455	7.84487	7.81732	7.71389	8.05592	6.9599	6.90041	6.6105	6.91475	6.80291	6.84996	7.09082	6.89936	6.83554	6.62254	6.57414	6.47717	6.71889
160020_at	MMP14	ENSG00000157227	Hs.2399	5.60515	6.23868	6.17075	5.5476	5.73445	5.88632	5.88084	5.73564	5.43739	5.77043	5.79401	5.65408	5.74209	5.96683	5.56281	5.84637	5.99975	6.01765	5.99638	6.13032	5.64653	5.90667	5.87858	5.49168
1729_at	TRADD	ENSG00000102871	Hs.460996	5.09958	5.32494	5.3585	5.37777	5.16706	5.40704	5.53903	5.33834	5.26195	5.44137	5.48989	5.21127	5.02586	5.27958	5.09398	5.3025	5.29674	5.24776	5.39847	5.55143	5.32488	5.42843	5.44322	5.37391
1773_at	FNTB	ENSG00000125954	Hs.632345	2.26393	2.35578	2.24371	2.43552	2.30849	2.12113	2.1093	2.25948	1.96414	2.4759	2.15736	2.09833	2.17069	2.28486	2.37101	2.43279	2.55054	2.18522	2.70648	2.69232	2.20657	2.49108	2.5641	2.36015
177_at	PLD1	ENSG00000075651	Hs.382865	3.10404	3.0236	3.14335	3.35617	3.01012	2.99273	3.03696	3.01816	3.16177	2.99176	3.19393	2.78639	2.9013	2.71779	3.05208	2.87819	2.75317	2.69498	2.69806	2.66412	2.90169	2.81266	2.44871	2.67776
179_at	PMS2L11	ENSG00000186704	Hs.675888	4.69768	4.94903	4.68735	4.68724	4.83623	4.868	4.77117	4.96838	4.52616	5.31811	4.85569	4.89488	5.28044	5.24965	4.6973	5.07843	5.02461	4.99973	5.00981	5.56774	5.01815	4.88875	5.38978	5.17415
1861_at	BAD	ENSG00000002330	Hs.370254	3.81386	3.90805	3.97534	4.00146	3.475	4.23794	4.19852	3.92024	3.43743	3.69728	3.78198	3.76009	3.97585	3.89278	3.66887	3.74223	3.78513	3.77032	3.99833	3.84092	3.73078	3.99808	3.48169	3.36003
200000_s_at	PRPF8	ENSG00000174231	Hs.181368	6.42604	6.50549	6.44691	6.62666	6.49999	6.71014	6.71082	6.56344	6.6645	6.5738	6.62422	6.57581	6.47097	6.44193	6.5809	6.59061	6.48142	6.78134	6.93551	6.68888	6.59326	6.77171	6.45022	6.47954
200001_at	CAPNS1	ENSG00000126247	Hs.515371	5.3303	5.92531	5.68484	5.80792	5.76387	5.73588	5.6916	5.66314	5.56926	5.58899	5.5497	6.53497	6.87585	6.9652	6.36647	6.9236	6.85234	6.70791	7.05266	7.07454	7.04425	7.23865	7.03045	6.87436
200002_at	RPL35	ENSG00000136942	Hs.182825	9.20931	8.97966	9.04435	9.24237	9.29994	9.33491	9.12208	9.06133	9.1957	9.38663	9.29045	9.31447	9.34575	9.20327	9.11912	9.2464	9.2296	9.26508	9.23017	9.22319	9.26948	9.19786	9.28012	9.17559
200003_s_at	RPL28	ENSG00000108107	Hs.652114	10.13	10.1733	10.1419	10.2343	10.2404	10.3389	10.3254	10.1142	10.1889	10.3386	10.3687	10.2954	10.261	10.1419	10.0316	10.204	10.2727	10.3218	10.2207	10.2864	10.1253	10.1988	10.1432	10.1439
200004_at	EIF4G2	ENSG00000110321	Hs.183684	9.75421	9.67351	9.65214	9.71718	9.73031	9.59849	9.59352	9.70141	9.65872	9.43788	9.54925	9.64561	9.58005	9.57896	9.72389	9.801	9.55185	9.57246	9.5783	9.48319	9.76804	9.65665	9.64925	9.62907
200005_at	EIF3D	ENSG00000100353	Hs.55682	7.32223	7.26312	7.26036	7.25465	7.24975	7.35031	7.54625	7.32494	7.15799	7.27688	7.37149	7.40355	7.3694	7.31543	7.42649	7.40706	7.55209	7.31967	7.65592	7.63912	7.2782	7.47604	7.49614	7.444
200006_at	PARK7	ENSG00000116288	Hs.419640	7.64913	7.58878	7.73664	7.7748	7.74991	7.77433	7.7378	7.70691	7.85616	7.79618	7.72991	8.36464	8.37529	8.13609	8.12186	8.14575	8.08057	8.20601	8.23252	8.06262	8.12949	8.17338	8.18355	8.08335
200007_at	SRP14	ENSG00000140319	Hs.533732	8.63457	8.63326	8.63088	8.72954	8.66113	8.65033	8.50797	8.5111	8.60722	8.6755	8.61947	8.7788	8.78257	8.67042	8.61932	8.61693	8.68998	8.679	8.46414	8.36021	8.57298	8.47077	8.6997	8.63932
200008_s_at	GDI2	ENSG00000057608	Hs.299055	6.14667	6.02488	5.88834	6.09379	6.09852	5.05091	5.7823	5.78848	5.29187	5.56598	5.70242	5.85182	5.52109	5.89234	6.23835	6.25347	6.42089	5.79781	6.28445	6.23165	5.60594	6.10567	6.04252	6.27099
200009_at	GDI2	ENSG00000057608	Hs.299055	8.29282	8.09344	8.24163	8.21944	8.24039	8.13579	8.19245	8.12124	8.27448	7.87024	8.15967	8.42809	8.33239	8.10041	8.4575	8.37979	8.21663	8.30811	8.29675	8.02609	8.22669	8.41238	7.96654	8.30004
200010_at	RPL11	---	Hs.15535	9.70945	9.56679	9.58108	9.72126	9.639	9.73456	9.64081	9.63755	9.80482	9.77003	9.76452	9.67783	9.73597	9.59366	9.52114	9.52918	9.64072	9.64098	9.56445	9.5368	9.6058	9.4966	9.61428	9.59431
200011_s_at	ARF3	ENSG00000134287	Hs.119177	6.70841	6.82595	7.14211	6.77995	6.76298	6.94651	7.13517	6.89565	7.07952	6.9802	6.96491	7.06442	6.82166	6.73601	6.80754	6.8071	6.73731	6.9137	7.18297	7.27163	6.93777	7.0926	6.93246	6.80013
200012_x_at	RPL21	ENSG00000122026	Hs.381123	10.2842	9.95736	10.0698	10.193	10.2736	10.1947	10.087	10.1186	10.3245	10.3199	10.2999	10.2026	10.1271	10.0069	10.0767	10.0727	10.0986	10.1394	9.8932	9.77713	10.0082	9.8981	10.1144	10.0757
200013_at	RPL24	ENSG00000114391 /// ENSG00000181524	Hs.649475	9.40597	9.31	9.19147	9.43594	9.46417	9.3182	9.14574	9.39946	9.43011	9.64317	9.47792	9.68415	9.78938	9.64873	9.45926	9.68159	9.68121	9.66397	9.46823	9.44108	9.54103	9.45446	10.0002	9.56923
200014_s_at	HNRNPC	ENSG00000092199	Hs.508848	7.39429	7.22063	7.45585	7.15862	7.32891	7.08008	7.13627	7.32891	7.35555	7.20423	7.20994	7.61242	7.41796	7.26287	7.55394	7.51982	7.39516	7.3093	7.56377	7.51324	7.53872	7.4211	7.46537	7.57429
200015_s_at	2020-09-02	ENSG00000168385	Hs.716403	7.64841	7.77106	7.84176	7.74793	7.83249	7.53203	7.47659	7.54254	7.6137	7.34237	7.44016	7.31074	7.35947	7.30409	7.6416	7.5201	7.25199	7.48825	7.40754	6.97575	7.29103	7.31662	6.98015	7.36246
200016_x_at	HNRNPA1	ENSG00000135486	Hs.546261	10.1253	9.93139	9.92436	10.0541	9.92784	9.87617	9.93943	9.90951	9.97434	9.78788	9.85886	9.95314	9.87928	9.76791	10.0585	10.1027	9.97755	10.0235	9.99794	9.76321	9.94533	10.0574	9.89303	10.1204
200017_at	RPS27A	ENSG00000143947	Hs.546292	9.98382	9.48212	9.74496	9.69155	9.91176	9.91298	9.58414	9.74789	9.90354	9.75964	9.85452	9.83341	9.90462	9.66313	9.86567	9.81893	9.82138	9.75985	9.49079	9.38256	9.82534	9.53284	9.71504	9.75311
200018_at	RPS13	ENSG00000110700	Hs.446588	10.0287	9.95575	9.97479	9.99901	10.026	10.1442	9.8771	9.91316	10.1019	10.0628	10.0872	10.0477	9.96756	9.97152	9.90766	9.86127	9.90153	9.87503	9.89546	9.90533	9.9225	9.80185	9.88008	9.91808
200019_s_at	FAU	ENSG00000149806	Hs.387208	9.1488	9.19576	9.16925	9.21084	9.22959	9.47197	9.38687	9.38393	9.36713	9.39978	9.35768	9.57471	9.60061	9.3871	9.39911	9.37473	9.39116	9.44635	9.50925	9.49656	9.44267	9.57332	9.47324	9.28374
200020_at	TARDBP	ENSG00000120948	Hs.300624	7.16339	7.24786	7.16135	7.33275	7.21144	7.08753	7.24153	7.26755	7.1638	7.04236	7.13275	7.41899	7.47412	7.37621	7.45089	7.56698	7.44265	7.29553	7.57674	7.30363	7.41387	7.53105	7.35119	7.40638
200021_at	CFL1	ENSG00000172757	---	9.83108	9.79777	9.91373	9.87187	9.93765	10.0251	10.0984	9.86256	10.1456	10.12	9.96177	10.3769	10.4914	10.4211	10.5107	10.506	10.3505	10.409	10.5	10.5768	10.4931	10.4442	10.5638	10.3197
200022_at	RPL18	ENSG00000063177	Hs.515517	10.2195	10.2255	10.2218	10.2419	10.1364	10.4053	10.4179	10.2475	10.3058	10.4261	10.4033	10.2859	10.3871	10.2775	9.96458	10.1726	10.2021	10.182	10.3866	10.3433	10.3143	10.3092	10.2197	10.1744
200023_s_at	EIF3F	ENSG00000175390	Hs.516023	8.90035	8.65681	8.71788	8.79687	8.71316	8.90473	9.0749	8.80812	8.96213	9.01341	9.01431	8.74786	8.65659	8.55633	8.61798	8.57928	8.69782	8.7325	8.88212	8.84288	8.58113	8.64843	8.52879	8.53715
200024_at	RPS5	---	Hs.378103	9.6257	9.55238	9.61728	9.50776	9.51702	9.80918	9.72574	9.51923	9.76363	9.77056	9.69653	9.77897	9.86961	9.68879	9.58511	9.65751	9.61267	9.67296	9.8327	9.85322	9.79174	9.80732	9.56709	9.65807
200025_s_at	RPL27	ENSG00000131469	Hs.514196	10.8002	10.6689	10.6347	10.7817	10.7725	10.7808	10.7317	10.7675	10.9958	10.906	10.9002	10.8732	10.7767	10.7619	10.7558	10.7525	10.6526	10.7239	10.6794	10.6814	10.7481	10.5935	10.7958	10.7517
200026_at	RPL34	---	Hs.438227	9.56105	9.17415	9.24645	9.47547	9.55402	9.4316	9.21171	9.43727	9.59367	9.6224	9.58583	9.47439	9.36076	9.41358	9.27812	9.33815	9.40444	9.38284	9.08743	8.86295	9.30259	9.10825	9.45005	9.39349
200027_at	NARS	ENSG00000134440	Hs.465224	7.39133	7.12275	7.33971	7.40053	7.35099	7.31233	7.3588	7.30653	7.31363	7.2671	7.44036	7.6674	7.5735	7.41999	7.63141	7.73583	7.55152	7.45525	7.41269	7.04146	7.60266	7.54966	7.37972	7.68816
200028_s_at	STARD7	ENSG00000084090	Hs.469331	6.83827	6.62452	6.96561	6.87307	6.7857	6.87423	6.98528	6.90069	6.93198	6.56123	6.98819	6.76879	6.78162	6.57127	6.94198	6.67561	6.44951	6.56367	6.98208	6.77504	6.84282	6.86974	6.26606	6.59978
200029_at	RPL19	ENSG00000108298	Hs.381061	10.305	10.1136	10.0347	10.2462	10.2731	10.2409	10.2208	10.2317	10.339	10.3917	10.4009	10.3526	10.3676	10.1408	10.2288	10.2663	10.3222	10.2584	10.1255	10.0469	10.1746	10.2035	10.1801	10.1877
200030_s_at	SLC25A3	ENSG00000075415	Hs.290404	9.09995	9.02172	8.99119	8.99717	8.98448	9.04459	9.25015	8.99454	8.94081	8.91969	8.99857	9.31053	9.15444	9.22797	9.39827	9.30558	9.30777	9.31985	9.52417	9.41763	9.1832	9.3991	9.21028	9.29031
200031_s_at	RPS11	ENSG00000142534	Hs.433529	10.4901	10.3942	10.4659	10.4611	10.4434	10.5287	10.5203	10.4136	10.5723	10.5233	10.5518	10.4187	10.3944	10.3473	10.2314	10.3096	10.3894	10.3731	10.3366	10.3217	10.2989	10.3031	10.2484	10.3072
200032_s_at	RPL9	ENSG00000163682 /// ENSG00000182754 /// ENSG00000185078	Hs.513083	10.1653	9.78679	10.0186	10.0631	10.0593	10.1931	9.83161	9.98283	10.2986	10.0844	10.1015	9.93108	9.93661	9.88337	9.92291	9.87463	9.7547	9.75834	9.71661	9.73932	10.0162	9.73308	9.88283	9.89137
200033_at	DDX5	ENSG00000108654	Hs.279806	9.16674	9.21351	9.03005	9.11108	9.20803	9.14878	9.01408	9.1022	9.20924	9.25462	9.20671	9.02294	9.15658	9.17374	9.33945	9.19962	9.18859	9.10726	8.89781	9.18501	9.14449	8.92407	9.4272	9.22139
200034_s_at	RPL6	ENSG00000089009	Hs.528668	9.68807	9.23048	9.30605	9.49114	9.57203	9.65974	9.44221	9.44653	9.69434	9.58347	9.63279	9.56521	9.54341	9.38685	9.40569	9.5052	9.39622	9.49544	9.24331	9.07166	9.56947	9.28892	9.51964	9.48411
200035_at	DULLARD	ENSG00000175826	Hs.513913	6.01575	6.0395	6.06243	5.99226	6.08452	6.25067	6.25557	6.10839	6.10177	6.16944	6.08021	6.22512	6.23677	6.24891	5.82223	5.95046	6.21422	6.09942	6.35198	6.26774	6.2652	6.36497	6.07623	6.09093
200036_s_at	RPL10A	ENSG00000198755	Hs.148340	9.39439	9.0459	9.2136	9.23517	9.20196	9.35453	9.23561	9.15154	9.5325	9.33809	9.38914	9.30037	9.33222	9.18413	9.04147	9.16695	9.21397	9.2285	9.17243	9.1011	9.14321	9.0507	9.10193	9.15669
200037_s_at	CBX3	ENSG00000122565	Hs.381189	7.30356	7.08673	7.16689	7.2583	7.24067	7.08349	7.07043	6.88996	6.84801	6.85194	7.109	7.31716	7.27866	7.33004	7.47314	7.37179	7.39485	7.27379	7.20052	6.77556	7.26688	7.15431	7.24765	7.36228
200038_s_at	RPL17	ENSG00000212664 /// ENSG00000215472 /// ENSG00000216814	Hs.485090	10.0629	9.72721	9.62489	9.92364	9.95196	9.84801	9.67071	9.91541	9.98428	10.067	10.0213	9.94464	9.89357	9.8047	9.69483	9.84887	9.83168	9.81563	9.55127	9.29333	9.75201	9.53573	9.89178	9.80136
200039_s_at	PSMB2	ENSG00000126067	Hs.471441	6.4646	6.47938	6.63817	6.64335	6.56469	6.78673	6.70612	6.57776	6.55824	6.78464	6.63392	7.32391	7.35627	7.06495	7.08125	7.09467	7.07029	7.06758	7.19231	6.94803	7.11425	7.16595	7.07256	6.92459
200040_at	KHDRBS1	ENSG00000121774	Hs.709204	6.56067	6.52635	6.50805	6.64068	6.54659	6.63748	6.47265	6.38273	6.66139	6.56148	6.50579	6.82022	6.79372	6.86791	6.54333	6.82096	6.67082	6.78136	6.72223	6.47779	6.96166	6.73525	6.92476	6.66948
200041_s_at	BAT1	ENSG00000198563 /// ENSG00000215412 /// ENSG00000215425	Hs.254042	6.32478	6.40541	6.23694	6.57369	6.58849	6.57768	6.39584	6.45229	6.69718	6.77407	6.55864	6.40367	6.50127	6.44992	6.71752	6.78265	6.8423	6.45344	6.81709	6.60431	6.59513	6.49561	6.71045	6.42841
200042_at	C22orf28	ENSG00000100220	Hs.474643	6.19281	6.09538	6.30575	6.37095	6.11243	6.43302	6.47615	6.16053	6.21593	6.2638	6.29066	6.63897	6.52607	6.39709	6.65796	6.54558	6.48749	6.44331	6.68902	6.68512	6.40306	6.79017	6.56453	6.45454
200043_at	ERH	ENSG00000100632	Hs.509791	7.92801	7.95862	8.16588	8.00274	7.82675	8.00424	7.83508	7.86732	8.03552	7.96495	7.95291	8.33396	8.37982	8.33134	8.10909	8.23711	8.31652	8.33167	8.2571	8.06183	8.24056	8.15676	8.13247	8.16103
200044_at	SFRS9	ENSG00000111786	Hs.706889	6.91529	6.95406	7.07412	6.92062	6.88474	7.00699	6.85566	6.9965	7.05171	7.0015	6.89625	7.30706	7.05432	7.24021	7.1528	7.1875	7.27713	7.12577	7.27042	7.36908	7.27219	7.22729	7.33493	7.24446
200045_at	ABCF1	ENSG00000204574 /// ENSG00000206410 /// ENSG00000206490	Hs.655285	5.62504	5.5384	5.88431	5.57006	5.56809	5.81345	5.96095	5.68991	5.75954	5.5713	5.80079	6.03455	5.90697	5.69085	5.9436	5.79313	5.77866	5.83517	5.98742	5.85691	5.71613	5.88742	5.80574	5.85006
200046_at	DAD1	ENSG00000129562	Hs.82890	6.83832	6.95348	7.17717	6.94052	6.97503	6.93312	6.86148	7.00032	6.89657	7.08172	6.90955	7.46895	7.65306	7.42365	7.08813	7.19087	7.29768	7.37172	7.36275	7.23917	7.19825	7.2945	7.32258	7.14246
200047_s_at	YY1	ENSG00000100811	Hs.388927	7.97009	7.89565	7.61905	7.84905	7.8637	7.97335	7.76413	7.91753	8.12426	8.12665	7.91212	7.85941	7.95617	8.03317	7.70637	7.8494	7.92592	7.80638	7.83816	7.69776	7.93745	7.74335	8.38164	8.08157
200048_s_at	JTB	ENSG00000143543	Hs.6396	8.00927	8.04607	8.10058	8.05073	8.03534	8.00698	7.99487	7.88707	7.80799	7.84065	7.88329	7.94442	7.93518	7.83511	7.89317	7.98081	7.91959	7.91121	7.97961	7.78532	7.81282	7.88925	7.72353	7.80189
200049_at	MYST2	ENSG00000136504	Hs.21907	5.35509	5.15838	5.37177	5.21397	5.22271	5.23776	5.33286	5.21892	5.42227	5.36213	5.19526	4.90169	4.82626	4.86063	5.08991	5.02623	4.82341	5.05512	5.31806	5.13278	4.93989	4.95716	4.95116	4.92523
200050_at	ZNF146	ENSG00000167635	Hs.643436	6.27265	6.23022	6.28388	6.38952	6.27048	6.09038	5.77957	6.32324	6.18153	6.1602	6.23428	6.1306	6.03574	5.97316	5.92998	6.14769	6.14386	6.13645	5.34212	4.86783	6.15055	5.7707	6.01215	6.24124
200051_at	SART1	ENSG00000175467	Hs.502883	3.95877	3.72548	4.14184	4.07056	3.83198	4.02254	4.30968	4.01731	4.02254	4.05139	4.10387	4.16325	4.26844	3.85427	3.73345	4.0763	3.9792	4.29318	4.16987	4.05189	4.12374	4.22811	4.27124	3.98064
200052_s_at	ILF2	ENSG00000143621	Hs.75117	5.90145	5.94345	6.04846	5.91759	5.8452	5.89636	6.01142	5.9458	5.62039	6.01261	5.91043	6.45729	6.22282	6.36072	6.42943	6.63185	6.67605	6.329	6.72804	6.52352	6.36696	6.60556	6.70728	6.66397
200053_at	SPAG7	ENSG00000091640	Hs.90436	5.51245	5.65291	5.47097	5.61932	5.68096	5.79894	5.76877	5.57846	5.59809	5.8592	5.63316	5.54667	5.79617	5.86854	5.54785	5.67886	5.75876	5.88355	5.79157	5.7314	5.60713	5.64702	5.86553	5.65074
200054_at	ZNF259	---	Hs.7165	3.58983	3.82487	3.86551	3.95204	3.77982	3.78178	3.83988	3.71961	3.88485	3.60847	3.80553	4.58099	4.36626	4.38731	4.32797	4.40989	4.32563	4.29391	4.59949	4.32652	4.3217	4.39468	4.37121	4.35029
200055_at	TAF10	ENSG00000166337	Hs.5158	6.22653	6.40775	6.30528	6.33654	6.46193	6.61276	6.47204	6.35878	6.31532	6.85467	6.61283	7.18722	7.26062	7.18798	6.87953	7.05428	7.04768	7.08038	7.11192	7.26307	6.98846	7.0451	7.39297	6.90925
200056_s_at	C1D	ENSG00000197223	Hs.602900	4.37763	4.36449	4.34734	4.42684	4.29296	4.2369	4.00215	4.31347	4.7317	4.57002	4.37613	4.46756	4.17537	4.50751	4.25399	4.14445	4.36825	4.28822	4.00248	3.63564	4.62508	4.25524	4.71332	4.38434
200057_s_at	NONO	ENSG00000147140	Hs.533282	8.4537	8.39877	8.51625	8.37625	8.42069	8.30174	8.48361	8.41636	8.41832	8.41254	8.39539	8.52019	8.32149	8.31717	8.6413	8.56606	8.54433	8.51567	8.77468	8.52263	8.21089	8.41076	8.3198	8.48958
200058_s_at	SNRNP200	ENSG00000144028	Hs.246112	6.30412	6.28895	6.4154	6.50221	6.33194	6.54378	6.38504	6.402	6.46525	6.24532	6.44013	6.54427	6.54029	6.43573	6.58245	6.52049	6.42244	6.49116	6.59092	6.4918	6.4696	6.57153	6.27175	6.51443
200059_s_at	RHOA	ENSG00000067560	Hs.247077	8.85009	9.01909	8.86934	8.80436	8.80528	8.53661	8.69153	8.62017	8.36293	8.6842	8.54049	8.62076	8.52596	8.74928	9.04565	8.94236	9.01412	8.63364	9.18454	9.22516	8.62922	8.86195	8.88868	8.97412
200060_s_at	RNPS1	ENSG00000205937	Hs.355643	6.60404	6.58123	6.66777	6.56639	6.62025	6.68559	6.55775	6.44158	6.34756	6.44115	6.61749	6.6615	6.60698	6.36918	6.72416	6.78497	6.76247	6.67658	6.90615	6.65487	6.71371	6.71791	6.45667	6.762
200061_s_at	RPS24	ENSG00000138326	Hs.280130	10.2249	10.1457	10.0006	10.2315	10.3078	10.1368	9.98381	10.1881	10.299	10.5699	10.3899	10.3445	10.2131	10.1994	10.0018	10.2075	10.3328	10.3363	9.78869	9.59573	10.0106	9.87863	10.392	10.2001
200062_s_at	RPL30	ENSG00000156482	Hs.400295	10.1015	9.95224	9.91106	10.0311	10.1113	10.0354	9.98955	10.0742	10.2436	10.1531	10.1215	9.85404	9.9128	9.79101	9.82357	9.78626	9.87521	9.83307	9.70261	9.58097	9.77593	9.70419	9.70855	9.85474
200063_s_at	NPM1	ENSG00000181163	Hs.557550	9.40628	9.14758	9.18425	9.33244	9.29757	9.10275	9.04452	9.20963	9.30454	9.31745	9.27594	9.86775	9.72363	9.62444	9.74608	9.87303	9.77073	9.71888	9.58646	9.16935	9.83674	9.67913	9.86156	9.87872
200064_at	HSP90AB1	ENSG00000096384	Hs.509736	8.76024	8.9567	8.79939	8.87575	8.83032	8.58591	8.71579	8.91918	8.71095	8.96465	8.79489	9.05002	8.85299	9.01045	8.95915	9.2176	9.01367	9.05637	9.20169	8.9309	8.85525	9.10674	9.04055	9.07659
200065_s_at	ARF1	ENSG00000143761	Hs.286221	7.74946	7.75476	7.82589	7.73222	7.72153	7.5644	7.61536	7.52403	7.40887	7.57264	7.5939	7.68666	7.55347	7.64131	7.81325	7.81399	7.9099	7.68628	8.0948	8.05653	7.77026	8.02938	7.85259	7.76308
200066_at	IK	ENSG00000113141	Hs.421245	5.67977	5.67977	5.55314	5.73943	5.64075	5.71748	5.67039	5.78785	5.72045	5.84842	5.90395	5.88827	5.78691	5.65656	5.73079	5.7975	6.02471	5.84458	5.36766	5.35211	5.71199	5.67936	5.93608	5.81733
200067_x_at	SNX3	---	Hs.12102	7.55576	7.44014	7.64475	7.46909	7.60865	7.41447	7.33208	7.43759	7.64388	7.44996	7.59563	7.46813	7.601	7.51114	7.39089	7.49351	7.54588	7.57918	7.45879	7.12715	7.58599	7.45825	7.48114	7.62252
200068_s_at	CANX	ENSG00000127022	Hs.699155	8.32522	8.17846	8.32712	8.29565	8.28204	8.06606	8.26572	8.22163	8.33443	7.91776	8.1149	8.62043	8.617	8.4366	8.87812	8.70571	8.48855	8.52538	8.73427	8.43698	8.60374	8.90005	8.24666	8.65472
200069_at	SART3	ENSG00000075856	Hs.584842	5.06193	4.70264	4.74938	4.89468	4.86194	4.8032	4.89024	4.84451	5.14179	4.74805	4.91899	5.00538	4.74418	4.61557	4.75251	4.94494	4.78044	4.90595	4.82924	4.43591	4.72519	4.84118	4.82429	4.80071
200070_at	C2orf24	ENSG00000115649	Hs.4973	5.36553	5.25648	5.45898	5.32246	5.14154	5.60428	5.55015	5.39486	5.60255	5.43438	5.44579	5.38804	5.45712	5.32108	5.2168	5.14556	5.37707	5.30117	5.29234	5.4758	5.50878	5.44392	5.3865	5.43802
200071_at	SMNDC1	ENSG00000119953	Hs.632093	6.33611	5.99202	6.0928	6.26094	6.3165	5.88861	5.76877	6.05341	6.27333	5.92365	6.11737	6.03666	6.00657	6.00153	6.15477	6.37831	6.15079	6.02377	6.05011	5.78848	6.35427	6.14782	6.10743	6.33283
200072_s_at	HNRNPM	ENSG00000099783	Hs.465808	7.2642	7.40427	7.27029	7.32019	7.26943	7.03108	7.22823	7.24615	7.26002	7.36704	7.21008	7.70577	7.63359	7.66668	7.77891	7.88526	7.81217	7.7115	7.92185	7.64408	7.57192	7.85931	7.84923	7.66391
200073_s_at	HNRNPD	ENSG00000138668	Hs.480073	7.39379	7.09779	7.25416	7.25562	7.25207	7.2361	7.33556	7.03616	7.28609	7.15771	7.12645	7.57065	7.60497	7.43769	7.4575	7.70627	7.61661	7.63484	7.69774	7.4921	7.40757	7.41864	7.69957	7.63643
200074_s_at	RPL14 /// RPL14P1	ENSG00000139239 /// ENSG00000188846	Hs.719095	8.85651	8.46144	8.46035	8.78927	8.7597	8.83669	8.58849	8.70923	8.69348	8.95015	8.83973	8.96801	9.06815	8.86757	8.66789	8.8722	8.90067	8.80847	8.65105	8.53581	8.87947	8.75032	8.95524	8.83944
200075_s_at	GUK1	ENSG00000143774	Hs.376933	7.19678	7.02268	7.33474	7.3046	7.20951	7.53629	7.22922	7.03137	7.46012	7.29395	7.29	7.46929	7.47315	7.2747	7.1629	7.16865	7.23682	7.13014	7.33316	7.27029	7.40012	7.33306	7.16009	7.11026
200076_s_at	C19orf50	ENSG00000105700	Hs.369785	4.86095	4.97559	4.7534	4.90992	4.83804	5.008	5.13704	5.09484	4.82238	5.00849	5.03149	5.28771	5.36906	5.1596	5.1486	5.13605	5.13605	5.2255	5.34212	5.09396	5.09294	5.19406	5.20622	5.06279
200077_s_at	OAZ1	ENSG00000104904	Hs.446427	9.49365	9.371	9.61753	9.4983	9.6116	9.73629	9.59851	9.4357	9.63919	9.66648	9.58497	9.6252	9.68047	9.549	9.5642	9.45442	9.46631	9.57955	9.6633	9.63323	9.7165	9.56001	9.52968	9.59862
200078_s_at	ATP6V0B	ENSG00000117410	Hs.596514	6.53116	6.56862	6.69321	6.6402	6.57923	6.83962	6.83746	6.67934	6.68931	6.96075	6.68372	6.96353	7.1237	7.05248	6.80759	6.94241	6.87968	6.78543	7.2257	7.24106	7.20038	7.08945	7.0656	6.78372
200079_s_at	KARS	ENSG00000065427	Hs.3100	6.18924	6.34397	6.31177	6.31247	6.22916	6.0792	6.20022	6.09859	5.91032	6.0536	6.11115	6.75561	6.57262	6.33657	6.74669	6.70993	6.82962	6.402	6.87122	6.68681	6.44817	6.76052	6.60199	6.65853
200080_s_at	H3F3A /// H3F3B /// LOC440926	ENSG00000163041 /// ENSG00000196285	Hs.533624	10.4845	10.268	10.2755	10.3071	10.3144	10.3784	10.1545	10.2313	10.4373	10.2774	10.2278	10.0309	10.0943	10.1696	10.0984	9.88479	9.84646	9.97833	9.96615	9.96548	10.205	9.67192	10.149	10.2009
200081_s_at	RPS6	ENSG00000137154	Hs.408073	10.0175	9.64228	9.77947	9.86252	9.83009	9.96755	9.86813	9.87131	9.58847	9.95959	9.98424	9.93009	9.85334	9.69649	9.53779	9.70713	9.74907	9.87819	9.58778	9.36706	9.79	9.61308	9.77154	9.77185
200082_s_at	RPS7 /// RPS7P11	ENSG00000171863 /// ENSG00000183405 /// ENSG00000213326	Hs.534346	9.75471	9.54409	9.46665	9.64786	9.72991	9.62966	9.48662	9.68062	9.72706	9.90193	9.80645	9.78165	9.81882	9.68687	9.58925	9.6947	9.77123	9.71774	9.51314	9.42102	9.6744	9.5746	9.71457	9.69712
200083_at	USP22	ENSG00000124422	Hs.462492	7.02861	7.08808	7.23898	7.15967	7.12216	7.16054	7.16844	6.953	7.15943	7.026	7.06743	6.84888	6.71737	6.78165	7.03792	7.02762	6.86557	6.96807	7.19047	7.13791	7.00666	7.08773	6.76533	6.95164
200084_at	C11orf58	ENSG00000110696	Hs.719128	7.40279	7.35105	7.36955	7.35794	7.21873	7.06192	7.2252	7.25201	7.40226	7.32859	7.27383	7.27653	7.0851	7.33039	7.32025	7.36758	7.34038	7.19538	7.14531	6.87496	7.34805	7.14027	7.25638	7.33681
200085_s_at	TCEB2	ENSG00000103363	Hs.172772	7.41093	7.61333	7.53883	7.682	7.64555	7.74405	7.73034	7.55774	7.56657	7.64719	7.70665	8.07304	7.98781	7.85893	7.74456	7.92404	7.86523	8.03863	7.92014	7.93372	7.89996	7.82351	7.86169	7.69107
200086_s_at	COX4I1	ENSG00000131143	Hs.433419	7.63009	7.50141	7.59484	7.64241	7.66645	7.87858	7.65002	7.45896	7.82816	7.7077	7.71019	7.8475	7.99605	7.80815	7.62411	7.54287	7.70372	7.75554	7.70325	7.65192	7.66467	7.55028	7.67977	7.60432
200087_s_at	TMED2	ENSG00000086598	Hs.75914	8.27985	8.14584	8.27794	8.12953	8.23791	8.14074	8.12586	7.93145	8.26407	7.82818	7.90814	8.30859	8.06825	8.19028	8.70069	8.18968	8.03483	8.1274	8.3296	8.22542	8.3391	8.44052	8.14006	8.2777
200088_x_at	RPL12	ENSG00000197958	Hs.408054	10.2136	10.0309	10.1087	10.2527	10.2344	10.2399	10.208	10.1731	10.1567	10.282	10.3477	10.2166	10.0681	10.0512	10.047	10.1578	10.1132	10.2396	10.0048	9.90582	10.0799	10	9.95698	10.1026
200089_s_at	RPL4	ENSG00000174444	Hs.644628	10.1998	9.68489	9.91398	9.96996	9.95312	10.0827	10.0835	9.92844	10.1766	9.95814	10.1448	9.82492	9.72623	9.6277	9.80136	9.83793	9.70955	9.7673	9.7919	9.7432	9.83984	9.64285	9.8215	9.87299
200090_at	FNTA	ENSG00000168522	Hs.370312	7.97492	7.96078	7.92964	8.15877	7.92385	7.93384	7.95299	8.06635	8.05404	8.13332	8.14487	7.93249	7.81243	7.85059	7.71436	7.8997	7.9122	7.85259	7.58575	7.35873	7.78878	7.59772	7.91841	8.05062
200091_s_at	RPS25	ENSG00000118181	Hs.512676	9.04989	8.44562	8.67022	8.80628	8.89323	8.91719	8.58174	8.76695	9.10285	8.94618	8.9226	8.78388	8.73662	8.60401	8.63256	8.75169	8.67278	8.57924	8.41641	8.26824	8.86122	8.36186	8.76496	8.78394
200092_s_at	RPL37	ENSG00000145592	Hs.80545	10.0372	9.80326	9.69757	9.92351	10.0436	10.0775	9.81834	9.86393	10.0932	10.1087	10.0172	9.89846	9.90683	9.9081	9.77102	9.83096	9.7955	9.84346	9.6137	9.65413	9.8816	9.63863	9.9698	9.82571
200093_s_at	HINT1	ENSG00000169567	Hs.483305	7.41373	7.15216	7.36391	7.26363	7.4314	7.56854	7.23679	7.30042	7.59795	7.4393	7.51656	7.89075	7.97776	7.69827	7.76985	7.8582	7.66062	7.58294	7.69522	7.54252	7.79569	7.53416	7.70914	7.54248
200094_s_at	EEF2	ENSG00000167658	Hs.515070	9.09311	9.02895	9.12514	8.9895	9.06174	9.13572	9.23422	8.99952	9.1952	8.95648	9.17104	8.96658	8.87303	8.83541	8.8514	8.94804	8.9749	8.99033	9.13979	9.10443	9.06463	9.0482	8.88782	8.93307
200095_x_at	RPS10	ENSG00000124614	Hs.406620	10.3774	10.2145	10.3384	10.3717	10.3834	10.4151	10.5012	10.3154	10.4668	10.4315	10.4584	10.4714	10.3779	10.3659	10.3627	10.2496	10.2896	10.3848	10.3915	10.4038	10.3553	10.4105	10.2362	10.2983
200096_s_at	ATP6V0E1	ENSG00000113732	Hs.484188	7.89065	7.73719	8.15523	7.83267	7.73864	8.05324	7.80634	7.91209	7.82801	7.89971	7.68051	8.00124	8.16538	8.16525	7.73235	7.93045	7.93675	7.93564	7.92779	7.92537	8.0455	7.85699	7.95267	7.79751
200097_s_at	HNRNPK	ENSG00000165119	Hs.522257	8.16199	7.78202	8.0945	8.02393	8.09218	8.28191	8.14008	7.89054	7.94363	7.42621	7.90755	7.70975	8.03314	7.49998	8.09311	7.94288	7.6553	7.74464	7.88761	7.75664	8.13133	7.97598	7.4667	8.01948
200098_s_at	ANAPC5	ENSG00000089053	Hs.7101	7.5893	7.63102	7.67876	7.68773	7.6206	7.82124	7.57898	7.52804	7.5692	7.59998	7.79338	7.57413	7.43597	7.33211	7.64258	7.42301	7.47698	7.58724	7.49966	7.43585	7.25711	7.35079	7.23379	7.40252
200099_s_at	RPS3A	ENSG00000145425 /// ENSG00000178429	Hs.356572	11.0452	10.7535	10.7011	10.8896	10.9192	10.9053	10.7678	10.8471	11.0627	10.8819	10.9135	10.7248	10.7504	10.6493	10.6825	10.6265	10.6049	10.5901	10.4838	10.3991	10.7868	10.5252	10.7618	10.7495
200593_s_at	HNRNPU	ENSG00000153187	Hs.106212	6.18064	6.16889	6.21981	6.1168	6.13873	5.83176	5.91012	6.0303	5.65049	6.14814	5.96878	6.31423	6.10845	6.28744	6.29944	6.71283	6.65314	6.37608	6.27781	6.37161	6.12811	6.3393	6.4767	6.59779
200594_x_at	HNRNPU	ENSG00000153187	Hs.106212	7.85505	8.01981	7.95019	7.93342	7.99276	7.61047	7.8388	8.07557	8.26563	8.20963	7.99903	8.10529	7.99796	8.02417	7.97972	8.32545	8.1062	8.04641	8.10832	7.8742	7.90082	7.95697	8.1882	8.17289
200595_s_at	EIF3A	ENSG00000107581	Hs.523299	7.76472	7.34725	7.2909	7.47951	7.33586	7.6112	7.07604	7.35749	7.72922	7.42745	7.53774	7.39325	7.54927	7.74026	7.51681	7.60417	7.46024	7.47228	7.06514	6.7908	7.85557	7.40651	7.71373	7.76748
200596_s_at	EIF3A	ENSG00000107581	Hs.523299	6.74496	6.54522	6.5996	6.75835	6.67623	6.65893	6.49457	6.66029	6.59738	6.72455	6.73203	6.70212	6.85855	6.68853	6.71071	6.98372	6.88497	6.86049	6.42166	6.05395	6.71323	6.68275	6.89624	6.6617
200597_at	EIF3A	ENSG00000107581	Hs.523299	5.14726	5.04918	5.03837	5.2648	5.09521	5.22507	5.23829	5.1449	5.36207	4.95865	5.11813	4.71505	4.80093	4.82277	4.927	4.92586	4.79289	4.88455	4.93408	4.55262	4.95135	4.97961	4.63791	4.95161
200598_s_at	HSP90B1	ENSG00000166598	Hs.192374	7.01372	6.99257	6.65927	6.67756	6.96763	6.92621	6.21701	6.76255	6.10934	6.77576	6.65961	7.54063	7.52343	7.27333	7.58654	7.41976	7.16369	7.31404	6.45642	6.40713	7.43107	7.4713	7.4853	7.38686
200599_s_at	HSP90B1	ENSG00000166598	Hs.192374	7.2306	7.27915	7.05424	7.34106	7.28275	6.90966	6.65039	7.19688	6.88589	6.98568	6.95863	7.62008	7.76851	7.71082	7.72624	7.984	7.74205	7.69582	6.99602	6.78251	7.96536	7.67062	7.84211	7.85602
200600_at	MSN	ENSG00000147065	Hs.87752	6.68081	6.72156	6.79265	6.60388	6.75112	6.90102	6.64056	6.47724	6.66439	6.51313	6.41745	7.55816	7.57907	7.49999	7.36194	7.51731	7.41346	7.434	7.6636	7.70896	7.93934	7.8353	7.67294	7.74763
200601_at	ACTN4	ENSG00000130402	Hs.270291	7.41871	7.15087	7.13744	7.42841	7.35533	7.79108	7.38533	7.35384	7.24728	7.45697	7.57037	7.27013	7.26233	7.2039	7.28679	7.34966	7.22416	7.2579	7.29682	7.50833	7.52853	7.44603	7.26621	7.12478
200602_at	APP	ENSG00000142192	Hs.434980	6.66252	6.30874	6.52829	6.50285	6.53068	6.55381	6.1218	6.36978	6.78045	6.55381	6.29993	6.04031	6.12881	6.18741	6.17797	6.10822	6.01001	6.07287	5.87905	5.81104	6.2756	5.73022	6.11505	6.16703
200603_at	PRKAR1A	ENSG00000108946	Hs.280342	8.24268	7.68323	8.18415	8.06987	8.12359	8.03572	7.68575	7.91215	8.19775	7.86947	7.79226	7.75904	7.89357	7.89369	7.90749	7.94293	7.82142	7.62441	7.66889	7.69944	8.18993	7.73752	7.61326	8.20902
200604_s_at	PRKAR1A	ENSG00000108946	Hs.280342	2.66379	3.23641	2.88368	2.86695	2.89526	3.0421	2.81054	3.17445	3.11454	3.1258	2.85463	4.02961	3.59358	3.64151	3.57267	3.63861	4.0546	3.25528	3.64683	3.76079	3.45827	3.8606	4.04106	3.50656
200605_s_at	PRKAR1A	ENSG00000108946	Hs.280342	8.03327	7.63357	7.81997	7.85137	7.95529	7.57063	7.51123	7.80092	7.60849	7.1663	7.3875	7.30125	7.18257	7.09114	7.8638	7.6328	7.43032	7.28484	7.66223	7.37663	7.43759	7.72041	6.73751	7.63192
200606_at	DSP	ENSG00000096696	Hs.519873	11.2554	11.1435	11.0854	11.1476	11.117	11.2136	11.0832	11.1188	11.1792	11.0359	11.0684	10.8738	10.8825	11.0209	11.0441	10.8195	10.7231	10.9247	10.9217	10.9509	11.0619	10.7676	10.9048	11.0293
200607_s_at	RAD21	ENSG00000164754	Hs.81848	5.54358	4.83696	4.99011	4.93686	5.44714	5.49657	4.89006	4.93674	4.2484	5.1658	4.98033	5.05342	4.39016	3.99349	5.18046	4.76012	4.47717	4.65709	4.10407	3.98032	4.49096	4.61592	4.53086	4.57686
200608_s_at	RAD21	ENSG00000164754	Hs.81848	6.61983	6.08113	6.44005	6.51161	6.35585	6.42461	6.1535	6.2149	6.53049	6.07936	6.10901	5.92507	5.86208	5.81978	6.25655	6.15373	6.01163	5.92609	5.81755	5.55724	6.33471	5.93028	5.75064	6.16158
200609_s_at	WDR1	ENSG00000071127	Hs.128548	6.96744	6.96765	7.0277	6.72301	6.96844	6.92631	7.04044	7.04036	6.86504	6.99112	6.99707	7.35521	7.14955	7.17795	7.1791	7.23914	7.18106	7.27749	7.46416	7.4444	7.28156	7.61274	7.50035	7.31079
200610_s_at	NCL	ENSG00000115053	Hs.79110	7.33429	7.23185	7.31282	7.258	7.26699	7.13764	7.12033	7.21858	7.12937	7.1487	7.32431	7.82835	7.91485	7.64798	7.79227	7.8707	7.71177	7.77157	7.65537	7.37783	7.77537	7.65476	7.75796	7.83793
200611_s_at	WDR1	ENSG00000071127	Hs.128548	6.11435	6.09234	6.14306	6.00519	5.94412	6.0985	6.21108	6.13365	5.84562	6.17123	6.02875	7.00244	6.83669	6.75411	6.68197	6.91018	6.9186	6.9122	7.15104	7.26195	6.92034	7.24421	7.31454	6.94976
200612_s_at	AP2B1	ENSG00000006125	Hs.514819	4.62871	4.85633	4.95782	4.71048	4.7088	4.73729	4.87334	4.60617	4.53569	4.61885	4.42187	4.8969	4.52526	4.64866	5.0718	4.85726	4.82618	4.98067	5.11933	5.03513	4.71131	4.97886	4.64971	4.78794
200613_at	AP2M1	ENSG00000161203	Hs.518460	6.51124	6.5001	6.54532	6.50851	6.62712	6.62473	6.47574	6.42014	6.30742	6.61442	6.39729	6.41118	6.53238	6.55973	6.78888	6.63008	6.78199	6.50478	7.06298	7.06206	6.58013	6.66683	6.57882	6.42733
200614_at	CLTC	ENSG00000141367	Hs.491351	9.01169	9.15212	9.10101	9.01348	9.04459	8.73537	8.95957	9.0702	9.03023	8.96293	8.95596	9.07663	8.98755	9.04145	9.31441	9.16581	9.06493	9.06967	9.07195	8.95999	8.89077	9.04124	9.13239	9.0588
200615_s_at	AP2B1	ENSG00000006125	Hs.514819	3.034	3.28133	3.41542	2.63942	3.23769	2.94009	3.18233	2.81492	3.22616	3.08674	2.9017	4.01658	3.96721	3.873	4.04452	3.71884	3.89368	3.51675	3.92827	3.33583	3.76564	3.94244	3.66415	3.47762
200616_s_at	MLEC	ENSG00000110917	Hs.714322	6.51872	6.85116	7.13278	6.72189	6.58472	6.91318	6.60015	6.92377	6.51212	6.59327	6.80465	7.23377	7.54219	7.07919	6.97742	7.14505	6.96189	7.00935	7.30268	7.2069	7.17714	7.3604	6.91817	6.88753
200617_at	MLEC	ENSG00000110917	Hs.714322	4.66346	4.81293	4.82588	4.77876	4.82979	4.70396	4.57899	4.90524	5.06988	4.68509	4.6965	4.73558	4.93041	4.89749	4.97237	5.08526	4.87768	4.6697	5.0722	4.76195	5.04131	5.0812	4.71685	4.81723
200618_at	LASP1	ENSG00000002834	---	6.49154	6.6328	6.53866	6.58529	6.56571	6.60457	6.55621	6.42664	6.57851	6.41471	6.45526	6.40915	6.54196	6.45636	6.407	6.54733	6.47539	6.61628	6.8508	6.8142	6.61074	6.7015	6.38061	6.42025
200619_at	SF3B2	ENSG00000087365	Hs.406423	5.79093	5.85227	5.79741	5.97933	5.73423	5.85954	5.90441	5.83613	5.76057	5.89973	5.92444	6.09231	6.03694	6.01779	5.76247	6.07832	6.10224	6.09148	6.15102	6.27162	5.87804	6.14086	6.11196	6.10919
200620_at	TMEM59	ENSG00000116209	Hs.523262	8.54088	8.55377	8.58228	8.66944	8.43473	8.21994	8.3988	8.52778	8.31101	8.48412	8.35778	7.96197	7.78987	8.00071	8.06533	8.05827	8.32522	7.96541	7.92185	7.77248	7.76306	7.86708	8.01513	8.00443
200621_at	CSRP1	ENSG00000159176	Hs.108080	5.07104	5.13875	5.0094	5.1391	5.25322	5.14547	5.22571	5.09504	5.20399	5.01779	4.97117	5.60974	5.38324	5.38878	5.63458	5.63873	5.57558	5.68294	5.96135	5.89978	5.43668	5.69356	5.6748	5.45171
200622_x_at	CALM3	ENSG00000160014	Hs.515487	3.23512	3.80394	3.66217	3.64029	3.64745	3.59367	3.67529	3.41643	3.30427	3.90877	3.61605	4.20735	4.50469	4.54515	4.10193	4.41282	4.24363	4.45084	4.33592	4.50335	4.48228	4.24757	4.54114	4.27501
200623_s_at	CALM3	ENSG00000160014	Hs.515487	4.89665	5.07349	5.05808	4.9546	5.03801	4.83301	5.04132	5.0601	5.31356	5.21032	4.97256	4.8707	4.87852	4.9116	4.88478	4.91932	4.71796	4.88076	5.201	5.10644	4.87965	4.85648	4.82892	4.62832
200624_s_at	MATR3	ENSG00000015479	Hs.268939	7.10437	6.81116	6.79741	6.87274	7.16212	5.96726	6.1737	6.84258	6.60411	6.60091	6.57768	6.54918	6.34325	6.28261	6.77809	7.06576	6.91776	6.37738	6.28655	5.42833	6.412	6.34321	6.60167	6.74771
200625_s_at	CAP1	ENSG00000131236	Hs.370581	7.59722	7.49119	7.52985	7.58601	7.5581	7.76971	7.52447	7.47321	7.64882	7.65113	7.56732	8.34189	8.50383	8.20212	8.21075	8.29624	8.18932	8.07015	8.28238	8.2158	8.64985	8.4965	8.61531	8.14996
200626_s_at	MATR3	ENSG00000015479	Hs.268939	7.55962	7.40687	7.40731	7.55699	7.56175	7.09431	6.9948	7.42686	7.33653	7.17411	7.23006	7.14159	7.10069	7.13469	7.31484	7.39572	7.32056	7.25799	6.86271	6.49169	7.18105	6.91562	6.78376	7.371
200627_at	PTGES3	ENSG00000110958	Hs.50425	8.3397	8.24758	8.25543	8.34661	8.37033	7.99942	8.22237	8.26417	8.10935	8.01734	8.07505	8.34907	8.13849	8.10549	8.49056	8.57531	8.51406	8.10144	8.57594	8.32459	8.37784	8.44691	8.37918	8.60911
200628_s_at	WARS	ENSG00000140105	Hs.497599	3.89536	3.85652	3.91682	3.8742	3.78425	3.57826	3.96242	3.79253	3.65801	3.86004	3.58534	4.63133	4.34066	4.44661	4.69186	4.80522	4.37979	4.50727	4.87345	4.89082	4.3462	4.90462	4.95716	4.65623
200629_at	WARS	ENSG00000140105	Hs.497599	4.22478	4.28082	4.50185	4.51278	4.37793	4.41372	4.68874	4.34577	4.45239	4.20228	4.55401	5.41445	5.37586	4.90483	5.31037	5.26015	4.93964	5.31411	5.30611	5.16556	5.18503	5.63644	4.96417	5.13976
200630_x_at	SET	ENSG00000119335	Hs.436687	8.83509	9.12908	8.97961	8.92515	8.77583	9.14013	8.89958	8.9971	9.08368	8.91982	9.0527	9.25228	9.12846	9.08527	9.0957	9.14846	9.09036	9.1599	9.34321	9.15318	9.15192	9.18613	9.07727	9.17913
200631_s_at	SET	ENSG00000119335	Hs.436687	8.26091	8.05711	8.19167	8.27717	8.13822	8.19032	8.17498	8.11632	8.28902	8.125	8.13735	8.19076	8.21973	8.06687	8.2334	8.30649	8.21018	8.25831	8.26337	7.87768	8.2261	8.29937	8.06262	8.23978
200632_s_at	NDRG1	ENSG00000104419	Hs.372914	8.66	8.54328	8.59597	8.55134	8.72871	9.08903	9.32397	9.37251	8.89937	8.79584	8.87702	9.16636	8.8264	9.53834	8.79423	8.5967	9.20985	8.6949	8.65315	9.42248	9.40511	9.11732	9.31412	9.11547
200633_at	UBB	ENSG00000170315	Hs.356190	10.3231	10.4069	10.3273	10.3016	10.3244	10.1924	10.1946	10.2393	10.2359	10.2831	10.3187	10.0362	9.99467	10.0649	9.97391	10.0175	10.0557	10.1106	9.91923	9.92455	9.94577	9.97808	9.79989	9.98879
200634_at	PFN1	ENSG00000108518	Hs.494691	8.23944	8.23183	8.2937	8.32711	8.30256	8.81761	8.26056	8.23884	8.06019	8.58517	8.33204	9.17563	9.58458	9.36083	9.19065	9.40865	9.22838	9.05366	9.47806	9.42145	9.67904	9.48215	9.53075	9.02269
200635_s_at	PTPRF	ENSG00000142949	Hs.272062	7.15695	7.3297	7.30657	6.91514	7.1103	7.14615	7.16219	7.02112	7.16367	6.99425	7.13346	6.35947	6.10724	6.18199	6.69031	6.23218	6.24597	6.5567	6.32465	6.52102	6.18247	6.2299	5.79946	6.12888
200636_s_at	PTPRF	ENSG00000142949	Hs.272062	8.28476	8.25454	8.20936	8.17525	8.23612	8.44365	8.44163	8.25227	8.45661	8.37277	8.36777	7.81517	7.58967	7.70211	7.54636	7.54729	7.49472	7.73539	7.60007	7.71476	7.61761	7.49035	7.46132	7.60096
200637_s_at	PTPRF	ENSG00000142949	Hs.272062	6.11166	6.34543	6.36379	6.16945	6.10807	5.78803	6.01183	5.9465	5.32097	5.6969	5.88875	5.3015	5.04451	5.41832	5.58218	5.36201	5.36788	5.40876	5.64164	5.34212	4.9828	5.33708	4.96777	5.27415
200638_s_at	YWHAZ	ENSG00000164924	Hs.492407	8.60036	8.18889	8.10144	8.15663	8.33759	7.55616	7.89884	7.89094	7.14228	7.71441	7.71607	8.24668	7.9222	7.88082	9.03049	8.43725	8.4407	8.11	8.43058	8.5554	8.08313	8.37908	8.46285	8.54718
200639_s_at	YWHAZ	ENSG00000164924	Hs.492407	8.74914	8.29857	8.73627	8.31234	8.57379	8.52264	8.25828	8.32345	8.71415	8.35863	8.50337	8.68904	8.66992	8.3678	8.93797	8.44124	8.16821	8.52332	8.52413	8.54099	8.60347	8.63822	8.5422	8.68236
200640_at	YWHAZ	ENSG00000164924	Hs.492407	8.51145	8.41505	8.58113	8.34846	8.56492	8.20326	8.40089	8.26063	8.3696	8.19199	8.35632	8.5755	8.3302	8.30424	8.90823	8.50644	8.28813	8.475	8.70538	8.67947	8.31485	8.68015	8.3924	8.43023
200641_s_at	YWHAZ	ENSG00000164924	Hs.492407	6.93743	6.85372	6.44565	6.43013	6.64809	5.28979	6.04257	6.19805	4.83681	6.08404	5.76584	6.05738	5.64852	5.97979	7.45962	7.03941	7.47749	6.07877	7.02137	7.46072	5.79066	6.75415	7.0948	6.94743
200642_at	SOD1	ENSG00000142168	Hs.443914	7.30931	7.16467	7.28995	7.39626	7.23387	7.33914	7.17348	7.3033	7.22782	7.33379	7.44661	7.36795	7.39964	6.99931	6.9752	7.12219	7.22823	7.33634	6.90421	6.81397	6.84334	6.92551	6.78933	6.91213
200643_at	HDLBP	ENSG00000115677	Hs.471851	5.39524	5.56292	5.98031	5.54717	5.47104	5.48032	5.37156	5.31846	5.39116	5.36651	5.36759	5.56481	5.6457	5.50338	5.60238	5.53628	5.5968	5.6228	5.62757	5.56963	5.28705	5.49049	5.59454	5.23555
200644_at	MARCKSL1	ENSG00000175130	Hs.75061	5.41992	6.2997	6.09907	5.8798	6.10122	5.72404	5.95943	5.87204	6.5334	6.56072	6.08384	7.49582	7.61211	7.7486	7.44033	7.35022	7.52421	7.17015	7.81567	8.87484	8.22732	8.23258	8.77432	8.09133
200645_at	GABARAP	ENSG00000170296	Hs.647421	8.77561	8.93888	8.90231	9.03031	8.81335	9.08301	9.12222	8.85026	9.0419	8.97211	8.89368	8.46111	8.60681	8.62037	8.39765	8.38198	8.46382	8.69751	8.62297	8.84517	8.43371	8.33745	8.29446	8.30633
200646_s_at	NUCB1	ENSG00000104805	Hs.631602	3.38963	3.44215	3.37214	3.64777	3.46073	3.2144	3.26159	3.36398	2.67754	2.86039	2.95807	2.59642	3.1078	3.3545	3.25055	3.2498	3.42612	3.20352	3.55163	3.2654	3.45515	3.38681	3.06125	2.99356
200647_x_at	EIF3C /// EIF3CL	ENSG00000184110 /// ENSG00000205609	Hs.535464	7.70935	7.70587	7.70275	7.66436	7.66353	7.7185	8.02706	7.71135	7.67876	7.73922	7.83385	8.30239	8.14271	8.00204	8.13294	8.22883	8.10121	8.17906	8.41052	8.21035	8.11131	8.4241	8.04151	8.08106
200648_s_at	GLUL	ENSG00000135821	Hs.518525	3.01603	2.93688	2.93663	3.13158	3.02262	2.91701	3.12776	2.82611	2.91027	3.19735	1.93915	3.19433	3.47826	3.73721	3.55988	4.08844	4.17715	3.18746	3.86475	4.40301	3.77111	3.70769	3.91304	3.22977
200649_at	NUCB1	ENSG00000104805	Hs.631602	4.57422	4.73763	4.89589	4.81786	4.92567	4.94072	4.73629	4.41941	4.50242	4.6732	4.6698	4.39084	4.45741	4.57627	4.40534	4.41653	4.63791	4.35618	4.55075	4.61323	4.62246	4.56204	3.97987	4.22654
200650_s_at	LDHA	ENSG00000134333	Hs.2795	9.54639	9.54101	9.63998	9.50453	9.68056	9.48644	9.67453	9.76634	9.53682	9.44888	9.5551	10.0625	10.1017	10.2331	10.2556	10.1777	10.2418	10.0013	10.2096	10.1776	10.3839	10.3067	10.3622	10.3338
200651_at	GNB2L1	ENSG00000204628	Hs.5662	9.76377	9.56	9.77592	9.63407	9.5962	9.90173	9.74618	9.58805	9.85844	9.80171	9.78202	9.82608	10.0175	9.81837	9.69024	9.7636	9.77177	9.73085	9.88537	9.78688	9.87249	9.84062	9.84503	9.75068
200652_at	SSR2	ENSG00000163479	Hs.74564	6.85739	7.11761	7.13949	6.98802	6.90689	7.10308	7.17411	6.79501	7.01226	6.82827	6.88843	7.11421	7.39311	7.15883	7.09533	7.05813	7.10838	7.19489	7.32376	7.2687	7.18428	7.38715	7.09859	6.94913
200653_s_at	CALM1	ENSG00000198668	Hs.282410	7.64805	7.79359	7.89996	7.41663	7.56015	7.77571	7.36	7.54667	7.59761	7.56042	7.62661	8.52971	8.54902	8.49493	8.14688	8.3345	8.23179	8.23048	8.20401	8.12534	8.51932	8.3591	8.5072	8.27109
200654_at	P4HB	---	Hs.464336	8.07572	8.10758	8.21913	8.15184	8.23799	8.20686	8.46911	8.19179	8.13803	8.23333	8.21111	8.40446	8.45918	8.4222	8.45156	8.56984	8.51837	8.62777	8.76813	8.73234	8.48002	8.65771	8.52749	8.47256
200655_s_at	CALM1	ENSG00000198668	Hs.282410	8.05427	8.03153	8.07284	7.83259	8.12242	8.23759	7.97464	7.99442	8.13215	8.07723	8.12693	8.75274	8.72783	8.62205	8.53696	8.6524	8.55092	8.583	8.36866	8.24869	8.76237	8.54524	8.71121	8.69561
200656_s_at	P4HB	ENSG00000185624	Hs.464336	5.99159	6.06459	6.31886	5.9477	5.93266	5.78324	6.00556	5.85232	5.51176	5.73978	5.85369	6.10724	6.07897	5.97597	6.4164	6.22803	6.29036	6.14986	6.53399	6.51184	6.14528	6.39211	6.45393	6.32683
200657_at	SLC25A5	ENSG00000005022	Hs.632282	8.66242	8.46084	8.57157	8.59021	8.43277	8.7839	8.77776	8.5557	8.65972	8.67746	8.54469	9.35174	9.39679	9.16608	9.25261	9.25167	9.19656	9.16764	9.28924	9.07316	9.20367	9.1336	9.24875	9.11619
200658_s_at	PHB	ENSG00000167085	Hs.514303	5.09668	5.13875	4.93964	5.10578	4.7925	4.94784	4.97679	5.09423	4.96681	4.8908	4.83522	5.96789	6.14628	5.84609	5.67059	5.89803	5.87543	5.53903	6.01498	5.81479	5.79929	5.90661	5.85919	5.55992
200659_s_at	PHB	ENSG00000167085	Hs.514303	4.33932	4.47389	4.39686	4.46792	4.31396	4.38657	4.40249	4.14421	4.44133	4.29933	4.49402	4.88307	4.7806	4.67739	4.80815	4.85884	4.9086	4.78426	5.16112	5.19926	4.67322	4.98976	4.82669	4.95743
200660_at	S100A11	ENSG00000163191	Hs.417004	7.60716	7.36063	7.61715	7.60483	7.80511	7.87518	7.56004	7.53804	7.59053	7.82933	7.69452	8.51135	8.58971	8.43409	8.28075	8.46857	8.44385	8.19735	8.27435	8.27282	8.78334	8.50755	8.77787	8.34435
200661_at	CTSA	ENSG00000064601	Hs.609336	6.64177	6.62178	6.60733	6.61453	6.49733	6.58138	6.75855	6.56065	6.4588	6.55956	6.52835	6.27295	6.06853	6.2462	6.14891	6.22003	6.37494	6.21837	6.5861	6.59383	5.9869	6.19581	6.00691	6.1082
200662_s_at	TOMM20	ENSG00000173726	Hs.533192	7.6922	7.36764	7.56301	7.62901	7.40611	7.42906	7.60881	7.45824	7.63245	7.13031	7.47949	7.23822	7.45599	7.18617	7.53562	7.42278	7.25978	7.41693	7.391	6.96165	7.44994	7.37783	6.92024	7.35408
200663_at	CD63	ENSG00000135404	Hs.445570	7.64724	8.24467	8.26711	7.9776	8.08171	7.95908	7.87069	7.65435	7.73003	7.69531	7.52613	7.81175	8.19762	8.25855	7.99989	7.89463	7.96146	8.18544	8.2053	8.22566	8.09279	8.30353	8.00252	7.83128
200664_s_at	DNAJB1	ENSG00000132002	Hs.515210	5.88946	5.83844	5.66181	5.69849	5.86293	5.54769	5.73818	5.6802	5.38794	5.66757	5.58249	5.74767	5.69689	5.68601	5.92563	6.00173	6.27372	5.60162	6.15233	6.36226	5.84944	6.11099	6.20892	6.10267
200665_s_at	SPARC	ENSG00000113140	Hs.111779	9.89065	9.94493	10.3302	10.0337	10.0736	9.60818	9.7177	9.40723	9.4767	8.99319	9.46028	8.09204	9.10621	9.217	9.65413	9.07207	9.3598	9.35314	9.1143	8.97079	8.69385	9.04968	7.79632	8.79739
200666_s_at	DNAJB1	ENSG00000132002	Hs.515210	7.30382	7.30999	7.46375	7.37056	7.49236	7.37835	7.35533	7.27243	7.20059	7.21694	7.49993	7.31834	7.23605	7.19049	7.3355	7.23321	7.32045	7.09795	7.25919	7.382	7.5305	7.55456	7.32155	7.39614
200667_at	UBE2D3	ENSG00000109332	Hs.518773	7.08511	6.89214	6.82259	6.91688	6.84072	6.78863	6.82683	6.89276	6.90869	6.66794	6.88951	6.93263	6.7417	6.71934	7.14772	6.93523	6.93564	6.77593	6.69826	6.8159	6.88225	6.96966	6.75915	6.85741
200668_s_at	UBE2D3	ENSG00000109332	Hs.518773	8.40785	8.20631	8.13499	8.17995	8.16813	7.76438	7.98197	8.28917	8.17904	8.3185	8.10699	8.26651	8.23415	8.39894	8.63474	8.49323	8.53383	8.15107	8.33716	8.52568	8.48256	8.53277	8.73558	8.57979
200669_s_at	UBE2D3	ENSG00000109332	Hs.518773	8.19989	8.17985	7.97243	8.08331	8.08441	7.44575	7.72677	8.1782	7.69944	8.38775	7.90821	8.31984	8.20001	8.52374	8.66303	8.68035	8.93397	8.09977	8.57513	8.87941	8.35971	8.50139	9.28206	8.65591
200670_at	XBP1	---	Hs.437638	5.18743	5.20612	5.38265	5.03742	5.16243	4.7892	5.22164	5.0057	5.08676	4.9659	4.80635	4.96047	4.82751	5.11942	5.25158	5.19106	5.39252	5.07737	5.13112	5.06635	5.19213	5.31208	5.09451	5.51788
200671_s_at	SPTBN1	ENSG00000115306	Hs.503178	3.78785	3.12739	3.43339	3.21465	3.75047	3.52849	2.80595	3.10112	2.87259	3.10969	3.09333	3.10903	2.43816	2.37277	3.31673	2.82761	2.90087	2.83069	2.42355	2.70623	2.7247	2.57894	2.45054	2.70236
200672_x_at	SPTBN1	ENSG00000115306	Hs.503178	5.03163	5.20763	4.60806	4.80601	5.49329	3.83897	4.34734	4.77018	3.89503	4.56778	4.13772	3.46919	2.8927	4.04205	4.40184	4.45438	4.82224	3.83521	4.51972	4.58402	3.83215	3.98957	4.28676	4.14218
200673_at	LAPTM4A	ENSG00000068697	Hs.467807	9.56896	9.50963	9.55572	9.43	9.4439	9.24622	9.42832	9.44338	9.39234	9.36969	9.29232	9.00113	8.83664	9.21428	9.31385	9.20044	9.1941	9.20109	9.26525	9.14358	9.19969	9.17087	9.07512	9.2441
200674_s_at	RPL32	ENSG00000144713	Hs.265174	10.3485	10.1421	10.1859	10.3011	10.3703	10.3607	10.3184	10.3162	10.3701	10.4176	10.4785	10.397	10.3035	10.1411	10.2698	10.3093	10.2583	10.3183	10.1051	10.0794	10.2155	10.1665	10.0932	10.2126
200675_at	CD81	ENSG00000110651	Hs.54457	8.59863	8.76582	8.7208	8.68228	8.75581	8.44235	8.68099	8.51986	8.55016	8.33712	8.37969	7.90391	7.7447	7.94154	8.24385	8.07117	7.92095	8.10969	8.28855	8.25188	7.89212	8.01758	7.72068	7.90397
200676_s_at	UBE2L3	---	Hs.108104	3.40835	3.39596	3.56083	3.37044	3.30954	3.16794	3.64408	3.34966	3.26102	3.27449	3.04113	2.99478	3.03509	3.06113	3.07423	3.16835	2.68324	2.9452	3.2712	3.11679	2.73985	3.20578	2.78321	2.99736
200677_at	PTTG1IP	ENSG00000183255	Hs.474010	6.76295	6.57842	6.5558	6.70067	6.79833	6.6599	6.77172	6.81168	6.69105	6.56867	6.59491	6.35573	6.238	6.19228	6.48953	6.48433	6.40189	6.42672	6.49353	6.35646	6.50563	6.61868	6.04184	6.40426
200678_x_at	GRN	ENSG00000030582	Hs.514220	6.37615	6.55653	6.58467	6.44068	6.54823	6.69428	6.72551	6.46556	6.40125	6.50162	6.55734	6.50207	6.47979	6.67215	6.40464	6.61077	6.62531	6.54704	6.87922	6.87115	6.65564	6.76345	6.36801	6.50532
200679_x_at	HMGB1	ENSG00000132967 /// ENSG00000189403	Hs.644368	7.97725	7.75184	7.89166	7.68962	7.81606	7.91551	7.36636	7.76228	7.37041	7.80223	7.86335	7.91575	7.92717	7.63787	7.7379	7.85877	7.88046	7.76604	7.5754	7.03293	7.45488	7.40894	7.76553	7.60139
200680_x_at	HMGB1	ENSG00000189403	Hs.644368	9.58	9.60479	9.52373	9.48243	9.53203	9.4985	9.41956	9.52407	9.50784	9.73454	9.552	9.58115	9.59681	9.53499	9.39968	9.64857	9.55167	9.64513	9.49409	9.22134	9.21866	9.22877	9.68598	9.41824
200681_at	GLO1	ENSG00000124767	Hs.268849	8.02827	7.53682	7.81482	7.86266	7.8781	7.75498	7.96995	7.73865	7.73061	7.59079	7.81374	8.21135	7.96348	7.6213	8.35069	8.12522	8.04951	8.04262	8.06505	8.0199	8.04299	8.29721	7.91876	8.18547
200682_s_at	UBE2L3	ENSG00000185651	Hs.108104	6.79549	6.84919	6.80898	6.72381	6.77323	7.03582	6.68926	6.83534	7.04584	7.16204	6.89692	7.3818	7.66172	7.41412	7.14662	7.33748	7.52472	7.36995	7.26621	7.28643	7.26117	7.12694	7.61938	7.31126
200683_s_at	UBE2L3	---	Hs.108104	5.69178	5.56434	5.6561	5.73803	5.64171	5.59652	5.64799	5.521	5.73444	5.61783	5.53832	5.7217	5.61899	5.61916	5.70838	5.61169	5.5761	5.61243	5.90323	5.61885	5.59809	5.62148	5.6875	5.66403
200684_s_at	UBE2L3	---	Hs.108104	4.32904	4.43289	4.43116	4.52065	4.49344	4.2126	4.34971	4.44395	4.26097	4.4271	4.20653	4.51943	4.32122	4.3783	4.58685	4.50549	4.41994	4.40505	4.66425	4.60182	4.40496	4.60123	4.41089	4.40684
200685_at	SFRS11	---	Hs.479693	4.32957	4.20705	4.07669	4.32019	4.25641	3.95986	3.74018	4.2149	4.47447	4.11031	4.42569	3.5586	3.44711	3.43764	3.61603	3.45954	3.74519	3.8554	3.13546	2.96251	3.59801	3.65853	3.30265	3.7992
200686_s_at	SFRS11	ENSG00000116754	Hs.479693	7.01984	6.96406	6.95257	6.90417	7.00564	6.83002	6.40181	6.85566	7.20554	6.97642	7.19825	6.60225	6.59654	6.52158	6.44554	6.53564	6.53946	6.76081	5.71379	5.25035	6.56511	6.02681	6.45335	6.80921
200687_s_at	SF3B3	ENSG00000189091	Hs.514435	5.37931	5.49776	5.66566	5.58449	5.35207	5.71878	5.57921	5.54916	5.86918	5.64692	5.4894	6.00918	5.93028	5.80921	5.75017	5.67037	5.79962	5.6164	5.87833	5.96526	5.86577	5.69171	5.63046	5.68624
200688_at	SF3B3	---	Hs.514435	2.64523	3.0789	2.91098	2.94316	2.77746	3.04874	2.87399	2.81267	3.13364	2.94316	2.99805	2.98194	3.14417	2.64297	2.59517	2.87147	2.72191	2.73913	2.80621	2.81457	3.06879	3.1032	2.64909	2.92719
200689_x_at	EEF1G	ENSG00000186676	Hs.144835	10.1194	10.1133	9.99099	9.95872	9.99509	10.1616	10.2144	10.0034	10.2676	10.1239	10.1893	9.96042	9.74221	9.88544	9.8435	9.82193	9.82399	9.93704	10.1668	10.1657	9.80445	9.97233	9.92914	9.95197
200690_at	HSPA9	ENSG00000113013	Hs.184233	3.16032	3.17281	2.94319	3.22562	3.15614	3.15428	3.29591	3.10504	3.50032	3.1245	3.05616	3.75402	3.71249	3.33708	3.68458	3.73636	3.33355	3.28249	3.43825	3.07817	3.37527	3.70216	3.49718	3.67688
200691_s_at	HSPA9	ENSG00000113013	Hs.184233	6.65316	6.68213	6.67411	6.77496	6.63869	6.82163	6.78317	6.63116	6.89559	6.80622	6.8183	7.33859	7.17289	7.0444	7.10215	7.21065	7.1582	7.13337	7.07794	6.75968	7.11044	7.29119	7.14754	7.19916
200692_s_at	HSPA9	ENSG00000113013	Hs.184233	5.61236	5.278	5.49252	5.48843	5.61762	5.47423	5.45331	5.54515	5.13239	5.58938	5.5318	5.84583	5.89303	5.70773	5.67138	5.96469	5.83418	5.74825	5.77277	5.20544	5.92829	5.90437	5.7765	5.96723
200693_at	YWHAQ	ENSG00000134308	Hs.74405	7.97197	7.89182	7.64263	7.73766	7.95274	7.53383	7.84336	7.66595	7.4576	7.55535	7.498	8.25655	7.97757	7.98733	8.64959	8.43902	8.25875	8.09033	8.52838	8.52256	8.27607	8.48851	8.33363	8.269
200694_s_at	DDX24	ENSG00000089737	Hs.510328	6.00987	5.90114	5.97305	6.11109	5.99877	5.9334	5.96365	6.01071	5.83755	5.78221	5.94561	5.9078	5.95858	5.84016	5.82384	5.88912	5.8607	5.93021	5.92033	5.78289	6.01655	5.89057	5.81615	5.90436
200695_at	PPP2R1A	ENSG00000105568	Hs.467192	5.37146	5.4402	5.22905	5.32203	5.40344	5.44202	5.44202	5.21982	5.05034	5.53238	5.29783	5.39736	5.45995	5.56585	5.46089	5.66294	5.62147	5.4529	5.87629	5.77014	5.61095	5.64745	5.57006	5.31849
200696_s_at	GSN	ENSG00000148180	Hs.522373	9.60038	9.71184	9.22605	9.63941	9.91956	9.42133	9.70453	9.56355	9.59854	9.53449	9.29654	8.56884	8.69476	8.86553	8.58886	8.59451	8.68323	9.05144	8.931	8.75528	8.36645	8.30066	8.39954	8.39557
200697_at	HK1	ENSG00000156515	Hs.370365	7.26035	7.33391	7.37086	7.2433	7.04444	7.3627	7.54428	7.26816	7.1693	7.31911	7.43924	7.47672	7.3455	7.3532	7.24062	7.28291	7.35391	7.42368	7.49205	7.58513	7.36323	7.59924	7.32632	7.31338
200698_at	KDELR2	ENSG00000136240	Hs.654552	6.85539	7.18168	7.34032	6.74253	7.05618	6.37068	6.63671	6.41076	6.64481	6.01417	6.4366	6.52323	6.73311	6.46555	7.54003	6.81426	6.58109	6.654	7.03058	6.88443	6.73126	6.88995	6.44607	6.71996
200699_at	KDELR2	ENSG00000136240	Hs.654552	6.63388	7.08514	7.3765	6.82957	6.86446	6.63034	6.83415	6.51705	6.78749	6.20337	6.49087	6.50153	6.60395	6.5028	6.96508	6.50927	6.3812	6.65606	6.81992	6.57742	6.30565	6.56015	5.95398	6.25811
200700_s_at	KDELR2	ENSG00000136240	Hs.654552	5.70951	6.03208	6.1341	5.62246	5.77075	5.50901	5.67806	5.25812	5.67599	5.26171	5.28434	6.37183	6.53327	6.41204	6.62542	6.41289	6.28078	6.10706	6.42598	6.34321	6.21312	6.33362	6.36527	6.11399
200701_at	NPC2	ENSG00000119655	Hs.433222	8.10457	7.97331	8.25228	8.14311	8.01915	8.26544	8.06637	8.06952	8.29473	8.00848	8.1129	7.69104	7.79923	7.64691	7.45046	7.43084	7.59704	7.6514	7.54173	7.53973	7.56151	7.43928	7.35683	7.50682
200702_s_at	DDX24	ENSG00000089737	Hs.510328	5.25378	5.1599	5.3817	5.34555	5.32564	5.47915	4.97444	5.20227	4.77129	5.18861	5.26188	5.34158	5.33604	4.72003	4.99238	4.80522	4.93397	5.15016	4.88873	4.82657	4.88226	5.06212	4.89504	4.8204
200703_at	DYNLL1	ENSG00000088986	Hs.5120	9.3346	9.19598	9.22137	9.28537	9.34797	9.49181	9.24403	9.34917	9.30145	9.40927	9.3032	9.35083	9.38997	9.28811	9.20745	9.12187	9.21975	9.16583	8.95272	8.92116	9.19358	8.94738	9.27242	9.15605
200704_at	LITAF	ENSG00000189067	Hs.459940	7.16816	6.87053	6.92012	7.27866	6.86354	7.47084	7.35006	7.24972	7.41919	7.28781	7.10769	6.9997	7.12655	7.10825	6.82489	6.89267	6.84623	6.88234	7.01248	7.04381	7.14484	7.05896	7.08152	6.94476
200705_s_at	EEF1B2	ENSG00000114942 /// ENSG00000217606	Hs.421608	9.71392	9.42189	9.52444	9.50456	9.54925	9.75455	9.61862	9.55435	9.75116	9.6175	9.75605	9.75506	9.89008	9.66482	9.65219	9.71616	9.58508	9.66537	9.65989	9.52139	9.64783	9.66585	9.73252	9.71852
200706_s_at	LITAF	ENSG00000189067	Hs.459940	6.49186	6.22148	5.93522	6.1837	6.11805	6.11023	6.27498	6.32683	6.03268	6.02919	5.88711	5.569	4.85658	5.36056	6.12034	5.80125	6.02471	5.48719	6.21773	6.44444	5.7176	5.90906	5.9297	6.08102
200707_at	PRKCSH	ENSG00000130175	Hs.610830	3.49324	3.3784	3.04586	3.41715	3.26749	3.76826	3.10459	3.3994	3.01952	3.56537	3.13451	3.30555	3.36582	3.3324	3.28726	3.46134	3.33365	3.2615	3.48236	3.23762	3.35347	3.33606	3.60081	3.01134
200708_at	GOT2	ENSG00000125166	Hs.599470	5.78299	5.69875	5.89152	5.64088	5.62762	5.67649	5.89809	5.70177	5.79824	5.70397	6.0627	6.59612	6.28713	6.10929	6.34173	6.05712	6.07935	6.2906	6.63019	6.33855	6.13295	6.39055	6.12562	6.1184
200709_at	FKBP1A	ENSG00000088832	Hs.471933	6.66498	6.36756	6.49277	6.55045	6.6519	7.07682	6.81766	6.54316	6.69533	6.72293	6.61843	7.04958	7.02223	6.88254	7.08449	7.09211	6.80574	6.93454	7.20255	7.20599	7.26894	7.08341	6.88646	6.86523
200710_at	ACADVL	ENSG00000072778	Hs.437178	6.56829	6.64337	6.52021	6.65648	6.49623	6.64957	6.78492	6.66704	6.37088	6.83746	6.83047	6.97467	7.10361	6.94732	6.60341	6.84098	6.97157	7.21003	6.80818	6.96302	6.70521	6.99636	7.10879	6.80356
200711_s_at	SKP1	ENSG00000113558	Hs.171626	6.74806	6.53688	6.61714	6.78997	6.68938	6.53263	6.50741	6.63692	6.67852	6.64693	6.78149	6.58943	6.20605	6.16905	6.43661	6.64838	6.44824	6.43171	6.25857	5.81862	6.32383	6.33213	6.26827	6.44331
200712_s_at	MAPRE1	ENSG00000101367	Hs.472437	3.97762	3.90308	3.63654	3.88601	3.64829	3.22563	3.47027	3.46117	3.2756	3.68558	3.23393	4.11732	3.97085	4.06573	4.20511	4.58358	4.6309	3.95702	4.32652	4.35605	4.30289	4.27739	4.65202	4.41462
200713_s_at	MAPRE1	ENSG00000101367	Hs.472437	7.45893	7.65011	7.48494	7.48311	7.47261	7.23441	7.5353	7.51721	7.4835	7.42573	7.35798	7.73392	7.62008	7.7382	7.83453	7.74658	7.69243	7.66891	7.89681	7.95634	7.73883	7.98214	7.88157	7.75281
200714_x_at	OS9	ENSG00000135506	Hs.527861	6.43596	6.57412	6.63118	6.48136	6.52372	6.69901	6.55621	6.46982	6.58442	6.74264	6.53644	6.34944	6.53179	6.4902	6.27721	6.46455	6.53117	6.44331	6.469	6.47453	6.37754	6.38579	6.36905	6.30597
200715_x_at	RPL13A	ENSG00000142541	Hs.523185	8.61448	8.33004	8.51693	8.47145	8.51369	8.82145	8.70223	8.56891	8.73512	8.59975	8.82707	8.50798	8.5844	8.50347	8.39643	8.54426	8.53927	8.64603	8.69869	8.42968	8.53685	8.45284	8.42851	8.54076
200716_x_at	RPL13A	ENSG00000142541 /// ENSG00000219960	Hs.523185	10.3382	10.2689	10.3475	10.2798	10.3711	10.4627	10.2711	10.3233	10.3063	10.4017	10.429	10.1743	10.1945	10.1077	9.89516	10.0932	10.2041	10.1766	10.0921	10.0506	10.0507	9.96885	9.93751	10.0676
200717_x_at	RPL7	ENSG00000137970 /// ENSG00000147604 /// ENSG00000214485	Hs.571841	10.7537	10.533	10.525	10.6524	10.6876	10.7156	10.6847	10.6738	10.8101	10.7567	10.7379	10.6247	10.7	10.5469	10.5626	10.5808	10.5491	10.5374	10.4843	10.3327	10.6096	10.4799	10.577	10.6191
200718_s_at	SKP1	ENSG00000113558	Hs.171626	9.53516	9.3247	9.32367	9.47405	9.46422	9.45152	9.29595	9.49585	9.61089	9.5125	9.4538	9.48453	9.45152	9.3852	9.34273	9.3574	9.2889	9.35183	9.11745	8.9405	9.46263	9.16685	9.47916	9.44622
200719_at	SKP1	---	Hs.171626	5.53757	5.48685	5.45381	5.58002	5.39238	5.45244	5.61858	5.37152	5.51121	5.31669	5.41904	5.25818	5.09455	5.04212	5.38642	5.18259	5.05099	5.13455	5.36015	5.15715	5.21837	5.49903	4.70858	5.31568
200720_s_at	ACTR1A	ENSG00000138107	Hs.153961	4.45855	4.33468	4.5312	4.2326	4.24074	4.47986	4.61986	4.35885	4.14985	4.35382	4.32952	5.10247	5.23449	4.78954	5.09726	5.06345	5.04049	5.02896	5.06919	4.94594	4.80803	5.06402	5.01723	4.86653
200721_s_at	ACTR1A	ENSG00000138107	Hs.153961	5.00993	5.30881	5.25043	5.21185	5.12719	5.23658	5.49837	5.29237	5.13849	5.22936	5.34957	5.52455	5.46697	5.35645	5.33423	5.33851	5.4469	5.47935	5.51272	5.79743	5.4102	5.72052	5.3671	5.39694
200722_s_at	CAPRIN1	ENSG00000135387	Hs.471818	3.21544	3.34509	3.06529	2.9607	3.29183	2.62329	2.7645	3.07768	2.55603	2.87355	2.81377	3.13001	2.82769	2.99067	3.30199	3.45908	3.68316	2.9937	3.50591	3.71819	2.82849	3.12965	3.39385	3.40325
200723_s_at	CAPRIN1	ENSG00000135387	Hs.471818	7.38462	7.21302	7.34588	7.31333	7.33345	6.67165	7.00226	7.11497	6.75614	6.70155	6.74416	6.94991	6.82946	6.81357	7.44791	7.39777	7.18128	6.88815	7.35854	7.07756	7.02137	7.23848	6.69428	7.20415
200724_at	RPL10	ENSG00000147403	Hs.534404	1.94012	1.89978	1.9693	1.56616	2.00323	2.15407	2.19604	2.12552	1.83978	1.81741	2.06556	2.43963	2.37306	2.37721	1.90216	2.12937	1.93034	2.50587	2.36497	2.56058	2.37971	2.56119	2.21279	2.60177
200725_x_at	RPL10	ENSG00000147403	Hs.534404	10.3625	10.2986	10.4688	10.3163	10.3573	10.472	10.4979	10.3304	10.5133	10.4094	10.4533	10.2954	10.3568	10.2039	10.1245	10.0472	10.1365	10.1968	10.3412	10.29	10.2173	10.3276	10.016	10.1214
200726_at	PPP1CC	ENSG00000186298	Hs.79081	7.57496	7.44169	7.56609	7.32145	7.43863	7.25862	7.33804	7.28463	7.40466	7.23341	7.33983	7.33246	7.46431	7.35705	7.61359	7.56728	7.40702	7.45549	7.47441	7.1069	7.32244	7.21614	7.13073	7.40647
200727_s_at	ACTR2	---	Hs.719274	4.67253	4.32652	4.44855	3.43117	4.02367	4.29499	3.63467	3.93588	3.20221	3.89701	3.93272	4.53276	4.11087	3.77958	4.89671	4.30736	4.15182	4.10527	4.42611	4.32202	4.13823	4.72642	4.36136	4.43696
200728_at	ACTR2	ENSG00000138071	Hs.719274	7.58279	7.47998	7.6657	7.49766	7.65587	7.34347	7.40391	7.37182	7.03437	6.95348	7.16401	7.45712	7.32761	7.13333	7.80298	7.5001	7.31554	7.27048	7.40595	6.83944	7.39964	7.51979	6.79254	7.37813
200729_s_at	ACTR2	ENSG00000138071	Hs.719274	7.27128	6.80775	6.77178	6.90716	7.05434	6.74528	6.57703	6.79103	6.30846	6.54864	6.65483	6.9861	6.87882	6.54659	7.44382	7.09454	6.91244	6.7822	6.96482	6.57713	7.08028	7.26474	6.97839	7.23633
200730_s_at	PTP4A1	ENSG00000112245	Hs.227777	3.5047	3.30046	3.40198	3.40501	3.35547	1.77551	3.39872	3.217	2.24286	2.9228	2.67494	3.42652	2.86645	3.12086	4.79498	4.06246	3.75756	2.89294	4.32653	4.38779	3.99035	4.24549	4.14249	4.34596
200731_s_at	PTP4A1	ENSG00000112245	Hs.227777	3.59811	3.3914	3.73899	3.3212	3.51064	2.59252	3.12776	3.26512	3.48199	2.79364	3.13451	3.61352	3.30562	3.50464	4.33759	3.98163	3.91619	3.36376	3.63509	3.69547	4.24193	4.2852	3.47685	4.068
200732_s_at	PTP4A1	ENSG00000112245	Hs.227777	5.71818	5.51694	5.59204	5.54956	5.63671	5.35232	5.61947	5.68079	5.87139	4.99954	5.56292	5.89612	5.69744	5.5538	6.07064	5.89789	5.77149	5.60001	5.69372	5.29966	6.151	6.19325	5.41397	5.79389
200733_s_at	PTP4A1	ENSG00000112245	Hs.227777	5.06941	4.75384	5.30486	4.55971	4.74918	4.87235	4.58685	4.69717	5.02889	4.70067	4.62578	5.375	5.42458	5.59086	5.38186	5.28805	5.13329	4.90595	5.22008	5.32844	5.90469	5.21501	5.60291	5.57864
200734_s_at	ARF3	ENSG00000134287	Hs.715625	4.89598	4.74136	4.85514	4.79601	4.9145	4.88821	4.94602	4.94355	4.89304	5.15953	4.89031	5.82228	5.72211	5.54509	5.52154	5.65185	5.61515	5.65614	5.73639	5.60446	5.60401	5.75104	5.69465	5.44519
200735_x_at	NACA	ENSG00000196531	Hs.505735	10.1043	9.80094	9.7913	10.0643	10.0135	9.9886	9.88333	9.99483	10.0253	10.0566	10.0848	9.84513	9.74592	9.60803	9.67637	9.79603	9.77221	9.87094	9.38997	9.0459	9.66629	9.54286	9.7226	9.81465
200736_s_at	GPX1	---	Hs.76686	6.3202	6.34543	6.46998	6.3835	6.40339	6.89899	6.5311	6.34046	6.55565	6.28	6.32158	7.15841	7.30847	7.5269	6.95384	7.42145	7.29406	7.28067	7.51409	7.503	7.60735	7.56262	7.03252	7.10028
200737_at	PGK1	ENSG00000102144	Hs.78771	5.45605	5.67893	5.49284	5.79337	5.73682	5.43217	5.7215	5.63859	5.06365	5.53486	5.25741	6.20932	6.10724	6.41682	6.21641	6.49509	6.69901	6.10113	6.45481	6.79438	6.46903	6.37748	6.78278	6.53794
200738_s_at	PGK1	ENSG00000102144	Hs.78771	8.25723	8.20388	8.29639	8.36104	8.46513	8.21593	8.48137	8.45014	8.01528	8.24885	8.02888	8.84926	8.90668	9.00694	8.97971	8.92965	9.07647	8.84933	8.99674	9.08797	9.10468	8.96663	9.09642	9.06137
200739_s_at	SUMO3	ENSG00000184900	Hs.474005	3.89961	3.9568	3.93073	4.0608	4.24266	4.03765	4.09973	4.03998	3.75579	3.92748	3.73526	4.15293	4.01138	3.97696	3.99735	4.32598	4.12589	4.07158	4.28283	3.97238	3.94211	4.07791	3.94424	4.22773
200740_s_at	SUMO3	ENSG00000184900	Hs.474005	7.28594	7.47543	7.30517	7.28226	7.30995	7.29035	7.4593	7.27089	7.30866	7.06752	7.12914	7.39929	7.14403	7.24024	7.45718	7.55469	7.60635	7.49947	7.90477	7.83711	7.34411	7.46797	7.41838	7.55807
200741_s_at	RPS27	ENSG00000177954	Hs.546291	10.4138	10.2629	10.2215	10.4122	10.5428	10.4035	10.2149	10.3249	10.6435	10.7466	10.4694	10.2207	10.1415	10.2678	10.0716	10.1466	10.2083	10.1407	9.96816	10.0532	10.0231	9.85029	10.3591	10.1177
200742_s_at	TPP1	ENSG00000166340	Hs.523454	5.75092	6.00186	5.91689	5.77546	5.6306	5.12848	5.67565	5.61714	5.60063	5.29403	5.39076	4.96078	4.59129	4.9786	5.23823	4.89144	4.87027	4.9479	5.08322	4.83735	4.79301	4.83154	4.70296	4.81696
200743_s_at	TPP1	ENSG00000166340	Hs.523454	5.77608	5.70641	5.78085	5.60798	5.72996	5.53688	5.66271	5.71398	5.87926	5.48261	5.52947	5.32569	4.93757	5.11746	5.19497	5.06247	5.04881	5.11946	5.05233	4.93102	4.97325	4.95032	4.70159	4.9416
200744_s_at	GNB1	ENSG00000078369	Hs.709208	5.20258	5.17141	5.07979	5.07015	5.16988	4.46796	4.9638	4.95649	4.782	5.22297	4.94443	5.36718	5.17635	5.42	5.57233	5.67004	5.60332	5.38985	5.66588	5.94206	5.28784	5.38043	5.9283	5.51245
200745_s_at	GNB1	ENSG00000078369	Hs.709208	7.16438	6.93021	7.05778	7.00913	7.14545	7.09548	7.16994	6.87639	6.82744	6.70671	6.7367	6.7374	6.33887	6.34764	7.0711	6.63708	6.41974	6.60501	6.74541	6.82573	6.6603	6.8948	6.39322	6.49058
200746_s_at	GNB1	ENSG00000078369	Hs.709208	7.46693	7.47749	7.64646	7.68873	7.63438	7.75269	7.66364	7.47203	7.6273	7.58085	7.51247	7.46612	7.32744	7.29317	7.37144	7.40247	7.22567	7.31476	7.40106	7.42178	7.44841	7.52292	7.20582	7.18327
200747_s_at	NUMA1	ENSG00000137497	Hs.325978	6.09221	6.18165	6.08281	6.25942	5.95103	6.27515	6.17902	6.13864	6.28464	6.16126	6.14262	5.56926	5.23902	5.51729	5.405	5.3281	5.42453	5.75375	5.66609	5.6671	5.51752	5.47645	5.25839	5.22154
200748_s_at	FTH1	ENSG00000167996 /// ENSG00000219507	Hs.524910	8.13441	8.5077	8.45253	8.3645	8.40536	8.37537	8.31219	8.38128	8.33009	8.50585	8.41994	8.32893	8.98582	9.04336	8.67855	8.81932	8.83499	8.90693	8.99906	9.38529	8.92043	8.83846	9.38881	8.67446
200749_at	RAN	ENSG00000132341 /// ENSG00000218005 /// ENSG00000219946 /// ENSG00000220432	Hs.10842	6.19542	5.92907	6.1665	5.96131	6.08252	6.18877	6.09125	5.93672	6.42639	5.86319	5.95483	6.50973	6.5796	6.21239	6.53742	6.34792	6.273	6.38226	6.46767	5.94774	6.52869	6.48708	6.28898	6.57713
200750_s_at	RAN	ENSG00000132341 /// ENSG00000218005 /// ENSG00000219946 /// ENSG00000220432	Hs.10842	7.4038	7.10628	7.4801	7.20057	7.13085	7.52415	7.33732	7.1739	7.38462	7.23822	7.24531	8.32071	8.43314	8.13357	8.12097	8.3614	8.08205	8.0854	8.371	8.16288	8.35381	8.24119	8.2807	8.06742
200751_s_at	HNRNPC	ENSG00000092199	Hs.508848	7.44957	7.56017	7.77513	7.47233	7.32431	7.40983	6.85552	7.38638	7.27012	7.47235	7.26265	7.55028	7.26855	7.31657	7.23697	7.76499	7.62966	7.18065	7.76336	7.59903	7.42228	7.34365	7.76725	7.54732
200752_s_at	CAPN1	ENSG00000014216	Hs.502842	4.96162	5.20595	5.26388	5.28908	4.96016	5.42769	5.48954	4.95457	4.97556	4.95564	5.26685	5.50994	5.14787	5.39024	5.31671	5.39639	5.31959	5.42254	5.76938	5.82841	5.69418	5.81316	5.32661	5.35461
200753_x_at	SFRS2	ENSG00000161547	Hs.713672	5.78303	5.51071	5.08479	5.43879	5.61448	5.3325	5.49015	5.21356	5.16017	5.18941	5.18689	5.63141	5.4629	5.41896	6.05544	5.83702	5.75356	5.52106	5.96918	5.97518	5.79557	5.74543	5.85615	5.86848
200754_x_at	SFRS2	ENSG00000161547	Hs.713672	8.49153	8.42285	8.22366	8.25467	8.48157	8.31478	8.444	8.36427	8.3183	8.46049	8.35869	8.52073	8.39381	8.4235	8.72011	8.68846	8.46697	8.51317	8.6333	8.62916	8.30255	8.41776	8.54147	8.53868
200755_s_at	CALU	ENSG00000128595	Hs.718425	5.14726	5.55605	5.81379	5.25132	5.68771	5.13284	5.17884	4.93337	5.03679	4.4906	4.78473	5.02167	5.3706	5.38042	6.02101	5.65105	5.57558	5.45222	5.84813	5.58191	5.23673	5.48554	5.09805	5.26037
200756_x_at	CALU	ENSG00000128595	Hs.718425	3.39639	3.80423	3.54147	3.2138	3.3348	3.00467	3.29834	3.13527	2.56179	2.90087	2.83845	3.52754	3.59762	3.42728	3.74694	3.82314	3.96624	3.54143	3.83225	3.87	3.46001	3.68328	3.85893	3.44628
200757_s_at	CALU	ENSG00000128595	Hs.718425	6.1105	6.67728	6.65823	6.27239	6.52456	6.21151	6.24728	6.1401	6.03557	5.99511	5.87864	6.25545	6.51941	6.68138	6.81834	6.71072	6.49535	6.73548	6.6717	6.38972	6.3228	6.49163	6.51772	6.33655
200758_s_at	NFE2L1	ENSG00000082641	Hs.514284	6.58656	6.56699	6.78573	6.87803	6.54637	6.57759	6.71307	6.84053	6.36065	6.77706	6.81028	6.58144	6.50393	6.3915	6.19989	6.55988	6.5679	6.57396	6.61601	6.44745	6.51572	6.61354	6.47425	6.53343
200759_x_at	NFE2L1	ENSG00000082641	Hs.514284	7.30743	7.36253	7.34871	7.38721	7.19702	7.26665	7.33206	7.44521	7.41229	7.49352	7.41453	7.11379	6.92307	7.15792	6.81406	7.04258	7.03944	6.95585	7.11254	6.9454	7.04456	7.03357	7.07805	7.01393
200760_s_at	ARL6IP5	ENSG00000144746	Hs.518060	6.78579	6.50621	6.83505	6.67483	6.84125	6.37897	6.41119	6.60885	6.4235	6.40592	6.58021	6.00173	6.05811	5.65867	6.27361	6.21381	6.04255	6.28627	5.82486	5.66876	5.93977	6.03051	5.43265	5.81195
200761_s_at	ARL6IP5	ENSG00000144746	Hs.518060	7.11211	7.09924	7.12886	7.08069	7.2929	6.6684	6.78001	7.04395	7.21511	6.84197	7.00511	6.1134	6.24704	6.45116	6.66151	6.5853	6.55851	6.64432	6.26248	5.84577	6.2836	6.24345	6.0154	6.31917
200762_at	DPYSL2	ENSG00000092964	Hs.173381	6.91703	6.6117	6.99051	6.60511	6.96068	6.2688	6.43472	6.10772	6.44962	5.69828	5.97474	6.02729	6.43704	6.64659	7.04979	6.60426	6.59575	6.85455	6.68743	6.3012	6.16031	6.33217	5.98307	6.46071
200763_s_at	RPLP1	ENSG00000137818	Hs.356502	11.1556	10.9368	11.0252	11.0399	11.0521	11.1656	11.0873	11.031	11.1936	11.1343	11.133	10.9208	10.9197	10.849	10.8361	10.6658	10.78	10.8778	10.7821	10.8294	10.861	10.744	10.7186	10.8139
200764_s_at	CTNNA1	ENSG00000044115	Hs.534797	5.67069	5.56683	5.45087	5.64088	5.55673	5.46898	5.41719	5.53155	5.37671	5.52273	5.37726	5.55326	5.43248	5.39372	5.45149	5.61841	5.54473	5.55138	5.55414	5.49493	5.69276	5.76437	5.54246	5.5478
200765_x_at	CTNNA1	ENSG00000044115	Hs.534797	7.13935	6.93517	6.94393	7.24704	7.22168	7.0511	7.16219	7.13651	7.06473	7.03383	7.00412	7.13098	7.08489	7.03262	7.23862	7.12974	7.03229	7.14081	7.07794	7.04286	7.21511	7.29601	6.86807	7.04555
200766_at	CTSD	ENSG00000117984	Hs.121575	5.03989	5.06251	5.02717	5.08122	4.73415	5.27437	5.22164	4.8248	4.70232	4.84871	4.80011	4.61231	4.29527	4.77709	4.81244	4.77507	4.83079	4.694	5.16813	5.13694	4.94491	4.86948	4.48224	4.55614
200767_s_at	FAM120A	ENSG00000048828	Hs.372003	4.24327	4.34159	4.49889	4.35512	4.29065	4.38934	4.12022	4.41492	3.68279	4.19883	4.24659	4.33356	4.37959	3.98984	4.53052	4.4062	4.27584	4.03503	4.22538	3.97378	4.17941	4.34734	4.23342	4.25367
200768_s_at	MAT2A	ENSG00000168906	Hs.516157	6.85313	7.11643	7.03234	6.92261	7.05059	6.86871	6.95837	7.00133	7.26719	7.11706	6.84945	6.77372	6.74151	6.85406	6.84862	6.90374	6.83308	6.78082	6.86118	6.83869	6.52853	6.3611	7.07234	6.56335
200769_s_at	MAT2A	ENSG00000168906	Hs.516157	3.03303	3.08489	2.60272	2.89319	2.99848	2.28425	2.73272	3.12086	3.01487	3.311	2.63569	2.95284	2.91219	3.25021	3.40494	3.74403	3.83014	2.84139	3.60427	4.02898	2.53463	2.41085	4.00612	3.46198
200770_s_at	LAMC1	ENSG00000135862	Hs.609663	3.99052	4.20347	3.99543	3.90826	4.21798	3.73379	3.44803	3.75652	3.68002	3.67646	3.58939	3.60214	3.95343	4.13814	4.22331	3.86446	4.39444	4.28117	3.84224	3.9707	4.09005	4.0755	3.87125	3.73871
200771_at	LAMC1	---	Hs.609663	6.68261	6.72303	6.78039	6.70416	7.01256	6.37532	6.59204	6.77537	6.64852	6.36058	6.16429	5.628	6.11445	6.47949	6.57817	6.47261	6.54788	6.68401	6.76662	6.43158	6.45068	6.68745	5.64209	6.13188
200772_x_at	PTMA	ENSG00000187514	Hs.459927	9.90261	9.70925	9.77763	9.64567	9.74029	10.0247	9.78823	9.70172	9.74589	9.87658	9.80209	10.0334	9.89538	9.7511	9.6794	9.819	9.76044	9.99757	9.68781	9.2882	9.75461	9.5876	9.71374	9.76918
200773_x_at	PTMA	---	Hs.459927	9.8382	9.71077	9.53471	9.74391	9.77888	9.86935	9.70904	9.7627	9.73522	9.83253	9.79304	9.83964	9.87788	9.7609	9.71407	9.73028	9.74337	9.77523	9.59973	9.48143	9.76765	9.56016	9.83457	9.86366
200774_at	FAM120A	ENSG00000048828	Hs.372003	8.3148	8.28284	8.22761	8.293	8.30129	8.03494	8.17204	8.33478	8.27196	8.35648	8.25689	8.33074	8.37079	8.36057	8.44305	8.38842	8.32033	8.16497	8.13984	7.9284	8.41372	8.18425	8.42336	8.49354
200775_s_at	HNRNPK	ENSG00000165119	Hs.522257	8.79415	8.92613	8.77591	8.74195	8.77643	8.46942	8.70324	8.76743	8.83016	8.778	8.60316	8.92952	8.70401	8.92626	9.03492	9.1046	9.08204	8.89299	9.0677	9.21587	8.82184	8.89727	9.18725	8.99972
200776_s_at	BZW1 /// BZW1L1	ENSG00000082153	Hs.355983	4.80355	4.40578	4.47717	4.54416	4.66552	4.01764	4.28108	4.42888	4.07389	4.29404	4.19512	5.42897	5.40148	5.68167	5.89032	6.00192	6.05642	5.14888	5.86988	6.10444	5.84395	6.14525	6.4168	6.0304
200777_s_at	BZW1	ENSG00000082153	Hs.355983	6.44999	6.13941	6.47652	6.27245	6.47123	6.23338	6.1666	6.26796	6.51694	5.92079	6.12915	6.98713	7.14955	7.1209	7.24159	7.2797	7.07801	6.73472	7.09009	6.98277	7.46868	7.41783	7.26148	7.19754
200778_s_at	2020-09-02	ENSG00000168385	Hs.716403	4.88779	5.11949	4.95482	5.05138	5.16707	4.16712	4.69594	4.71512	4.21518	4.56491	4.62578	5.05636	4.73504	4.95716	5.18853	5.06345	5.24931	4.95134	5.10502	4.9452	4.94481	5.1186	5.08168	4.984
200779_at	ATF4	ENSG00000128272	Hs.496487	7.82351	7.76896	7.99677	7.88907	7.79915	7.7099	7.68159	7.59106	7.33816	7.61395	7.77135	8.17622	8.05883	8.20162	8.02311	8.23555	8.18085	8.25203	8.09912	8.07828	7.99106	8.19177	8.16833	8.02349
200780_x_at	GNAS	ENSG00000087460 /// ENSG00000213705	Hs.125898	9.39193	9.60532	9.38254	9.38148	9.63225	9.26569	9.32815	9.4225	9.19094	9.64026	9.43775	9.12283	8.97827	9.11415	9.02452	9.22713	9.25276	9.34779	9.01853	9.00626	8.83498	8.94506	9.22305	9.03583
200781_s_at	RPS15A	ENSG00000134419	Hs.370504	10.5539	10.3153	10.3925	10.4729	10.4752	10.5477	10.4202	10.4649	10.6048	10.4596	10.5313	10.4038	10.3108	10.2886	10.2303	10.2495	10.2205	10.265	10.2305	10.1008	10.2659	10.1357	10.2077	10.2431
200782_at	ANXA5	ENSG00000164111	Hs.480653	7.47321	7.67993	7.70956	7.35714	7.55192	7.17816	7.17368	7.14793	7.14768	7.09218	7.00827	7.60443	7.62191	7.57016	8.0523	7.81952	7.77939	7.8325	7.95355	7.95524	7.73825	8.03422	7.76004	7.75567
200783_s_at	STMN1	ENSG00000117632	Hs.209983	2.27227	2.77987	2.42788	2.31744	2.57937	2.59543	2.27252	2.52527	2.40676	2.6337	2.1623	2.41935	2.2966	2.43191	2.41574	2.56212	2.44807	2.68973	2.48532	2.67988	1.83055	1.80556	2.20813	1.84118
200784_s_at	LOC100134190 /// LRP1	ENSG00000123384	Hs.162757	4.45626	4.25276	4.28396	4.32794	4.50141	4.30176	4.23822	4.23991	4.15864	4.28345	3.85392	3.67277	4.26691	4.5569	4.28396	4.4495	4.77894	4.30109	4.26655	4.42532	4.27351	4.11732	4.03591	3.85413
200785_s_at	LOC100134190 /// LRP1	ENSG00000123384	Hs.162757	4.81542	5.06813	5.04715	4.90242	5.13533	4.89791	4.81003	4.7158	4.93529	4.81565	4.50664	4.26072	5.04841	5.17322	4.8568	4.98067	5.22	5.19913	5.00496	4.52506	4.75379	4.59761	4.24069	4.48014
200786_at	PSMB7	ENSG00000136930	Hs.213470	6.86394	6.90568	6.78654	6.90041	6.86988	7.05659	6.84612	6.88328	7.02068	6.9568	7.03574	7.40736	7.51595	7.27952	7.13313	7.25212	7.26877	7.23043	7.25967	7.35881	7.29027	7.40337	7.41809	7.078
200787_s_at	PEA15	ENSG00000162734	Hs.517216	5.35314	4.87634	4.9056	4.93409	5.05924	5.19686	4.98724	5.38268	5.21171	5.63367	5.1529	4.89732	4.78321	4.86115	4.84869	5.10258	5.00213	4.61501	4.96555	4.95953	4.95108	4.99924	5.25988	4.88808
200788_s_at	PEA15	ENSG00000162734	Hs.517216	6.94361	6.79819	6.97375	6.9264	6.89434	7.04372	7.20541	7.02654	7.28544	7.16407	7.247	6.92858	6.90539	6.85271	6.60024	6.56258	6.82599	6.90241	6.91253	6.85143	6.77368	6.81403	6.77184	6.78274
200789_at	ECH1	---	Hs.196176	5.42297	5.49069	5.38437	5.65975	5.64997	5.40334	5.48105	5.54425	5.42701	5.57178	5.54629	5.71569	5.59824	5.54114	5.10422	5.59555	5.55299	5.63845	5.47378	5.4554	5.15351	5.24084	5.5417	5.09852
200790_at	ODC1	ENSG00000115758	Hs.467701	5.19146	4.94814	5.05647	5.04306	5.00136	5.25508	5.13773	5.29533	5.43484	5.35297	4.7862	7.34853	6.49925	6.39533	7.08383	6.58119	6.44951	6.74693	7.17149	7.5617	7.11744	7.77521	7.11138	6.82842
200791_s_at	IQGAP1	ENSG00000140575	Hs.430551	7.60147	7.341	7.60086	7.52856	7.55328	7.47996	7.55668	7.53804	7.68504	7.44051	7.58867	7.5053	7.50541	7.21083	7.43759	7.33873	7.36578	7.42404	7.17037	6.84529	7.39525	7.4163	7.21173	7.35408
200792_at	XRCC6	ENSG00000196419	Hs.292493	7.20322	7.10472	7.1538	7.18179	7.1402	7.26709	7.28306	7.00824	7.17473	7.06439	7.17627	7.67507	7.67771	7.4638	7.70824	7.56937	7.45688	7.52047	7.84333	7.68663	7.58731	7.69543	7.4229	7.51856
200793_s_at	ACO2	ENSG00000100412	Hs.643610	4.50803	4.80515	4.63949	4.66413	4.58253	4.78692	4.88485	4.63443	4.46527	4.78186	4.65401	4.91043	4.52234	4.78722	4.6943	5.04423	4.87505	5.00262	5.10623	4.86901	4.77756	4.93538	4.79138	4.80204
200794_x_at	DAZAP2	ENSG00000183283	Hs.369761	8.08407	7.88173	7.65677	8.02556	7.84144	7.71991	7.84597	7.7898	7.69726	7.66349	7.67692	7.50029	7.28507	7.4445	7.75088	7.57454	7.69638	7.60317	7.74958	7.72299	7.45556	7.58964	7.42365	7.6448
200795_at	SPARCL1	ENSG00000152583	Hs.62886	2.35204	3.79925	3.13132	4.31171	3.97638	2.9583	3.11469	3.35539	3.55799	3.9471	2.66191	2.00352	1.75394	2.41172	2.19337	2.3332	2.28887	3.20525	2.0644	1.6743	1.72362	1.75431	2.26498	2.02669
200796_s_at	MCL1	ENSG00000143384	Hs.719112	1.40336	1.48138	1.55041	1.77857	1.41727	1.4537	1.56083	1.5388	1.44398	1.80695	1.36659	1.61979	1.48168	1.91082	1.71159	1.9785	2.00959	1.75482	2.11705	2.11617	1.55098	2.13938	2.23572	2.04343
200797_s_at	MCL1	ENSG00000143384	Hs.719112	8.09574	8.05244	8.06485	8.23735	7.97599	7.97931	8.1786	7.94125	8.21494	7.97271	8.16656	8.19082	7.84222	8.07149	8.0798	8.25557	8.11613	8.13517	8.09884	8.26443	8.29533	8.44506	7.94185	8.08692
200798_x_at	MCL1	ENSG00000143384	Hs.719112	6.28644	5.98906	5.65169	5.95762	5.82741	5.52602	5.64622	5.93845	5.56615	5.59179	5.72602	6.57958	6.54425	6.63171	6.96882	7.20886	6.93627	6.48369	6.75796	7.18876	7.27654	7.31655	6.95154	6.99602
200799_at	HSPA1A	ENSG00000204389 /// ENSG00000215292 /// ENSG00000215328	Hs.274402	9.16445	9.07953	9.08175	9.07781	9.09966	9.24356	8.92434	9.10257	9.17724	9.07459	9.16842	8.66368	8.75083	8.79397	8.63733	8.65697	8.55156	8.55529	8.55803	8.73827	9.02093	8.64412	8.59879	9.01502
200800_s_at	HSPA1A /// HSPA1B	ENSG00000204388 /// ENSG00000204389 /// ENSG00000212860 /// ENSG00000212866 /// ENSG00000215292 /// ENSG00000215328	Hs.274402	8.09789	7.93945	8.17634	8.18314	8.08049	8.01206	7.89962	8.06189	8.11907	8.06977	8.15808	7.35799	7.42255	7.36845	7.48534	7.50415	7.30981	7.3255	7.333	7.48349	7.75056	7.56512	7.32054	7.67376
200801_x_at	ACTB	ENSG00000075624	Hs.520640	10.2428	10.2656	10.2765	10.1271	10.3456	10.189	10.3094	9.99551	10.2277	10.0984	10.0992	10.8406	10.7953	10.6887	10.9077	10.8383	10.6574	10.7391	10.9833	11.0689	10.8701	11.0784	10.8977	10.8317
200802_at	SARS	ENSG00000031698	Hs.531176	6.435	6.42524	6.43082	6.56951	6.36927	6.40222	6.70512	6.58847	6.14935	6.63822	6.57731	6.84955	6.4751	6.39273	6.6292	6.54863	6.77062	6.64679	6.85867	6.91973	6.59817	6.88851	6.73944	6.55027
200803_s_at	TMBIM6	ENSG00000139644	Hs.708025	6.65269	6.59561	6.62674	6.56632	6.51507	6.60457	6.62634	6.54531	6.21331	6.60499	6.3502	7.22396	7.28579	7.27439	7.07489	7.19652	7.10692	7.08238	7.06036	7.09651	7.21411	7.1424	7.21478	6.96689
200804_at	TMBIM6	---	Hs.708025	7.5475	7.42792	7.55968	7.58043	7.55876	7.56033	7.60779	7.48265	7.6687	7.47014	7.56744	7.52169	7.33596	7.35702	7.44621	7.36247	7.30051	7.36165	7.30821	7.30888	7.37657	7.54903	7.18346	7.37311
200805_at	LMAN2	ENSG00000169223	Hs.75864	4.89095	4.97945	4.92994	4.83352	4.78217	4.78217	5.049	4.91483	4.96681	4.65043	4.83564	5.41403	5.19525	5.23141	5.12417	5.3725	5.45232	5.22387	5.51018	5.42561	5.18945	5.51736	5.36408	5.27941
200806_s_at	HSPD1	ENSG00000144381	Hs.595053	6.61145	6.4538	6.29763	6.49597	6.48876	6.02818	5.83917	6.24815	5.27353	6.17134	6.07722	7.02234	6.56063	6.41342	7.12814	7.18013	7.19703	6.32058	6.69901	6.20704	6.41422	6.82745	6.93875	7.06696
200807_s_at	HSPD1	ENSG00000144381	Hs.719142	7.88589	7.82877	7.83126	7.90194	7.92073	7.7251	7.60181	7.98153	7.92306	7.91402	7.92008	8.6801	8.73372	8.48682	8.63959	8.89755	8.61146	8.3094	8.43592	7.9199	8.57707	8.56312	8.61112	8.6922
200808_s_at	ZYX	ENSG00000159840	Hs.490415	3.01387	2.62424	2.69217	2.88565	2.94868	3.12099	2.91421	2.55858	3.07568	3.1233	2.73431	3.393	3.46299	3.82252	3.64536	3.73903	3.85022	3.47452	3.76385	3.84782	4.47001	4.20975	4.06616	3.49432
200809_x_at	RPL12	ENSG00000197958	Hs.408054	10.1144	9.98333	10.0093	10.1187	10.1896	10.1306	10.1252	10.0932	10.1246	10.217	10.287	10.1863	10.0889	10.0199	9.96544	10.0983	10.1214	10.1817	9.94834	9.86397	9.96758	9.93379	9.92826	10.0271
200810_s_at	CIRBP	ENSG00000099622	Hs.634522	7.42064	7.35954	7.52355	7.5383	7.26201	7.74218	7.68264	7.00597	7.50043	7.27757	7.31512	7.07156	7.18073	6.93223	7.26321	6.96271	7.11323	7.51479	7.40375	7.21391	6.79503	7.12103	6.64986	6.88333
200811_at	CIRBP	ENSG00000099622	Hs.634522	6.11524	6.05537	6.18619	6.3007	5.88025	6.0003	6.2493	5.76103	6.04151	5.97055	5.91432	5.55931	5.51626	5.49382	5.73725	5.60917	5.99217	6.03874	6.15082	6.07144	5.31937	5.9578	5.37213	5.61699
200812_at	CCT7	ENSG00000135624	Hs.368149	6.20153	6.5211	6.43328	6.40864	6.13124	6.19084	6.33012	6.29154	6.16873	6.3816	6.31211	6.83712	6.72107	6.66736	6.90174	6.94762	6.73162	6.66989	7.33943	7.15673	6.73802	7.10107	6.94047	6.83732
200813_s_at	PAFAH1B1	ENSG00000007168	Hs.77318	4.4006	4.32405	4.42333	4.26055	4.36072	3.45631	4.1019	4.33846	4.02739	3.99624	4.13959	4.17433	3.77992	3.84419	4.3513	4.43894	4.48077	4.20505	4.3513	4.17862	4.1034	4.36976	4.14853	4.3007
200814_at	PSME1	ENSG00000092010	Hs.75348	6.63735	7.04944	6.90494	6.82329	6.85682	7.14137	6.9737	6.95014	6.86791	7.04236	6.9218	7.44158	7.28087	7.04993	7.03947	6.87626	7.02367	7.26358	7.0873	6.95359	6.84075	6.96353	6.8317	6.86242
200815_s_at	PAFAH1B1	ENSG00000007168	Hs.77318	4.88535	5.19548	5.00084	4.96115	5.00662	5.09221	5.32404	5.24639	5.24243	5.42198	5.07734	5.72108	5.48993	5.68719	5.692	5.61457	5.67956	5.67618	5.74637	6.00363	5.78509	5.90273	6.48126	5.57872
200816_s_at	PAFAH1B1	ENSG00000007168	Hs.77318	6.69612	6.50527	6.51234	6.63335	6.61432	6.37723	6.4822	6.52846	6.78354	6.49712	6.53164	6.2961	5.96161	6.12411	6.38983	6.12262	6.2295	6.16193	5.9857	5.85764	6.13798	6.09674	5.96133	6.16476
200817_x_at	RPS10	ENSG00000124614	Hs.406620	10.226	10.1961	10.1985	10.1213	10.2234	10.3798	10.3201	10.2557	10.3998	10.3514	10.3611	10.3551	10.4447	10.3011	10.2336	10.265	10.2935	10.341	10.39	10.4115	10.2243	10.3113	10.3958	10.1988
200818_at	ATP5O	ENSG00000159186	Hs.409140	7.97576	7.81561	7.87258	7.92109	8.00723	8.06924	7.95127	7.8085	8.07	8.05454	7.96687	8.40812	8.37032	8.14187	8.18935	8.28932	8.21797	8.17989	8.07106	7.8867	8.14009	8.10253	8.09892	8.06468
200819_s_at	RPS15	ENSG00000115268	Hs.406683	10.2523	10.2152	10.2411	10.2588	10.2744	10.3094	10.3265	10.216	10.3403	10.3454	10.42	10.22	10.2132	10.017	10.0012	10.058	10.0928	10.1853	10.196	10.181	10.0984	10.1093	10.0464	10.0047
200820_at	PSMD8	ENSG00000099341	Hs.78466	6.37566	6.28303	6.49071	6.48539	6.33633	6.66142	6.59501	6.49974	6.32628	6.68006	6.55067	6.93393	6.98494	6.74457	6.44939	6.71145	6.74695	6.80525	6.93162	6.77076	6.85523	6.88203	6.85659	6.70784
200821_at	LAMP2	ENSG00000005893	Hs.496684	7.46485	7.04053	7.18337	7.21159	7.25948	7.35642	7.11279	7.18354	7.6648	7.06875	7.19992	7.14632	7.22054	7.24447	7.33218	7.15768	6.9418	7.00271	7.04598	6.90209	7.34812	7.18334	7.21159	7.26899
200822_x_at	TPI1	ENSG00000111669	Hs.524219	7.98763	8.25392	8.27013	8.10534	8.28251	8.55488	8.51056	8.27229	8.12363	8.08713	8.0108	8.86752	9.03085	8.95712	8.63364	8.70297	8.65781	8.88994	8.89109	9.05238	8.93022	8.83103	8.84447	8.70197
200823_x_at	RPL29	ENSG00000162244	Hs.425125	9.57597	9.44046	9.4297	9.56079	9.61757	9.83561	9.73059	9.61827	9.59499	9.80083	9.81008	9.92718	9.92569	9.73516	9.56212	9.76122	9.8075	9.80768	9.84739	9.84034	9.7327	9.79246	9.74613	9.72031
200824_at	GSTP1	ENSG00000084207	Hs.523836	7.54742	7.39972	7.60466	7.5893	7.45962	7.94142	7.57598	7.46807	7.29364	7.60438	7.3961	8.58197	8.78726	8.58322	8.24918	8.32005	8.30223	8.46453	8.67589	8.7558	8.68981	8.81333	8.62958	8.29912
200825_s_at	HYOU1	ENSG00000149428	Hs.277704	4.89088	5.31174	5.20933	5.12008	5.20946	4.99164	5.26696	5.12128	5.16155	5.31781	5.11813	6.24712	6.28467	6.25607	6.11228	6.34726	6.06227	6.10113	6.58791	6.5648	6.52289	6.91572	6.57851	6.27345
200826_at	SNRPD2	ENSG00000125743	Hs.515472	7.81974	7.67586	7.6741	7.84779	7.91098	7.92319	7.76454	7.81425	7.8947	8.09715	7.99674	8.47151	8.4751	8.09552	8.03393	8.23085	8.31817	8.31015	8.1309	7.96254	8.00321	8.06484	8.29549	8.05236
200827_at	PLOD1	ENSG00000083444	Hs.75093	4.20341	4.70754	4.94273	4.54251	4.69761	4.73365	4.89925	4.38579	4.24468	4.33674	4.35402	4.51285	4.41304	4.50685	4.50247	4.27816	4.34553	4.70378	4.51793	4.54195	4.26923	4.20467	4.33383	4.068
200828_s_at	ZNF207	ENSG00000010244	Hs.500775	6.87383	6.878	6.63429	6.9225	6.85704	6.42287	6.77023	6.71318	6.5337	6.77279	6.64921	7.02084	6.94182	7.03911	7.20591	7.3093	7.48349	7.04583	7.40413	7.39775	6.90501	7.22632	7.41524	7.23267
200829_x_at	ZNF207	ENSG00000010244	Hs.500775	7.10461	7.13791	7.07085	7.06953	7.20631	7.18597	7.06734	7.0646	7.02368	7.21088	7.22455	7.42981	7.5735	7.50168	7.41995	7.58826	7.55731	7.54059	7.5286	7.35538	7.53864	7.56723	7.74996	7.45624
200830_at	PSMD2	ENSG00000175166	Hs.518464	6.29004	6.31394	6.40995	6.32786	6.29722	6.58782	6.57716	6.32953	6.4692	6.48721	6.39698	6.99971	6.87656	6.74538	6.78361	6.84062	6.75518	6.96059	7.14593	7.2242	6.92675	7.31214	7.00865	6.70655
200831_s_at	SCD	ENSG00000099194	Hs.558396	3.42862	3.3867	3.034	3.47904	3.22245	3.80506	3.7165	3.69721	3.4622	3.21338	3.44145	4.54731	4.71552	4.95041	4.37995	4.75912	4.83713	4.42215	4.80989	5.14644	4.99724	4.80279	4.81679	4.80644
200832_s_at	SCD	ENSG00000099194	Hs.558396	6.25963	5.61813	5.87604	6.51163	5.87091	6.6211	6.84751	6.19766	6.56353	5.99972	6.20179	7.22286	7.39005	7.25734	7.35201	7.33497	7.34764	7.02901	7.59409	7.49974	7.9556	7.53053	7.13935	7.78859
200833_s_at	hCG_1757335 /// RAP1B	ENSG00000127314 /// ENSG00000176276	Hs.369920	7.99785	8.01398	7.80648	7.95022	7.98054	7.35307	7.73448	7.93532	8.06879	7.91787	7.71078	7.76054	7.86919	7.94812	8.16055	8.01735	8.1417	7.8394	7.92746	8.3514	7.94006	7.89946	8.1425	8.02069
200834_s_at	RPS21	ENSG00000171858	Hs.190968	9.89031	9.77306	9.74834	9.93513	9.95645	10.0028	9.97963	9.92479	10.0352	10.0536	10.0496	10.1333	10.059	10.0702	9.94098	10.031	9.9221	10.0391	9.9273	9.9199	9.96058	9.90408	9.9245	9.95489
200835_s_at	MAP4	ENSG00000047849	Hs.517949	6.49101	5.84457	6.22749	6.00436	6.09587	6.46256	5.959	6.12682	5.38398	6.26706	6.11461	6.46096	6.46884	5.35833	6.10467	5.82111	5.87194	6.04938	5.96279	6.24696	6.12734	6.36087	6.02623	5.80467
200836_s_at	MAP4	ENSG00000047849	Hs.517949	5.52998	5.48879	5.76907	5.50579	5.28007	5.30559	5.41719	5.34713	5.34413	5.43247	5.23186	5.70938	5.6003	5.4537	5.64007	5.55299	5.53088	5.57083	5.59073	5.83526	5.44587	5.61045	5.58716	5.52382
200837_at	BCAP31	ENSG00000185825	Hs.522817	6.64049	6.65614	6.76451	6.78895	6.51004	6.90537	6.89401	6.64718	6.53904	6.60302	6.67081	7.26758	6.92488	7.04025	6.85988	6.98586	6.97085	6.99049	7.29691	7.2985	7.05752	7.25253	6.87421	6.91972
200838_at	CTSB	---	Hs.520898	6.16025	5.90521	6.04624	6.27156	6.1781	6.02855	6.15644	6.44942	6.11656	6.46959	5.84307	6.16261	6.34675	6.63816	6.50323	6.49534	6.68031	6.27256	6.60975	6.88647	6.79155	6.61542	6.78836	6.59403
200839_s_at	CTSB	---	Hs.520898	8.16896	7.95581	8.13368	8.22376	8.12835	8.0193	8.1963	8.30198	7.95862	8.14628	7.9205	8.09269	8.17763	8.34172	8.22391	8.28376	8.43862	8.19095	8.4138	8.51165	8.54363	8.53199	8.46066	8.3758
200840_at	KARS	ENSG00000065427	Hs.3100	8.29443	8.25827	8.16957	8.26501	8.18069	8.42394	8.33783	8.14106	8.1162	8.14103	8.28198	8.78744	8.70081	8.50382	8.66003	8.64692	8.49915	8.67983	8.74208	8.54584	8.6818	8.76764	8.4997	8.67482
200841_s_at	EPRS	ENSG00000136628	Hs.497788	2.91834	2.67988	2.88625	2.06008	2.48144	3.07676	2.70563	2.48071	2.01725	2.51699	2.50573	3.10959	2.33079	2.4117	3.48615	2.55737	2.78737	2.90183	2.60783	2.42136	2.90977	2.99693	2.82932	2.91567
200842_s_at	EPRS	ENSG00000136628	Hs.497788	6.65774	6.52391	6.69087	6.67649	6.66717	6.59535	6.39584	6.41254	6.332	6.47203	6.63214	7.08639	6.93133	6.41682	6.9457	6.71126	6.5539	6.75226	6.52603	6.18772	6.59877	6.59118	6.29164	6.72797
200843_s_at	EPRS	ENSG00000136628	Hs.497788	5.70635	5.60084	5.72384	5.60277	5.65532	5.36885	5.54618	5.57272	5.62863	5.40075	5.6558	6.0148	5.85929	5.74249	6.2515	5.87601	5.88928	5.75601	5.84254	5.49919	5.6712	5.8957	5.80792	5.85155
200844_s_at	PRDX6	ENSG00000117592	Hs.120	8.09932	7.99047	7.95993	7.9968	7.92973	7.977	8.18575	7.96064	7.90517	7.86596	7.99975	8.04346	8.08275	7.72717	7.92533	7.85547	8.04346	7.96093	8.07642	8.00644	7.68855	7.91348	7.55188	7.87039
200845_s_at	PRDX6	ENSG00000117592	Hs.120	7.42295	7.12888	7.39897	7.18179	7.33768	6.97319	7.27876	7.3129	7.39287	6.95348	7.35944	7.08908	7.05956	6.84621	7.3521	7.17976	7.07776	7.0318	7.24937	6.95026	7.00268	7.05357	6.67024	7.03839
200846_s_at	PPP1CA	ENSG00000172531	Hs.183994	6.34284	6.23208	6.25632	6.33715	6.1306	6.1128	6.43222	6.18283	5.86156	6.41422	6.19824	6.54055	6.44262	6.50203	6.56756	6.77795	6.73102	6.46541	6.95889	7.17363	6.50695	6.78856	7.01371	6.49216
200847_s_at	TMEM66	ENSG00000133872	Hs.521487	8.07478	7.6849	7.79076	7.68388	7.81739	7.73022	7.53928	7.72182	7.90149	7.54814	7.78103	7.55583	7.2609	7.30724	7.57258	7.40844	7.36014	7.34811	7.30266	7.13667	7.60803	7.36095	7.20187	7.44573
200848_at	AHCYL1	---	Hs.705418	6.91264	6.82596	6.76147	6.81155	6.70416	6.78171	6.72946	6.74394	6.56129	6.74259	6.68696	6.59359	6.25931	6.36205	6.55808	6.46789	6.44728	6.27731	6.28372	6.25466	6.28862	6.50587	6.45758	6.5247
200849_s_at	AHCYL1	---	Hs.705418	7.08465	6.98413	7.17239	7.12518	6.93154	7.20892	7.13571	6.93628	6.99437	7.08225	7.14913	7.01469	6.87217	6.86499	6.87909	6.81608	6.85566	6.92809	6.67648	6.50313	6.84327	6.70303	6.63406	6.79362
200850_s_at	AHCYL1	ENSG00000168710	Hs.705418	7.6213	7.74527	7.75883	7.63715	7.53793	7.69446	7.75322	7.52953	7.9304	7.51719	7.68069	7.46568	7.29788	7.31825	7.44157	7.25774	7.40635	7.32672	7.62407	7.51679	7.27727	7.35299	7.14399	7.31177
200851_s_at	KIAA0174	ENSG00000182149	Hs.232194	7.27704	7.32588	7.36466	7.30934	7.14602	7.32951	7.48523	7.23553	7.28628	7.11493	7.16926	6.97302	6.82923	6.84951	7.0431	6.97371	6.98228	6.96132	7.07034	7.16094	6.95741	7.1653	6.77196	7.02887
200852_x_at	GNB2	ENSG00000172354	Hs.185172	6.73733	6.67863	6.72682	6.7521	6.60642	6.61541	6.92919	6.66953	6.33124	6.88919	6.71057	6.65204	6.39279	6.50081	6.66506	6.78581	6.96904	6.67747	6.90962	7.1548	6.59977	6.85566	7.06678	6.56071
200853_at	H2AFZ	ENSG00000164032	Hs.119192	7.02521	6.97348	6.9646	7.05753	7.02777	7.36837	7.11665	7.03238	7.18113	6.97663	6.92705	7.64176	7.64124	7.44985	7.49123	7.54878	7.5359	7.52777	7.82697	7.41943	7.28527	7.1738	7.54338	7.26551
200854_at	NCOR1	ENSG00000141027	Hs.462323	5.31488	4.98222	5.17945	5.2579	5.16081	4.85679	5.02479	5.12673	5.14479	5.06619	5.1295	4.97493	4.56238	4.6828	5.11434	4.85301	4.73365	4.78467	4.82822	4.70995	4.6547	4.80487	4.60472	4.75384
200855_at	C20orf191 /// LOC100133918 /// NCOR1	ENSG00000099389 /// ENSG00000141027 /// ENSG00000205203	Hs.462323	2.90165	3.0507	2.88849	3.0146	2.96681	2.91041	2.86961	3.09002	2.84995	2.66413	2.92264	2.80967	2.60241	2.90442	2.86335	2.4024	2.82436	2.79824	2.98527	2.75079	2.66877	2.81282	2.65037	2.60241
200856_x_at	C20orf191 /// LOC100133918 /// NCOR1	ENSG00000099389 /// ENSG00000141027 /// ENSG00000205203	Hs.462323	3.34584	3.04005	3.06493	3.22142	3.29834	3.32363	3.29531	3.44318	3.22438	3.09045	3.60393	2.86833	2.80523	2.83601	3.40836	2.87467	2.52923	2.87562	2.71322	2.457	2.78939	2.9916	2.7169	2.86754
200857_s_at	NCOR1	ENSG00000141027	Hs.462323	5.25403	5.25193	5.34538	5.33748	5.29416	5.41224	5.25144	5.17248	4.76016	5.12743	5.24848	5.16669	4.73508	4.81034	5.09547	5.10413	5.11445	4.84652	5.12534	4.92814	4.77992	5.01243	4.95503	4.77097
200858_s_at	RPS8	ENSG00000142937	Hs.512675	9.43619	8.89181	9.05915	9.09451	9.21684	9.52511	8.93633	9.07254	9.11861	9.15997	9.11885	9.0187	9.02845	8.87445	8.96402	8.84208	8.76766	8.83318	8.65093	8.65052	9.04478	8.60726	8.77612	8.94246
200859_x_at	FLNA	ENSG00000196924	Hs.195464	5.86885	6.01411	6.18396	6.05877	5.98331	6.22002	6.31082	5.99555	6.08238	6.18219	5.99862	6.78982	6.75202	6.7452	6.62542	6.86726	6.83037	6.73035	7.07621	7.20483	6.98992	7.18239	6.98147	6.69578
200860_s_at	CNOT1	ENSG00000125107	Hs.716474	5.81994	5.96344	5.89934	6.01529	5.82807	5.91541	5.8158	5.88329	5.845	5.76294	5.7976	5.84801	5.73817	5.65757	5.86908	5.80948	5.71761	5.70502	5.83923	5.60529	5.61738	5.66184	5.53212	5.67217
200861_at	CNOT1	ENSG00000125107	Hs.716474	3.25855	3.17919	3.24094	3.51641	3.35377	3.43786	3.43786	3.35498	3.41625	3.41402	3.65936	3.37131	3.46002	3.00029	3.35273	3.24815	2.86172	3.23884	3.07553	3.41124	3.25544	3.36588	3.10188	2.99736
200862_at	DHCR24	ENSG00000116133	Hs.498727	8.74364	8.53569	8.74158	8.46311	8.48093	8.64921	8.86503	8.62351	8.70746	8.45405	8.61731	8.51406	8.20163	8.11809	8.32028	8.23535	8.07197	8.34308	8.60433	8.49569	8.16687	8.2835	7.74786	8.22292
200863_s_at	RAB11A	ENSG00000103769	Hs.321541	8.87986	8.89657	8.84465	8.91642	8.7966	8.95311	9.12808	9.07588	8.98294	8.99864	8.87505	9.14089	9.23234	9.09555	9.0391	9.15924	9.1407	9.11778	9.00243	9.05504	9.0524	9.01986	9.2125	9.01733
200864_s_at	RAB11A	ENSG00000103769	Hs.321541	6.30171	5.7622	6.03039	5.94543	6.08085	6.17984	6.26896	5.93979	6.4624	5.80338	6.00964	5.75253	5.7083	5.45313	5.96998	5.56624	5.27494	5.46708	5.55273	5.51298	6.09504	5.96549	5.61518	5.81534
200865_at	EIF3F	---	Hs.516023	0.508109	0.562831	0.451647	0.446355	0.399332	0.497143	0.543041	0.580689	0.483309	0.320798	0.583094	0.587909	0.561972	0.358732	0.495891	0.626599	0.586089	0.457638	0.421216	0.596074	0.590552	0.589635	0.69068	0.451647
200866_s_at	PSAP	ENSG00000197746	Hs.523004	6.84053	7.02278	7.04287	6.99306	6.83075	6.6483	6.78782	6.74634	6.38154	6.61442	6.4354	6.25859	6.35584	6.55112	6.63547	6.35527	6.64004	6.46296	6.87663	6.74294	6.30798	6.45413	6.17703	6.25106
200867_at	RNF114	ENSG00000124226	Hs.144949	4.61375	4.51938	4.51732	4.69863	4.56951	4.47411	4.61886	4.34501	4.70185	4.18265	4.35205	4.45119	4.02834	4.32689	4.97235	4.44195	4.47572	4.25548	4.63591	4.5443	4.69058	4.68489	3.96933	4.50606
200868_s_at	RNF114	ENSG00000124226	Hs.144949	3.57938	3.58829	3.51858	3.66038	3.38649	3.59896	3.72355	3.61251	3.5841	3.22509	3.53908	3.97614	4.14188	3.78623	3.97881	4.20141	4.40608	4.07158	3.97731	4.12876	3.78197	3.91654	3.83473	3.83825
200869_at	RPL18A /// RPL18AP3	ENSG00000105640 /// ENSG00000218754	Hs.337766	9.75455	9.72819	9.79072	9.74474	9.60647	10.0113	9.95984	9.70236	9.91672	9.75778	9.82216	9.71376	9.73403	9.71215	9.51864	9.61503	9.55128	9.71407	9.87989	9.88703	9.77851	9.84916	9.5311	9.61769
200870_at	STRAP	ENSG00000023734	Hs.719087	7.17242	6.95576	6.94409	7.00171	6.87809	6.82895	6.82487	6.8434	6.98611	6.84691	6.81666	7.17967	7.13602	7.02883	7.42994	7.25219	7.25303	7.06483	7.24455	6.98622	7.15264	7.15143	7.22903	7.37907
200871_s_at	PSAP	ENSG00000197746	Hs.523004	8.36821	8.50326	8.72785	8.38931	8.42994	8.49513	8.5911	8.37123	8.42941	8.18546	8.24133	8.11382	8.02395	8.19247	8.18964	8.02	8.11951	8.24015	8.27881	8.23512	7.94554	8.07381	7.59606	7.80447
200872_at	S100A10	ENSG00000197747	Hs.143873	9.25747	9.10299	9.14942	9.08738	9.32557	9.0222	8.92369	9.03854	9.03736	9.07394	9.15543	9.91655	10.1242	9.84396	9.84982	9.91088	9.86557	9.96473	9.68668	9.72877	9.98273	10.0107	10.0716	10.0103
200873_s_at	CCT8	ENSG00000156261	Hs.125113	7.42497	7.3089	7.37206	7.5271	7.35564	7.18565	7.36103	7.44749	7.35855	7.35365	7.42848	7.93213	7.83285	7.60747	7.91637	8.01699	7.90793	7.60956	7.83938	7.43779	7.83672	7.90705	8.06338	8.09334
200874_s_at	NOP56	ENSG00000101361	Hs.376064	3.77327	3.85336	3.88109	3.84212	3.91606	4.14833	3.84636	3.56593	3.41478	3.86116	3.81991	4.61215	4.65709	4.31881	4.40486	4.77317	4.52006	4.29318	4.51803	4.58966	4.36354	4.49275	4.6617	4.41372
200875_s_at	NOP56	ENSG00000101361	Hs.376064	5.56993	5.55958	5.6776	5.65107	5.71306	5.90071	5.93566	5.55803	5.40238	5.64179	5.85333	6.9616	6.80669	6.32383	6.44889	6.76697	6.49287	6.57587	6.67933	6.22101	6.49907	6.68059	6.58405	6.56193
200876_s_at	PSMB1	ENSG00000008018	Hs.352768	7.79759	7.77582	7.65619	7.72965	7.75376	7.98845	7.90906	7.87968	8.07874	8.10578	7.99007	8.26569	8.49786	8.24717	8.0886	8.21447	8.21535	8.23493	8.30463	8.21127	8.27254	8.32497	8.368	8.17838
200877_at	CCT4	ENSG00000115484	Hs.421509	7.92553	7.8528	7.84978	7.86277	7.86627	7.63974	7.78458	7.78561	7.77208	7.70984	7.74653	8.41634	8.11844	7.97526	8.51447	8.49639	8.41169	8.06808	8.50188	8.30786	8.28549	8.44109	8.14209	8.29921
200878_at	EPAS1	ENSG00000116016	Hs.468410	6.9838	6.13959	6.6823	6.39651	6.13658	6.69901	6.45491	6.66447	6.55425	6.3373	6.56602	6.71712	6.60054	6.40899	6.79693	6.59061	6.4258	6.31282	6.65234	6.77975	7.17306	7.09141	6.20582	6.68447
200879_s_at	EPAS1	ENSG00000116016	Hs.468410	0.871509	0.771395	0.74518	0.988927	0.532942	0.949969	0.580965	0.828117	0.743251	0.735986	0.979521	0.957291	0.659752	0.772491	0.743122	0.683196	0.850125	0.87176	0.884509	1.01663	0.836205	0.947807	0.905443	0.831673
200880_at	DNAJA1	---	Hs.445203	6.00398	5.98937	6.13568	6.16718	6.2935	5.99167	5.84602	6.15798	6.27857	6.17677	6.20393	6.16096	6.23969	6.049	6.15358	6.14943	6.13058	6.05304	5.89412	5.72322	6.30523	6.32458	6.1332	6.32598
200881_s_at	DNAJA1	ENSG00000086061	Hs.445203	6.8577	6.77739	6.87671	7.1082	7.18396	6.67455	6.53911	6.99981	6.776	7.27109	7.01158	7.39266	7.40923	7.23955	7.42438	7.74578	7.59505	7.13337	7.17161	6.75854	7.48201	7.59446	7.748	7.60466
200882_s_at	PSMD4	ENSG00000159352	Hs.505059	5.98936	5.56634	5.94054	5.82926	5.68362	6.02572	5.90973	5.82454	6.01922	6.04926	6.04641	6.3075	6.35884	6.13447	6.004	6.162	6.21969	6.14047	6.17946	6.12613	6.06269	5.96659	6.18769	6.07203
200883_at	UQCRC2	ENSG00000140740	Hs.528803	5.92874	5.89417	6.00741	5.90842	5.74021	5.41821	5.79975	5.74935	5.45225	5.9627	5.73395	5.79291	5.45258	5.69871	5.92874	6.1084	6.20028	5.77196	6.29889	5.90792	5.66726	5.97677	6.21021	6.0589
200884_at	CKB	---	Hs.173724	5.81565	5.90256	5.91234	6.05922	5.95083	5.9112	6.09252	5.86422	5.74603	6.09957	6.12061	5.14281	4.87793	4.85581	4.86518	4.54036	5.0035	5.07951	5.05415	5.15127	4.53182	4.82451	4.95441	5.34349
200885_at	RHOC	ENSG00000155366	Hs.502659	5.67069	6.02891	5.99749	6.07818	6.06387	6.05125	6.11388	5.89791	5.845	6.05827	5.74631	6.20091	6.41165	6.30955	5.89004	6.18846	6.19226	6.17802	6.18904	6.4552	6.46267	6.6276	6.38966	6.07873
200886_s_at	PGAM1	ENSG00000171314 /// ENSG00000197041	Hs.632918	8.11209	8.30958	8.4325	8.13976	8.41804	8.4319	8.55467	8.42111	8.2834	8.25218	8.27616	8.96583	8.99343	9.00133	8.93762	8.98854	9.00544	8.87937	9.10498	9.18232	8.98503	9.12107	9.09969	8.92239
200887_s_at	STAT1	ENSG00000115415	Hs.715518	8.00927	8.05844	8.19698	8.43281	8.30074	7.69444	7.6213	8.02272	7.54619	7.59948	7.81881	8.28589	8.24485	8.05012	8.41813	8.21136	8.06571	8.28099	7.77538	7.69297	8.11674	8.12237	7.46205	8.06571
200888_s_at	RPL23	ENSG00000125691	Hs.406300	9.1036	8.77891	8.81923	8.95028	9.02595	9.02355	8.84708	8.88487	9.13733	9.22778	9.08578	8.91109	8.88354	8.95285	8.66575	8.9238	8.90156	8.86616	8.66516	8.64194	8.98558	8.68156	9.07323	8.9354
200889_s_at	SSR1	ENSG00000124783	Hs.114033	4.57628	4.70583	4.61037	4.35819	4.69831	4.11189	4.35189	4.26436	4.17054	4.20606	4.27399	5.3417	5.27365	5.06298	5.42284	5.25169	5.22003	4.79831	5.08096	4.94355	5.23267	5.19761	5.3532	5.20938
200890_s_at	SSR1	ENSG00000124783	Hs.114033	4.24512	4.32978	4.65377	4.19889	4.50042	3.75519	4.16788	4.08581	3.69156	3.58974	3.8753	4.37392	3.6931	4.14027	4.95668	4.52519	4.40879	4.00293	4.11902	3.80115	4.23653	4.45925	4.33912	4.49287
200891_s_at	SSR1	ENSG00000124783	Hs.114033	7.94607	7.87988	8.28532	7.93909	8.00096	8.01328	7.90018	7.682	8.16065	7.5465	7.79226	8.03662	8.21948	7.97734	8.30421	8.04246	7.98807	8.00434	7.79983	7.31214	8.17327	7.96959	7.73667	7.98693
200892_s_at	TRA2B	ENSG00000136527	Hs.533122	6.12441	6.16536	5.94469	6.14653	6.13234	5.87824	5.7845	6.13659	6.13896	6.3526	6.19284	6.46544	6.7617	6.6602	6.49189	6.71923	6.86341	6.51219	6.74578	6.42447	6.65301	6.62195	7.01752	6.79284
200893_at	TRA2B	ENSG00000136527	Hs.533122	7.99161	7.87555	7.84964	7.93455	8.05118	7.91121	7.86913	8.0188	8.13529	8.06151	8.13948	8.28403	8.43698	8.08623	8.18474	8.3375	8.2629	8.16722	8.10602	7.74668	8.19168	8.06772	8.36299	8.49934
200894_s_at	FKBP4	ENSG00000004478	Hs.524183	4.03171	4.30558	4.37675	4.21736	4.1682	4.00576	4.36668	4.58645	3.99791	4.31357	4.31953	4.5224	4.43545	4.55361	4.50184	4.76405	4.76015	4.11686	4.89791	4.99102	4.71917	4.78958	4.90394	4.75365
200895_s_at	FKBP4	ENSG00000004478	Hs.524183	5.24976	5.56786	5.55136	5.50685	5.22937	5.46666	5.55015	5.50942	5.43752	5.55352	5.62367	5.88708	5.76018	5.73412	5.39348	5.70322	5.5413	5.4298	5.79391	5.85262	5.81364	5.84208	5.6661	5.91013
200896_x_at	HDGF	ENSG00000143321	Hs.506748	7.63434	7.38775	7.54329	7.3328	7.44757	7.81398	7.76126	7.46862	7.50105	7.48294	7.49521	7.88268	7.85851	7.66314	7.6783	7.7162	7.6215	7.62236	7.90913	7.80866	7.76023	7.95232	7.57823	7.6811
200897_s_at	PALLD	ENSG00000129116	Hs.151220	7.4176	7.55144	7.52907	7.62038	7.8464	7.39669	7.54963	7.55731	7.65911	7.70392	7.31584	7.6283	7.60222	7.7032	7.67943	7.61487	7.63232	7.60499	7.43554	6.93296	7.36514	7.40417	7.65422	7.67433
200898_s_at	MGEA5	ENSG00000198408	Hs.500842	4.76651	4.63953	4.38056	4.82183	4.53612	4.34005	4.68891	4.83034	4.50672	4.4261	4.56745	4.52845	4.29433	4.33273	4.60512	4.47986	4.54925	4.50468	4.42325	4.59318	4.46222	4.43986	5.04558	4.6248
200899_s_at	MGEA5	ENSG00000198408	Hs.500842	6.21905	5.77245	6.0772	6.1243	6.02008	5.8798	5.9035	6.04058	6.31565	5.74356	6.04138	5.46494	5.14087	5.04336	5.34295	5.12541	5.25614	5.36849	5.12195	5.09868	5.17136	5.05912	4.9671	5.41724
200900_s_at	M6PR	ENSG00000003056	Hs.134084	4.75068	4.48125	4.65157	4.60614	4.4451	4.46537	4.61846	4.51858	3.91505	4.45737	4.61354	5.23925	4.82645	4.56257	5.12037	4.96531	4.97256	4.98657	5.27633	4.74866	4.76544	4.94801	4.88875	4.86478
200901_s_at	M6PR	ENSG00000003056	Hs.134084	5.4119	5.38078	5.5942	5.34093	5.2939	5.48852	5.38897	5.37868	5.45634	5.40873	5.40694	5.90245	5.69636	5.68533	5.73731	5.77132	5.57149	5.63648	5.80042	5.65872	5.56656	5.76616	5.49453	5.82215
200902_at	2020-09-15	ENSG00000183291	Hs.362728	6.45648	6.00654	6.36697	6.19901	6.27412	5.68266	5.74094	5.93902	6.16473	5.92948	5.84795	5.86991	5.99792	6.05175	6.19384	6.38298	6.12552	6.02203	5.78546	5.35667	6.13539	5.86986	6.10072	6.24494
200903_s_at	AHCY	ENSG00000101444	Hs.388004	5.09144	5.17913	5.14512	5.05433	4.99102	5.24686	5.41451	5.06761	5.3325	5.1076	5.16038	6.22809	5.83845	5.7493	6.10494	6.0511	5.91525	6.02645	6.50524	6.17446	5.94671	6.29476	5.95762	5.87907
200904_at	HLA-E	ENSG00000204592 /// ENSG00000206413 /// ENSG00000206493	Hs.650174	6.8222	7.02506	7.03726	7.44415	6.91678	7.05998	6.96009	7.11167	6.78349	7.12915	7.12218	6.15708	6.2566	6.55725	6.10867	6.14395	6.46746	6.55675	5.9678	6.18345	6.3679	6.11169	6.01125	6.14834
200905_x_at	HLA-E	ENSG00000204592 /// ENSG00000206413 /// ENSG00000206493	Hs.650174	8.83406	8.94954	8.94703	9.15537	8.77127	8.70293	8.7242	8.9722	8.21852	8.78093	8.9218	8.50262	8.23583	8.41886	8.53527	8.55726	8.64083	8.61275	8.37871	8.50901	8.48161	8.65673	8.33995	8.41978
200906_s_at	PALLD	ENSG00000129116	Hs.151220	6.6053	6.96674	6.73624	6.78187	7.1739	6.9424	7.19888	6.83379	6.93476	7.22702	6.80532	7.16806	7.10654	6.99203	6.92044	6.92755	6.98419	7.1068	6.85566	6.52808	6.63523	6.769	7.2684	6.9265
200907_s_at	PALLD	ENSG00000129116	Hs.151220	7.47147	7.46996	7.39961	7.64935	7.8464	7.65161	7.64703	7.63413	7.25829	7.64731	7.10644	7.34422	7.377	7.42215	7.60251	7.56184	7.45832	7.33895	7.26621	6.69172	7.16387	7.37204	7.57195	7.41499
200908_s_at	RPLP2	---	Hs.437594	4.7247	4.39416	4.44039	4.47499	4.51019	4.36999	4.48886	4.72913	4.06362	3.89776	4.69521	4.62054	4.73139	4.00949	4.89102	4.64716	4.30913	4.47248	4.50117	4.63107	4.68472	4.53508	4.21502	4.58151
200909_s_at	RPLP2	ENSG00000177600	Hs.437594	10.2785	10.1343	10.4024	10.2862	10.2657	10.4235	10.3832	10.3007	10.1936	10.3441	10.3985	10.3059	10.305	10.1046	10.0857	10.1915	10.1382	10.2159	10.2176	10.1489	10.2192	10.2177	10.0629	10.189
200910_at	CCT3	ENSG00000163468	Hs.491494	6.67422	6.64943	6.64755	6.67537	6.52522	6.76236	6.72114	6.57014	6.744	6.58095	6.71794	7.25913	7.08478	6.94673	7.31499	7.25967	7.08637	7.03851	7.48544	7.25738	7.11371	7.29754	7.22903	7.29039
200911_s_at	TACC1	ENSG00000147526	Hs.279245	5.49406	5.63732	5.42169	5.68243	5.71498	5.33823	5.3967	5.60264	5.74604	5.40014	5.41641	4.62666	5.16246	5.19427	5.41886	5.56844	5.39113	5.58307	5.36475	5.05572	4.87312	5.01068	4.8053	5.10771
200912_s_at	EIF4A2	ENSG00000156976	Hs.518475	9.44077	9.44935	9.38319	9.41992	9.37569	9.06555	9.1312	9.35591	9.26055	9.23239	9.18157	8.63747	8.52558	8.66519	8.76991	8.83859	8.79019	8.52082	8.48188	8.40451	8.43634	8.25889	8.65475	8.76802
200913_at	PPM1G	ENSG00000115241	Hs.643951	4.09692	4.46684	4.21733	4.2035	4.31235	4.3091	4.30031	4.22003	4.01723	4.37862	4.54826	4.89485	4.52641	4.76041	4.60354	4.90406	4.96091	4.40034	5.22009	5.06606	4.89788	4.93163	4.93329	4.83478
200914_x_at	KTN1	ENSG00000126777	Hs.509414	8.2052	8.01408	8.07021	7.99216	7.94142	8.25964	6.94097	7.92366	8.09871	7.94191	8.01472	7.73267	7.91531	7.93892	7.78145	7.62907	7.53642	7.61863	6.71101	6.56707	8.12811	7.19355	7.80183	8.12334
200915_x_at	KTN1	ENSG00000126777	Hs.509414	8.85817	8.7406	8.4581	8.74754	8.58515	8.52055	7.73768	8.77183	8.56026	8.67606	8.80883	8.6305	8.60514	8.63029	8.46827	8.56185	8.42674	8.59036	7.44557	7.20402	8.61411	8.08455	8.4055	8.76865
200916_at	TAGLN2	ENSG00000158710	Hs.517168	7.90111	7.699	7.83121	7.93476	7.73994	8.21965	8.10199	7.68991	7.62632	7.93602	7.87856	8.64478	8.58965	8.53326	8.3736	8.45544	8.37299	8.34675	8.71055	8.69331	8.67486	8.82897	8.55127	8.46713
200917_s_at	SRPR	ENSG00000182934	Hs.368376	3.74895	3.24793	3.26898	2.8008	3.3311	3.20844	2.62131	3.20451	2.51858	3.4297	3.09234	3.34887	3.42124	3.0808	3.84954	3.28361	2.97532	2.88778	3.25897	3.1289	3.24736	3.49607	3.09304	3.14357
200918_s_at	SRPR	ENSG00000182934	Hs.368376	6.00519	6.03617	6.0946	6.05622	6.21564	6.11194	6.17464	6.0865	6.06328	6.23663	6.21717	6.37615	6.31444	6.35008	6.34775	6.34041	6.13572	6.38138	6.49325	6.4114	6.42777	6.4849	6.32158	6.24601
200919_at	PHC2	ENSG00000134686	Hs.524271	5.88228	6.19136	6.04203	6.14077	5.99497	6.10288	6.02005	6.11848	5.9932	6.14077	6.03898	6.34118	6.36908	6.6596	6.28646	6.55581	6.73098	6.6783	6.60653	6.82457	6.81415	7.08077	6.50073	6.48839
200920_s_at	BTG1	ENSG00000133639	Hs.255935	8.99636	9.10929	9.28952	9.03598	8.90603	9.24503	9.02479	9.073	9.15682	9.0575	9.06314	8.05452	8.18778	8.57498	8.40897	8.17306	8.39459	8.1276	8.16594	8.61237	8.66736	8.419	8.68056	8.27527
200921_s_at	BTG1	ENSG00000133639	Hs.255935	8.70733	8.56058	8.75804	8.75548	8.59961	8.73985	8.55732	8.57658	8.79335	8.66649	8.7341	8.06284	8.35582	8.24513	8.17866	8.01954	8.05811	8.09633	7.91426	8.48152	8.5398	8.19493	8.67777	8.42986
200922_at	KDELR1	ENSG00000105438	Hs.515515	4.71786	4.62916	5.08081	4.65262	4.80374	4.25906	4.51787	4.48348	3.87415	4.42701	4.20351	4.32255	3.96746	3.98737	4.82817	4.70859	4.48348	4.24124	4.74266	4.66026	4.38714	4.47986	4.10373	4.13371
200923_at	LGALS3BP /// LOC100133842	ENSG00000108679	Hs.514535	5.64373	6.15798	6.38148	6.37652	6.24304	5.71711	5.82518	5.87452	5.4637	5.68245	5.7872	6.19929	5.72515	5.87827	5.86667	6.1144	6.37013	6.21452	6.01474	6.05395	5.84088	5.85596	5.68208	5.82921
200924_s_at	SLC3A2	ENSG00000168003	Hs.502769	5.17322	5.12465	5.15818	5.13456	4.97373	5.12841	5.14898	5.1439	5.00842	5.10985	5.25543	5.59926	4.87854	4.96403	5.17408	5.08592	5.18223	5.28955	5.40131	5.67939	5.27572	5.36839	5.12669	5.03852
200925_at	COX6A1	---	Hs.497118	8.39438	8.32863	8.58641	8.46905	8.46841	8.69531	8.64129	8.4998	8.54438	8.67092	8.6983	8.98579	8.97012	8.78812	8.71302	8.78384	8.75554	8.7892	8.81741	8.69318	8.67605	8.75912	8.77307	8.70622
200926_at	RPS23	ENSG00000186468	Hs.527193	10.6557	10.4599	10.4411	10.5748	10.5995	10.6318	10.506	10.5836	10.6587	10.6551	10.6291	10.6451	10.5612	10.571	10.5078	10.5554	10.585	10.5717	10.415	10.2798	10.5452	10.4718	10.5568	10.5399
200927_s_at	RAB14	ENSG00000119396	Hs.371563	6.50309	6.36621	6.54276	6.44185	6.43042	5.84015	6.15991	6.30571	6.20078	5.96148	6.03703	5.90331	5.75156	6.00618	6.50817	6.19961	6.00923	5.87904	6.1701	5.95433	6.1775	6.21482	5.79637	6.15652
200928_s_at	RAB14	ENSG00000119396	Hs.371563	1.10218	0.990978	1.25144	1.41067	1.08439	0.96535	1.07347	0.911879	1.0628	0.867444	1.10421	1.21068	0.961463	0.788615	1.14805	0.954939	0.924268	0.953933	0.753069	0.575229	0.770574	1.05871	0.748296	0.957291
200929_at	TMED10	ENSG00000170348	Hs.74137	6.88239	6.84685	7.0138	6.70626	6.73075	6.91337	6.81235	6.91776	6.90466	6.80539	6.80817	7.63172	7.6913	7.74739	7.65968	7.75265	7.72544	7.53177	7.77503	7.665	7.70257	7.80347	7.76004	7.7104
200930_s_at	VCL	ENSG00000035403	Hs.643896	0.754012	0.85713	0.537081	0.601724	0.759412	0.995657	0.976024	0.884752	1.13193	1.11568	0.673679	0.830102	0.754501	0.989063	0.765611	1.14791	0.811306	0.87176	0.925721	1.14791	0.823311	0.869692	0.933773	1.02219
200931_s_at	VCL	ENSG00000035403	Hs.643896	7.46597	7.33703	7.301	7.57896	7.45091	7.43516	7.4906	7.42	7.67557	7.52126	7.3709	7.67526	7.61081	7.47574	7.51266	7.59314	7.52993	7.71286	7.62191	7.41912	7.44427	7.61273	7.70818	7.6851
200932_s_at	DCTN2	ENSG00000175203	Hs.289123	6.36306	6.29453	6.51417	6.36387	6.41761	6.46174	6.72786	6.39886	6.47852	6.50956	6.54303	6.49221	6.43196	6.43013	6.44593	6.45363	6.47681	6.5002	6.60685	6.62263	6.52133	6.70623	6.53776	6.44282
200933_x_at	RPS4X	ENSG00000198034	Hs.118076	10.5285	10.4408	10.4309	10.4268	10.5288	10.5293	10.5572	10.4786	10.6843	10.549	10.5943	10.4259	10.4642	10.4094	10.347	10.3886	10.3465	10.4025	10.3854	10.2618	10.3312	10.2709	10.2583	10.327
200934_at	DEK	ENSG00000124795	Hs.484813	6.56099	6.04228	6.18678	6.42123	6.29276	6.1687	5.60614	6.21102	6.3796	5.94444	5.9765	6.44883	6.38543	6.21691	6.80249	6.65372	6.38899	6.41047	5.89393	5.20833	6.43353	5.94569	5.92383	6.33144
200935_at	CALR	ENSG00000179218	Hs.515162	1.60985	1.34372	1.56033	1.71673	1.48963	1.13234	1.12566	1.64599	1.27799	1.27829	1.58895	2.401	2.06597	1.91455	2.11012	2.45753	1.99459	2.00704	2.02142	2.30335	2.74799	2.48071	2.19774	2.03257
200936_at	RPL8	ENSG00000161016	Hs.178551	9.62064	9.48394	9.63193	9.59722	9.49582	9.79616	9.73859	9.59491	9.52651	9.67884	9.71045	9.80266	9.84568	9.57461	9.27996	9.55184	9.65999	9.62488	9.82101	9.75195	9.66478	9.74717	9.49748	9.63426
200937_s_at	RPL5	ENSG00000122406	Hs.180946	8.8088	8.14449	8.38874	8.69463	8.65616	8.77103	8.2855	8.57625	8.69034	8.7126	8.6377	8.5632	8.60518	8.3408	8.30198	8.49136	8.37041	8.4561	8.24397	8.03277	8.6076	8.31304	8.57047	8.56638
200938_s_at	RERE	ENSG00000142599	Hs.463041	1.11936	1.1391	1.35364	1.23504	1.38984	1.24636	1.25676	1.18539	1.39211	1.37017	1.24747	1.19743	1.47195	1.37017	1.36682	1.35364	1.31076	1.29748	1.39211	1.37065	1.15877	1.35364	1.5337	1.60987
200939_s_at	RERE	ENSG00000142599	Hs.463041	0.659809	0.615027	0.610518	0.879181	0.615616	0.751205	0.731848	0.728924	0.699719	0.720617	0.499751	0.717668	0.74769	0.911879	0.651608	0.714453	0.736983	0.835176	0.76682	0.959923	0.661037	0.919319	0.899257	0.782116
200940_s_at	RERE	ENSG00000142599	Hs.463041	5.64329	5.59312	5.51312	5.54759	5.43204	5.4676	5.57622	5.57141	5.78364	5.32719	5.49	5.04294	4.72204	5.04325	5.13444	4.97256	5.01222	5.28502	5.2826	5.09771	4.93855	5.11257	4.52451	4.91005
200941_at	HSBP1	---	Hs.250899	6.11518	5.97865	5.92435	6.18373	6.12993	5.80624	6.06027	5.8845	5.83819	5.72517	6.1001	5.90359	5.82819	5.71571	6.21671	5.79881	5.92833	5.92706	5.78533	5.61904	5.85984	5.98215	5.6398	5.97323
200942_s_at	HSBP1	ENSG00000166530	Hs.250899	6.46147	6.38526	6.42159	6.50253	6.48275	6.35801	6.23564	6.22024	6.31401	6.32745	6.34681	6.82308	6.89245	6.61891	6.69448	6.65924	6.59119	6.60621	6.51342	6.43234	6.69118	6.70091	6.75975	6.64782
200943_at	HMGN1	ENSG00000198875 /// ENSG00000205581	Hs.356285	7.83923	7.93585	7.96267	7.99502	7.82914	7.77132	7.66469	7.82907	7.90414	7.85134	7.87028	8.06284	8.04692	7.84756	7.89326	7.93627	8.00852	7.89173	7.84708	7.57827	7.74705	7.78656	7.91847	7.95736
200944_s_at	HMGN1	ENSG00000205581	Hs.356285	8.2679	8.22809	8.29532	8.26822	8.27248	8.23203	8.20678	8.21295	8.20316	8.20417	8.27552	8.48528	8.42128	8.26485	8.40511	8.42295	8.38385	8.33301	8.22603	7.95392	8.29217	8.14668	8.26357	8.27007
200945_s_at	SEC31A	ENSG00000138674	Hs.370024	7.53729	7.6605	7.74499	7.60163	7.64387	7.43232	7.61509	7.45357	7.62142	7.43491	7.48816	7.35379	7.4172	7.30664	7.42229	7.10465	7.23865	7.5115	7.25808	7.03947	7.36739	7.18015	7.28484	7.38023
200946_x_at	GLUD1	ENSG00000148672	Hs.500409	6.14402	6.08085	5.98303	5.97592	6.02277	5.62547	5.88455	5.75422	5.19463	5.45558	5.74412	5.30491	5.03033	5.27134	6.04848	5.72006	5.80194	5.5798	5.92435	5.80194	5.29407	5.71549	5.19237	5.66017
200947_s_at	GLUD1	ENSG00000148672	Hs.500409	6.54659	6.41354	6.4439	6.53271	6.26861	6.47484	6.22902	6.29391	6.2637	6.15623	6.32753	5.94934	5.8769	6.06178	6.07843	5.92904	5.81027	6.15753	6.10385	6.12333	6.00927	6.10749	5.74319	6.13026
200948_at	MLF2	ENSG00000089693	Hs.524214	5.86676	5.77253	5.96726	5.93915	5.85589	6.05945	6.10954	5.87194	5.7701	5.90441	5.97397	5.77866	5.90317	5.93967	5.97111	6.04067	6.00549	5.79649	6.30874	6.11325	6.07573	6.18828	6.04573	5.91343
200949_x_at	RPS20	ENSG00000008988	Hs.8102	9.73682	9.72926	9.64583	9.83989	9.81558	9.82556	9.6267	9.72072	9.97845	9.91685	9.88459	9.84271	9.70461	9.63843	9.49656	9.65248	9.66211	9.72081	9.46918	9.4484	9.54715	9.49057	9.63913	9.66051
200950_at	ARPC1A	ENSG00000013455	Hs.124126	6.45382	6.43347	6.48024	6.54496	6.48801	6.01805	6.51832	6.56782	5.98345	6.54203	6.29658	6.74006	6.37886	6.52394	6.93837	6.91565	7.08834	6.57007	7.18554	7.35374	6.50082	7.07957	7.24546	6.97735
200951_s_at	CCND2	ENSG00000118971	Hs.376071	3.30654	3.29168	3.60097	3.46379	3.43531	3.6922	2.86718	3.08274	2.17358	2.51565	2.92385	3.80187	3.52839	3.04787	3.85212	3.8619	3.29192	3.57134	3.71101	3.96706	3.84779	4.06519	3.18461	3.19981
200952_s_at	CCND2	ENSG00000118971	Hs.376071	0.793602	1.25429	0.940007	1.00685	0.918633	0.957291	0.962842	1.08361	0.814741	1.01762	0.703746	0.921272	0.91202	1.08361	1.15595	0.93234	1.10218	0.716754	1.07899	1.15267	0.935169	1.03355	1.22715	0.994782
200953_s_at	CCND2	ENSG00000118971	Hs.376071	6.46252	6.74994	6.84317	6.86002	6.69823	6.52018	6.7929	6.59194	6.28423	6.3522	6.43613	6.84917	6.70386	6.75638	6.97953	7.09045	7.00203	6.95504	7.41815	7.13935	7.01397	7.36903	6.70568	7.01862
200954_at	ATP6V0C	---	Hs.389107	5.8815	5.89043	5.87443	5.88457	5.90857	6.45904	6.26403	6.1353	6.08386	6.36474	6.17303	6.15608	6.48245	6.46613	6.03101	6.08012	6.16077	6.07611	6.43865	6.59699	6.53508	6.37542	6.53675	6.11852
200955_at	IMMT	ENSG00000132305	Hs.148559	5.4013	5.56225	5.35483	5.56138	5.52016	5.46699	5.65733	5.50692	5.53599	5.59111	5.62686	6.08493	5.83682	5.85372	5.86456	5.89942	5.87801	6.10113	5.89385	5.59148	5.71764	5.81614	5.88569	5.82739
200956_s_at	SSRP1	ENSG00000149136	Hs.523680	5.61659	5.43258	5.29591	5.38588	5.3382	5.54114	5.25577	5.17176	4.83465	5.23187	5.17176	5.75715	5.35015	5.06377	5.80636	5.43133	5.29442	5.43532	5.54004	5.33341	5.32506	5.4611	5.09537	5.25844
200957_s_at	SSRP1	ENSG00000149136	Hs.523680	5.1617	5.33022	5.24755	5.26492	5.09791	5.46404	5.43153	5.23247	5.42028	5.37977	5.42305	6.05672	5.85029	5.63705	5.77248	5.67713	5.60366	5.83247	6.02008	5.81862	5.66023	5.92348	5.50857	5.60453
200958_s_at	SDCBP	ENSG00000137575	Hs.200804	7.36345	7.2381	7.41658	7.128	7.22638	7.06884	6.95364	7.10658	7.27732	6.86882	7.0355	6.87006	7.16624	7.05219	7.34362	7.02944	7.08091	7.09993	6.91664	6.75819	7.15604	7.14736	6.76414	7.13239
200959_at	FUS	ENSG00000089280	Hs.513522	6.1353	6.13741	6.30032	6.37759	6.05715	6.28313	6.56572	5.80288	6.21649	6.13186	6.15763	6.66408	6.55496	6.37348	6.10451	6.38282	6.43692	6.81343	6.96363	6.72951	6.43178	6.70849	6.64776	6.63271
200960_x_at	CLTA	ENSG00000122705	Hs.522114	7.58582	7.67072	7.58857	7.64372	7.65379	7.81719	7.76037	7.68504	7.82004	7.95208	7.70118	8.03394	8.182	7.87768	7.83548	7.8659	7.8608	7.96687	7.93027	7.92237	7.85532	7.7975	8.10821	7.82237
200961_at	SEPHS2	ENSG00000179918	Hs.718460	5.97485	5.92685	5.8038	5.89995	5.81234	5.8385	5.89757	5.83128	5.64344	5.4994	5.84385	5.7217	5.75416	5.59955	5.84911	5.67735	5.65265	5.81677	5.82215	5.67241	5.7536	5.85957	5.27727	5.68769
200962_at	RPL31	ENSG00000071082	Hs.469473	3.80826	2.98872	3.35688	3.53465	3.64763	3.46543	3.09288	3.4587	3.00564	3.21277	3.47873	2.86534	2.27816	3.15307	2.43829	2.73913	2.68359	2.49375	2.5789	1.87059	2.63033	2.18208	2.65835	2.98651
200963_x_at	RPL31	ENSG00000071082	Hs.469473	9.92068	9.83205	9.67946	9.98333	10.0974	9.79186	9.72585	9.91962	10.1671	10.2303	10.0479	10.0158	9.89849	9.89324	9.70864	9.98444	10.0712	9.89972	9.50217	9.45559	9.69336	9.53173	10.0331	9.84517
200964_at	UBA1	ENSG00000130985	Hs.533273	7.17676	7.34031	7.39858	7.40855	7.37704	7.53326	7.32541	7.40282	7.3535	7.71233	7.24044	7.45496	7.52432	7.64418	7.63728	7.64652	7.60118	7.48467	7.76943	7.76101	7.78777	7.66853	7.58074	7.3667
200965_s_at	ABLIM1	ENSG00000099204	Hs.438236	8.28821	8.14986	8.1694	8.19684	8.22628	8.13255	8.42038	8.19985	8.37803	8.11765	8.16099	7.93415	7.52736	7.57898	8.04854	7.76131	7.70478	7.8396	7.77295	7.79604	7.60531	7.85004	7.53693	7.71289
200966_x_at	ALDOA	ENSG00000149925	Hs.513490	8.42967	8.56535	8.66101	8.59827	8.67317	8.6912	8.85487	8.6847	8.27911	8.55243	8.51332	9.21544	9.04183	9.1964	9.08273	9.17157	9.14294	9.10432	9.43215	9.61314	9.3568	9.53569	9.31506	9.24761
200967_at	PPIB	ENSG00000166794	Hs.434937	8.20277	8.47814	8.56891	8.36328	8.40812	8.43961	8.28336	8.00153	8.29099	8.1104	8.1345	8.98087	9.11416	8.94328	8.83519	8.99362	8.78117	9.02389	8.94892	8.96535	9.03642	9.1529	9.03043	8.73303
200968_s_at	PPIB	ENSG00000166794	Hs.434937	7.13774	7.55746	7.72508	7.37053	7.41506	7.45305	7.27399	6.98534	7.1608	7.1215	7.03286	8.05105	8.30104	7.84693	7.89746	8.04666	7.79591	8.0592	7.99168	7.85617	8.016	8.13688	7.95493	7.6603
200969_at	SERP1	ENSG00000120742	Hs.518326	6.15189	5.82363	6.15525	6.05568	5.92364	5.97881	5.85815	5.8781	6.23494	5.62271	6.08234	6.09941	6.09234	5.85319	6.13622	5.99108	5.94463	6.06731	5.84395	5.45698	6.33377	6.23674	6.15196	6.1819
200970_s_at	SERP1	ENSG00000120742	Hs.518326	5.2566	4.95592	5.33524	5.10382	5.02027	4.98019	4.90088	5.05948	5.28175	4.49085	4.92268	5.20442	5.21241	5.10737	5.60217	5.22809	4.92565	4.90163	5.31497	5.08245	5.60127	5.44522	5.04285	5.31649
200971_s_at	SERP1	ENSG00000120742	Hs.709270	6.40993	6.44767	6.54756	6.4738	6.56608	6.50981	6.68213	6.55927	6.53829	6.54402	6.50782	7.13422	7.22369	7.07894	7.03074	7.03371	6.94466	6.89555	6.94848	7.09194	7.15241	7.18394	7.17943	6.9482
200972_at	TSPAN3	ENSG00000140391	Hs.716484	7.47076	7.26197	7.66548	7.35681	7.28348	7.11481	7.30068	7.24972	7.07579	7.10758	7.41856	7.06561	6.88968	6.71054	7.24105	6.97371	7.14393	6.96548	7.1987	7.09295	6.61503	6.86769	6.7762	7.05053
200973_s_at	TSPAN3	ENSG00000140391	Hs.716484	5.72386	5.79153	5.98498	5.87979	5.59809	5.00957	5.41576	5.527	4.99538	5.43136	5.47935	5.15907	4.76958	4.94334	5.62734	5.55496	5.77699	5.14011	5.90471	5.4784	4.74041	5.23995	5.18275	5.49165
200974_at	ACTA2	ENSG00000107796	Hs.500483	3.83919	3.86488	4.06114	3.73591	4.39514	3.90209	3.97709	3.88395	3.97709	3.74367	4.05433	3.48837	3.39217	4.06579	3.97526	3.67133	4.11038	4.03347	4.01538	4.27847	3.5177	3.55684	3.88105	3.32488
200975_at	PPT1	ENSG00000131238	Hs.3873	6.25217	5.99202	6.14387	6.30036	6.20959	6.14127	6.09245	6.11393	5.96975	5.90624	6.06465	6.2196	6.15112	5.90431	6.20479	6.26221	6.00844	6.15105	6.27776	5.8872	6.02822	5.99857	5.71131	5.97476
200976_s_at	TAX1BP1	ENSG00000106052	Hs.34576	6.41692	6.5262	6.3308	6.41047	6.3382	6.34838	6.13348	6.55354	6.62869	6.53035	6.53949	6.08173	5.96859	6.08493	6.01716	5.91488	6.18254	6.19683	5.5384	5.38159	5.9441	5.88217	5.97985	6.13736
200977_s_at	TAX1BP1	ENSG00000106052	Hs.34576	6.89711	6.81193	6.87706	6.97993	6.80866	6.82005	6.46128	6.84203	7.10776	7.05041	6.96868	6.63937	6.55171	6.69249	6.57239	6.54627	6.71733	6.77243	5.8129	5.64762	6.53338	6.24703	6.55695	6.68494
200978_at	MDH1	ENSG00000014641	Hs.526521	7.35334	7.40919	7.32807	7.33922	7.33633	7.38915	7.40835	7.34081	7.50851	7.46836	7.39756	7.72843	7.70881	7.6847	7.61269	7.72877	7.70553	7.63499	7.60572	7.31036	7.43899	7.44233	7.64493	7.44428
200979_at	PDHA1	---	Hs.530331	3.82184	3.32496	3.56565	3.32785	3.67238	3.43623	3.62131	3.6185	3.56056	3.56813	3.53778	3.34341	3.29395	3.33924	3.56308	3.33754	3.19643	3.70313	3.70774	3.19463	3.37804	3.35514	3.59581	3.22833
200980_s_at	PDHA1	ENSG00000131828	Hs.530331	5.97949	6.25294	6.01079	6.09644	6.099	5.97075	6.26372	6.0643	5.95043	6.26	6.18281	6.3907	6.35736	6.3515	6.23962	6.28119	6.52402	6.3892	6.39627	6.226	6.25065	6.38918	6.41278	6.28208
200981_x_at	GNAS	ENSG00000087460 /// ENSG00000213705	Hs.125898	9.31454	9.50217	9.32592	9.39565	9.556	9.20961	9.29759	9.38412	9.16444	9.5423	9.34087	8.98245	8.89389	9.06896	9.01534	9.17281	9.22473	9.28911	8.91843	9.08133	8.86345	8.89146	9.18953	8.95677
200982_s_at	ANXA6	ENSG00000197043	Hs.412117	4.53922	5.25527	5.35393	4.99064	5.08717	4.65201	5.14225	4.65251	4.68911	4.4952	4.47717	4.47656	5.30611	5.02582	5.17012	5.10046	5.18791	5.30976	5.4423	4.90663	4.44709	4.92611	4.41838	4.40393
200983_x_at	CD59	ENSG00000085063	Hs.709466	6.81173	6.96511	6.97643	6.88066	7.03175	6.3475	6.4192	6.94312	6.69959	7.18515	6.64489	7.60567	8.01521	8.19023	7.66904	8.21922	8.26063	7.67918	7.98092	8.18098	8.12279	8.26792	8.54577	8.18457
200984_s_at	CD59	ENSG00000085063	Hs.278573	6.82013	6.86493	6.68419	6.85897	6.88744	6.25855	6.44803	6.78865	6.56533	6.96033	6.4509	7.25332	7.45978	7.66486	7.40395	7.73336	7.86818	7.25479	7.73833	7.97509	7.69277	7.91006	8.18065	7.90202
200985_s_at	CD59	ENSG00000085063	Hs.278573	7.19185	7.13701	7.26395	7.3019	7.21751	6.89206	6.98261	7.09741	6.84577	7.18099	6.90756	7.51883	7.55704	7.70675	7.89543	7.97701	7.90308	7.57018	7.91651	8.16901	8.03622	8.23547	8.18952	8.11125
200986_at	SERPING1	ENSG00000149131	Hs.384598	5.15192	5.35924	4.88727	5.53096	5.6351	4.76553	5.13344	4.97508	5.24052	4.91594	4.52654	3.9056	4.73488	5.09098	4.53307	5.04578	5.23175	5.27362	5.22936	4.67106	4.97283	4.87298	4.27496	4.69535
200987_x_at	PSME3	ENSG00000131467	Hs.152978	4.24558	4.35969	4.22733	4.04181	4.04879	4.02015	4.16065	4.15713	4.28409	4.4885	4.22377	5.37729	5.39172	5.24488	5.34001	5.34691	5.2274	5.08446	5.29589	5.10166	5.09352	5.19491	5.65393	4.96253
200988_s_at	PSME3	ENSG00000131467	Hs.152978	3.74978	3.47097	3.56308	3.70313	3.46874	3.68374	3.71659	3.76552	3.90614	3.7506	3.59681	4.34287	4.03332	3.98138	4.39755	4.06382	3.89922	3.94413	4.18868	4.12534	4.09918	4.16715	3.78559	3.99209
200989_at	HIF1A	ENSG00000100644	Hs.597216	7.32076	7.27436	7.23015	7.24897	7.47524	7.35646	7.14697	7.37546	7.37197	7.38704	7.17428	7.92344	8.00254	8.11369	8.2311	8.0507	8.04039	7.94348	7.92147	7.73015	8.16412	8.03687	8.05389	8.19558
200990_at	TRIM28	ENSG00000130726	Hs.467408	6.33766	6.32581	6.34645	6.43013	6.34892	6.49186	6.53591	6.3677	6.31958	6.53784	6.49781	6.67514	6.65489	6.57694	6.62542	6.79672	6.58091	6.64478	6.95912	6.89731	6.73176	6.82487	6.64721	6.56456
200991_s_at	SNX17	ENSG00000115234	Hs.278569	5.42904	5.55067	5.58603	5.49632	5.43229	5.31017	5.5055	5.27651	5.24842	5.32364	5.31552	5.56926	5.27032	5.47762	5.60817	5.51818	5.60874	5.50405	5.88747	5.98246	5.39496	5.64409	5.48783	5.51595
200992_at	IPO7	---	Hs.718440	6.08265	6.00812	5.98531	6.04212	5.87439	5.61583	5.56803	6.12831	5.82958	5.9854	5.9227	6.55385	6.40487	6.38739	5.98467	6.63246	6.69739	6.20354	6.40551	5.96057	6.44454	6.34501	6.57888	6.58945
200993_at	IPO7	---	Hs.718440	6.52944	6.10455	6.27498	6.14997	6.28281	6.11925	5.99612	6.21798	6.12722	6.12847	6.23196	6.60807	6.68748	6.39388	6.64694	6.68914	6.62207	6.40675	6.47112	6.21008	6.91325	6.68325	6.59105	6.85728
200994_at	IPO7	---	Hs.718440	5.44237	5.13424	5.20726	4.96723	5.43953	5.03103	5.049	5.32743	5.56926	5.21924	5.43881	5.77866	5.90709	5.63345	5.65049	5.58476	5.52	5.39736	5.40873	5.0761	5.94986	5.60768	5.72525	5.81788
200995_at	IPO7	---	Hs.718440	4.95032	4.58328	4.90429	4.89789	4.93323	4.7725	4.52883	4.71165	5.05997	4.66574	4.91418	5.25124	5.15219	4.83804	4.99799	5.23081	4.89352	4.8762	4.7328	4.28846	5.15754	5.19352	5.08206	5.26809
200996_at	ACTR3	ENSG00000115091	Hs.433512	7.83063	7.39145	7.53208	7.65233	7.59984	7.53296	7.60462	7.52683	7.42179	7.31021	7.35892	7.79879	7.66305	7.46318	8.14454	7.91264	7.75403	7.64763	7.75021	7.74001	7.92769	8.05891	7.85735	7.92851
200997_at	RBM4	ENSG00000173933	Hs.533712	6.46058	6.62008	6.73152	6.58961	6.65817	6.67189	6.66527	6.59895	6.71773	6.6957	6.59608	6.77489	6.72908	6.87579	6.5564	6.81349	6.84047	6.75163	6.90674	6.87487	6.68432	6.8659	6.83283	6.78204
200998_s_at	CKAP4	ENSG00000136026	Hs.714862	6.92032	7.14794	7.36602	6.86437	7.08278	7.16708	7.22787	6.8423	6.6423	6.79839	6.67331	7.31271	7.26053	7.34523	7.76155	7.61568	7.50244	7.31859	7.66342	7.52958	7.39179	7.51376	7.37387	7.34523
200999_s_at	CKAP4	ENSG00000136026	Hs.74368	7.08062	7.48867	7.73411	7.19451	7.22823	7.55391	7.53467	7.06289	7.05531	6.8726	7.10509	7.73122	7.856	7.7	7.73683	7.68134	7.57381	7.70523	7.92693	7.73408	7.82467	7.9096	7.53928	7.51259
201000_at	AARS	ENSG00000090861	Hs.315137	5.4549	5.75542	5.7508	5.80792	5.56113	5.5301	5.8067	5.62908	5.45075	5.40873	5.68978	5.89287	5.9252	5.61904	5.68319	5.81786	5.68461	5.81774	5.85148	5.83554	5.5276	5.79715	5.65817	5.83072
201001_s_at	TMEM189-UBE2V1 /// UBE2V1	ENSG00000124208	Hs.420529	5.01604	4.49371	4.59753	4.60502	4.87625	4.87258	4.48524	4.64001	4.52975	4.69055	4.68541	4.96848	4.8581	4.51518	4.9416	4.9451	4.95925	4.66918	4.56303	4.32652	4.8083	4.5278	4.72086	4.77308
201002_s_at	TMEM189-UBE2V1 /// UBE2V1	ENSG00000124208	Hs.420529	6.86394	6.58723	6.8906	6.78692	6.94131	6.92703	7.06338	6.85198	6.77112	6.7745	6.99204	6.83653	6.70167	6.65635	7.01391	6.85045	6.84355	6.75945	6.80756	6.7856	6.85862	6.87844	6.85038	6.85648
201003_x_at	RNPEP /// TMEM189 /// TMEM189-UBE2V1 /// UBE2V1 /// UBE2V1P2	---	Hs.420529	5.51052	5.67694	5.71922	5.50098	5.47318	5.54346	5.47582	5.52337	5.59484	5.52922	5.67216	5.85636	5.72028	5.59312	5.72729	5.43167	5.5948	5.71122	5.83585	5.7421	5.48721	5.67661	5.26825	5.53914
201004_at	SSR4	ENSG00000180879	Hs.409223	7.66045	7.81509	7.91377	7.59199	7.77057	7.99888	7.87258	7.58433	7.67998	7.66863	7.76467	8.25896	8.27831	8.28448	7.92813	8.02872	8.1494	8.1827	8.23108	8.2266	8.07	8.08836	8.03065	7.90715
201005_at	CD9	ENSG00000010278	Hs.114286	9.5845	9.21007	9.38818	9.42782	9.30871	9.45319	9.30868	9.28581	9.20528	9.1873	9.31869	9.18015	9.17059	9.2182	9.14608	9.00891	9.09222	9.17242	8.92028	8.9365	9.01373	9.02869	8.9179	9.13174
201006_at	PRDX2	ENSG00000167815	Hs.432121	2.45969	2.1856	2.40361	2.32717	2.32717	2.3516	2.57693	2.15853	2.29365	2.5706	2.43529	2.66755	2.47363	2.45449	2.02055	2.31637	2.12168	2.46692	2.41478	2.3494	1.96043	2.16525	2.12612	2.2923
201007_at	HADHB	ENSG00000138029	Hs.515848	7.31489	7.13969	7.20485	7.14269	7.28088	7.11819	7.13171	7.25965	6.98846	6.85802	7.17578	7.12347	7.0359	6.95405	7.35549	7.26287	7.09667	7.16324	7.15341	7.06166	7.01441	7.19868	6.98653	7.12829
201008_s_at	TXNIP	ENSG00000117289	Hs.715525	7.42904	7.33711	7.31327	7.14637	7.39601	7.39644	7.0537	7.51367	6.86162	7.18802	7.1124	5.48406	5.15565	4.87992	6.06027	5.78823	5.72475	5.46739	5.43478	5.53594	5.4942	5.44091	4.84736	5.6074
201009_s_at	TXNIP	ENSG00000117289	Hs.715525	8.43661	8.42897	8.41372	8.46609	8.43348	8.05195	8.27296	8.60335	8.01414	8.2755	8.29436	6.98075	6.3461	6.1175	7.27371	7.01927	6.90049	6.96392	6.71702	6.6849	6.53347	6.4081	6.1282	6.85217
201010_s_at	TXNIP	ENSG00000117289	Hs.715525	9.61401	9.75839	9.69438	9.69807	9.79458	9.57818	9.57766	9.93464	10.0415	9.85426	9.67105	8.41664	7.97896	8.2775	8.47359	8.62983	8.57373	8.5578	8.20962	8.13691	8.30774	8.17512	8.09715	8.37111
201011_at	RPN1	ENSG00000163902	Hs.518244	5.73531	5.738	5.90979	5.72141	5.82256	5.71018	5.87854	5.67283	5.65535	5.52823	5.70717	6.38388	6.31368	6.22421	6.364	6.32298	6.12886	6.25944	6.52973	6.59567	6.24281	6.52241	6.19076	6.2396
201012_at	ANXA1	ENSG00000135046	Hs.494173	7.79136	7.28315	7.33031	7.53619	7.77736	7.15301	7.07301	7.10724	7.25246	7.36758	7.42513	9.33418	9.44011	9.25526	9.22974	9.37176	9.15467	9.004	8.78994	8.98	9.63639	9.4404	9.94704	9.16049
201013_s_at	PAICS	ENSG00000128050	Hs.518774	6.74035	6.59191	6.80978	6.71414	6.71168	6.90844	6.77123	6.51621	6.82943	6.42679	6.75701	7.25631	7.17446	6.98162	7.27374	7.24792	6.99423	6.94255	7.36403	6.92616	7.06976	7.21777	6.97919	7.12671
201014_s_at	PAICS	ENSG00000128050	Hs.518774	4.64712	4.37852	4.24715	4.32414	4.35997	3.87813	4.21564	4.38841	3.96014	4.08415	4.28158	4.94803	4.53499	4.76096	5.27494	5.44816	5.41875	4.65878	5.14443	4.62543	4.69535	4.9815	4.97043	5.00555
201015_s_at	JUP	ENSG00000173801	Hs.514174	9.43741	9.29941	9.25459	9.27239	9.30352	9.60146	9.67282	9.38987	9.28665	9.38518	9.43673	9.26458	9.11523	9.06968	9.40658	9.10436	9.07889	9.2649	9.35386	9.50809	9.38651	9.32595	9.17616	9.10078
201016_at	EIF1AX	---	Hs.522590	4.28695	3.64178	4.03433	3.75764	3.93957	4.1319	3.57382	3.70399	4.03739	4.05736	3.86712	4.5391	4.27108	4.24254	4.38314	4.36349	4.24092	4.08259	4.09327	3.87355	4.69007	4.05005	4.61815	4.51259
201017_at	EIF1AX	---	Hs.522590	6.4323	5.99074	6.29627	6.17536	6.18448	5.83556	6.06896	6.15651	6.10692	5.78481	6.07647	5.53726	5.64733	5.45194	6.13437	6.01152	5.69997	5.65118	5.80119	5.40112	5.93065	5.81837	5.26653	5.83526
201018_at	EIF1AX	---	Hs.522590	6.01037	5.67956	5.88444	5.92526	5.79643	5.69451	5.78254	5.8325	5.89187	5.79357	5.82164	5.37266	5.42387	5.40625	5.64411	5.5012	5.49719	5.33171	5.44585	5.0827	5.50959	5.40873	5.38102	5.61093
201019_s_at	EIF1AP1 /// EIF1AX	---	Hs.522590	6.88093	6.4738	6.7259	6.58529	6.60642	6.93628	6.51998	6.46706	7.0126	6.70889	6.68547	6.8309	7.07453	6.87859	6.83843	6.92755	6.79595	6.70176	6.63471	6.45976	7.13292	6.74681	7.12064	6.96176
201020_at	YWHAH	ENSG00000128245	Hs.226755	4.66745	5.08887	4.56952	4.91819	4.95523	4.44942	4.78643	4.82686	4.2823	5.02227	4.7178	4.75259	4.62789	4.87103	4.99355	5.29258	5.24834	4.77739	5.39719	5.16041	4.79642	5.00662	5.55679	4.92973
201021_s_at	DSTN	ENSG00000125868	Hs.304192	8.18357	7.70009	7.96927	8.04565	7.91096	7.71476	7.51383	7.8865	7.8545	7.98023	7.78606	8.00267	7.98144	8.0501	7.97587	8.27105	8.26141	7.87009	8.01401	8.03085	8.10153	8.10152	8.54192	8.30287
201022_s_at	DSTN	ENSG00000125868	Hs.304192	9.30173	9.04471	9.14233	9.15662	9.03549	9.02892	9.11203	9.1441	9.11963	8.98579	9.16822	9.15716	9.10825	9.04149	9.27027	9.14671	9.16098	9.07159	9.14886	9.06758	9.15281	9.28531	9.1964	9.365
201023_at	TAF7	ENSG00000178913	Hs.438838	6.76024	6.62299	6.5382	6.75399	6.52981	6.47085	6.62811	6.75518	6.50881	6.44234	6.5115	6.2577	6.16241	6.17847	6.19122	6.16523	5.92315	6.33076	5.93413	5.55091	6.20701	6.08381	6.09277	6.37378
201024_x_at	EIF5B	ENSG00000158417	Hs.158688	5.98813	6.4838	5.76411	6.32308	6.5978	4.96763	3.1538	6.59729	6.62749	7.03385	6.96418	5.93548	6.59793	6.93248	6.76123	7.04831	7.20973	6.89884	3.38633	4.10345	6.50764	4.45234	7.21559	7.1002
201025_at	EIF5B	ENSG00000158417	Hs.158688	3.51269	3.26743	3.33983	3.3955	3.23988	3.14901	3.17227	3.19429	3.37382	3.10715	3.25576	3.66043	3.88485	3.86004	3.77134	4.11975	3.70043	3.58106	3.65588	2.9382	3.90503	3.86025	3.34019	3.88279
201026_at	EIF5B	---	Hs.158688	4.7586	5.20537	4.53128	4.80295	5.39455	4.06341	3.29834	5.087	5.20125	5.48683	5.57168	4.66488	5.31677	5.7289	5.38159	5.33767	5.43977	5.31097	2.92492	2.75194	5.14556	3.68763	5.65439	5.62749
201027_s_at	EIF5B	ENSG00000158417	Hs.158688	5.31564	5.41683	5.28063	5.34604	5.33078	5.03937	4.77546	5.34838	5.29838	5.25349	5.19033	5.30761	5.57173	5.55999	5.68813	5.94694	5.6574	5.51537	5.54114	4.94669	5.64515	5.44405	5.55154	5.53437
201028_s_at	CD99	ENSG00000002586	Hs.654354	6.42828	6.7758	6.99601	6.49183	6.68717	6.56866	6.23111	6.0382	6.22692	6.13039	6.13047	5.86981	6.50239	6.44538	6.25176	6.15737	6.32988	6.30573	6.27337	6.19199	6.18697	6.29273	6.08625	6.0805
201029_s_at	CD99	ENSG00000002586	Hs.654354	8.41028	8.66815	8.847	8.51258	8.7299	8.55793	8.5224	8.16203	8.56859	8.09842	8.24511	7.90408	8.17927	8.28182	8.31412	8.06941	8.12823	8.24704	8.08576	8.14035	7.99318	8.08525	7.79682	7.928
201030_x_at	LDHB	ENSG00000111716	Hs.446149	5.58553	5.89394	5.89204	5.61773	5.92633	5.63727	5.64057	5.70336	5.80099	5.71389	5.35383	6.5496	6.54087	6.40055	6.41032	6.50895	6.38692	6.64479	6.77403	6.20502	6.12567	6.23804	6.50202	5.83764
201031_s_at	HNRNPH1	ENSG00000169045	Hs.604001	8.74653	8.54813	8.55803	8.67193	8.73436	8.74945	8.52072	8.62015	8.50165	8.64953	8.79382	8.52961	8.47989	8.45752	8.36867	8.37861	8.36111	8.5022	8.07673	8.0818	8.56764	8.09755	8.52176	8.66889
201032_at	BLCAP	ENSG00000166619	Hs.718404	6.84181	6.67999	6.92012	6.74022	6.62281	7.03419	6.93249	6.77408	6.95858	6.70602	6.83116	6.73391	6.47478	6.52035	6.72469	6.48371	6.51867	6.65115	6.79737	6.83207	6.7145	6.8476	6.40892	6.65058
201033_x_at	RPLP0	ENSG00000089157	Hs.546285	10.3664	10.2099	10.3335	10.2	10.2334	10.4091	10.4204	10.2644	10.3404	10.3045	10.4064	10.3628	10.3987	10.2952	10.3445	10.2527	10.2504	10.3644	10.3826	10.3528	10.2694	10.3203	10.1154	10.2753
201034_at	ADD3	ENSG00000148700	Hs.501012	7.44094	7.75893	7.56324	7.62306	7.80825	7.41348	7.44021	7.62797	7.87806	7.65569	7.61611	6.33814	6.25345	6.55661	6.54333	6.37255	6.72974	6.89613	6.27679	5.72535	6.08204	6.14166	5.91091	6.4286
201035_s_at	HADH	ENSG00000138796	Hs.438289	4.86621	4.71573	4.65821	4.85316	4.7445	4.31617	4.66769	4.70356	4.44044	4.53685	4.55587	4.67901	4.82167	4.61781	4.72291	4.8763	4.94015	4.47376	4.94355	4.69954	4.55008	4.35079	4.84914	4.67719
201036_s_at	HADH	ENSG00000138796	Hs.438289	5.50841	5.29528	5.35098	5.38303	5.20754	5.45409	5.45331	5.29965	5.3786	5.23882	5.41528	5.56926	5.2362	5.07664	5.63355	5.52573	5.49256	5.48855	5.57702	5.17164	5.08287	5.06004	5.1397	5.28223
201037_at	PFKP	ENSG00000067057	Hs.26010	5.12613	5.52366	5.09738	5.27319	5.48098	5.80087	6.21432	6.00217	5.43067	5.4102	5.40417	6.83712	6.53168	6.67035	6.23919	6.38495	6.56162	6.48953	6.7735	6.98057	6.68134	6.87313	6.63459	6.33734
201038_s_at	ANP32A	ENSG00000140350	Hs.458747	3.80404	3.58829	3.56308	3.45962	3.73686	3.84965	3.60975	3.65622	3.99761	3.77303	3.59314	3.57187	3.67957	3.496	3.82185	3.84779	3.56966	3.74483	4.09665	3.03543	3.86709	3.52421	3.54754	3.60864
201039_s_at	RAD23A	ENSG00000179262	Hs.643267	5.66905	5.59581	5.54474	5.6074	5.58314	5.91541	5.54207	5.61459	4.91588	5.68245	5.75394	5.83784	5.64834	5.46815	5.67213	5.44531	5.63416	5.5995	5.62622	5.54114	5.69077	5.73369	5.39571	5.49953
201040_at	GNAI2	ENSG00000114353	Hs.77269	5.65435	6.01062	5.86796	5.87103	6.03141	5.79299	5.91881	5.77909	5.47536	5.9691	5.60817	5.77866	6.00799	6.04087	6.1142	6.0964	6.19309	5.86963	6.3543	6.32158	6.04733	5.85957	6.21621	5.66808
201041_s_at	DUSP1	ENSG00000120129	Hs.171695	7.0705	6.5807	6.77622	7.25089	7.31218	6.88035	7.94984	7.63635	7.58922	7.65569	7.77116	7.0495	6.89235	6.86368	7.24371	7.06893	7.29932	6.74174	8.07387	8.64549	8.46451	8.90229	7.82059	7.99958
201042_at	TGM2	ENSG00000198959	Hs.517033	1.73065	1.5952	1.41397	1.59301	1.76658	1.81034	1.75726	2.24571	1.9515	1.67067	1.67896	2.72223	3.07118	2.33243	2.10882	2.24492	2.57439	2.20045	2.73091	3.41796	2.33976	2.90087	3.55132	2.22793
201043_s_at	ANP32A /// LOC100128146	ENSG00000140350 /// ENSG00000214746	Hs.458747	2.78564	2.62304	2.54917	2.31344	2.26945	2.39255	2.43084	2.42227	2.36691	2.7619	2.38939	3.00409	2.62086	2.61599	2.77741	2.91578	2.88786	2.44063	2.7988	2.6379	2.7894	2.70252	3.00232	2.24858
201044_x_at	DUSP1	ENSG00000120129	Hs.171695	1.73065	1.69637	1.67764	1.8918	1.97368	1.5662	2.05272	1.9326	1.49719	1.7207	1.75483	1.86166	1.7746	1.57347	2.05979	2.05349	2.06562	1.51326	1.79678	2.04017	2.07987	2.00217	1.71521	1.90035
201045_s_at	RAB6A	ENSG00000175582	Hs.503222	2.19831	2.34703	2.29282	2.22122	1.94879	2.35374	2.337	2.2558	2.06301	2.1497	2.23555	2.42881	1.9892	2.18488	1.79101	1.83262	2.07017	2.53156	2.23876	2.35055	2.14269	1.77689	1.91302	1.88756
201046_s_at	RAD23A	ENSG00000179262	Hs.643267	6.31301	6.02234	6.13188	6.23294	6.28292	6.45916	6.42491	6.19348	6.28391	6.25521	6.52448	6.40796	6.20611	6.09623	6.23084	6.22985	6.06117	6.19683	6.34131	6.20851	6.42584	6.20681	6.01544	6.11101
201047_x_at	RAB6A	ENSG00000175582	Hs.503222	7.44027	7.26258	7.46974	7.57605	7.42209	7.38309	7.42929	7.51413	7.55177	7.18609	7.44062	7.45395	7.48967	7.36987	7.53515	7.3163	7.2655	7.31067	7.19231	7.07482	7.52353	7.50211	7.20399	7.43217
201048_x_at	RAB6A	ENSG00000175582	Hs.503222	2.52613	2.45353	1.90125	2.00035	2.30503	2.10593	2.32859	2.5199	2.35549	2.41781	2.33845	2.16051	2.12422	2.46605	2.43341	2.72526	3.0397	2.19691	2.5527	2.93274	2.27659	2.1873	3.09587	2.68048
201049_s_at	RPS18	ENSG00000096150 /// ENSG00000182498 /// ENSG00000206212	Hs.627414	11.1256	10.9843	11.0932	11.0504	11.1309	11.1046	11.1276	11.0789	11.2358	11.2083	11.2056	11.152	11.1388	11.0273	11.014	11.1221	11.0947	11.1019	10.9901	10.9639	11.0598	10.9875	10.9847	11.0203
201050_at	PLD3	ENSG00000105223	Hs.257008	4.2993	4.2644	4.46888	4.30393	4.56521	4.47014	4.47117	4.41089	4.19157	4.7734	4.2054	3.51724	3.43568	3.82629	3.78269	3.73455	4.01755	3.8966	3.99863	3.77824	3.67708	3.57251	3.91753	3.47468
201051_at	ANP32A	ENSG00000140350	Hs.458747	6.38704	6.29172	6.23033	6.35441	6.30981	6.16582	6.32503	6.34572	6.00883	6.35228	6.02804	6.16109	6.00223	5.55437	5.95858	6.11059	5.93581	5.96382	6.1685	5.7976	5.84006	5.96996	5.93399	5.96202
201052_s_at	PSMF1	ENSG00000125818	Hs.471917	4.58204	4.42024	4.59378	4.65709	4.49256	4.59609	4.61846	4.37387	4.63413	4.91594	4.52444	4.84144	4.97905	4.79603	4.78819	4.96997	5.02992	4.66876	4.96053	5	5.02992	5.06383	5.21067	4.69752
201053_s_at	PSMF1	ENSG00000125818	Hs.471917	4.98502	5.09685	5.01965	5.1907	5.04483	5.21972	5.24647	5.04955	5.18987	4.89267	5.10778	5.10457	5.08044	4.92756	5.10235	5.09462	4.72528	5.04543	5.15031	4.99724	5.18557	5.20381	4.83291	4.99482
201054_at	HNRNPA0	ENSG00000177733	Hs.96996	6.95447	6.91534	6.96959	6.71832	6.92445	6.66565	6.71769	6.64836	7.06091	6.6315	6.59706	6.50153	6.49687	6.39373	6.66462	6.58176	6.45509	6.48913	6.46662	6.13777	6.33838	6.33802	6.38002	6.38472
201055_s_at	HNRNPA0	ENSG00000177733	Hs.96996	5.67788	5.84172	5.74125	5.58083	5.64903	5.7383	5.67175	5.47003	5.63594	5.66086	5.71226	5.70151	5.61636	5.88084	5.64593	5.69691	5.89136	5.76376	6.02032	6.08583	5.68523	5.87308	5.91674	5.66495
201056_at	GOLGB1	ENSG00000173230	Hs.213389	4.80697	4.63922	4.85529	4.87955	4.74782	4.58507	4.77379	4.70422	4.87482	4.59537	4.80635	4.08475	4.05848	4.04961	4.23636	4.12302	3.74874	4.45158	4.33773	4.11814	4.5107	4.33393	3.77942	4.39914
201057_s_at	GOLGB1	ENSG00000173230	Hs.213389	5.73207	5.78699	5.91736	5.97779	5.8038	5.69258	5.79397	5.86456	5.79101	5.59885	5.88043	5.56394	5.50245	5.36365	5.57681	5.65174	5.65424	5.7797	5.38986	5.25566	5.48119	5.48447	5.18673	5.53059
201058_s_at	MYL9	ENSG00000101335	Hs.504687	2.02213	2.00683	2.08268	2.37529	1.98153	2.47915	2.22153	1.93143	1.93143	2.27015	2.0383	1.53248	2.01175	2.02142	2.25602	2.05041	1.85332	2.54732	2.37516	2.09963	1.70904	1.74787	2.18808	1.84135
201059_at	CTTN	---	Hs.596164	6.98969	6.95348	6.92083	7.00304	7.01019	6.98174	7.06349	6.86752	6.99221	6.94096	7.05976	6.82479	6.78346	6.89608	6.96581	7.00679	6.88188	7.08325	7.10389	7.07939	7.04947	7.33136	6.94385	7.10657
201060_x_at	STOM	ENSG00000148175	Hs.253903	6.02476	5.96498	5.80085	6.1499	5.75268	5.59307	5.59071	5.85735	5.55033	5.72575	5.43018	5.87723	5.86061	6.06702	6.04934	6.03413	6.064	5.85422	6.07641	5.93569	6.06925	6.095	6.22018	6.24503
201061_s_at	STOM	ENSG00000148175	Hs.253903	6.21093	6.16071	6.24042	6.53763	6.09527	6.13328	6.1737	6.26576	6.18449	6.03788	6.11655	6.19538	6.22052	6.27902	6.18958	6.31342	6.35975	6.3291	6.06956	5.85919	6.40725	6.44398	6.10512	6.32949
201062_at	STOM	---	Hs.253903	0.487334	0.485025	0.270444	0.640743	0.40061	0.66948	0.562233	0.616779	0.477956	0.659386	0.463114	1.05892	0.628763	0.401511	0.454268	1.14033	0.911879	0.659933	0.606517	1.00764	0.690538	0.484981	0.662972	0.616779
201063_at	RCN1	---	Hs.97887	5.61659	6.13198	6.46199	5.90142	6.0352	5.54585	5.7003	5.30257	5.62846	5.04118	5.49826	5.32512	5.59508	5.43069	6.08672	5.51605	5.34935	5.97935	5.52013	5.00881	5.19532	5.20381	4.77156	5.21102
201064_s_at	PABPC4	ENSG00000090621	Hs.169900	5.24275	5.08703	5.14014	5.10122	5.16819	5.05424	5.3477	5.21076	5.32883	5.15647	5.21001	5.95348	5.45648	5.51213	5.81452	5.69321	5.63998	5.67328	6.11494	5.73519	5.66334	5.82843	5.80432	5.7863
201065_s_at	GTF2I /// GTF2IP1 /// LOC100093631	ENSG00000077809	Hs.647041	7.57632	7.31138	7.42281	7.49792	7.4585	7.32042	7.18571	7.29728	6.95475	7.07975	7.17586	6.83184	6.26676	6.38996	6.7971	6.6318	6.66599	6.82961	6.41864	6.20283	6.49081	6.52201	6.16237	6.69575
201066_at	CYC1	ENSG00000179091	Hs.289271	5.94967	5.92894	5.95492	5.9417	5.82966	6.26179	6.23564	5.89902	5.82916	5.9184	6.02055	6.49206	6.51621	6.28898	6.37689	6.34726	6.30398	6.30804	6.76087	6.49877	6.41386	6.56292	6.1263	6.27392
201067_at	PSMC2	---	Hs.437366	5.02239	5.13875	5.24175	5.01117	5.08205	4.98334	5.00762	4.89471	5.27695	5.28428	5.28617	5.00756	4.74795	4.86115	5.20528	4.78507	4.96715	4.90595	4.69842	4.3419	4.75946	4.87579	4.74979	4.82482
201068_s_at	PSMC2	ENSG00000161057	Hs.437366	7.8966	7.90873	7.79572	7.9492	7.84719	7.8189	7.9138	7.91843	7.82544	8.02203	8.0116	8.04018	7.96328	7.91238	8.02151	8.0186	8.02657	7.90973	7.93824	7.79847	7.9104	7.98581	8.10805	7.91158
201069_at	MMP2	ENSG00000087245	Hs.513617	8.05767	8.33122	8.49478	8.29456	8.67763	8.13707	8.4907	8.03354	7.98886	7.65352	7.68865	6.62417	7.82214	7.92084	8.13214	8.00725	8.20626	8.05391	8.20683	7.79917	7.64628	7.90493	6.83284	7.34942
201070_x_at	SF3B1	ENSG00000115524	Hs.632554	5.33097	5.80638	5.4775	4.99495	5.52441	5.41296	5.19232	5.31392	5.19219	5.56824	5.3479	5.25595	5.48906	5.58754	5.95593	5.3479	5.34286	5.33085	5.48872	6.18283	5.40212	5.06747	6.27734	5.17339
201071_x_at	SF3B1	ENSG00000115524	Hs.632554	7.92915	7.92939	7.95142	7.99361	8.09946	7.79925	7.75571	7.96326	8.03898	7.84102	7.83233	7.54224	7.56479	7.6432	7.8383	7.7795	7.76525	7.69794	7.42477	7.23545	7.62272	7.56017	7.5034	7.61594
201072_s_at	SMARCC1	ENSG00000173473	Hs.476179	6.15206	6.31231	6.05095	5.93028	5.98539	6.35011	5.9804	5.88964	5.88331	5.91981	6.16672	5.91612	5.76668	5.79446	6.07345	5.78306	5.7217	6.03643	5.57055	5.39039	5.73753	5.74995	5.53337	5.50418
201073_s_at	SMARCC1	ENSG00000173473	Hs.476179	5.0983	4.79453	4.92485	4.92065	4.8218	4.74403	4.84532	4.93458	4.37556	4.54407	4.60125	4.68726	4.99571	4.835	4.83219	4.73765	4.5107	4.71196	4.9442	4.73253	4.73056	4.82372	4.71433	4.65015
201074_at	SMARCC1	ENSG00000173473	Hs.476179	6.35146	6.21932	6.46922	6.18867	6.17483	6.29854	6.24033	6.32433	6.45712	6.1717	6.30725	6.31457	6.05262	6.16144	6.24695	6.10067	6.08428	6.2762	6.38022	6.19927	6.15358	6.22455	5.99439	6.24033
201075_s_at	SMARCC1	ENSG00000173473	Hs.476179	5.39005	5.37661	5.19815	5.26068	5.05296	4.99026	4.99794	5.21356	4.94142	4.91594	4.90086	4.8019	4.44874	4.80248	5.33809	5.07348	4.92583	4.76504	5.46948	5.11558	4.90708	5.06411	5.01222	4.83272
201076_at	NHP2L1	ENSG00000100138	Hs.182255	5.66151	5.67	5.8637	5.75131	5.65515	5.88348	5.87058	5.75563	5.66522	5.87181	5.88073	6.11652	6.05796	5.91632	5.77818	5.79072	5.98722	5.98496	6.15194	6.08794	6.06844	6.06027	5.91327	6.01574
201077_s_at	NHP2L1	ENSG00000100138	Hs.182255	6.99799	6.92049	7.04691	7.0071	6.97601	7.16552	7.03832	7.04503	6.84169	7.18383	7.04647	7.64409	7.76695	7.5882	7.33983	7.61193	7.62125	7.47116	7.7238	7.47574	7.64346	7.69912	7.6183	7.51167
201078_at	TM9SF2	ENSG00000125304	Hs.654824	7.30245	7.07794	7.3527	7.1921	7.15986	6.754	7.00637	7.06696	7.04719	6.79035	6.78282	6.90107	6.80092	6.89388	7.33283	6.99908	6.88032	6.75203	7.07794	7.04396	7.03183	7.14697	6.64802	6.89982
201079_at	SYNGR2	ENSG00000108639	Hs.464210	6.19711	6.01733	6.1275	6.06561	5.95792	6.09395	6.29509	6.11519	6.05222	6.08459	6.03589	6.06655	5.85604	5.98589	5.8968	6.17951	6.34353	5.99008	6.47812	6.26895	6.02272	6.42503	6.32237	6.35343
201080_at	PIP4K2B	ENSG00000141720	Hs.260603	4.95672	5.19977	5.51245	5.14331	5.05081	5.08174	5.0884	5.12141	5.10581	5.02344	5.08028	4.86532	4.94454	4.81727	4.90711	4.73922	4.79223	4.81064	4.98578	4.65445	4.66183	4.68353	4.3757	4.54053
201081_s_at	PIP4K2B	ENSG00000141720	Hs.260603	2.59787	2.6848	2.65229	2.37553	2.67788	2.29732	2.50352	2.63939	2.5752	2.51624	2.32544	2.58466	2.83906	2.6138	2.63939	2.96528	2.8297	2.69577	3.00528	3.01103	2.63867	2.7129	2.8276	2.929
201082_s_at	DCTN1	ENSG00000204843	Hs.516111	4.85358	4.69538	4.71478	4.98515	4.64273	5.03934	4.87098	4.87794	4.65913	4.83793	4.62578	4.58328	4.70172	4.82015	4.47524	4.84667	4.85657	4.55025	5.04417	4.76396	4.91594	4.67712	4.65972	4.34533
201083_s_at	BCLAF1	ENSG00000029363	Hs.486542	3.6433	2.76457	3.30946	3.13983	3.29834	3.32409	2.91611	2.96116	2.66706	2.85126	3.20991	2.87639	2.91972	2.56156	3.40394	3.14737	2.72664	2.69443	2.45388	2.04447	2.84994	2.70488	2.47656	3.1479
201084_s_at	BCLAF1	ENSG00000029363	Hs.486542	7.62771	7.49605	7.6212	7.5855	7.58657	7.31607	7.24326	7.56009	7.59704	7.28878	7.65626	7.4878	7.40579	7.07423	7.62063	7.44815	7.17703	7.46016	7.10133	6.49221	7.42503	7.22171	6.78101	7.46834
201085_s_at	SON	ENSG00000159140	Hs.517262	7.45003	7.20147	7.3231	7.04282	7.16823	7.4499	6.89229	6.953	6.40071	6.83956	6.91995	6.91775	6.9328	6.49687	7.06543	6.6407	6.13522	6.70086	6.75123	6.47686	6.67552	6.68095	6.30704	6.47413
201086_x_at	SON	ENSG00000159140	Hs.517262	6.77697	6.87934	6.78315	6.89866	6.91151	6.80579	6.75441	6.80253	6.86816	6.81699	6.70363	6.54579	6.43361	6.67908	6.66076	6.62576	6.60154	6.75053	6.39814	6.20358	6.50697	6.5537	6.73567	6.59527
201087_at	PXN	---	Hs.446336	3.48742	3.5457	3.4542	3.315	3.42137	3.52657	3.61981	3.49823	3.6056	3.68002	3.36068	4.16102	3.88281	4.04834	3.7633	3.84779	3.97563	4.00358	4.19216	4.36031	4.41375	4.61033	4.32378	4.25271
201088_at	KPNA2	ENSG00000182481 /// ENSG00000215769	Hs.594238	5.39171	5.36127	5.33051	5.23971	5.5661	5.47936	5.37726	5.21356	5.4298	5.45745	5.2861	5.77699	5.76741	5.60855	5.72099	5.53271	5.46561	5.45742	5.55263	5.40035	6.03535	5.67893	5.83057	5.93978
201089_at	ATP6V1B2	ENSG00000147416	Hs.295917	6.87028	6.69733	6.95728	6.73706	6.55876	6.5196	7.01566	6.77785	6.73268	6.3163	6.40732	6.74528	6.4024	6.59535	7.09803	6.90264	6.85589	6.66969	7.28522	7.11208	6.64598	6.99068	6.50203	6.73932
201090_x_at	TUBA1B	ENSG00000123416	Hs.719075	9.3413	9.71614	9.67252	9.44601	9.63819	9.43898	9.59405	9.40723	9.40031	9.78801	9.3573	10.299	10.0125	10.1226	10.2753	10.3348	10.243	10.2391	10.5469	10.2827	10.0887	10.3869	10.3761	10.1501
201091_s_at	CBX3	ENSG00000122565	Hs.381189	4.5344	4.00714	4.20467	4.18233	4.38951	3.78394	3.92952	3.79036	3.27103	3.66355	3.71497	4.65882	4.38951	4.49612	4.822	4.7412	4.72397	4.34115	4.33847	4.03298	4.52341	4.26124	4.58025	4.71815
201092_at	RBBP7	ENSG00000102054	Hs.495755	6.8286	6.75781	6.80477	6.72003	6.8426	6.77897	6.80615	6.78479	6.68044	6.70749	6.7147	6.65572	6.50918	6.33876	6.75741	6.5169	6.49087	6.59747	6.62362	6.39588	6.22866	6.28215	6.37945	6.43711
201093_x_at	SDHA	---	Hs.440475	5.82115	5.8958	5.94401	5.98089	5.94018	5.87791	5.87022	5.92912	5.97492	6.04993	6.03573	6.16543	6.1306	6.23133	6.06456	6.29246	6.25821	6.2735	6.414	6.44852	6.54716	6.70398	6.59465	6.19357
201094_at	RPS29	ENSG00000125385 /// ENSG00000213741	Hs.156367	10.4901	10.3008	10.3796	10.4449	10.4976	10.5466	10.3485	10.4418	10.6657	10.5743	10.5387	10.5693	10.4662	10.5137	10.4855	10.4096	10.3795	10.3795	10.3622	10.3899	10.4973	10.3387	10.4226	10.3735
201095_at	DAP	ENSG00000112977	Hs.75189	5.2395	5.53467	5.56622	5.31629	5.36717	5.24689	5.42655	5.03623	5.08569	4.9094	5.1804	5.05492	4.8783	5.10207	5.50261	5.10476	5.12159	5.40559	5.27419	5.09941	4.72973	5.08663	4.70299	4.65756
201096_s_at	ARF4	ENSG00000168374	Hs.695943	6.25587	6.5727	6.54733	6.47951	6.37571	5.14715	6.10631	6.16428	5.59983	5.99308	5.77353	6.06347	6.08085	6.19346	6.72782	6.65527	6.88337	5.99202	6.76923	6.87565	6.30679	6.78144	7.19002	6.59405
201097_s_at	ARF4	ENSG00000168374	Hs.695943	8.31975	8.59571	8.72388	8.36821	8.52086	7.93412	8.23581	8.07573	7.9486	7.91613	8.06459	7.9656	8.24195	8.12507	8.5976	8.51792	8.43159	8.1633	8.51943	8.41396	8.32702	8.50732	8.41981	8.37224
201098_at	COPB2	ENSG00000184432	Hs.719115	6.15563	6.17287	6.3812	6.13774	6.14735	6.17079	5.98516	6.03161	6.14935	6.002	6.04897	6.58957	6.61687	6.37422	6.63588	6.41514	6.5174	6.5174	6.3267	6.00711	6.46815	6.58562	6.32102	6.3841
201099_at	USP9X	ENSG00000124486	Hs.77578	6.01697	5.91641	5.87436	6.01516	5.86073	5.78085	5.78368	5.95447	6.18181	5.87168	5.82483	5.8608	5.64172	5.80077	5.61861	5.71891	5.7251	5.83444	5.49784	5.15403	5.65049	5.75234	5.77692	5.83852
201100_s_at	USP9X	ENSG00000124486	Hs.77578	7.01155	7.03029	6.95919	6.98303	7.00688	6.96769	6.9609	7.03535	7.11324	7.03689	7.03868	7.00768	6.88982	6.96461	6.92557	6.88854	6.93012	6.93199	6.74826	6.54657	6.95028	6.842	6.85101	6.94631
201101_s_at	BCLAF1	ENSG00000029363	Hs.486542	5.92194	5.68366	5.92633	5.54761	5.71563	5.44091	4.75752	5.58234	4.63791	5.72072	6.10285	6.29601	5.7959	5.30296	5.7747	5.53716	5.58234	5.78571	4.94348	4.76303	5.19546	5.36012	5.65745	5.89606
201102_s_at	PFKL	ENSG00000141959	Hs.255093	4.23783	4.34789	4.35882	4.28203	4.20125	4.69949	4.74422	4.30566	4.2563	4.37376	4.55655	4.48983	4.53199	4.41225	4.4092	4.34572	4.30705	4.56614	4.36079	4.63791	4.50646	4.50777	4.25339	4.11259
201103_x_at	NBPF10 /// NBPF12 /// NBPF15 /// NBPF16 /// NBPF8 /// NBPF9 /// RP11-94I2.2	ENSG00000152042 /// ENSG00000168614 /// ENSG00000186275 /// ENSG00000203827 /// ENSG00000203832 /// ENSG00000203836 /// ENSG00000219481	Hs.568235	8.67106	8.83602	8.62862	8.75057	8.82268	8.65583	8.65027	8.79871	8.72477	8.69753	8.72193	8.18488	8.05902	8.3359	8.26401	8.2063	8.36495	8.41173	8.30105	8.14649	8.24196	8.13162	8.17635	8.38044
201104_x_at	NBPF10 /// NBPF11 /// NBPF12 /// NBPF14 /// NBPF15 /// NBPF16 /// NBPF8 /// RP11-94I2.2	ENSG00000122497 /// ENSG00000152042 /// ENSG00000163386 /// ENSG00000168614 /// ENSG00000186275 /// ENSG00000203827 /// ENSG00000203832 /// ENSG00000203836 /// ENSG00000219481	Hs.568235	7.41735	7.64828	7.557	7.66019	7.63145	6.86008	7.41065	7.66786	6.77377	7.42269	7.32157	6.53709	6.5337	6.89216	6.99287	7.13587	7.42114	6.97825	7.22722	7.17255	6.63509	6.99163	6.92508	7.08593
201105_at	LGALS1	ENSG00000100097	Hs.445351	8.20933	8.84623	8.92071	8.45877	8.70537	8.21491	8.45307	8.21081	8.30841	8.15488	7.93698	7.356	8.10402	8.143	8.05475	7.85994	7.99046	8.43911	8.25634	8.21058	7.15115	7.30481	7.27008	7.15184
201106_at	GPX4	ENSG00000167468	Hs.433951	6.02188	6.11456	6.13635	5.95206	6.18213	6.37194	6.39309	6.09674	6.17591	6.34136	6.07818	5.98375	6.15966	6.24884	5.84424	6.08881	6.18716	6.14428	6.2709	6.30441	6.04397	5.85765	5.87639	5.6852
201107_s_at	THBS1	ENSG00000137801	Hs.164226	1.01532	0.94281	0.90343	0.789696	0.68876	0.916371	0.62399	0.943817	0.838812	1.00831	0.896259	0.908194	0.725805	0.986074	0.90233	0.856197	0.827941	0.87176	1.03042	1.13371	1.10427	1.17268	1.07945	0.956014
201108_s_at	THBS1	ENSG00000137801	Hs.164226	2.6899	2.61737	2.84551	1.97901	2.41633	2.28297	2.53065	2.54915	2.3103	2.48636	2.81191	2.48574	4.4595	4.02388	4.31647	3.84283	4.38901	3.95561	4.32011	4.2057	3.9986	4.46499	3.15428	3.78965
201109_s_at	THBS1	ENSG00000137801	Hs.164226	4.31517	4.24966	4.37736	3.80302	3.8028	2.7351	3.69851	3.85724	3.16737	3.45848	3.46373	2.91808	4.79033	4.69005	5.98955	5.48425	6.19778	4.88946	5.65878	5.79602	5.33075	6.18227	4.45823	5.69606
201110_s_at	THBS1	ENSG00000137801	Hs.164226	5.88681	5.49005	6.15536	5.41899	5.72463	4.92816	5.26264	5.5529	5.54223	5.17766	5.51163	5.39045	6.84668	6.90495	7.32756	7.09462	7.18846	6.45388	6.68522	7.14783	7.65374	7.41042	6.27546	7.46813
201111_at	CSE1L	ENSG00000124207	Hs.90073	5.25035	5.34163	5.41793	5.38303	5.21841	4.93501	5.00801	5.14169	5.426	5.01779	5.06128	5.82386	5.70452	5.51105	5.84159	5.91577	5.54628	5.47709	5.51892	4.94355	5.60572	5.42977	5.2556	5.64284
201112_s_at	CSE1L	ENSG00000124207	Hs.90073	6.66475	6.54904	6.65812	6.56132	6.64959	6.40192	6.46248	6.47768	6.52352	6.11053	6.35332	6.93125	6.76759	6.61926	7.25332	7.24847	6.76349	6.63329	7.05043	6.39547	6.74324	6.78329	6.36861	6.6203
201113_at	TUFM	ENSG00000178952	Hs.12084	6.20092	6.06154	6.24311	6.03572	6.23166	6.31253	6.4515	6.0505	6.12074	6.2446	6.29732	6.80978	6.63077	6.36871	6.54617	6.60629	6.60346	6.50826	7.05444	6.79715	6.63408	6.91094	6.52129	6.60088
201114_x_at	PSMA7	ENSG00000101182	Hs.233952	6.94505	7.00993	6.9034	7.04282	7.04366	7.09972	7.09459	7.02429	7.0315	7.09035	7.18531	7.60855	7.75196	7.44075	7.43107	7.57964	7.44589	7.51856	7.48011	7.36267	7.52598	7.56377	7.48757	7.40839
201115_at	POLD2	ENSG00000106628	Hs.306791	4.62058	4.61548	4.84339	4.64948	4.6849	4.8042	4.91475	4.40996	4.49747	4.43443	4.66833	5.20585	5.12493	5.04237	5.24461	5.14556	5.24991	5.06893	5.51746	5.35724	5.11119	5.2933	5.20028	5.2115
201116_s_at	CPE	ENSG00000109472	Hs.75360	4.57748	4.44206	4.48033	4.57129	4.85853	4.00855	4.21442	4.51492	4.05034	4.56739	3.97168	2.98359	2.93078	3.8383	3.91766	3.47703	3.97741	3.4625	3.78216	3.7742	3.67061	3.94103	3.89441	3.45254
201117_s_at	CPE	ENSG00000109472	Hs.75360	3.18822	3.02666	3.40047	3.57997	3.39795	3.19933	2.9059	3.02561	3.34504	3.18824	2.79924	1.84985	2.49596	2.94771	2.80683	2.34294	2.68268	2.54265	2.3653	2.18594	2.78797	2.69533	2.2638	2.48071
201118_at	PGD	ENSG00000142657	Hs.464071	4.59903	5.03688	4.91947	4.79498	4.85701	4.79635	4.84307	4.65474	4.43655	4.91057	4.58595	5.37316	5.39514	5.6009	5.39039	5.68595	5.85029	5.46912	5.89429	5.9418	5.37146	5.72722	5.52944	5.6115
201119_s_at	COX8A	ENSG00000176340	Hs.433901	6.74818	6.86024	7.12009	6.85403	6.93662	7.23345	7.16219	6.96606	6.63616	7.02118	7.05596	7.65702	7.61113	7.43128	7.13935	7.30317	7.2712	7.404	7.4821	7.53783	7.40781	7.41342	7.25984	7.21367
201120_s_at	PGRMC1	ENSG00000101856	Hs.90061	5.33452	5.44695	4.97927	5.20976	5.20795	3.94271	4.6164	5.07272	4.03687	4.59683	4.07726	4.1868	4.14278	4.40575	5.21226	5.18784	5.62278	4.29295	5.25059	5.05443	3.97914	4.49327	4.87272	5.02578
201121_s_at	PGRMC1	ENSG00000101856	Hs.90061	7.08296	6.91477	6.97009	6.97783	7.06738	6.64472	6.74724	6.92508	6.79407	6.54217	6.56461	6.55681	6.76929	6.62045	7.03504	6.8552	6.83014	6.71438	6.83264	6.53701	6.57163	6.68102	6.44753	6.70939
201122_x_at	EIF5A	ENSG00000132507	Hs.534314	5.85376	5.46504	5.59665	5.75427	5.66615	5.47317	5.88645	5.68439	4.96644	5.49563	5.49443	5.93772	6.22076	5.85478	6.44567	6.59212	5.94491	5.7323	6.35884	6.57604	6.35925	6.6049	5.96428	6.18902
201123_s_at	EIF5A	ENSG00000132507	Hs.534314	7.39858	7.2223	7.09481	7.21426	7.44532	6.39903	7.28953	7.33633	6.20602	7.39045	6.78674	7.70145	8.30839	8.41914	8.40169	8.70458	8.58897	7.73884	8.5028	8.81305	8.08203	8.37996	8.92018	8.09107
201124_at	ITGB5	ENSG00000082781	Hs.536663	4.62336	4.27963	4.57845	4.77062	4.8042	4.59245	4.813	4.80549	4.98475	4.51417	4.51202	3.47519	3.52719	3.87732	3.7983	3.62692	3.89297	3.95604	4.25276	3.61519	3.65961	3.61356	3.36691	3.37744
201125_s_at	ITGB5	ENSG00000082781	Hs.536663	7.50078	7.55766	7.67095	7.54189	7.55508	7.64963	7.73222	7.54109	7.63168	7.48658	7.38711	7.16528	7.31615	7.33944	7.36036	7.23601	7.30511	7.43365	7.51998	7.4397	7.27409	7.37313	6.9366	7.11996
201126_s_at	MGAT1	ENSG00000131446	Hs.519818	4.89014	5.04315	5.27821	5.01965	5.16675	4.99347	5.23766	5.05013	5.08339	4.94177	5.06285	4.94376	5.10431	5.12858	5.18501	5.1068	5.07229	5.1197	5.18033	5.15167	5.01549	5.23911	4.81272	5.1484
201127_s_at	ACLY	ENSG00000131473	Hs.387567	3.60041	3.6858	3.98362	3.76803	3.36206	3.49976	3.96161	3.68925	3.3756	3.76074	3.60507	4.49549	4.42775	4.56105	4.28396	4.41653	4.65234	4.36271	4.67703	4.5414	4.64273	5.04404	4.55959	4.59046
201128_s_at	ACLY	ENSG00000131473	Hs.387567	7.19897	7.20435	7.36275	7.06857	7.04492	7.01951	7.32588	7.08921	7.37082	7.06016	7.12713	7.78789	7.90122	7.92522	7.67099	7.67559	7.8044	7.73628	7.88595	7.80999	8.15205	8.1836	7.77936	7.97137
201129_at	SFRS7	ENSG00000115875	Hs.309090	5.82805	5.91744	5.87604	5.82252	5.92797	5.63727	5.46303	5.71687	5.63154	5.3956	5.54944	5.3081	5.1128	5.07852	5.11314	5.23407	4.95381	4.98204	4.81471	4.31891	4.7736	4.62175	4.58967	5.07556
201130_s_at	CDH1	ENSG00000039068	Hs.461086	1.40822	1.22234	1.04843	0.977414	1.06861	0.844146	1.27485	1.37952	0.731652	1.05691	0.993955	1.16654	1.67162	1.24503	1.56792	1.58705	1.65401	1.13953	1.26936	1.66253	1.31176	1.54677	1.26936	1.50876
201131_s_at	CDH1	ENSG00000039068	Hs.461086	8.98337	8.89986	8.78201	8.91727	8.99479	8.65814	8.89947	8.79928	9.0983	8.70839	8.77861	8.52298	8.39069	8.46589	8.87236	8.64388	8.53413	8.57763	8.74201	8.66919	8.6437	8.71824	8.62335	8.74909
201132_at	HNRNPH2	ENSG00000126945	Hs.632828	6.81933	6.59159	6.74252	6.78775	6.65907	6.6147	6.53788	6.51176	6.71014	6.54403	6.47339	6.77147	6.59622	6.78776	6.97325	6.76793	6.65699	6.68774	6.51342	6.48386	6.95054	6.78617	6.77672	6.94506
201133_s_at	PJA2	ENSG00000198961	Hs.483036	6.18559	5.88071	6.20645	6.10762	6.20235	5.86002	5.84072	6.05038	6.11647	5.66479	5.63758	5.36389	5.51177	5.45848	5.75708	5.64313	5.57558	5.20991	5.50258	5.12483	5.83779	5.59415	4.98667	5.24801
201134_x_at	COX7C	ENSG00000127184	Hs.430075	8.40306	8.31062	8.4093	8.34889	8.45747	8.45407	8.33628	8.3147	8.52825	8.34617	8.45601	8.76406	8.61447	8.4204	8.43215	8.5475	8.48845	8.51295	8.39073	8.1073	8.41567	8.31984	8.37649	8.38311
201135_at	ECHS1	ENSG00000127884	Hs.76394	6.349	6.49323	6.56793	6.44712	6.486	6.58393	6.5108	6.4314	6.50881	6.49221	6.53818	6.87442	6.77151	6.6476	6.46034	6.62161	6.61932	6.60282	6.91608	6.63956	6.49103	6.62448	6.5594	6.53493
201136_at	PLP2	ENSG00000102007	Hs.77422	8.64286	8.58223	8.6908	8.62098	8.42994	8.80847	8.67434	8.53585	8.63776	8.51367	8.62021	8.86987	8.96735	8.79657	8.6789	8.67625	8.70658	8.76516	8.76322	8.66535	8.6708	8.82119	8.55517	8.61464
201137_s_at	HLA-DPB1	ENSG00000206224	Hs.485130	2.18821	2.75617	2.29497	2.76932	2.23973	2.33564	2.21401	2.21401	2.38871	2.27914	2.32404	1.81988	2.4449	2.25255	1.91549	1.98552	1.90077	2.60747	2.24688	1.9387	1.68834	1.77862	2.26871	2.37479
201138_s_at	SSB	ENSG00000138385	Hs.632535	5.06228	4.8195	4.85694	4.84103	5.02118	4.76029	3.57835	4.9173	5.1024	5.11658	5.10026	5.36467	5.05231	4.95552	5.00864	5.17293	5.21703	5.06559	3.54067	3.12793	4.99571	4.32287	5.24048	5.10311
201139_s_at	SSB	ENSG00000138385	Hs.632535	5.19071	4.64273	4.72461	4.98504	4.97765	4.41372	3.7757	4.75055	4.92485	5.03712	4.79534	5.03359	4.76977	4.76859	5.01114	5.31527	5.15403	4.90727	3.43657	3.0396	4.93343	4.11483	5.15731	5.2607
201140_s_at	RAB5C	ENSG00000108774	Hs.650382	5.31173	5.61832	5.58945	5.54886	5.45694	5.78196	5.50624	5.51245	5.49268	5.58451	5.58133	5.68652	5.6025	5.56209	5.77866	5.87399	5.68623	5.5164	5.81247	5.77883	5.72739	5.53371	5.81592	5.4186
201141_at	GPNMB	ENSG00000136235	Hs.190495	10.4232	10.1569	10.4028	10.2949	10.2097	10.1613	10.1912	10.433	10.2211	9.86001	10.232	9.1769	8.88205	8.67838	9.21406	8.89689	8.90184	9.13072	8.97249	8.86279	8.74764	8.73518	8.24219	8.94354
201142_at	EIF2S1	ENSG00000134001	Hs.151777	5.23225	5.166	5.30263	5.16905	5.24545	5.2666	5.34212	5.27203	5.64529	5.48184	5.48351	5.44269	5.44002	5.4805	5.43749	5.41194	5.28171	5.3789	5.40025	5.15403	5.32597	5.50953	5.39914	5.28713
201143_s_at	EIF2S1	ENSG00000134001	Hs.151777	5.94729	5.75729	5.80876	5.75423	5.70039	6.00827	5.58813	5.67404	6.1129	5.33703	5.71673	5.50188	5.63844	5.42	5.73079	5.65426	5.31821	5.44137	5.66025	5.43446	5.70221	5.77559	5.01059	5.37802
201144_s_at	EIF2S1	ENSG00000134001	Hs.151777	6.12372	6.02431	6.18614	5.94171	5.99476	6.05042	6.06134	6.22107	6.2196	6.15104	6.12143	7.07809	6.9646	6.72354	6.77368	6.94994	6.78373	6.62103	6.69627	6.28555	6.83204	6.82233	6.95657	6.90829
201145_at	HAX1	ENSG00000143575	Hs.199625	5.86679	5.66633	5.99013	5.91325	5.91857	5.98144	5.83283	5.79824	5.90906	5.83283	5.88806	6.32265	6.50737	6.17748	6.17448	6.06614	6.00936	6.01857	6.15894	6.0674	6.10802	6.21913	5.99236	5.9812
201146_at	NFE2L2	ENSG00000116044	Hs.715540	8.18509	7.8282	7.86389	7.98801	7.93559	7.84477	7.6016	7.96896	7.78375	7.85298	8.05457	7.7488	7.63112	7.36912	7.84223	7.64199	7.67699	7.63769	6.97195	6.55407	7.61837	7.40423	7.29884	7.77602
201147_s_at	TIMP3	ENSG00000100234	Hs.644633	4.5324	4.62782	4.76908	4.1298	4.57081	4.18919	4.18675	3.39714	3.58284	3.88836	3.55929	3.98679	3.78069	3.97026	4.55225	3.31116	3.71542	4.05925	4.15952	3.99018	3.12408	3.48338	3.28763	3.73887
201148_s_at	TIMP3	ENSG00000100234	Hs.644633	5.54886	5.73531	5.84211	5.40649	5.79391	5.7667	5.5709	5.20676	4.97053	5.23449	4.97494	5.26727	5.46529	5.32254	5.48147	4.95232	4.89992	5.24932	5.49751	5.67543	4.65384	4.99671	4.76093	5.10771
201149_s_at	TIMP3	ENSG00000100234	Hs.644633	6.18614	6.10246	6.40432	6.29661	6.42314	6.69901	6.1087	5.46001	5.08801	5.91071	5.32213	5.46561	5.57831	5.38878	5.70336	4.94977	5.1474	5.34542	5.76197	5.52871	4.46078	4.9167	4.72499	4.67332
201150_s_at	TIMP3	ENSG00000100234	Hs.644633	6.47408	6.42207	6.57991	6.24201	6.62667	6.21683	6.284	5.60442	6.02134	5.86919	5.62514	5.53015	5.34418	5.49532	6.11945	5.19655	5.08663	5.58159	5.79275	5.58059	4.46646	4.89831	4.48792	5.20345
201151_s_at	MBNL1	ENSG00000152601	Hs.478000	5.7774	5.05449	4.81723	4.92586	5.67177	4.57164	4.48456	4.92208	4.37948	4.97563	4.76616	3.82965	3.44563	3.72753	5.36754	4.46853	4.76409	3.88206	4.32742	4.13961	4.16501	4.10901	4.22679	4.67046
201152_s_at	MBNL1	ENSG00000152601	Hs.478000	8.5017	8.34755	8.39184	8.43937	8.36381	8.2059	8.11483	8.33651	8.3992	8.09793	8.09357	7.91838	7.69277	8.01669	8.1361	7.90515	7.89445	8.02457	7.76597	7.39853	7.66007	7.64135	7.64634	7.81792
201153_s_at	MBNL1	ENSG00000152601	Hs.478000	7.84321	7.73275	7.71723	7.83483	7.7569	7.88559	7.58903	7.72888	8.0641	7.60714	7.75316	7.54693	7.42864	7.64409	7.79005	7.41027	7.29686	7.50829	7.28117	7.04438	7.52047	7.34035	7.3762	7.65704
201154_x_at	RPL4	ENSG00000174444	Hs.644628	9.82983	9.54564	9.67949	9.61638	9.72065	9.73266	9.75825	9.66848	9.88038	9.81244	9.94934	9.65467	9.41623	9.36766	9.53734	9.68838	9.72111	9.6388	9.66932	9.50995	9.52746	9.57862	9.52914	9.68005
201155_s_at	MFN2	ENSG00000116688	Hs.376681	5.73945	5.6227	5.78964	5.8345	5.53467	5.54612	5.8236	5.72998	5.56191	5.59833	5.7512	5.66827	5.4023	5.41233	5.58365	5.67308	5.70466	5.61031	5.91266	5.71565	5.46412	5.70452	5.56623	5.6677
201156_s_at	RAB5C	ENSG00000108774	Hs.650382	5.1178	5.14842	4.9149	5.42416	5.07146	4.6254	5.11318	4.92796	4.87436	5.37146	5.0078	4.8466	5.0989	5.22505	5.42786	5.56897	5.67407	5.26945	5.82492	5.86031	5.56023	5.4097	5.87079	5.25707
201157_s_at	NMT1	ENSG00000136448	Hs.532790	5.16925	5.25065	5.28406	5.3444	5.18589	5.08205	5.32706	5.34112	5.41118	5.81644	5.23388	5.72155	5.83964	5.81493	5.66671	5.87738	6.0101	5.83502	5.93474	5.94322	5.73576	5.70452	6.26084	5.58936
201158_at	NMT1	ENSG00000136448	Hs.532790	4.59991	4.80635	5.05402	4.98154	4.55231	4.78906	4.90632	4.75583	5.05443	4.82902	4.9717	4.90423	4.39341	4.61882	4.63655	4.81031	4.61668	4.76267	4.84415	4.63496	4.69515	4.69084	4.40395	4.70874
201159_s_at	NMT1	ENSG00000136448	Hs.532790	2.54256	2.4983	2.67763	2.69817	2.4983	2.51938	2.67312	2.48927	2.12422	2.97309	2.43831	2.28388	2.48927	2.62758	2.12932	2.27816	2.56831	2.38041	2.83173	2.45915	2.16193	2.38211	2.48927	2.8042
201160_s_at	CSDA	ENSG00000060138	Hs.221889	9.45739	9.2096	9.2821	9.25685	9.19039	9.42175	9.23323	9.33723	9.22974	9.2316	9.35487	9.07573	8.95057	8.92935	8.94756	9.00215	9.02221	9.05181	8.83788	8.75244	9.17067	8.76853	8.7855	9.15201
201161_s_at	CSDA	ENSG00000060138	Hs.221889	9.59543	9.39376	9.32367	9.36114	9.33229	9.40775	9.35924	9.44605	8.74239	9.33759	9.35679	8.87855	8.35093	8.39525	8.89076	8.97209	8.83464	8.76898	8.57806	8.42155	8.61533	8.74938	8.47703	8.77004
201162_at	IGFBP7	ENSG00000163453	Hs.479808	7.43195	7.56714	7.41927	7.53769	7.88522	7.44779	7.32588	7.5019	7.44513	7.48211	6.95975	6.50153	6.85462	6.99406	6.84866	6.83884	7.0896	7.36874	6.91057	6.72155	6.70177	6.67408	6.81896	6.41233
201163_s_at	IGFBP7	ENSG00000163453	Hs.479808	7.25563	6.94498	7.3439	7.32641	7.77319	7.396	6.72936	7.08151	7.47545	7.03843	6.58467	5.80756	6.43659	6.32364	6.52529	6.21505	6.33781	6.61795	6.34321	6.18477	6.6955	6.13399	5.96663	6.04254
201164_s_at	PUM1	ENSG00000134644	Hs.281707	7.00016	7.16893	7.05725	6.98017	6.90292	7.04937	6.98589	6.88345	6.986	7.0223	7.01675	6.78002	6.70939	6.82354	6.77775	6.69212	6.809	6.80666	6.89902	6.56288	6.84864	6.80809	6.3474	6.72151
201165_s_at	PUM1	ENSG00000134644	Hs.281707	7.50364	7.27573	7.25125	7.21953	7.29406	7.04625	7.21324	7.24812	7.01093	7.0402	7.1492	6.79115	6.52902	6.67679	7.03403	6.94085	6.92941	6.65345	6.6696	6.40764	6.7047	6.96039	6.68508	7.04535
201166_s_at	PUM1	ENSG00000134644	Hs.281707	7.87591	7.82574	7.78193	7.80817	7.82815	7.54356	7.72745	7.76358	7.75531	7.80329	7.74099	7.47781	7.47251	7.58152	7.54288	7.6027	7.67562	7.43402	7.39147	7.24793	7.54373	7.52315	7.60848	7.76356
201167_x_at	ARHGDIA	ENSG00000141522 /// ENSG00000215642	Hs.159161	3.05426	2.47379	2.46427	2.33829	2.63252	2.43191	2.22545	2.54639	2.0482	2.4317	2.50098	2.10405	2.76576	2.64784	3.01242	3.27161	3.06697	2.23597	3.14133	3.31525	2.92087	2.75893	3.36238	2.66904
201168_x_at	ARHGDIA	ENSG00000141522 /// ENSG00000215642	Hs.159161	4.62747	4.68991	4.54623	4.6352	4.64294	5.01205	4.90394	4.61358	4.71681	4.81264	4.78733	5.21438	5.27858	5.2696	5.16061	5.30405	5.15403	5.07833	5.4492	5.56947	5.46486	5.70834	5.31666	5.14521
201169_s_at	BHLHE40	ENSG00000134107	Hs.719093	2.06997	2.17724	1.90044	1.87969	1.89936	1.30542	1.57453	1.8475	1.34854	1.66139	1.39578	1.76788	1.53101	1.93921	2.29279	2.27849	2.62201	1.68271	2.25602	2.21613	2.45133	2.30436	2.5664	1.95574
201170_s_at	BHLHE40	ENSG00000134107	Hs.719093	7.70615	7.21576	7.32441	7.79208	7.50327	6.61721	6.92531	7.34586	7.08912	6.91085	6.94436	7.78032	7.60015	7.78165	7.9453	7.7346	7.92391	7.65344	7.95027	8.04745	8.34408	8.28006	8.02124	8.20322
201171_at	ATP6V0E1	---	Hs.484188	3.15454	3.18068	3.1631	3.30427	2.9367	3.34093	3.04553	3.33246	2.81106	2.34486	3.21245	3.11395	3.18719	2.76862	3.28257	3.24894	2.73745	3.00634	3.21245	3.27626	2.94831	3.52754	3.12586	3.26339
201172_x_at	ATP6V0E1	ENSG00000113732	Hs.484188	7.78748	7.79463	7.92598	7.72637	7.69625	7.97527	7.84704	7.80921	7.7495	7.80136	7.72182	7.87086	7.98153	7.92066	7.69865	7.77529	7.87234	7.97573	7.86703	7.82913	7.86138	7.88863	7.78014	7.73279
201173_x_at	NUDC	ENSG00000090273	Hs.263812	5.5658	5.65429	5.72141	5.66825	5.66825	5.74373	5.82403	5.69535	5.61053	5.85617	5.92689	6.30413	6.17786	5.92704	5.80832	6.07757	6.0872	6.02429	6.19723	6.01702	6.11217	6.16908	6.12921	6.05321
201174_s_at	TERF2IP	ENSG00000166848	Hs.301419	6.14335	5.96726	5.93313	6.17425	6.0507	6.16893	6.1372	6.11161	6.07978	6.02784	6.07507	5.88654	5.59826	5.4914	5.85822	5.75011	5.94395	5.65126	5.80685	5.61921	5.77542	5.81462	5.73415	5.68992
201175_at	TMX2	ENSG00000213593	Hs.654965	6.06163	6.25571	6.39879	6.37102	6.15386	6.02351	6.29731	6.26063	6.16916	6.16758	6.30988	6.50018	6.29785	6.26283	6.51358	6.67419	6.5055	6.10763	6.63001	6.4445	6.3646	6.63607	6.34683	6.49943
201176_s_at	ARCN1	ENSG00000095139	Hs.33642	6.05091	5.91611	6.10935	6.1067	6.03802	5.73231	5.96536	5.87228	5.88221	5.65229	5.86577	5.89322	5.78804	5.73027	6.47736	6.13854	5.84458	5.78264	6.14267	5.74863	6.1226	6.19524	5.65969	5.85146
201177_s_at	UBA2	ENSG00000126261	Hs.631580	6.88786	6.58005	6.65197	6.66298	6.69258	6.68809	6.51998	6.59727	6.93543	6.18366	6.63604	6.65716	6.61039	6.64524	6.98995	6.74463	6.56639	6.53317	6.56736	6.23251	7.05521	6.4902	6.43858	6.86523
201178_at	FBXO7	ENSG00000100225	Hs.5912	6.18268	6.15104	6.2354	6.1375	6.0747	6.12552	6.18594	6.06886	5.99622	5.87956	6.1573	5.96482	5.67551	5.68878	6.05161	5.81146	5.94255	5.93481	5.98217	5.92289	5.67489	5.90741	5.56215	5.72944
201179_s_at	GNAI3	ENSG00000065135	Hs.73799	5.4758	5.21299	5.35043	5.44971	5.07817	4.94207	5.18245	5.25118	5.11107	5.11726	5.0717	5.36322	4.89154	5.16696	5.44733	5.45452	5.52043	5.12082	5.20975	5.16365	5.48244	5.53068	5.55379	5.4426
201180_s_at	GNAI3	ENSG00000065135	Hs.73799	8.54151	8.45741	8.48077	8.47739	8.37171	8.44475	8.51278	8.45838	8.42056	8.12125	8.4518	8.49351	8.33569	8.33366	8.49736	8.40588	8.2545	8.38267	8.3235	8.15886	8.50872	8.58536	8.24041	8.48399
201181_at	GNAI3	ENSG00000065135	Hs.73799	4.41903	4.02963	4.11235	4.19727	3.88333	3.98688	4.17103	4.20216	4.16243	3.76579	3.98938	3.97717	3.68194	3.58751	3.91133	3.96978	3.67828	3.59152	3.70898	3.92891	4.07088	4.11732	3.38814	3.88446
201182_s_at	CHD4	ENSG00000111642	Hs.162233	5.38918	5.26682	5.33354	5.15671	5.08577	5.47859	5.18994	5.24781	5.11184	5.21178	5.28487	5.55967	5.3588	4.73403	4.99211	4.82284	4.88716	4.99117	5.26544	5.6877	4.99495	5.07546	4.8597	4.93596
201183_s_at	CHD4	ENSG00000111642	Hs.162233	5.99311	5.94808	5.72134	5.80792	5.83456	6.264	5.71027	5.67305	5.61298	5.73409	5.79579	5.6345	5.37553	5.33517	5.74749	5.65276	5.53554	5.48855	5.52987	5.45009	5.41867	5.45841	5.30895	5.38288
201184_s_at	CHD4	ENSG00000111642	Hs.162233	5.66521	5.77479	5.65236	5.88411	5.61832	6.01286	5.92409	5.80904	5.83129	6.01255	5.82708	5.83279	5.7012	5.68497	5.59596	5.6729	5.69633	5.66089	5.79732	5.83418	5.63284	5.62086	5.61443	5.50745
201185_at	HTRA1	ENSG00000166033	Hs.501280	7.92897	8.17706	8.57217	7.87206	8.48646	7.85988	8.19315	7.89361	7.88563	7.4083	7.45293	6.86697	7.36118	7.26796	7.74883	7.03795	7.51162	7.66234	7.58022	7.38602	6.93011	7.29045	6.37898	6.76634
201186_at	LRPAP1	ENSG00000163956	Hs.533136	4.54793	4.49868	4.79876	4.69442	4.54258	4.4958	4.60193	4.43163	4.53199	4.34734	4.73407	4.7615	4.58509	4.44651	4.6074	4.57388	4.60275	4.72483	4.68541	4.47986	4.42724	4.68974	4.63791	4.5288
201187_s_at	ITPR3	ENSG00000096433	Hs.65758	1.74135	1.89151	2.07285	1.50801	1.71521	1.99511	1.81074	1.74135	1.57513	1.98191	1.89152	1.53606	1.86345	1.90398	1.82187	1.94888	2.05777	1.86345	1.67922	1.78472	1.70355	1.73065	2.23532	1.8958
201188_s_at	ITPR3	ENSG00000096433	Hs.65758	5.88954	5.70172	5.78051	5.98439	5.68184	5.76801	5.91323	6.14948	5.90016	5.97405	5.55155	5.45129	5.35496	5.52223	5.35098	5.34179	5.65363	5.29772	5.52904	5.52881	5.38743	5.43181	5.59639	5.33814
201189_s_at	ITPR3	ENSG00000096433	Hs.65758	7.36046	6.95351	7.06269	7.24566	7.18465	7.19563	7.30817	7.48435	7.51926	7.4171	7.30432	6.92251	6.76524	6.66424	6.6572	6.59385	6.85291	6.73993	6.73211	6.82464	6.86102	6.87689	6.85665	6.70604
201190_s_at	PITPNA	ENSG00000174238	Hs.429819	6.88042	6.85423	7.11833	7.07539	6.96785	7.08072	7.10273	7.10172	7.03858	6.99502	7.05891	6.84654	6.68753	6.65035	6.79139	6.66742	6.77052	6.78423	6.77979	6.52774	6.67839	6.83985	6.61304	6.66677
201191_at	PITPNA	ENSG00000174238	Hs.429819	5.94888	5.95291	6.24671	6.24201	6.04108	6.01994	6.2435	5.95174	6.06211	5.96766	6.02768	5.81887	5.67483	5.61455	5.7457	5.79074	5.7217	5.73003	5.84036	5.53742	5.84887	5.81207	5.56317	5.68068
201192_s_at	PITPNA	ENSG00000174238	Hs.429819	5.21575	5.27573	5.25035	5.33592	5.26805	5.4004	5.56516	5.44697	5.21805	5.56903	5.3432	6.01721	5.91186	5.76471	5.5789	5.96515	5.99472	5.7595	5.75945	5.67091	5.59809	5.60422	5.85065	5.76471
201193_at	IDH1	ENSG00000138413	Hs.593422	6.98928	6.66501	7.2197	6.90947	6.82043	7.02419	6.92137	6.79557	6.66798	6.28923	6.77774	6.95965	7.17511	7.06222	7.42477	7.01389	6.8216	6.86435	7.04778	6.66683	7.14828	7.12507	6.60372	7.08226
201194_at	SEPW1	ENSG00000178980	Hs.631549	7.59108	7.42053	7.62578	7.56087	7.58344	7.77965	7.46091	7.42291	7.54992	7.52906	7.58727	7.3985	7.43758	7.31276	7.05186	7.15082	7.12989	7.28265	7.21396	7.28291	7.33182	7.19323	7.10947	7.15804
201195_s_at	SLC7A5	ENSG00000103257	Hs.513797	4.07033	4.1223	4.16973	4.53678	3.88933	4.57748	4.53568	4.41089	4.58379	4.26931	4.068	5.82625	5.77107	5.22428	5.5669	5.55108	5.2864	5.49809	6.11673	5.76261	6.03675	6.13213	5.18611	5.25283
201196_s_at	AMD1	ENSG00000123505	Hs.159118	4.50749	4.39705	4.72958	4.28841	4.38523	4.06899	4.49876	4.28023	4.37256	4.12166	4.17886	5.25073	5.39209	4.91488	5.5085	5.21356	5.18821	4.84891	5.09919	5.06558	5.20227	5.41577	5.02951	5.23761
201197_at	AMD1	ENSG00000123505	Hs.159118	6.09165	5.93499	6.03116	6.10902	6.06776	5.99637	6.18327	5.94603	6.06034	5.5776	6.11521	6.221	6.13915	6.10113	6.52725	6.32193	6.00699	5.95083	6.1071	6.05395	6.31486	6.34321	5.92061	6.31773
201198_s_at	PSMD1	ENSG00000173692	Hs.3887	5.86885	5.72102	5.67025	5.70984	5.8961	5.79359	5.92064	5.80899	5.96071	6.05527	5.95037	6.39136	6.3686	6.33647	6.4015	6.50844	6.39716	6.39391	6.34864	6.02743	6.29643	6.39055	6.40926	6.2173
201199_s_at	PSMD1	ENSG00000173692	Hs.3887	6.2341	6.35004	6.29013	6.44784	6.34838	6.42391	6.50807	6.52189	6.6922	6.72205	6.6659	7.09678	7.18262	6.95348	6.90347	7.00764	6.97454	7.03546	6.76164	6.53296	6.93309	7.0377	7.00253	6.9527
201200_at	CREG1	ENSG00000143162	Hs.5710	7.72466	7.18213	7.31607	7.453	7.50087	7.27536	7.42648	7.38531	7.42365	7.44874	7.55724	7.14548	7.17231	7.23825	7.53103	7.65323	7.5601	7.21279	7.14706	6.99163	7.36475	7.23173	7.35668	7.48264
201201_at	CSTB	ENSG00000160213	Hs.695	8.25902	8.2726	8.18349	8.31071	8.45438	8.54537	8.53924	8.44053	8.29723	8.53869	8.51068	9.51562	9.80553	9.5663	9.40713	9.64742	9.63636	9.5296	9.63162	9.72173	9.79765	9.99033	9.92287	9.55263
201202_at	PCNA	ENSG00000132646	Hs.147433	6.58761	6.26739	6.36647	6.44883	6.23854	6.66861	6.31107	6.45979	6.39295	6.35574	6.23564	7.76394	7.46008	7.23583	7.54295	7.80263	7.52271	7.31916	7.66208	6.91465	7.08646	6.74421	7.34464	7.19143
201203_s_at	RRBP1	ENSG00000125844	Hs.472213	2.52613	2.56443	2.82292	2.57713	2.51477	1.52051	1.90581	2.03052	1.68179	2.28384	2.13642	2.54974	2.46627	2.43803	2.64492	2.71585	2.71365	2.74304	2.84	2.58	2.59273	2.96626	2.94243	2.37686
201204_s_at	RRBP1	ENSG00000125844	Hs.472213	5.45113	6.01036	6.2965	6.00791	5.99862	5.89892	6.05729	5.47915	5.7963	5.71878	5.77554	6.08557	6.35571	6.32383	6.17158	6.31253	6.25536	6.60242	6.34615	6.24801	6.37052	6.42532	6.20916	6.08554
201205_at	---	---	---	3.66984	3.46629	3.61618	3.24545	3.57781	3.42967	3.49613	3.51375	3.44418	3.19767	3.58095	3.75842	3.89512	3.13088	4.12767	3.38681	3.37682	3.51375	3.50504	3.47328	3.4754	3.49568	3.65458	3.40372
201206_s_at	RRBP1	ENSG00000125844	Hs.472213	5.03729	5.44166	5.76074	5.4463	5.51851	5.26858	5.10761	5.02712	4.85424	5.19437	5.08354	5.43423	5.79953	5.62046	5.34736	5.47571	5.51557	5.69616	5.54246	5.48119	5.53528	5.63491	5.74776	5.38591
201207_at	TNFAIP1	ENSG00000109079	Hs.76090	5.3905	5.50427	5.48095	5.43867	5.54209	5.25508	5.65049	5.47035	5.43211	5.56265	5.43102	5.74313	5.47744	5.86304	5.73205	5.63627	5.86511	5.73829	5.8638	5.69062	5.92035	5.99157	5.81531	5.81812
201208_s_at	TNFAIP1	ENSG00000109079	Hs.76090	3.44282	3.29626	3.46704	3.79608	3.43099	3.73904	3.2324	3.58869	3.01952	3.48098	3.46007	3.94893	3.80233	3.6989	3.58292	3.69319	3.73097	3.66201	3.82447	3.98051	3.89007	3.86025	3.9832	4.13118
201209_at	HDAC1	ENSG00000116478	Hs.88556	6.11769	5.90568	5.79791	5.89554	5.96039	6.08964	6.21652	6.04702	5.95283	5.95182	5.95269	6.48788	6.26954	6.00475	6.27433	6.38771	6.24048	6.29148	6.45009	6.3119	6.21141	6.37542	6.47304	6.25623
201210_at	DDX3X	ENSG00000215301	Hs.719127	8.35771	8.06634	8.04781	8.10797	8.16075	8.11366	8.19416	8.24961	8.12958	8.21486	8.12438	7.9786	8.05659	8.16562	8.28167	8.09826	8.01587	7.92684	8.05908	8.41952	8.27098	8.0523	8.51769	8.26617
201211_s_at	DDX3X	ENSG00000215301	Hs.719127	3.95561	3.8168	3.85504	3.70313	3.88223	3.80112	3.53366	3.75321	3.31615	3.90559	3.97354	4.02018	3.45917	3.64133	4.05795	3.89916	4.3464	3.65119	4.16548	4.35948	3.6438	3.86025	4.70858	3.96418
201212_at	LGMN	ENSG00000100600	Hs.719135	4.28212	4.19141	4.29548	4.21515	4.15697	4.20909	4.21217	3.98869	4.22662	4.11576	4.15308	4.46633	4.00478	4.19445	4.48111	4.31721	4.30179	4.38055	4.49754	4.42673	4.55316	4.44418	4.34151	4.42157
201213_at	PPP1R7	ENSG00000115685	Hs.36587	2.76117	3.07548	2.76563	2.8154	2.71998	2.87043	3.01834	2.91494	2.82834	2.86987	3.1028	2.89482	3.02319	2.96107	2.86206	3.19338	2.92317	2.85891	3.04655	3.07997	2.94883	2.75753	2.82161	3.02497
201214_s_at	PPP1R7	ENSG00000115685	Hs.36587	5.34912	5.48084	5.35902	5.59128	5.28735	5.4928	5.6537	5.52724	5.64454	5.52102	5.70505	5.7739	5.67286	5.58135	5.48984	5.53168	5.56736	5.66964	5.49694	5.4168	5.41434	5.43746	5.50852	5.52767
201215_at	PLS3	ENSG00000102024	Hs.496622	9.01552	8.67179	8.74301	8.85685	8.77139	8.74871	8.78018	8.81214	8.77225	8.56958	8.70306	8.63421	8.68257	8.58932	8.82056	8.66747	8.50932	8.67564	8.5605	8.45773	8.78951	8.67907	8.54017	8.75577
201216_at	ERP29	ENSG00000089248	Hs.75841	6.95037	7.02527	7.12774	7.18411	6.71895	7.07161	7.11614	6.92761	7.29135	7.31939	7.19493	7.01069	7.05596	6.82721	6.56206	6.75916	6.91764	6.9776	6.93677	6.78728	6.44678	6.56058	6.60958	6.63986
201217_x_at	RPL3	ENSG00000100316	Hs.119598	10.4051	10.251	10.337	10.3152	10.3571	10.4144	10.4588	10.3349	10.5522	10.4598	10.5384	10.3708	10.3402	10.2301	10.1629	10.1776	10.2381	10.3289	10.386	10.2796	10.2364	10.2659	10.0903	10.1938
201218_at	CTBP2	ENSG00000175029	Hs.501345	6.40409	6.48365	6.34469	6.34247	6.39001	6.29229	6.12039	6.36966	6.70812	6.67505	6.12141	6.29387	6.67369	6.69507	6.26018	6.43222	6.57485	6.26335	6.21619	6.0404	6.79905	6.16485	7.07687	6.41274
201219_at	CTBP2	ENSG00000175029	Hs.501345	4.70971	4.78028	4.59579	4.789	4.61067	4.78028	4.7449	4.60617	4.89562	4.41524	4.77539	4.41748	4.35618	4.1266	4.59378	4.16174	4.35088	4.61159	4.17835	3.79445	4.51598	4.5797	4.33248	4.28249
201220_x_at	CTBP2	ENSG00000175029	Hs.501345	6.71929	6.73501	6.74218	6.70878	6.83205	6.69549	6.71396	6.76787	7.05263	6.78014	6.59173	6.68757	6.60198	6.61278	6.47493	6.67556	6.80317	6.66698	6.6987	6.49566	6.69118	6.78109	6.47214	6.55025
201221_s_at	SNRNP70	ENSG00000104852	Hs.467097	5.59833	6.02907	5.62651	5.8092	5.84731	5.80792	5.91705	6.03194	5.74137	6.03341	6.26906	5.82187	5.59234	5.48374	5.33593	5.53579	5.68815	5.95083	5.75935	5.6736	5.58893	5.72225	5.47429	5.6808
201222_s_at	RAD23B	ENSG00000119318	Hs.521640	8.47051	8.33723	8.42466	8.26794	8.16351	8.23355	8.23886	8.30352	8.18064	8.32579	8.24361	8.35512	8.18024	8.06317	8.26958	8.21968	8.2482	8.21756	8.18635	8.19178	8.24009	8.1667	8.43248	8.37751
201223_s_at	RAD23B	ENSG00000119318	Hs.521640	7.03045	6.68637	6.88792	6.8399	6.85295	6.88478	6.91266	6.92386	6.88562	6.87917	6.87115	6.84824	6.80038	6.69553	6.82565	6.912	6.76876	6.69554	6.71735	6.48403	6.76084	6.69565	6.75825	6.87577
201224_s_at	SRRM1	ENSG00000133226	Hs.18192	6.0416	6.04032	5.93714	5.92179	6.15684	6.02762	6.09298	6.06378	5.73688	6.14812	6.16568	5.92114	5.65233	5.53489	5.92868	5.90299	5.60685	5.79741	5.62905	5.3249	5.55295	5.63922	5.6402	5.6325
201225_s_at	SRRM1	ENSG00000133226	Hs.18192	7.64313	7.55699	7.49002	7.59566	7.6716	7.30162	7.5777	7.64247	7.4804	7.46703	7.67081	7.32759	7.0355	6.97064	7.59067	7.45567	7.46146	7.27749	7.38713	6.99361	7.15002	7.38664	7.21706	7.47296
201226_at	NDUFB8 /// SEC31B	ENSG00000075826 /// ENSG00000166136	Hs.18889	6.46799	6.61699	6.51123	6.69633	6.39488	6.72795	6.67685	6.57656	6.66199	6.83865	6.71092	7.16806	7.14154	6.99423	6.76097	6.94998	7.01744	6.96883	7.09934	6.99911	6.89711	6.94516	6.94482	6.71506
201227_s_at	NDUFB8	ENSG00000166136	Hs.523215	6.8904	6.90985	6.95206	7.05643	6.94552	7.15879	7.15476	6.94297	7.16562	7.12382	7.17769	7.41887	7.41498	7.17097	7.21323	7.17579	7.15911	7.27007	7.33358	7.22146	7.21428	7.24428	7.17769	7.12449
201228_s_at	ARIH2	ENSG00000177479	Hs.633601	1.6905	1.92682	1.79983	1.77857	1.89711	1.71451	1.98573	1.92503	1.57074	1.95135	1.64661	1.95119	2.23361	2.0904	1.77822	2.06727	2.0687	2.19459	2.20173	1.9387	1.89997	2.0904	2.19774	1.91615
201229_s_at	ARIH2	ENSG00000177479	Hs.633601	2.58371	2.84185	3.0823	2.87519	2.6108	3.06552	2.89186	2.82132	2.97996	3.00007	3.1115	2.84146	2.853	2.81523	2.86903	2.88065	3.12577	2.84049	3.07151	2.99118	2.92809	3.38681	2.8586	2.77965
201230_s_at	ARIH2	ENSG00000177479	Hs.633601	4.34506	4.13509	4.14181	4.38522	4.2249	4.17538	4.33844	4.05231	4.36763	4.18622	4.41287	3.96055	3.85295	4.20001	3.95286	4.04295	4.13642	4.28787	4.22592	4.14458	4.14458	4.4144	3.68676	3.99071
201231_s_at	ENO1	ENSG00000074800	Hs.517145	7.33791	7.73	7.71731	7.6464	7.56776	7.58405	7.70617	7.42947	6.85906	7.02986	7.2222	8.57715	8.50866	8.4742	8.65323	8.69822	8.71905	8.53628	9.02296	9.07828	8.61208	8.92297	8.66356	8.79042
201232_s_at	PSMD13	ENSG00000185627	Hs.134688	5.68107	5.57493	5.92435	5.95743	5.56829	5.78152	6.07571	5.61168	5.67607	5.65758	5.75214	6.18466	5.69297	5.85853	6.03902	6.04281	5.94623	6.07996	6.32488	6.25466	6.07879	6.32889	6.1459	5.97387
201233_at	PSMD13	ENSG00000185627	Hs.134688	3.34782	3.52646	3.65755	3.98301	3.43099	3.07299	3.6424	3.59126	3.23993	3.41628	3.48029	3.62913	3.15428	3.02947	3.8828	3.86317	4.02886	3.5922	4.25276	4.19173	3.53965	4.11226	4.1638	3.59126
201234_at	ILK	ENSG00000166333	Hs.706355	6.18502	6.34888	6.28105	6.30149	6.44649	6.0878	6.4179	6.38768	6.41214	6.67602	6.28105	6.1148	6.15856	6.46645	6.18209	6.31606	6.52269	6.30149	6.50027	6.67051	6.24246	6.22515	6.56885	6.16689
201235_s_at	BTG2	ENSG00000159388	Hs.519162	2.98851	3.46298	3.18677	2.91924	2.6312	3.15744	3.26224	2.85602	2.906	3.05364	3.33303	3.30662	3.9833	3.73467	3.9988	2.72865	3.17317	2.43093	3.27496	4.98485	2.73667	2.87779	3.58818	3.50656
201236_s_at	BTG2	ENSG00000159388	Hs.519162	6.64038	6.69964	6.79442	6.69978	6.68795	6.98725	7.0436	6.61065	6.72419	6.82648	6.88437	6.59555	6.09834	6.13181	6.3994	6.37107	6.53759	6.30836	6.57139	6.55098	6.28183	6.3376	6.30737	6.6807
201237_at	CAPZA2	ENSG00000198898	Hs.446123	5.93107	5.50108	5.87249	5.81946	5.71371	5.48651	5.5178	5.47915	5.60881	5.03737	5.54757	5.55469	5.26343	5.64112	6.205	5.67597	5.46548	5.54795	5.46174	5.41334	5.79824	5.88284	5.49221	5.80922
201238_s_at	CAPZA2	ENSG00000198898	Hs.446123	7.2304	6.90992	6.91813	6.97289	7.10285	6.5472	6.67403	6.78786	6.63854	6.56634	6.73248	6.69398	6.59167	6.80049	7.43759	7.00065	7.11958	6.53443	6.83181	6.75559	6.88273	6.94985	6.93623	7.28542
201239_s_at	LOC653566 /// SPCS2	ENSG00000118363 /// ENSG00000189015	Hs.282700	6.83513	6.90532	6.83228	6.93611	6.85775	6.20815	6.50078	6.85561	6.49621	6.89862	6.64502	6.88952	6.75136	6.903	6.81548	7.17253	7.22907	6.7046	7.1083	6.98277	6.67979	7.05292	7.35872	7.14638
201240_s_at	LOC653566 /// SPCS2	ENSG00000118363	Hs.282700	7.60431	7.76327	7.71062	7.67494	7.67238	7.38749	7.67293	7.7367	7.52847	7.57413	7.63569	7.6588	7.52491	7.6603	7.68971	7.92313	7.8785	7.62921	7.82843	7.61651	7.64926	7.98687	7.7865	7.89296
201241_at	DDX1	ENSG00000079785	Hs.440599	7.08034	6.84692	6.97471	7.0703	7.05006	6.89862	7.05496	6.97236	6.85877	6.9592	7.036	7.16475	7.01652	6.95023	7.15689	7.04988	6.93724	6.97604	6.82151	6.5113	6.91394	6.96074	6.83223	6.94482
201242_s_at	ATP1B1	ENSG00000143153	Hs.291196	6.59719	6.06022	6.36741	6.21956	5.97943	7.51769	6.93856	5.62486	5.68442	5.09303	5.70827	6.23109	6.401	6.53432	6.83901	6.03203	5.95908	5.8823	5.69034	6.86486	6.93495	6.66741	6.72979	6.72481
201243_s_at	ATP1B1	ENSG00000143153	Hs.291196	6.85184	6.35602	6.67297	6.88036	6.39316	7.55529	7.36507	6.40721	6.29589	6.04042	6.12322	6.64718	7.13559	7.06918	7.10774	6.45519	6.65021	6.57797	6.52913	7.32475	7.27111	7.37772	7.36447	7.25585
201244_s_at	RAF1	ENSG00000132155	Hs.159130	6.06422	6.05241	6.08776	6.03457	5.90166	6.07307	6.12405	6.12038	6.05702	6.04118	6.0962	5.94469	5.84302	5.90419	5.92436	5.91149	5.77673	5.95375	5.98457	5.92903	5.85898	5.97057	5.81029	5.84237
201245_s_at	OTUB1	ENSG00000167770	Hs.473788	5.14971	5.12288	5.31169	5.1507	5.12278	5.14201	5.18245	5.10981	4.96203	5.23364	5.04806	5.23925	5.18542	4.93564	5.10422	5.35792	5.43821	5.08392	5.43176	5.39793	5.02648	5.1988	5.29546	5.14517
201246_s_at	OTUB1	ENSG00000167770	Hs.473788	3.13555	3.37473	3.28642	3.15894	3.25959	3.78046	3.40597	3.14086	3.28601	3.41446	3.55822	3.24722	3.31637	3.11342	3.42628	3.41733	3.58324	3.14912	3.59314	3.67208	3.24622	3.56209	3.37917	3.33758
201247_at	SREBF2	---	Hs.443258	4.37289	4.46955	4.45072	4.5842	4.61208	4.87014	4.75895	4.47717	4.37799	4.57747	4.5549	4.52309	4.73534	4.65083	4.31429	4.43222	4.64171	4.39854	4.74266	4.55712	4.60385	4.50193	4.37574	4.51709
201248_s_at	SREBF2	ENSG00000198911	Hs.443258	3.77303	3.80695	3.71367	3.91198	3.55466	3.90104	3.95648	3.89894	3.69503	3.64703	3.78929	4.13723	3.98692	3.94318	3.92767	4.06213	4.00919	4.01749	4.1147	4.20482	4.13628	4.28517	3.93351	4.14477
201249_at	SLC2A1	---	Hs.706748	2.39231	2.33342	2.32385	2.23135	2.49787	2.7605	2.96917	3.12086	2.60977	2.20148	2.66917	3.63907	3.31155	3.36443	3.35542	3.19838	2.85664	2.82022	2.7178	3.71558	3.69147	3.8059	3.34019	3.32697
201250_s_at	SLC2A1	ENSG00000117394	Hs.706748	6.51698	6.29441	6.49569	6.32598	6.52816	6.77123	6.82683	7.02798	6.56688	6.2498	6.51415	7.11224	7.02617	7.18831	6.72985	6.73658	6.80656	6.79978	6.73139	6.99693	7.24294	7.15073	7.01752	6.8435
201251_at	PKM2	ENSG00000067225	Hs.534770	6.75708	6.44717	6.64096	6.85604	6.84036	7.28992	6.92664	6.75619	6.70818	6.86636	6.60661	7.34523	7.6587	7.65197	7.60418	7.73764	7.67887	7.17939	7.7769	7.71356	8.04315	7.75393	7.81521	7.36661
201252_at	PSMC4	ENSG00000013275	Hs.211594	4.62504	4.56008	4.67163	4.62003	4.62014	4.43374	4.67841	4.5146	4.52796	5.06857	4.87034	5.33442	5.4579	5.42446	5.37767	5.52275	5.5023	5.3485	5.60414	5.55285	5.40517	5.60428	5.79029	5.22288
201253_s_at	CDIPT	ENSG00000103502	Hs.719143	7.85205	7.81187	7.87049	7.7856	7.69229	7.89091	7.84939	7.8038	7.98251	7.64552	7.84951	7.35965	7.36167	7.34976	7.38047	7.25219	7.32653	7.38809	7.454	7.48849	7.26913	7.37145	6.85938	7.2506
201254_x_at	RPS6	ENSG00000137154	Hs.408073	10.4291	10.0441	10.0928	10.1519	10.3195	10.3818	10.2459	10.2759	10.3025	10.3655	10.4075	10.3213	10.2584	10.0397	10.1055	10.1492	10.1556	10.2364	10.0163	9.82757	10.0681	9.99839	10.0723	10.1703
201255_x_at	BAT3	ENSG00000096155 /// ENSG00000204463 /// ENSG00000206313	Hs.440900	6.95517	7.06449	7.05459	7.14828	7.00721	7.39902	7.44637	7.18716	7.19223	7.30242	7.2622	7.26148	7.12736	7.13968	6.97014	7.08488	7.15273	7.25098	7.37412	7.42377	7.13943	7.32281	7.19199	7.0155
201256_at	COX7A2L	---	Hs.339639	7.16493	7.02086	7.01821	7.065	6.75151	6.95251	7.00854	7.12727	7.20151	6.88617	6.9975	6.90882	6.86585	6.72696	6.86954	6.73208	6.91071	6.7318	7.07516	7.07178	6.69283	6.95335	6.76982	6.86234
201257_x_at	RPS3A	ENSG00000145425	Hs.356572	10.8897	10.6672	10.6201	10.8179	10.8417	10.8743	10.7576	10.8246	10.8919	10.8347	10.9082	10.7508	10.6848	10.5904	10.653	10.7508	10.6204	10.6978	10.524	10.3472	10.6486	10.5881	10.4867	10.6784
201258_at	RPS16	ENSG00000105193	Hs.397609	9.1924	8.94924	9.00698	9.01532	9.10706	9.38965	9.24356	9.079	9.24798	9.24715	9.15033	9.11648	9.25723	9.15019	8.93776	9.08392	9.00906	9.03965	9.19343	9.28636	9.21832	9.09825	9.05348	8.91993
201259_s_at	SYPL1	ENSG00000008282	Hs.80919	6.36346	6.40155	6.09467	6.24416	6.15614	5.69343	5.75515	5.96115	5.52066	5.84615	5.39911	6.126	6.07556	6.08237	6.39817	6.42051	6.76825	5.6936	6.3961	6.54974	5.99978	6.1913	6.25356	6.20366
201260_s_at	SYPL1	ENSG00000008282	Hs.80919	6.74568	6.26211	6.63725	6.38453	6.51738	6.40318	6.33473	6.23142	6.66199	6.115	6.09675	6.30457	6.4246	6.24323	6.57377	6.31253	6.16478	6.05001	6.15801	5.9163	6.51488	6.2501	6.09246	6.72197
201261_x_at	BGN	ENSG00000182492	Hs.821	5.77415	5.61272	6.209	5.9047	5.9194	6.01043	5.9665	5.46406	5.39704	5.11252	5.76754	4.78906	4.95881	4.80337	5.26607	4.74015	4.56407	5.03072	5.15941	4.94355	4.36777	4.71398	3.63574	4.52033
201262_s_at	BGN	ENSG00000182492	Hs.821	3.91044	3.60882	4.20467	3.96476	4.1024	3.61001	3.77998	3.28619	3.02949	3.28988	3.28022	2.62707	2.80378	2.69418	3.45779	2.73068	3.11484	2.46958	3.01575	3.05905	2.37832	2.66646	2.63721	2.69609
201263_at	TARS	ENSG00000113407	Hs.481860	6.02553	5.79125	6.02693	5.99868	6.07899	5.67557	5.70521	5.61168	5.59755	5.46214	5.69185	6.42952	6.36568	5.78242	6.59731	6.37886	6.02369	6.14677	5.9512	5.58613	6.22629	6.36084	5.95762	6.11261
201264_at	COPE	ENSG00000105669	Hs.10326	5.45923	5.43523	5.4584	5.74441	5.54487	5.92384	5.81013	5.45342	5.69557	5.71448	5.6224	5.96056	6.36668	6.06612	5.87733	5.98027	6.13641	5.82793	6.1391	6.12795	6.15762	6.17292	6.17722	5.6203
201265_at	---	---	---	0.69384	1.14508	0.886013	1.16652	0.773435	0.968421	1.05238	1.15389	0.968573	1.16929	1.188	0.957291	0.968421	1.49965	1.00319	1.11941	0.918298	1.34375	1.33331	1.70636	0.924892	1.04544	1.30419	1.40023
201266_at	TXNRD1	ENSG00000198431	Hs.708065	4.90491	4.52955	4.73166	4.95233	4.93685	4.81609	4.68015	4.90224	4.79739	4.82681	4.95296	4.74571	4.73139	4.78794	4.62199	4.49911	4.47114	4.63406	4.77285	4.91817	4.74442	4.75004	4.85044	4.55558
201267_s_at	PSMC3	ENSG00000165916	Hs.250758	5.69178	5.87699	5.94401	5.96721	5.61675	5.76665	5.83475	5.96854	5.72675	6.15964	5.852	6.48484	6.55126	6.47082	6.07317	6.50153	6.67024	6.3794	6.78288	6.6831	6.17844	6.5548	6.66528	6.36538
201268_at	NME1 /// NME1-NME2 /// NME2	ENSG00000011052	Hs.463456	7.6273	7.41431	7.70234	7.70146	7.55122	7.92125	7.6539	7.54775	7.66562	7.66916	7.67426	8.60816	8.58505	8.30607	8.27571	8.49481	8.37479	8.41748	8.41506	8.20915	8.36371	8.3336	8.46225	8.29521
201269_s_at	NUDCD3	---	Hs.488171	1.15726	1.01237	0.972712	0.892455	0.879166	1.22478	1.12049	0.942717	0.878523	1.09397	1.13476	1.04524	1.2809	1.15651	1.16455	0.960266	0.986267	1.04759	1.26936	1.2081	0.965634	1.20896	1.48263	0.917098
201270_x_at	NUDCD3	ENSG00000015676	Hs.488171	5.81286	6.13764	6.22502	6.13068	5.95609	6.11889	6.23951	6.04739	6.09466	5.99419	6.1439	6.10955	6.11644	5.94975	5.86857	6.01176	5.88617	6.15611	6.30016	6.28936	6.11966	6.10392	6.08627	6.05441
201271_s_at	RALY	ENSG00000125970	Hs.136947	5.1146	5.29039	5.05306	5.17766	5.13963	5.33331	5.29198	5.11427	5.07718	5.30064	5.20073	5.38392	5.30006	5.40724	5.2823	5.24897	5.31886	5.48007	5.57133	5.58607	5.36917	5.40052	5.42194	5.27501
201272_at	AKR1B1	ENSG00000085662	Hs.521212	5.5868	5.86382	5.7123	5.74413	5.75632	5.66878	5.85452	5.66407	5.46782	5.50994	5.60305	5.88827	5.91839	5.98478	6.07996	6.03116	6.01835	6.1194	6.17952	6.1306	5.78906	6.05534	6.07561	5.85212
201273_s_at	SRP9	ENSG00000143742	Hs.706900	8.77317	8.45179	8.63115	8.61378	8.52599	8.52412	8.48972	8.54631	8.68465	8.49572	8.51505	8.57194	8.4828	8.55151	8.46334	8.48353	8.42058	8.38622	8.41867	8.17327	8.71461	8.37622	8.47909	8.57334
201274_at	PSMA5	ENSG00000143106	Hs.712557	5.97869	6.02949	6.02533	6.11167	5.90561	6.08968	6.03241	6.15948	6.2088	6.39322	6.1464	6.98613	7.00118	6.95068	6.68655	6.82969	6.73162	6.7548	6.8343	6.6315	6.73638	6.72865	6.92631	6.61
201275_at	FDPS	ENSG00000160752	Hs.335918	6.0889	5.90891	5.99715	6.03394	6.12409	6.46184	6.49423	5.95279	6.25511	6.07848	6.11167	7.16806	7.35842	7.09339	6.85005	7.01561	6.8868	6.86086	7.17387	7.21766	7.39893	7.28251	7.13968	7.03531
201276_at	RAB5B	---	Hs.567328	6.14213	5.97758	6.10248	6.13034	6.14876	6.35912	6.34117	6.18283	6.12917	6.15048	6.18226	5.91768	5.6457	5.71292	5.87399	5.81766	5.56463	5.88401	5.79544	5.72619	5.94059	5.98318	5.79517	5.93359
201277_s_at	HNRNPAB	ENSG00000197451	Hs.591731	8.06363	8.36621	8.38267	8.05198	8.03723	8.18445	8.21724	8.15038	8.2166	8.23927	8.378	8.65563	8.62881	8.47885	8.58339	8.61696	8.62533	8.48935	8.93837	8.66741	8.40583	8.59649	8.54229	8.51906
201278_at	DAB2	ENSG00000153071	Hs.481980	4.42032	4.80635	5.19928	4.48951	4.97232	4.33022	4.75605	4.29852	4.505	3.80595	4.17844	3.61712	4.29453	4.67215	4.83847	4.43964	4.68786	5.24017	4.56446	4.13795	4.16556	4.32914	3.68129	4.19583
201279_s_at	DAB2	ENSG00000153071	Hs.481980	3.7026	4.32652	4.34734	3.75654	4.20074	3.41913	3.66302	3.46019	3.44288	3.68002	3.46866	3.16435	3.73811	4.25583	4.24071	3.95228	3.94827	4.36424	4.39954	4.1362	3.44307	3.97304	3.28998	3.62743
201280_s_at	DAB2	ENSG00000153071	Hs.481980	4.61216	4.65489	5.57883	4.95201	4.99312	5.0779	4.87997	4.35676	4.58704	3.8047	4.54519	3.77077	4.66467	4.87695	5.12524	4.72159	4.80402	5.43136	5.12351	4.51004	4.53474	4.81358	3.03369	4.30609
201281_at	ADRM1	ENSG00000130706	Hs.90107	4.82628	4.98976	5.05237	5.15955	4.99739	5.41427	5.49566	5.21356	4.89852	5.3047	5.29867	5.7514	5.7181	5.55218	5.34924	5.594	5.62018	5.59818	5.97175	5.7852	5.7376	5.97887	5.89234	5.64058
201282_at	OGDH	ENSG00000105953	Hs.488181	4.91536	4.78541	4.84869	4.92508	4.88209	5.03623	5.08537	4.9541	4.88124	5.08207	4.86548	4.91077	4.94792	4.87459	4.90955	5.17523	5.10015	4.88338	5.35993	5.24936	5.15598	5.19639	5.02818	4.87321
201283_s_at	TRAK1	ENSG00000182606	Hs.535711	2.90085	2.69418	3.04007	3.28979	2.42673	2.71399	3.0173	2.7066	2.45934	2.71571	3.11125	2.14769	1.79276	1.93956	2.13507	2.20551	1.99274	2.06855	2.22665	2.12705	1.89821	2.31647	2.51132	2.2904
201284_s_at	APEH	ENSG00000164062	Hs.517969	3.92297	3.59106	3.88747	3.80583	3.76548	3.97241	4.04583	3.68925	3.74441	3.76952	4.04686	4.67177	4.47129	4.39123	4.43985	4.61375	4.38102	4.49356	4.90061	4.50146	4.8732	4.8073	4.58163	4.44035
201285_at	MKRN1	ENSG00000133606	Hs.490347	6.5011	6.32637	6.45548	6.56639	6.25838	6.26382	6.36718	6.57638	6.40907	6.2109	6.3911	6.10949	5.95578	6.06658	5.97201	5.91962	6.01152	6.17739	6.22668	6.1848	6.20134	6.11098	5.70395	6.11691
201286_at	SDC1	ENSG00000115884	Hs.224607	8.10659	8.21848	8.13488	8.06101	7.99039	8.21306	8.37917	8.21836	8.33602	8.1479	8.19092	8.19198	7.98603	8.00313	7.9964	7.93358	7.83792	8.01424	8.26671	8.3807	8.22592	8.44631	7.98881	8.02082
201287_s_at	SDC1	ENSG00000115884	Hs.224607	7.95529	8.12854	8.1816	8.04092	7.96631	7.96469	8.07377	7.95275	8.19991	8.05546	7.86598	8.16426	8.19366	8.12467	8.11623	8.16778	8.13635	8.00434	8.30931	8.52124	8.21313	8.50289	8.22604	8.19209
201288_at	ARHGDIB	ENSG00000111348	Hs.504877	5.0027	4.53639	4.48669	4.97836	5.07878	4.9731	4.89732	4.91802	4.99785	5.41537	5.0566	6.10444	6.23809	5.87271	5.61288	6.13005	6.19929	5.89342	5.80089	5.34179	6.06635	5.75563	6.19803	5.80689
201289_at	CYR61	ENSG00000142871	Hs.8867	3.97216	4.07957	3.14813	4.1216	3.61892	3.88657	3.79731	4.3238	4.57666	4.84692	3.7058	5.12122	4.9736	5.07885	4.89276	5.28243	5.7906	5.06316	5.57272	5.84328	6.58613	6.46978	5.73584	5.76833
201290_at	SEC11A	ENSG00000140612 /// ENSG00000214482	Hs.9534	7.23516	7.30148	7.40358	7.27129	7.3926	7.3823	7.31386	7.31582	7.49347	7.20868	7.35621	7.5354	7.59499	7.5293	7.54049	7.36181	7.42329	7.48824	7.52693	7.32571	7.56676	7.5544	7.37101	7.35408
201291_s_at	TOP2A	ENSG00000131747	Hs.156346	4.35618	4.76058	4.33012	4.26219	4.42118	4.81817	4.2749	4.51289	4.09497	4.42676	4.18287	4.36766	3.77091	3.61676	4.1218	3.78808	3.75137	4.25	3.52063	2.99163	2.81895	1.88078	3.45322	2.79894
201292_at	TOP2A	ENSG00000131747	Hs.156346	3.80726	3.49911	3.18534	3.42995	3.89297	3.98	3.83411	3.78782	3.60217	3.19996	3.11095	3.21334	2.99485	2.84399	3.63499	3.11095	3.29834	3.31887	3.25017	2.9625	2.96763	2.48071	2.87363	2.39424
201293_x_at	PPIA	ENSG00000196262	Hs.356331	10.2788	10.403	10.4198	10.3924	10.3708	10.4851	10.3833	10.5081	10.3378	10.4551	10.4706	10.8211	10.7752	10.6595	10.5251	10.5795	10.6661	10.7149	10.7098	10.514	10.5969	10.6486	10.6594	10.6512
201294_s_at	WSB1	---	Hs.446017	4.90197	3.80543	5.66314	4.45997	4.2326	3.37473	5.10526	4.37381	4.37812	3.64703	4.59247	4.63207	4.34827	3.04155	5.11735	4.20141	3.90595	4.59247	3.66586	4.43106	4.03219	3.80318	3.42379	4.068
201295_s_at	WSB1	---	Hs.446017	1.23529	1.15336	1.03372	1.23504	1.25131	0.893346	0.792163	0.83132	0.681052	0.853602	0.717137	0.874155	0.740287	0.459652	1.42773	0.68583	0.902302	0.966589	0.822064	0.762212	0.723833	0.908988	0.766	0.964738
201296_s_at	WSB1	ENSG00000109046	Hs.446017	7.20152	7.27597	7.3052	7.22851	7.39776	7.10522	7.08342	7.07734	7.37659	7.23985	7.23252	7.13002	7.02276	7.23464	7.13779	6.97371	7.18003	7.1963	6.73051	6.8358	7.07297	6.84833	7.31128	7.22431
201297_s_at	MOBKL1B	ENSG00000114978	Hs.196437	3.29209	2.67123	2.99201	2.64039	2.86805	2.32298	2.46886	2.587	2.67988	2.32108	2.57141	2.62993	2.34537	2.43542	2.54805	2.64069	2.47276	1.92245	2.47204	2.19774	2.57236	2.57558	2.49275	2.78266
201298_s_at	MOBKL1B	ENSG00000114978	Hs.196437	6.11477	5.871	5.92897	6.02812	5.73192	5.45105	5.83682	6.04488	5.82384	5.85439	5.78598	6.10537	6.02778	6.15358	6.16266	6.27232	6.3812	6.02088	6.07145	5.91142	6.1712	6.08315	6.31661	6.29424
201299_s_at	MOBKL1B	ENSG00000114978	Hs.196437	5.7204	5.45217	5.69816	4.93454	5.29693	5.74239	4.74924	5.19591	4.94404	4.5366	5.23887	5.09142	4.79431	4.66939	5.32103	4.82914	4.26267	4.2241	4.79773	4.50699	4.79338	4.81468	4.07026	4.68703
201300_s_at	PRNP	ENSG00000171867	Hs.472010	7.6907	7.09173	7.397	7.2933	7.19502	7.38681	7.0646	7.14257	7.19252	6.9779	7.08382	7.45571	7.39758	7.49744	7.49055	7.6423	7.47816	7.32317	7.30075	7.23822	8.15001	7.4577	7.74525	7.77481
201301_s_at	ANXA4	ENSG00000196975	Hs.422986	7.15751	6.99807	6.96211	6.86324	6.96234	6.68906	6.87669	6.85673	6.57332	6.74545	6.71307	6.73714	6.65528	6.63372	6.69703	6.64491	6.69112	6.60418	6.70452	6.436	6.36553	6.40602	6.42758	6.67698
201302_at	ANXA4	ENSG00000196975	Hs.422986	7.72287	7.46232	7.54598	7.30051	7.61511	7.21227	7.26308	7.19018	6.99513	6.98845	7.21008	6.9491	6.77787	6.64467	7.32737	6.97958	6.98071	6.95444	6.82164	6.36203	6.68161	6.7214	6.42294	7.04679
201303_at	EIF4A3	ENSG00000141543	Hs.389649	6.57976	6.69191	6.77783	6.66298	6.48499	6.67608	6.7563	6.68839	6.46454	6.64959	6.69472	6.86366	6.79237	6.96706	6.84834	7.11224	7.25909	6.79483	7.12822	6.99602	6.94951	7.08832	7.17223	7.10333
201304_at	NDUFA5	ENSG00000128609	Hs.651219	5.99199	5.54859	5.71678	5.71519	5.75574	5.30587	5.34956	5.51016	5.813	5.49894	5.60423	5.36661	5.17755	5.29892	5.57154	5.52717	5.59562	5.42921	5.02536	4.21361	5.72286	5.07043	5.42116	5.79959
201305_x_at	ANP32B	ENSG00000136938	Hs.715547	7.26783	6.94611	6.98754	7.1475	7.05766	7.17149	7.11629	7.23666	7.43337	7.28708	7.21295	7.47777	7.46371	7.17648	7.20874	7.33675	7.37914	7.36484	7.25986	6.95742	7.12383	7.00351	7.43678	7.33158
201306_s_at	ANP32B	ENSG00000136938	Hs.715547	8.362	8.40136	8.10194	8.35965	8.22283	8.28135	8.27016	8.34938	8.653	8.50412	8.32613	8.56338	8.49507	8.46803	8.25032	8.44528	8.50103	8.50673	8.40021	8.15062	8.20448	8.26452	8.59207	8.30268
201307_at	2020-09-11	ENSG00000138758	Hs.128199	5.77793	6.25635	6.26371	5.9258	6.26444	5.45107	5.83821	5.44722	5.99977	5.55753	5.40407	4.96923	5.56902	5.71688	5.99356	5.48138	5.86877	5.79185	5.91829	5.12424	5.23341	5.51371	5.0635	5.31592
201308_s_at	2020-09-11	ENSG00000138758	Hs.128199	0.911879	1.05911	1.03372	0.773748	1.05911	0.773748	0.836922	0.744049	0.401499	0.819875	0.597925	0.565529	0.563716	0.677657	1.11615	0.836404	0.852403	0.714622	1.11081	0.876845	0.793574	0.745528	0.597154	0.745528
201309_x_at	C5orf13	ENSG00000134986	Hs.36053	3.80729	4.08446	4.18475	3.86683	3.89282	2.62106	2.94563	3.12658	2.64047	3.0408	3.047	2.48629	2.70918	2.77009	4.16945	3.0243	3.52524	2.98902	3.53658	3.84827	2.17099	2.84849	2.75891	2.76885
201310_s_at	C5orf13	ENSG00000134986	Hs.36053	7.5082	7.61765	8.18631	7.4722	7.56291	7.06468	7.21085	7.2327	6.96652	6.8397	7.25542	6.69091	6.74642	6.87679	7.41071	6.62415	6.78946	7.04003	6.84644	6.8905	5.99013	6.54878	6.27498	6.39628
201311_s_at	SH3BGRL	ENSG00000131171	Hs.108029	5.16754	5.07428	5.21356	5.14313	5.06716	4.31766	4.41934	5.15642	4.25402	5.1658	4.864	3.9945	3.54544	3.53314	4.14966	4.36514	4.77014	4.11787	3.86493	3.17643	3.25339	3.52754	4.27853	4.20398
201312_s_at	SH3BGRL	ENSG00000131171	Hs.108029	7.51856	7.38191	7.56804	7.49641	7.58184	7.22344	6.93728	7.39797	7.28293	7.30072	7.35375	6.24599	6.01289	6.25844	6.56026	6.1134	6.39538	6.29371	5.65765	5.25581	6.03999	5.50585	5.98635	6.34395
201313_at	ENO2	ENSG00000111674	Hs.511915	2.63242	2.63929	2.59781	2.89023	2.61456	3.08461	2.88208	3.61714	2.87511	2.69213	2.50166	2.67783	2.4714	2.75519	2.25602	2.19517	2.69119	2.74749	2.39043	2.69401	2.63619	2.44331	2.97826	2.48071
201314_at	STK25	ENSG00000115694	Hs.516807	3.94503	3.86705	3.93934	4.10423	3.99762	4.02611	4.2358	3.80931	3.80622	3.9142	3.93557	4.20983	3.87516	3.82616	3.81521	3.96927	3.8055	4.27192	4.06247	4.02104	4.08228	4.03043	4.0288	3.6975
201315_x_at	IFITM2	---	Hs.709321	6.96269	7.53676	7.48063	7.70464	7.70914	6.99355	6.70166	7.368	7.10444	7.23056	6.8819	7.68781	8.21089	8.29628	7.78418	8.17021	8.39389	8.22077	8.15376	7.97586	8.35829	8.18525	7.86193	7.98836
201316_at	PSMA2	ENSG00000106588	Hs.333786	4.88402	4.75639	4.74938	4.76656	4.62295	4.66838	4.59766	4.8789	4.73966	4.70451	4.74606	5.16053	4.76324	4.88094	5.17163	5.03957	5.0948	4.93844	5.08041	4.52816	5.03739	4.98194	5.04917	5.0136
201317_s_at	PSMA2	ENSG00000106588	Hs.333786	7.36871	7.04022	7.17051	7.32758	7.26984	7.45653	7.07499	7.30967	7.50268	7.40497	7.26933	7.79858	8.07299	7.80856	7.76815	7.91069	7.87091	7.71834	7.59354	7.26894	7.88606	7.50446	7.85184	7.66265
201318_s_at	MYL12A /// MYL12B	ENSG00000101608 /// ENSG00000118680	Hs.464472	8.22837	7.76607	7.96194	8.14218	8.10423	8.17013	7.92797	8.02723	8.15161	8.25637	8.02568	8.39756	8.53577	8.30607	8.22391	8.55824	8.43862	8.37658	8.21106	8.07994	8.69028	8.41461	8.7086	8.40965
201319_at	MYL12A	ENSG00000101608 /// ENSG00000164302 /// ENSG00000218114 /// ENSG00000218450	Hs.190086	6.35835	6.31066	6.2419	6.42015	6.49877	6.35265	6.19867	6.39001	6.42942	6.5178	6.32629	6.6763	6.90109	6.93796	6.63023	6.76714	6.60673	6.49787	6.46252	6.46116	7.04466	6.74797	7.04671	6.86691
201320_at	SMARCC2	---	Hs.236030	5.23131	5.15871	5.26609	5.1355	5.06477	5.63727	5.4041	5.20342	5.35178	5.28991	5.35885	5.10247	4.95779	4.88986	4.77126	4.88318	4.77156	5.14819	4.89791	4.70109	5.0607	4.91345	4.85694	4.96719
201321_s_at	SMARCC2	ENSG00000139613	Hs.236030	5.30285	5.18669	5.44121	5.40061	5.26733	5.71435	5.52602	5.37071	5.62038	5.42676	5.48855	5.0941	5.04818	5.09203	4.9248	4.84954	4.78481	5.15646	4.9769	4.8999	5.17899	4.83916	4.63791	4.80393
201322_at	ATP5B	ENSG00000110955	Hs.406510	7.58098	7.59698	7.72438	7.5889	7.54283	7.35966	7.70349	7.50095	7.44061	7.40202	7.49162	7.84814	7.62089	7.56579	8.002	7.96305	8.05399	7.67459	8.38685	8.32783	7.6582	8.04793	7.78047	7.91347
201323_at	EBNA1BP2	ENSG00000117395	Hs.346868	4.9463	4.49678	4.38156	4.7791	4.81353	4.92161	4.77085	4.73685	4.61711	4.83556	4.80043	5.85525	5.91163	5.44693	5.73095	5.82897	5.50993	5.60258	5.46313	5.08663	5.78547	5.73886	5.8052	5.79658
201324_at	EMP1	ENSG00000134531	Hs.707901	9.01842	8.52901	8.72203	8.61801	8.62795	8.75491	8.55111	8.5748	8.72036	8.4111	8.55995	8.40274	8.25775	8.44942	8.72801	8.30177	8.23499	8.47725	8.49487	8.81631	8.96549	8.63927	8.56864	8.68133
201325_s_at	EMP1	ENSG00000134531	Hs.707901	7.29255	6.681	6.88582	6.81651	6.97626	6.67682	6.67552	6.67818	6.9484	6.56888	6.71494	6.44537	6.4782	6.54281	7.198	6.65385	6.59276	6.51867	6.88454	7.13052	7.19783	6.90258	6.85628	7.03689
201326_at	CCT6A	ENSG00000146731	Hs.82916	5.95679	5.57827	5.76373	5.67885	5.78905	5.73853	5.77997	5.63543	5.82784	5.53741	5.87276	6.37027	6.41288	5.90989	6.50233	6.27515	6.03052	6.1747	6.2283	5.60209	6.41118	6.43767	6.10113	6.38633
201327_s_at	CCT6A	ENSG00000146731	Hs.82916	6.07218	5.67893	5.85637	5.86067	5.83391	5.89376	5.73931	5.72195	5.43938	5.65398	5.8717	6.52874	6.44882	6.20623	6.61851	6.65865	6.49087	6.32389	6.32533	6.0197	6.63425	6.46512	6.41379	6.59201
201328_at	ETS2	ENSG00000157557	Hs.644231	6.69321	6.7986	6.83989	6.8583	6.281	6.35458	6.53067	6.57345	6.7374	6.18779	6.45482	6.55557	5.96663	6.49629	6.67974	6.79068	6.53547	6.17562	6.3097	6.52943	7.2475	7.21535	6.01544	6.5034
201329_s_at	ETS2	ENSG00000157557	Hs.644231	5.30639	5.45899	5.51826	5.30082	5.04259	5.35329	5.5321	5.22184	5.14318	5.19519	5.23848	5.59492	5.17136	5.42945	5.56065	5.55856	5.68067	5.2684	5.42027	5.89164	5.94901	6.14086	5.42732	5.59809
201330_at	RARS	---	Hs.654907	6.64705	6.47271	6.51119	6.37759	6.63758	6.46418	6.61932	6.53978	6.53942	6.3121	6.63522	6.96471	6.93061	6.57272	7.06367	7.01082	6.90264	6.72083	6.83917	6.72272	6.83419	6.864	6.8566	6.90098
201331_s_at	STAT6	ENSG00000166888	Hs.524518	7.3774	7.42762	7.42407	7.49923	7.33139	7.41407	7.54268	7.44384	7.42525	7.54242	7.58421	7.4119	7.22208	7.27284	7.08679	7.25124	7.3512	7.40219	7.35518	7.28078	7.16685	7.25536	7.12544	7.27308
201332_s_at	STAT6	ENSG00000166888	Hs.524518	3.75681	4.00322	4.25277	4.1148	3.89297	3.87151	3.82527	3.79774	3.46587	3.96724	3.8326	3.33907	3.47526	3.58339	3.28638	3.90928	4.17937	3.89309	3.89222	3.72036	3.67623	3.63318	3.53594	3.58409
201333_s_at	ARHGEF12	ENSG00000196914	Hs.24598	3.07125	3.17387	3.1691	2.95244	3.06834	3.16168	2.63416	3.1466	2.78568	2.7499	3.09094	3.54956	3.1654	3.27741	2.86855	3.34325	3.37754	3.18922	3.24093	3.41352	3.187	3.34325	3.34188	2.79784
201334_s_at	ARHGEF12	ENSG00000196914	Hs.24598	8.15592	7.7055	7.86549	7.96272	7.98329	7.80579	7.87593	7.87716	7.67873	7.5895	7.65252	7.20071	6.89212	7.21729	7.69385	7.27124	7.16827	7.22108	7.34256	6.98162	7.33596	7.16044	7.04003	7.30511
201335_s_at	ARHGEF12	ENSG00000196914	Hs.24598	3.51558	2.99534	3.33173	3.44539	3.02181	2.91552	3.01753	3.15884	3.43623	2.82668	2.74865	2.37122	2.49151	2.37265	2.70976	2.4984	2.33629	2.3192	2.20686	2.0171	2.42003	2.1746	1.70067	2.11925
201336_at	VAMP3	ENSG00000049245	Hs.66708	7.83523	7.57349	7.79498	7.7823	7.81743	7.81684	7.98434	7.6883	7.71288	7.61027	7.86368	7.87756	7.65054	7.50531	7.85252	7.6776	7.58325	7.72985	7.75929	7.58475	7.70371	7.83134	7.41394	7.60811
201337_s_at	VAMP3	ENSG00000049245	Hs.66708	3.80264	3.62951	3.4304	3.50139	3.25217	2.62485	2.9899	3.28619	2.5298	3.09262	2.97944	3.01273	2.82906	2.92628	4.17532	3.74107	4.10303	3.0947	3.89949	3.8475	3.4061	3.57	3.81198	3.68841
201338_x_at	GTF3A	---	Hs.445977	6.19971	6.09033	6.15008	6.18204	6.22343	6.293	6.201	6.15052	6.1306	6.22882	6.41873	6.73092	6.68391	6.43375	6.65665	6.59414	6.54035	6.57588	6.54376	6.01062	6.37784	6.63322	6.36708	6.4487
201339_s_at	SCP2	ENSG00000116171	Hs.476365	7.28177	6.95366	7.00176	7.13764	7.00675	6.65459	6.81005	6.99341	6.87009	7.09289	6.98712	6.71548	6.36787	6.51064	6.97254	6.92893	6.88916	6.58883	6.52913	5.9827	6.50515	6.60036	6.86378	6.81998
201340_s_at	ENC1	ENSG00000171617	Hs.104925	1.15175	1.39788	1.24338	1.16879	1.3416	1.39897	1.11762	1.14209	1.05475	1.42045	1.34487	1.60604	1.45335	1.55098	1.60348	1.6773	1.39897	1.53903	1.83273	1.59418	1.54851	1.43934	1.54937	1.14783
201341_at	ENC1	ENSG00000171617	Hs.104925	3.1315	3.08024	3.05381	2.98405	3.52011	2.99177	3.45944	3.21321	3.12499	3.41985	3.32606	4.04764	3.77324	3.87271	4.03874	3.74961	3.91906	3.86712	4.15199	4.39509	3.69675	4.01026	4.34891	3.63409
201342_at	SNRPC	ENSG00000124562	Hs.1063	5.13276	5.31551	5.2502	5.23202	5.26063	5.57006	5.12728	5.16934	5.24243	5.44886	5.28007	5.92557	6.01787	5.79914	5.5607	5.73828	5.65596	5.61182	5.84395	5.73942	5.7319	5.59065	5.73623	5.67731
201343_at	UBE2D2	ENSG00000131508	Hs.108332	6.45698	6.34627	6.61541	6.45797	6.30184	6.5468	6.41224	6.37661	6.48593	6.4163	6.32202	6.58063	6.42859	6.49403	6.56459	6.47103	6.50501	6.33096	6.48612	6.47277	6.47625	6.49051	6.46006	6.54484
201344_at	UBE2D2	ENSG00000131508	Hs.108332	3.16094	2.67668	2.85689	2.73007	2.88689	2.35886	2.6637	2.59672	2.77534	2.63323	2.71021	2.65015	2.43068	2.78925	2.8682	2.83707	2.21259	2.81893	2.51413	2.35748	2.65549	2.88643	2.7134	2.56132
201345_s_at	UBE2D2	ENSG00000131508	Hs.108332	6.29489	6.30322	6.38783	6.18782	6.27498	6.31073	6.38522	6.45979	6.40806	6.58248	6.45157	6.57749	6.63929	6.47855	6.46187	6.62397	6.69166	6.52878	6.60202	6.79579	6.44835	6.45281	6.87553	6.3971
201346_at	ADIPOR2	ENSG00000006831	Hs.371642	5.79607	5.64301	5.76247	5.88657	5.79134	5.8637	5.9402	5.84214	5.76213	5.58728	5.72344	5.89323	5.94715	5.75307	6.02709	5.99108	6.04214	5.97745	6.03701	6.09192	5.90687	6.04123	5.61921	5.75992
201347_x_at	GRHPR	ENSG00000137106	Hs.155742	5.62503	5.86928	5.79648	5.66692	5.63305	5.98137	5.93028	5.74214	5.57826	5.85976	5.85667	5.89894	5.94253	5.87194	5.67845	5.76019	5.87121	5.84619	5.90455	5.77398	5.63404	5.65532	5.69529	5.72598
201348_at	GPX3	---	Hs.719149	2.52613	4.9821	4.17926	4.26616	4.8042	4.17835	4.88321	3.76631	3.55774	3.88743	2.35234	6.73538	6.84675	7.17496	6.84988	7.30221	7.19388	6.85976	7.48546	7.81339	7.39972	7.64978	8.0147	6.788
201349_at	SLC9A3R1	ENSG00000109062	Hs.711846	4.68511	4.66358	4.85368	4.75223	4.56965	5.0898	5.18245	4.78252	4.83328	4.79741	4.8547	4.98951	5.03604	4.85153	4.91066	4.81061	4.81334	4.91589	4.9434	5.21203	4.91589	4.85583	4.75477	4.80204
201350_at	FLOT2	ENSG00000132589	Hs.514038	3.89539	4.34263	4.05359	4.164	4.02884	4.31757	4.40801	3.85576	4.24644	4.2309	4.14486	4.60051	4.1037	4.59148	4.31079	4.6419	4.67948	4.6046	4.77266	4.63791	4.63372	4.66007	4.43242	4.45021
201351_s_at	YME1L1	ENSG00000136758	Hs.499145	6.59331	6.27188	6.37109	6.28439	6.50277	6.27372	6.17193	6.37209	6.062	6.24928	6.23221	6.57048	6.51028	6.35312	6.74246	6.6355	6.37363	6.42935	6.15292	5.79072	6.62052	6.6635	6.45753	6.74178
201352_at	YME1L1	ENSG00000136758	Hs.499145	7.65644	7.63916	7.66556	7.61945	7.59563	7.74966	7.5757	7.63211	7.80967	7.56487	7.7388	7.61729	7.63211	7.62781	7.53897	7.55365	7.65669	7.61703	7.46808	7.23496	7.61323	7.62483	7.47969	7.76992
201353_s_at	BAZ2A	ENSG00000076108	Hs.314263	3.39597	2.82748	3.60691	3.44145	3.32985	3.37111	3.57405	3.12086	2.75405	2.97568	3.2113	3.34942	3.20946	2.89126	3.36312	2.85841	3.29834	2.9057	3.25613	3.20407	3.3066	3.65976	3.0857	2.92951
201354_s_at	BAZ2A	ENSG00000076108	Hs.314263	4.60364	4.79544	4.82639	4.61539	4.43997	4.94002	4.55185	4.63089	4.87196	4.77152	4.74979	4.75551	4.70695	4.57964	4.47632	4.45113	4.66599	4.71036	4.58406	4.8319	4.66013	4.71313	4.70858	4.65822
201355_s_at	BAZ2A	ENSG00000076108	Hs.314263	2.80805	2.89061	2.7134	2.72056	3.03784	2.97432	2.78005	3.05196	2.64953	3.08674	2.84539	2.96646	3.15428	2.74711	2.87596	2.8981	3.00792	2.68849	2.57418	3.06397	2.8807	2.67129	3.01822	2.8613
201356_at	SF3A1	ENSG00000099995	Hs.406277	5.95698	6.0435	5.98505	6.02623	5.85653	5.9731	6.26388	6.04498	6.21312	5.97994	6.1683	5.99339	5.83748	5.99876	5.99192	5.98898	5.94621	5.93606	6.46252	6.38091	6.04635	6.25623	6.05696	6.01523
201357_s_at	SF3A1	ENSG00000099995	Hs.406277	3.79006	3.78156	3.8576	3.91975	3.76106	4.01427	4.05966	4.15672	4.16909	4.2809	4.05859	4.10266	4.18498	4.01331	3.98253	3.87564	4.03975	4.03135	4.21333	4.23268	4.42538	4.20822	4.02064	4.05004
201358_s_at	COPB1	ENSG00000129083	Hs.339278	8.01298	7.86603	7.84284	7.85307	8.05373	8.00211	7.78287	8.02749	8.10911	8.04311	8.08156	8.08968	8.27331	8.18238	8.17353	8.16011	8.0556	8.09719	7.79496	7.6252	8.18403	7.90021	8.23193	8.18423
201359_at	COPB1	ENSG00000129083	Hs.339278	6.75348	6.66802	6.68562	6.68366	6.72805	6.36744	6.50925	6.61258	6.56703	6.42269	6.51374	6.64322	6.71169	6.66332	6.94205	6.90256	6.75076	6.60439	6.48368	6.2149	6.80217	6.83194	6.70531	6.81215
201360_at	CST3	ENSG00000101439	Hs.304682	7.05434	7.23247	7.41379	7.26093	7.45568	7.38599	7.29046	6.8961	7.09818	7.09711	7.12984	6.33809	6.84053	6.7973	6.64384	6.52972	6.83395	6.55485	6.74359	6.59515	6.80484	6.47752	6.19505	6.09312
201361_at	TMEM109	ENSG00000110108	Hs.13662	5.37146	5.09934	5.37851	5.23913	5.25934	5.30673	5.40167	5.3332	5.59021	5.40939	5.35941	5.36589	5.50985	5.30156	5.3539	5.44073	5.22778	5.46476	5.62331	5.30988	5.34212	5.4334	5.1636	5.27015
201362_at	IVNS1ABP	ENSG00000116679	Hs.497183	5.85906	5.59328	5.7564	5.88646	5.83289	5.49024	5.48288	5.70688	5.77762	5.58424	5.64689	5.21146	4.45267	4.9274	4.97853	5.00583	4.9921	4.82463	4.06899	3.64442	4.81234	4.62633	4.51697	5.01182
201363_s_at	IVNS1ABP	ENSG00000116679	Hs.497183	5.72117	5.47939	5.46116	5.69758	5.81109	5.26974	5.36978	5.57962	5.45855	5.4144	5.34933	4.93579	4.45267	4.61365	4.96191	4.80058	4.82077	4.73211	4.4266	4.09384	4.5011	4.3774	4.45716	4.64129
201364_s_at	OAZ2	ENSG00000180304	Hs.74563	5.18245	5.54423	5.39973	5.4631	5.07989	4.94413	5.21249	5.16386	4.73637	5.29633	4.87517	4.75842	4.97678	5.11813	4.88645	5.40069	5.60295	5.08445	5.77153	5.87321	4.92386	5.27098	5.69763	5.33639
201365_at	OAZ2	ENSG00000180304	Hs.74563	4.88563	5.29856	5.32176	5.06579	5.1025	5.26246	5.46389	5.02556	5.37251	5.13504	5.01221	4.85725	4.78537	5.05682	4.97601	4.92586	5.12159	5.07907	5.37726	5.39015	4.82069	5.08729	4.84459	4.984
201366_at	ANXA7	ENSG00000138279	Hs.631827	6.87731	6.5404	6.77178	6.72311	6.74658	6.74525	6.64699	6.45323	6.83988	6.26442	6.80895	7.01522	6.91083	6.64478	7.13456	6.82613	6.76409	6.8387	6.81575	6.65336	7.04726	6.96929	6.48775	6.97161
201367_s_at	ZFP36L2	ENSG00000152518	Hs.503093	3.49638	3.38658	3.05739	3.47419	3.4714	2.82324	3.10777	3.25853	1.88547	2.31867	2.40285	2.2896	1.78068	2.47891	3.35272	3.20528	3.19135	1.83454	3.43786	3.2004	2.61546	3.11612	2.34375	2.67988
201368_at	ZFP36L2	---	Hs.503093	8.67046	8.69383	8.61335	8.58399	8.52992	8.12671	8.5386	8.48407	8.59445	8.08343	8.15844	8.09672	7.88335	7.98553	8.57538	8.43447	8.56928	8.05627	8.31715	8.31603	8.23313	8.51052	8.10831	8.55542
201369_s_at	ZFP36L2	ENSG00000152518	Hs.503093	6.27368	5.99202	6.12113	6.08714	6.11618	6.63916	6.35461	6.0414	6.38434	5.97534	6.04079	6.0173	5.89222	6.06117	5.91426	5.92524	5.85126	5.8887	5.96336	6.05222	6.33804	6.38195	5.6983	5.83556
201370_s_at	CUL3	ENSG00000036257	Hs.372286	4.99963	4.32652	4.57555	4.73225	4.41878	4.21419	4.36273	4.63842	4.66438	4.45483	4.22792	3.91304	3.62434	3.59092	4.04916	3.89556	3.66346	3.6704	3.43426	2.88625	3.63683	3.96014	3.40821	3.89153
201371_s_at	CUL3	ENSG00000036257	Hs.372286	7.77454	7.53176	7.46282	7.67545	7.55094	7.66503	7.43707	7.81983	7.76003	7.71974	7.77635	7.41193	7.31501	7.20157	7.41259	7.38651	7.18152	7.31864	6.86857	6.8756	7.22108	7.1457	7.40542	7.35393
201372_s_at	CUL3	ENSG00000036257	Hs.372286	1.22559	1.27135	1.44974	1.46392	1.35119	1.19394	1.24243	1.58911	1.45859	1.39475	1.34671	1.20958	0.973932	0.942682	1.08963	1.08554	1.06039	1.08554	0.798321	1.10794	1.15635	0.88129	1.18352	0.957291
201373_at	PLEC1	ENSG00000178209	Hs.434248	6.15087	6.08008	6.3662	6.21038	5.88702	6.43428	6.22852	6.06196	6.23823	5.94712	6.07981	6.12511	6.02568	5.98697	6.0109	5.95856	5.88587	6.01331	6.15948	6.3411	6.0793	6.37402	6.01751	6.00372
201374_x_at	PPP2CB	ENSG00000104695	Hs.491440	1.06878	1.10883	1.55058	1.02883	1.09189	0.873897	1.13576	0.96757	1.16351	1.04917	1.06013	0.800035	1.05557	1.02111	1.10206	0.974987	1.24043	0.974987	1.0907	1.03242	0.870092	1.41223	0.864511	1.02546
201375_s_at	PPP2CB	ENSG00000104695	Hs.491440	8.25349	8.0642	8.11723	8.1767	8.08763	7.97399	7.99187	8.12979	8.04463	7.96214	8.09397	7.84934	7.82771	7.90364	8.068	8.05307	8.01341	7.76114	8.01722	7.98325	8.18616	8.201	8.0672	8.1729
201376_s_at	HNRNPF	ENSG00000169813	Hs.808	5.59157	5.62757	5.66703	5.31066	5.3332	5.32706	5.42908	5.40873	5.36031	5.60478	5.57762	5.90225	5.65437	5.77605	5.77874	6.02513	6.21823	5.72715	6.05379	5.95948	5.70717	5.78058	6.26387	5.75267
201377_at	UBAP2L	ENSG00000143569	Hs.490551	4.62578	4.80322	4.75579	4.92479	4.61671	4.97566	4.99332	4.8852	5.16001	5.23517	5.05069	5.51149	5.5954	5.64488	5.43561	5.51644	5.62682	5.51644	5.78079	5.8079	5.59809	5.71899	5.68637	5.42329
201378_s_at	UBAP2L	ENSG00000143569	Hs.490551	4.41187	4.37719	4.46628	4.45563	4.62165	4.21983	4.42911	4.31176	4.77628	5.02222	4.47717	4.78719	4.74332	5.07776	4.98594	5.03661	5.02707	4.76273	5.09549	5.25737	4.86869	4.76468	5.1876	4.58138
201379_s_at	TPD52L2	ENSG00000101150	Hs.473296	5.19436	5.30204	5.53337	5.30525	5.29057	5.45671	5.65693	5.16358	5.36589	5.24014	5.4116	5.94097	5.6749	5.7987	5.78119	5.83002	5.73732	5.80966	6.18998	6.20582	6.02153	6.27311	5.95344	5.97813
201380_at	CRTAP	ENSG00000170275	Hs.719160	4.05406	3.63663	4.09232	3.91702	4.13768	3.82726	3.75428	3.80815	4.20155	3.71856	3.9699	3.68131	3.86532	3.74141	3.84053	3.73739	3.53382	3.80543	3.71505	3.79532	3.66267	3.79462	3.37024	3.51053
201381_x_at	CACYBP	ENSG00000116161	Hs.508524	5.81972	5.70606	5.81586	5.96559	5.93961	5.76704	5.64569	5.98694	5.81968	6.01454	5.98701	6.56609	6.5205	6.32641	6.44999	6.77608	6.35086	6.3226	6.393	5.83195	6.46786	6.28863	6.51229	6.50458
201382_at	CACYBP	ENSG00000116161	Hs.508524	1.09822	0.955503	0.957303	1.08559	0.93877	0.889505	0.768608	0.987097	0.664652	0.927824	0.822064	0.933002	1.1645	0.971868	0.846278	1.25085	1.14602	0.828615	0.799175	0.815988	0.955524	0.840536	1.01344	0.830315
201383_s_at	LOC100133166 /// NBR1	ENSG00000188554 /// ENSG00000215691	Hs.277721	3.89433	4.07038	3.54519	4.16358	3.82396	3.46424	3.57826	3.77248	3.01868	3.55295	3.33809	3.26265	2.94408	2.80125	3.30944	3.53421	3.70313	2.94408	3.462	3.55799	2.79474	2.90294	3.11905	3.32639
201384_s_at	LOC100133166 /// NBR1	ENSG00000188554 /// ENSG00000215691	Hs.277721	6.71641	6.49389	6.51362	6.77473	6.49087	6.30044	6.59279	6.56726	6.50926	6.2968	6.34443	5.8324	5.56057	5.59387	6.01986	5.9286	6.05419	5.88938	5.74978	5.43491	5.77647	5.80444	5.37743	5.88804
201385_at	DHX15	ENSG00000109606	Hs.696074	7.28384	7.13701	7.04214	7.03768	7.27234	7.05033	7.11614	7.17128	7.29721	7.1347	7.25799	7.30968	7.52151	7.37614	7.34316	7.49331	7.36204	7.3032	7.26126	7.08385	7.23215	7.25199	7.55188	7.38392
201386_s_at	DHX15	ENSG00000109606	Hs.696074	6.51701	6.25049	6.39493	6.54278	6.55876	5.98595	6.21254	6.53178	6.40841	6.42317	6.25348	6.32007	6.37509	6.36604	6.62341	6.79988	6.60109	6.28875	6.53157	6.19252	6.31501	6.44731	6.44607	6.35746
201387_s_at	UCHL1	ENSG00000154277	Hs.518731	2.35728	3.15392	3.33067	3.35378	3.44317	2.64523	3.03366	2.36097	2.67016	2.85125	2.45062	2.57796	2.55723	2.95818	2.84297	2.77358	2.58442	3.25923	3.34446	3.20863	2.43894	2.58442	2.70123	2.44938
201388_at	PSMD3	ENSG00000108344	Hs.12970	5.38029	5.311	5.44429	5.386	5.28928	5.88637	5.76758	5.34286	5.34738	5.58938	5.67301	5.79636	5.67212	5.61501	5.6227	5.82455	5.62126	5.79971	6.04966	6.10288	5.85512	6.03235	5.98765	5.71538
201389_at	ITGA5	ENSG00000161638	Hs.505654	3.16206	3.15563	3.41461	3.33259	3.70461	3.4998	3.5873	3.29258	3.29258	3.4341	3.19831	4.10189	4.15457	4.64144	4.12108	4.18277	4.41766	3.95737	4.25096	4.70397	4.82765	4.71477	4.72226	4.04261
201390_s_at	CSNK2B	ENSG00000204435 /// ENSG00000206300 /// ENSG00000206406	Hs.73527	8.16961	7.95919	8.10148	8.16807	8.10047	8.42325	8.42094	8.29079	8.25854	8.53134	8.42144	8.12277	8.22781	8.03627	7.89954	7.88042	8.08872	8.07857	8.10074	8.04873	7.94061	7.94044	8.02453	7.83484
201391_at	TRAP1	ENSG00000126602	Hs.30345	4.77095	4.91032	4.87848	5.01965	4.87569	4.98202	5.15709	4.97613	4.85779	5.0099	5.05485	5.70479	5.77396	5.4256	5.47857	5.70534	5.544	5.55409	5.88089	5.69245	5.67695	5.89953	5.54884	5.59809
201392_s_at	IGF2R	ENSG00000197081	Hs.487062	5.52936	5.5743	5.72259	5.35072	5.18112	5.60428	5.47117	5.50884	5.32992	4.88896	5.52492	5.08195	5.05274	5.00157	5.05042	5.0444	4.95673	5.13573	5.31473	5.26039	5.14109	5.1658	4.59717	4.94082
201393_s_at	IGF2R	ENSG00000197081	Hs.487062	6.39471	6.41235	6.53893	6.3764	6.18018	6.39833	6.34145	6.47234	6.27763	6.30144	6.34234	6.08116	6.02486	6.17261	6.04174	6.03179	6.0583	6.07747	6.25912	6.13596	6.02747	6.13294	5.97103	6.09644
201394_s_at	RBM5	ENSG00000003756	---	5.53109	5.7572	5.65513	5.77607	5.67514	5.57606	5.88854	5.87283	5.56854	5.81817	5.98573	5.1981	5.21977	5.31942	5.09201	5.1956	5.53324	5.61346	5.28802	5.46402	4.86575	5.06041	5.19978	5.2876
201395_at	RBM5	ENSG00000003756	---	7.10274	7.36864	7.15998	7.47636	7.31826	7.31333	7.43114	7.3454	7.33751	7.42019	7.5133	6.96518	6.7873	6.86917	6.70867	6.79761	6.96575	7.10308	6.84617	6.75014	6.66683	6.84431	6.70781	7.09978
201396_s_at	SGTA	ENSG00000104969	Hs.203910	3.42117	3.51267	3.20088	3.55021	3.48208	3.60435	3.76637	3.51028	3.49257	3.62867	3.54646	3.91304	3.83397	3.73962	3.64763	3.69491	3.65741	3.72005	3.91699	4.14719	3.56149	3.9126	3.96912	3.72005
201397_at	PHGDH	ENSG00000092621	Hs.487296	6.41733	6.65544	6.64174	6.53324	6.35049	6.57344	6.68319	6.36563	6.47102	6.4095	6.65091	6.31624	5.92489	5.64618	6.03755	5.77652	5.84627	6.18491	6.34854	6.25203	5.21626	5.35116	5.24417	5.61807
201398_s_at	TRAM1	ENSG00000067167	Hs.491988	7.64221	7.50145	7.77849	7.69301	7.6883	7.38497	7.43794	7.41712	7.61948	7.29835	7.45332	7.23769	7.49234	7.40866	7.74131	7.4083	7.32154	7.45181	7.37899	7.12754	7.63012	7.52237	7.1757	7.4106
201399_s_at	TRAM1	ENSG00000067167	Hs.491988	5.6599	5.44592	5.36638	5.13302	5.46527	5.13431	4.90754	5.1618	4.6169	5.02376	4.86115	5.37861	4.88056	4.99633	5.56609	5.35712	5.51505	5.13938	5.30611	5.24836	5.1681	5.55429	5.30005	5.33996
201400_at	PSMB3	ENSG00000108294	Hs.82793	6.69185	6.82977	6.90958	6.83036	6.74028	7.14316	7.04753	6.77238	6.85001	6.98142	6.92728	7.80185	7.85288	7.60753	7.3859	7.54698	7.54442	7.65855	7.76373	7.66647	7.61198	7.82574	7.57269	7.36272
201401_s_at	ADRBK1	ENSG00000173020	Hs.83636	1.30766	1.93014	1.6202	2.17435	1.8054	1.81347	1.94593	2.03111	1.62732	1.93281	1.8772	1.91664	2.10288	2.03996	2.13438	2.22409	2.48943	1.81637	2.34546	2.59352	1.99366	2.28319	2.34368	2.03257
201402_at	ADRBK1	---	Hs.83636	3.83249	4.113	3.66905	3.88378	3.93071	3.95435	3.57411	4.29549	3.78818	3.95967	3.93145	3.98443	3.9673	3.89655	3.78283	3.94424	4.07722	4.01203	4.15559	4.64059	3.90111	3.99151	4.27337	4.20155
201403_s_at	MGST3	ENSG00000143198	Hs.191734	7.13116	7.25486	7.40464	7.11063	7.09385	7.28291	7.1627	7.1076	7.18548	6.99311	7.07505	7.16283	7.27375	7.17756	7.06543	6.96033	7.06203	7.18712	7.15342	7.04027	6.82232	6.91578	6.74195	6.80361
201404_x_at	PSMB2	ENSG00000126067	Hs.471441	2.99234	3.18522	3.10978	3.58829	3.1361	3.38159	3.7153	3.49966	3.16223	3.41985	3.47195	3.32376	3.3606	3.25204	3.50348	3.55616	3.38606	3.48744	3.40833	3.66181	3.55233	3.36388	3.34019	3.68858
201405_s_at	COPS6	ENSG00000168090	Hs.15591	5.64572	5.88171	5.8523	5.7877	5.66906	5.88999	5.90295	5.60937	5.83578	6.01564	5.72313	6.23962	6.19253	6.06101	5.9193	5.96128	5.95074	6.17586	6.26133	6.08146	5.96717	6.02275	6.07196	5.83371
201406_at	HNRNPH2 /// RPL36A /// RPL36AP37	ENSG00000126945	Hs.432485	9.26453	8.83282	8.74082	9.11175	9.26423	9.10877	8.96092	9.18683	9.42535	9.57335	9.44673	9.33622	9.30958	9.24852	9.07589	9.31444	9.44216	9.26001	8.87364	8.73517	9.04614	8.84652	9.47662	9.22615
201407_s_at	PPP1CB	ENSG00000213639	Hs.702907	5.69036	5.07922	5.66715	5.31216	5.33761	5.43266	5.12268	5.43752	5.87035	5.0631	5.24389	5.45595	5.30238	5.30393	5.31671	5.22164	4.79319	4.83813	5.0344	5.13404	5.68717	5.25165	5.45551	5.65825
201408_at	PPP1CB	ENSG00000213639	Hs.702907	4.92901	4.34296	4.67086	4.63905	4.58264	4.29879	4.19157	4.43971	4.58132	3.88272	4.46614	4.161	4.07599	3.99776	4.47474	4.20141	4.18167	4.10432	4.13719	3.64818	4.21697	4.20467	3.60729	4.18922
201409_s_at	PPP1CB	ENSG00000213639	Hs.702907	5.99492	5.56315	5.69922	5.67072	5.71371	5.41499	5.46416	5.64752	5.79824	5.28219	5.43465	5.52268	5.20357	5.3295	5.89535	5.41135	5.2375	5.22734	5.35365	5.19101	5.67113	5.44091	5.4417	5.54634
201410_at	PLEKHB2	ENSG00000115762	Hs.469944	5.94461	5.73455	5.92347	5.75349	5.78958	5.63538	5.90651	5.84395	6.07818	5.38173	5.84207	5.98975	5.87379	5.73705	6.22758	5.92505	5.86208	5.77454	6.0787	5.85112	5.90642	6.04733	5.67324	5.95101
201411_s_at	PLEKHB2	ENSG00000115762	Hs.469944	4.49289	4.50593	4.53752	4.50326	4.3733	4.5531	4.59879	4.41089	4.45116	4.14201	4.3796	4.40414	4.1296	3.81021	4.46642	4.5611	4.60822	4.17565	4.76977	4.71652	4.57478	4.78443	4.41709	4.62604
201412_at	LRP10	ENSG00000197324	Hs.525232	7.63044	7.54177	7.6398	7.64391	7.48879	7.73622	7.71671	7.6272	7.60845	7.80339	7.57216	7.41651	7.44864	7.47988	7.35408	7.37558	7.53523	7.52657	7.57234	7.7241	7.70845	7.68388	7.4859	7.46776
201413_at	HSD17B4	ENSG00000133835	Hs.406861	6.75785	6.70022	6.71621	6.77505	6.76265	6.58844	6.81089	6.61589	6.90444	6.79358	6.89652	6.59456	6.55392	6.48013	6.6429	6.61841	6.50589	6.49307	6.44011	5.72398	6.49781	6.30206	6.37897	6.60492
201414_s_at	NAP1L4	ENSG00000205531	Hs.501684	3.98155	4.13404	4.1113	4.07228	3.99071	4.30951	4.01062	3.98522	4.22309	4.03494	4.03698	4.36247	4.24394	4.16278	4.22634	4.14421	4.29939	4.12645	4.3075	4.11294	4.17004	4.18751	4.16346	4.00575
201415_at	GSS	ENSG00000100983	Hs.82327	5.28314	5.56092	5.5054	5.36992	5.3557	5.49896	5.58825	5.24296	5.55109	5.4118	5.52947	6.02831	5.79828	5.74815	5.68645	5.56609	5.82335	5.83498	5.86988	5.58895	5.44914	5.58213	5.42922	5.55102
201416_at	SOX4	ENSG00000124766	Hs.643910	5.51245	6.15559	6.42624	5.79735	5.79391	6.39567	6.20472	5.66931	6.40291	6.01205	5.50919	5.93871	6.09509	6.44357	5.90493	5.69064	5.96245	6.22123	6.18369	6.43636	6.45073	6.46811	6.40453	6.0159
201417_at	SOX4	ENSG00000124766	Hs.643910	7.17681	7.33624	7.2975	7.04406	7.1359	7.08545	7.09524	7.16213	7.48063	7.39896	6.734	7.06382	7.24757	7.60102	7.22903	7.26635	7.21026	7.25247	7.14176	7.44769	7.44767	7.32813	7.86113	7.4521
201418_s_at	SOX4	ENSG00000124766	Hs.643910	3.97546	4.45826	5.07413	4.08617	4.30226	4.8629	4.53467	4.19924	4.71623	4.57045	4.38432	4.3883	4.55271	4.69048	4.35066	4.2938	4.54678	4.70935	4.42422	4.54319	4.85058	4.81246	4.79466	4.50045
201419_at	BAP1	ENSG00000163930	Hs.106674	5.36673	5.59491	5.8057	5.85326	5.71836	5.78262	5.92807	5.54944	5.61575	5.8523	5.70458	5.80279	5.52047	5.38878	5.29792	5.58014	5.44863	5.81296	5.92003	5.92917	5.77099	5.74147	5.69415	5.64749
201420_s_at	WDR77	ENSG00000116455	Hs.204773	3.48267	3.56249	3.45759	3.67212	3.42575	3.17775	3.89774	3.5843	3.41825	3.80035	3.84402	4.22125	4.42069	4.31048	4.32485	4.41619	4.34872	4.05631	4.57877	4.62322	4.31048	4.41199	4.40123	4.26626
201421_s_at	WDR77	ENSG00000116455	Hs.204773	4.2558	4.2189	3.88576	4.18897	4.34117	3.99331	4.19109	3.9563	3.99805	4.03217	4.24961	4.59346	4.42775	4.48875	4.74517	4.47986	4.43256	4.46402	4.57912	4.70841	4.35618	4.81705	4.54529	4.46993
201422_at	IFI30	---	Hs.14623	5.34966	5.33022	5.4805	5.46866	5.22125	5.41903	5.49473	5.81055	5.64122	6.03042	5.7623	5.79464	5.73201	5.6279	5.35098	5.45984	5.68786	5.55194	5.42561	5.41872	5.14556	5.1468	5.49109	5.44788
201423_s_at	CUL4A	ENSG00000139842	Hs.339735	5.45403	5.46561	5.67706	5.55819	5.31593	5.08486	5.41719	5.37298	5.05443	5.03214	5.21263	5.35619	5.15738	5.13702	5.56693	5.35458	5.42728	5.28169	5.5733	5.21829	5.19286	5.47579	5.07484	5.15158
201424_s_at	CUL4A	ENSG00000139842	Hs.339735	5.40021	5.01705	5.28622	5.2642	5.21117	5.35079	5.19673	5.17014	5.28562	4.81952	5.16194	4.93048	4.93979	4.93979	5.09341	4.93048	4.78738	4.8757	4.83832	4.61973	5.25035	4.86115	4.78203	5.14386
201425_at	ALDH2	ENSG00000111275	Hs.632733	7.86161	7.5803	7.67403	7.69596	7.77282	7.69236	7.93209	7.82068	7.67963	7.90617	8.03224	7.39953	7.04398	7.07762	7.39115	7.18281	7.38569	7.35297	7.41628	7.24988	7.01016	7.05393	6.81485	7.35017
201426_s_at	VIM	ENSG00000026025	Hs.642813	9.63416	9.9063	9.50151	9.47618	9.93086	8.84907	9.25536	9.60677	9.21735	9.43846	8.98448	8.54895	8.79654	9.31108	9.5367	9.18984	9.36257	9.49927	9.37419	9.48075	8.5845	8.94123	9.18126	8.84961
201427_s_at	SEPP1	---	Hs.275775	8.20488	8.06008	8.05388	7.88648	8.39434	7.82483	7.56451	7.94948	8.11663	7.8593	7.81011	6.48874	6.42594	6.83161	7.02518	6.8326	6.97053	7.06286	6.26576	5.81426	6.75393	6.17652	6.02629	6.91228
201428_at	CLDN4	ENSG00000189143	Hs.718794	4.58517	4.48114	4.56178	4.7275	4.26451	4.83298	4.64449	4.75241	4.5358	4.70519	4.40295	4.81676	4.25827	4.73432	4.75303	4.74517	4.9308	4.59325	4.71769	5.6223	5.04178	5.33777	5.36079	4.86322
201429_s_at	RPL37A	ENSG00000197756	Hs.433701	11.2012	11.1283	11.239	11.2625	11.2912	11.3686	11.2326	11.2313	11.3218	11.3127	11.3283	11.3111	11.2719	11.1743	11.1191	11.1603	11.1719	11.1842	11.1243	11.1563	11.2112	11.1463	11.0988	11.1606
201430_s_at	DPYSL3	ENSG00000113657	Hs.519659	3.00967	3.53976	3.38121	3.21469	2.96158	3.003	3.12776	2.25446	2.67988	2.93546	2.4784	2.739	3.31637	3.86369	3.64125	3.2498	3.55186	3.63267	3.7256	3.65845	2.42914	3.77271	2.80894	3.19175
201431_s_at	DPYSL3	ENSG00000113657	Hs.519659	5.50368	5.09562	5.33904	5.55737	5.80058	5.11155	5.62675	4.56926	4.98154	4.01989	4.36426	3.40287	4.81721	4.81705	5.22172	4.71639	4.67869	5.02069	4.79799	4.32738	4.12731	4.48832	3.61817	4.3234
201432_at	CAT	ENSG00000121691	Hs.502302	8.40978	8.1809	8.18515	8.10208	8.36514	8.12393	7.89535	8.12976	7.85022	8.10292	8.27767	7.61066	7.34449	7.33316	7.90523	7.46309	7.61456	7.77685	7.43047	7.06975	7.20839	7.30555	6.9397	7.47048
201433_s_at	PTDSS1	ENSG00000156471	Hs.292579	6.35465	6.10411	6.22282	6.04306	6.06031	6.30396	6.50228	6.2819	6.32431	6.30677	6.39698	6.32708	6.32576	6.1456	6.33483	6.13166	6.10812	6.26094	6.52059	6.3876	6.2822	6.3766	5.93331	6.17976
201434_at	TTC1	ENSG00000113312	Hs.519718	4.70979	4.56191	4.70167	4.7609	4.65827	4.67833	4.72911	4.84518	4.91087	4.84677	4.88577	5.12011	4.96071	4.91821	4.84869	5.06345	4.9993	4.88082	4.60757	4.27107	4.76025	4.80731	4.94927	4.86434
201435_s_at	EIF4E	ENSG00000151247	Hs.249718	5.56092	5.08657	5.17266	5.10444	5.24828	4.7658	4.8831	4.92235	4.60945	4.97234	4.81066	5.19581	5.35304	5.27868	5.97089	5.82328	5.66154	4.973	5.5526	5.45183	5.48821	5.60685	5.86919	5.83331
201436_at	EIF4E	---	Hs.249718	3.07183	2.64539	2.81154	2.86743	2.61226	2.68999	2.76238	2.61557	3.0291	2.30998	2.41869	2.86532	2.72702	2.30798	2.8714	2.91742	2.46592	2.55135	2.31284	2.09086	2.78258	2.90087	2.35438	2.74257
201437_s_at	EIF4E	ENSG00000151247	Hs.249718	4.43034	3.94941	4.20467	4.1619	4.34987	4.55445	3.94941	4.07805	4.66063	4.02082	4.14026	4.72231	4.5882	4.56926	4.71281	4.61959	4.11612	4.20229	4.34991	4.31786	4.96573	4.55741	4.80112	4.79389
201438_at	COL6A3	ENSG00000163359	Hs.233240	8.98728	9.476	9.59221	9.07275	9.54562	8.77915	8.91729	8.9985	8.86211	8.67084	8.22511	8.16268	8.79704	9.04349	9.37119	8.89079	9.03538	9.39597	9.09522	8.80638	7.82698	8.31971	8.29599	8.04192
201439_at	GBF1	ENSG00000107862	Hs.290243	3.87003	3.96092	4.07926	4.13518	3.91177	4.25045	4.19442	3.89993	3.91802	3.92524	4.2132	3.90789	3.79422	3.81434	3.95662	4.00234	3.85647	3.98953	3.9523	3.82659	3.90224	3.7558	3.7281	3.46548
201440_at	DDX23	ENSG00000174243	Hs.130098	4.19997	4.24618	4.45863	4.64942	4.22488	4.52686	4.53735	4.43673	4.57697	4.31308	4.426	4.31013	4.36476	4.3054	4.28393	4.38691	4.25505	4.38522	4.58489	4.2299	4.38972	4.63531	4.19176	4.1386
201441_at	COX6B1	ENSG00000126267	Hs.431668	6.43672	6.4637	6.48019	6.43013	6.57223	6.76004	6.68861	6.50396	6.74929	6.78258	6.83277	7.1507	7.17202	6.99747	6.79237	6.97001	6.96709	7.04226	7.02468	6.73467	6.77377	6.85566	7.02241	6.74057
201442_s_at	ATP6AP2	---	Hs.495960	0.788587	0.654789	0.673056	0.603932	0.644438	0.564218	0.501662	0.634987	0.515772	0.812576	0.498513	0.690684	0.561338	0.720617	0.73618	0.552262	0.962481	0.573494	0.6162	0.68104	0.642797	0.636628	0.568188	0.700187
201443_s_at	ATP6AP2	ENSG00000182220	Hs.495960	8.54256	8.05428	8.34476	8.30058	8.39151	8.41659	8.19462	8.20602	8.36425	8.0709	8.27579	8.13452	8.11679	8.1552	8.25587	8.18592	8.07504	7.93423	7.97352	7.81803	8.22254	8.11353	7.91868	8.27751
201444_s_at	ATP6AP2	ENSG00000182220	Hs.495960	6.49137	6.24588	6.19486	6.2861	6.34904	5.91738	6.00799	6.10955	5.47279	5.86426	5.78085	5.78359	5.61643	5.56419	6.17037	6.07907	6.37058	5.53434	6.01637	6.14265	5.68161	6.03514	5.8513	6.23803
201445_at	CNN3	ENSG00000117519	Hs.706617	6.02331	5.92322	5.89977	5.49892	5.93557	4.97342	5.57991	5.46312	5.03294	5.4652	5.37441	5.38544	5.30033	5.40288	6.10489	5.54977	5.67216	5.5282	5.66314	5.50181	5.23449	5.36274	5.72767	5.50489
201446_s_at	TIA1	ENSG00000116001	Hs.413123	5.69178	5.52102	5.46587	5.40389	5.84918	5.04865	5.07557	5.37945	4.82305	5.13885	5.33414	4.8691	4.43199	4.03704	5.32187	4.72231	4.85401	4.47884	4.4514	4.27687	4.32454	4.76936	4.63427	4.99828
201447_at	TIA1	---	Hs.413123	4.28662	4.32421	4.15515	4.27185	4.27952	4.07624	3.78989	4.34635	4.19157	3.84396	4.11786	3.32404	3.07217	3.7272	3.79253	3.80353	3.78905	3.48568	3.53996	3.02519	3.48867	3.16141	3.34019	3.41251
201448_at	TIA1	---	Hs.413123	6.08702	6.02777	6.04374	6.06168	6.24337	5.65444	5.66614	5.98664	6.13292	5.7848	5.82453	5.04345	4.79854	5.15268	5.53367	5.20843	5.28776	5.02534	4.70277	4.37582	5.36585	4.88539	4.83521	5.30599
201449_at	TIA1	---	Hs.413123	3.84781	3.79812	3.73623	3.83942	3.70804	3.6068	3.57462	3.73812	3.8798	3.55438	3.67466	2.86138	3.01503	2.89718	3.43623	2.94161	3.05155	3.39948	3.02581	2.86138	3.0534	3.11012	2.64533	3.09227
201450_s_at	TIA1	ENSG00000116001	Hs.413123	4.71407	4.66823	4.66156	4.54334	4.64968	4.00489	4.14442	4.61327	4.46993	4.2244	4.35832	4.01186	3.52076	3.82252	4.38922	4.00678	3.89905	3.89172	3.42544	3.22764	3.79226	3.8549	3.62206	4.12081
201451_x_at	RHEB	---	Hs.647068	1.56718	1.51041	1.41292	1.28723	1.23514	1.17275	1.36033	1.37768	1.46092	1.56718	1.34375	1.68769	1.49804	1.45299	1.47124	1.25901	1.45732	1.42488	1.23663	1.6319	1.55498	1.42765	1.69451	1.46609
201452_at	RHEB	ENSG00000106615	Hs.283521	1.5985	1.84165	2.10154	1.99887	2.03635	1.70844	1.89373	1.77495	1.89481	1.81001	1.43466	2.18015	1.98205	2.1098	1.70402	1.98089	2.03791	1.84135	2.08788	1.75011	1.75331	1.8283	2.16767	1.75771
201453_x_at	RHEB	ENSG00000106615	Hs.283521	7.83968	7.97049	7.85481	8.00066	7.70823	7.81312	7.85604	7.80241	8.0478	7.91142	7.87945	7.86463	7.882	7.94353	7.87925	7.83817	7.84213	7.9606	7.87516	7.60983	7.8514	7.83783	7.87212	7.8598
201454_s_at	NPEPPS	ENSG00000141279	Hs.443837	6.90929	6.84462	6.86937	6.67744	6.78329	6.80739	6.86341	6.86623	6.84636	6.75759	6.92175	6.93399	6.73703	6.8084	6.89665	6.53596	6.63087	6.61414	6.5501	6.65708	6.84382	6.7227	6.71433	6.671
201455_s_at	NPEPPS	ENSG00000141279	Hs.443837	6.86477	6.60894	6.72197	6.85169	6.78449	6.57252	6.81628	7.00316	6.96102	6.98992	6.90144	6.60893	6.32143	6.56318	6.414	6.60978	6.55905	6.55905	6.23803	6.12915	6.76351	6.62358	6.80325	6.55726
201456_s_at	BUB3	ENSG00000154473	Hs.418533	5.81351	5.35692	5.50316	5.66864	5.47166	5.70571	5.53911	5.40417	5.13349	4.91594	5.36653	5.18633	4.75014	4.72584	5.56736	5.16592	4.87533	5.05857	4.84257	4.68581	4.82783	5.04415	4.87481	5.19658
201457_x_at	BUB3	ENSG00000154473	Hs.418533	6.15987	6.12869	6.07828	6.18086	6.12315	6.04085	6.04439	6.20137	5.99743	6.21098	6.18155	6.5894	6.63257	6.52497	6.48377	6.64405	6.59203	6.33282	6.58059	6.47897	6.54389	6.66044	6.72075	6.51615
201458_s_at	BUB3	ENSG00000154473	Hs.418533	6.12726	5.94823	6.13403	6.19394	6.03953	6.17954	6.02711	5.88247	6.11444	5.80135	6.1154	5.96341	5.76742	5.65572	5.97642	5.59805	5.76581	5.90441	5.7232	5.29696	5.59809	5.73227	5.21602	5.75195
201459_at	RUVBL2	ENSG00000183207	Hs.515846	5.27623	5.37663	5.21102	5.48901	5.22408	5.42126	5.46684	5.29872	5.19287	5.40311	5.55762	6.19929	6.09968	6.11764	6.01043	6.10677	6.09064	6.06425	6.3673	6.40764	6.16782	6.49511	6.34034	6.04098
201460_at	MAPKAPK2	ENSG00000162889	Hs.643566	5.02687	5.07933	4.90589	5.11278	5.10368	5.19811	5.33309	5.21086	5.1729	5.28574	5.11128	5.27367	5.36581	5.34566	5.26391	5.44515	5.28433	5.34894	5.49044	5.62399	5.51377	5.6442	5.24824	5.40673
201461_s_at	MAPKAPK2	ENSG00000162889	Hs.643566	1.68234	1.647	1.72102	1.65433	1.4366	1.32849	1.57014	1.35624	1.46866	1.79863	1.45089	1.71033	1.38078	1.51705	1.98989	1.61812	1.92981	1.76411	1.6327	2.30408	1.77669	1.85012	1.49826	1.75392
201462_at	SCRN1	ENSG00000136193	Hs.520740	5.42311	5.56284	5.56903	5.68441	5.5188	5.54974	5.60502	5.73338	5.56677	5.46843	5.56826	5.42014	5.08129	5.07266	5.15178	5.2922	5.25856	5.40015	5.29665	5.06224	5.2153	5.15842	5.01222	5.04739
201463_s_at	LOC100133665 /// TALDO1	ENSG00000177156	Hs.438678	7.38983	7.3254	7.30284	7.38072	7.33013	7.43635	7.61636	7.33351	7.5296	7.5175	7.5511	7.79618	7.71497	7.56844	7.6348	7.72674	7.70002	7.69474	7.84788	7.73324	7.47287	7.66403	7.67242	7.37657
201464_x_at	JUN	ENSG00000177606	Hs.714791	6.294	6.65007	6.34924	6.63271	6.47421	6.09358	5.97504	6.40254	6.42569	6.67332	6.26255	7.18854	7.245	7.78473	7.01845	6.99555	7.41856	6.86096	6.95569	7.44519	7.55364	7.42176	7.78574	7.46985
201465_s_at	JUN	ENSG00000177606	Hs.714791	4.43031	4.13799	4.2365	4.18413	4.43765	3.73185	3.96441	4.29809	3.76314	4.45023	4.10686	4.8741	4.62067	5.03876	4.66245	4.99599	5.03257	4.82246	4.64022	5.20998	4.93858	4.89082	5.50124	4.9416
201466_s_at	JUN	ENSG00000177606	Hs.714791	3.92746	3.89643	3.77591	4.22133	3.99071	3.39373	3.43215	3.79552	3.83914	3.95761	3.43418	4.57332	4.64094	5.05836	4.25976	4.41888	4.5223	4.02991	4.03507	4.24327	5.13465	4.97803	5.11924	4.98975
201467_s_at	NQO1	ENSG00000181019	Hs.406515	1.18163	1.41795	1.37413	1.45147	1.45859	1.2432	1.29991	1.64592	1.34066	1.49142	1.49172	1.49549	1.61684	1.47411	1.13371	1.34915	1.38001	1.56308	1.51655	1.5962	1.38755	1.17268	1.29117	0.909018
201468_s_at	NQO1	ENSG00000181019	Hs.406515	1.42975	1.25214	1.57147	1.50267	1.54417	1.31287	1.45226	1.26746	1.62495	1.29733	1.6005	1.37224	1.60816	1.39148	1.34375	1.38532	1.3681	1.50761	1.40973	1.38532	1.25761	1.27193	1.39916	1.33624
201469_s_at	SHC1	ENSG00000160691	Hs.433795	2.88625	2.8714	2.80294	2.82632	2.66411	2.64523	3.11579	2.67696	3.03445	2.79651	2.67022	3.0388	3.34553	3.21272	3.20122	3.41656	3.55425	3.04323	3.2843	3.52242	3.55425	3.47165	3.56501	3.22185
201470_at	GSTO1	ENSG00000148834	Hs.190028	6.1387	6.14916	5.99159	6.22437	6.17607	6.34838	6.19546	6.13659	6.21411	6.2863	6.17753	7.29337	7.27626	7.11224	6.9761	7.2261	7.13183	7.09275	7.27685	7.32981	7.54041	7.58227	7.33806	6.97484
201471_s_at	SQSTM1	ENSG00000161011	Hs.437277	5.47885	5.3364	5.3519	5.38303	5.22401	5.47897	5.38664	5.30877	5.3867	5.22401	5.45241	4.97925	4.90765	5.11813	5.12645	5.04656	5.14964	5.12969	5.23447	5.38682	5.11119	5.13425	4.83905	5.08165
201472_at	VBP1	ENSG00000155959	Hs.436803	6.79659	6.70982	6.69321	6.70038	6.71655	6.35672	6.64853	6.73385	6.50881	6.6315	6.67504	6.74998	6.54603	6.44538	7.04433	7.12218	7.04197	6.69553	6.73377	6.1744	6.58386	6.65382	6.82398	6.92357
201473_at	JUNB	ENSG00000171223	Hs.25292	5.26016	4.90141	4.78081	5.07863	4.79888	4.92601	4.79523	4.873	5.08208	5.03404	4.9219	5.31583	5.19903	5.38503	5.22424	5.29198	5.38239	5.16604	5.02827	5.63556	5.79625	5.62711	5.47316	5.25193
201474_s_at	ITGA3	---	Hs.265829	3.65391	3.60187	3.97168	3.84332	3.80055	4.13187	4.08519	3.95494	3.85999	4.06996	4.11367	4.97452	4.72681	4.71218	4.46291	4.87844	4.70086	4.64086	4.86071	4.95859	5.50195	5.5828	5.07062	4.88547
201475_x_at	MARS	ENSG00000166986	Hs.632707	5.71432	5.74632	5.88921	5.73775	5.79391	5.97817	5.77745	5.69542	5.61097	5.88013	5.97046	6.48608	6.45174	6.22456	6.32882	6.16845	6.11428	6.32188	6.39627	6.06193	6.0688	6.42211	6.1829	6.19796
201476_s_at	RRM1	ENSG00000167325	Hs.445705	3.38152	3.34302	3.30629	3.15076	3.43099	2.74989	3.23842	3.30629	2.65076	3.0736	3.29834	3.29821	2.87105	2.7973	3.59612	3.83981	4.03904	3.2369	3.85203	3.45491	2.85503	3.14948	3.56253	3.27276
201477_s_at	RRM1	---	Hs.445705	6.60445	6.36379	6.42182	6.51736	6.28094	6.80987	6.61739	6.51233	6.64778	6.44691	6.42487	6.98799	6.86858	6.55214	6.77207	6.75643	6.66683	6.91421	6.84108	6.43033	6.54115	6.41586	6.58609	6.63443
201478_s_at	DKC1	ENSG00000130826	Hs.4747	5.92435	5.93815	5.97806	5.98106	5.81968	6.08801	5.92404	5.89415	5.78165	5.99823	6.02622	6.58283	6.47889	6.22177	6.35095	6.48224	6.32628	6.39277	6.5778	6.20582	6.38337	6.6122	6.20092	6.45893
201479_at	DKC1	ENSG00000130826	Hs.4747	6.49638	6.46126	6.58001	6.49607	6.52409	6.72492	6.69901	6.55709	6.52558	6.32906	6.76793	7.20167	7.20727	6.92389	7.06812	7.08993	6.99934	7.0175	7.21381	6.87115	7.07753	7.16972	6.74273	7.13981
201480_s_at	SUPT5H	ENSG00000196235	Hs.631604	5.46191	5.46894	5.29713	5.31314	5.15887	5.49109	5.62924	5.44358	5.3874	5.51346	5.52087	5.53101	5.47031	5.39302	5.2454	5.41759	5.54871	5.57236	5.57053	5.61904	5.44968	5.4051	5.38129	5.44873
201481_s_at	PYGB	ENSG00000100994	Hs.368157	4.79218	5.17494	5.0566	5.20378	5.09988	5.20148	5.34212	5.11292	5.13209	5.2764	5.16514	5.40157	5.19059	5.25074	4.984	5.22245	5.1401	5.21018	5.47808	5.52701	5.26254	5.39432	5.19308	5.16604
201482_at	QSOX1	ENSG00000116260	Hs.719176	4.15763	4.48941	4.541	4.34906	4.27264	4.58369	4.63473	4.5426	4.26791	4.41019	4.43861	4.88474	5.2097	5.45626	4.99576	4.96082	5.02535	5.07241	5.17676	5.88869	5.40428	5.99326	5.65019	5.20403
201483_s_at	SUPT4H1	ENSG00000213246	Hs.439481	5.53109	5.49233	5.49551	5.56374	5.33839	5.40873	5.51903	5.50437	5.52223	5.74018	5.4736	5.5852	5.67169	5.72103	5.41719	5.68387	5.79114	5.72112	5.76037	5.61904	5.48719	5.73415	5.76402	5.58144
201484_at	SUPT4H1	ENSG00000213246	Hs.439481	4.29768	4.04188	4.23286	4.27775	4.09071	4.12985	4.39436	4.36367	4.2461	4.36291	4.24127	4.31635	3.80325	3.96116	4.0774	4.17037	4.43771	4.14916	4.33479	4.46668	4.07342	4.33477	4.11897	4.26306
201485_s_at	RCN2	ENSG00000117906	Hs.79088	5.80474	5.29721	5.52549	5.51895	5.56419	5.02837	5.25602	5.31966	4.88169	4.89153	5.17235	4.84596	4.59591	4.33175	5.64851	5.47828	5.29322	4.66334	5.40311	4.81488	4.8502	4.99533	4.93593	5.01926
201486_at	RCN2	---	Hs.79088	6.42276	5.62059	6.205	6.05121	5.98296	5.7749	5.74508	5.81474	5.84648	5.52255	5.78023	5.77866	5.60424	5.50504	6.14984	5.71943	5.91813	5.63072	5.71485	5.32274	5.8063	5.54873	5.66187	5.9827
201487_at	CTSC	ENSG00000109861	Hs.128065	4.82094	4.99469	4.8754	5.08471	5.05081	4.7299	4.99246	4.57664	4.58379	4.96164	4.56538	6.21331	6.09319	6.09224	6.54801	6.65608	6.36941	5.98397	6.32196	6.33686	6.42446	6.60713	6.80043	6.19227
201488_x_at	KHDRBS1	ENSG00000121774	Hs.709204	7.21431	7.16588	7.10626	7.13569	7.18117	7.20885	7.23948	7.07043	6.96908	7.10295	7.15405	7.396	7.36287	7.11514	7.37414	7.38928	7.29406	7.3422	7.26746	7.29323	7.2643	7.25742	7.38555	7.26422
201489_at	PPIF	ENSG00000108179	Hs.381072	6.15056	6.23264	6.33653	6.26924	5.93622	6.27419	6.41313	6.47195	6.0278	6.38838	6.11885	6.86343	7.02677	7.25496	6.96458	6.95818	7.18684	6.81886	6.9562	7.33096	7.10977	7.30132	7.52953	6.99064
201490_s_at	PPIF	ENSG00000108179	Hs.381072	4.39469	4.26764	4.5667	4.93025	3.97562	3.79459	4.50977	4.94408	3.60551	4.91594	3.91259	4.77485	4.86442	5.45194	5.11938	5.59817	6.17494	4.78495	5.5278	6.08195	4.95716	5.70956	6.33967	5.54323
201491_at	AHSA1	ENSG00000100591	Hs.204041	5.9759	5.9698	6.00453	5.96049	6.03667	6.13698	6.04678	6.02442	6.14465	6.29426	6.24879	6.65776	6.66121	6.50781	6.42737	6.46369	6.4597	6.31877	6.5562	6.35481	6.60072	6.56027	6.58463	6.52555
201492_s_at	RPL41	ENSG00000198637	Hs.112553	11.3484	11.2293	11.2992	11.269	11.3438	11.2904	11.3084	11.3181	11.3634	11.3414	11.3735	11.2952	11.2288	11.1291	11.23	11.2256	11.1915	11.2391	11.0873	10.9958	11.1329	11.0368	10.9554	11.1247
201493_s_at	PUM2	ENSG00000055917	Hs.467824	6.84596	6.44435	6.48455	6.66298	6.68361	6.03849	6.16843	6.52139	6.52396	6.12888	6.23327	5.83192	5.7869	5.74206	6.28481	6.10704	6.06117	5.76209	5.78786	5.68035	6.1194	5.84966	5.82505	6.1485
201494_at	PRCP	ENSG00000137509	Hs.523936	6.85411	6.89378	6.95673	6.88582	6.82471	6.6915	6.90106	6.69554	6.67847	6.37114	6.68376	6.38469	6.3519	6.27803	6.73268	6.42103	6.69004	6.63489	6.76988	6.48936	6.22881	6.39449	5.85012	6.39383
201495_x_at	MYH11	ENSG00000133392	Hs.460109	1.11515	1.31707	1.24693	1.11536	1.33292	1.2545	1.48287	1.30663	1.45086	1.3106	0.999474	1.54727	1.37475	1.48545	1.32933	1.38026	1.33488	1.34375	1.21937	1.47586	1.36038	1.46653	1.35147	1.30956
201496_x_at	MYH11	ENSG00000133392	Hs.460109	1.07194	1.22005	0.968465	1.07317	1.01983	1.10382	0.869535	1.05089	1.05475	1.31386	1.11063	1.13589	1.24586	1.27967	1.33668	1.258	1.40472	1.13451	0.971348	1.44708	1.22839	1.14157	1.29502	1.32941
201497_x_at	MYH11	ENSG00000133392	Hs.460109	1.11423	1.48138	1.49929	1.21788	1.58733	1.34846	1.45122	1.49183	1.52005	1.68328	1.63504	1.3045	1.49929	1.75666	1.47944	1.34375	1.30955	1.60322	1.54714	1.66123	1.52998	1.40939	1.5679	1.62202
201498_at	USP7	ENSG00000187555	Hs.706830	6.91952	6.79612	6.96801	6.89993	6.86767	7.02898	6.91823	6.96107	7.36726	6.98948	7.16572	6.73783	6.76883	6.67215	6.66519	6.61477	6.60639	6.68327	6.49998	6.36927	6.7149	6.66135	6.53307	6.67742
201499_s_at	USP7	ENSG00000187555	Hs.706830	5.39474	5.43258	5.5578	5.47235	5.23674	5.3332	5.50876	5.56249	5.42095	5.45858	5.47695	5.50188	5.34656	5.38878	5.32541	5.65329	5.53209	5.44875	5.55548	5.47444	5.31367	5.58876	5.43215	5.53313
201500_s_at	PPP1R11	ENSG00000112498 /// ENSG00000204619	Hs.82887	6.62813	6.67364	6.69603	6.87513	6.88394	6.66712	6.86961	6.89241	6.69959	6.61916	6.8526	7.10785	7.0031	6.75217	6.89536	6.94541	6.92437	6.81821	7.13227	7.04827	6.9265	7.18865	6.98607	6.97039
201501_s_at	GRSF1	ENSG00000132463	Hs.309763	4.22391	4.13081	4.41671	4.28931	4.08288	4.21913	4.1434	4.16836	4.41066	3.89701	4.29865	4.24465	4.2589	4.08044	4.48868	4.32018	4.1333	4.18272	4.18658	3.87771	4.40633	4.38633	3.95852	4.36231
201502_s_at	NFKBIA	ENSG00000100906	Hs.81328	7.46677	7.52352	7.31157	7.65959	7.38238	7.7842	7.89249	7.60412	7.24837	7.4952	7.74842	7.79093	8.01368	7.92699	7.76244	7.82689	8.06275	7.77966	8.27001	8.72185	8.31337	8.35489	8.23193	7.93732
201503_at	G3BP1	ENSG00000145907	Hs.587054	6.76145	6.52599	6.80391	6.61187	6.70074	6.68705	6.51891	6.51008	6.73048	6.31874	6.50502	7.16536	6.97435	6.85604	7.19935	7.11901	6.65409	6.7822	6.93669	6.72197	7.00384	6.98317	6.69311	7.09186
201504_s_at	TSN	ENSG00000211460	Hs.75066	4.296	4.32236	3.68414	4.01563	3.88113	3.72088	4.03943	4.2616	4.26247	4.62822	4.03824	4.46515	4.89896	4.66659	4.75664	5.02225	4.86265	4.56989	4.89791	4.71137	4.40848	4.53282	5.2161	4.49053
201505_at	LAMB1	ENSG00000091136	Hs.650585	5.5734	5.06742	5.16783	5.21973	5.65646	5.25968	4.66447	5.53486	5.40454	5.54581	5.50868	4.99263	5.08878	4.87116	5.0262	5.46517	5.24474	5.25878	4.07451	3.45892	5.0757	4.67172	4.8845	5.10487
201506_at	TGFBI	ENSG00000120708	Hs.369397	8.27134	7.40251	7.69116	7.87177	7.46221	7.62091	7.47783	8.23682	7.90392	7.86587	8.3573	6.73977	6.82068	6.63034	6.76419	6.46079	6.44598	7.04021	6.16844	6.72116	6.22022	6.45907	6.91345	6.63278
201507_at	PFDN1	---	Hs.483564	4.41372	4.47289	4.32794	4.39397	4.54229	4.57107	4.63596	4.61373	4.62023	4.53722	4.61841	4.65066	4.79718	4.56195	4.70568	4.57444	4.77242	4.61183	4.63274	4.36226	4.4763	4.46008	4.56902	4.46569
201508_at	IGFBP4	ENSG00000141753	Hs.462998	5.01237	5.23929	5.77239	5.17948	5.48219	5.88928	5.62636	4.45483	4.8955	4.59761	4.46632	5.82982	7.37587	7.61106	7.59498	7.74269	7.71927	7.62501	7.66577	7.234	7.57791	7.66294	6.29426	6.59713
201509_at	IDH3B	ENSG00000101365	Hs.436405	4.84816	4.92293	5.06594	5.16017	4.87629	5.05054	5.27117	4.96449	4.93335	5.18832	5.17002	5.30583	5.22124	5.14595	5.1533	5.13221	5.34629	5.39736	5.38922	5.46561	5.29019	5.4838	5.22948	5.26812
201510_at	ELF3	---	Hs.67928	2.33861	2.7301	2.39144	2.54628	2.41372	2.53827	2.84513	2.47675	2.4341	2.0241	2.27521	2.70572	2.9304	3.40342	2.55092	2.93017	2.89776	2.91732	2.85999	3.2528	3.89666	3.74532	3.87592	3.4428
201511_at	AAMP	ENSG00000127837	Hs.83347	5.62704	5.72135	5.66554	5.78706	5.73221	5.61581	5.85232	5.76103	5.44741	5.83774	5.73131	5.56926	5.73635	5.90301	5.79353	5.9214	5.96814	5.71039	6.21083	6.19125	5.80065	5.85957	5.89939	5.7919
201512_s_at	TOMM70A	ENSG00000154174	Hs.227253	4.27215	4.40239	4.19468	4.31057	4.50432	4.09969	4.46695	4.26191	4.53855	4.37125	4.33895	5.0451	4.77036	4.96417	5.00055	4.82576	4.97006	4.53972	4.76857	4.85112	4.78906	4.6748	5.26913	5.05519
201513_at	TSN	ENSG00000211460	Hs.75066	3.49001	3.17935	3.29215	3.30427	3.43518	3.2228	3.27573	3.0359	3.50878	2.78134	3.39081	3.40036	3.09442	2.6	3.43623	3.0893	2.73745	3.47452	3.23999	2.47755	3.42631	3.08795	3.30332	3.10662
201514_s_at	G3BP1	ENSG00000145907	Hs.587054	4.45222	4.08256	4.24549	3.94843	4.32703	3.92097	3.99176	4.17399	3.35613	3.89858	3.79815	4.6253	3.80111	3.78146	5.02527	4.22876	4.32752	4.15263	4.25434	4.39516	3.86789	4.3209	4.39778	4.2306
201515_s_at	TSN	ENSG00000211460	Hs.75066	6.57316	6.53746	6.59838	6.451	6.49852	6.61421	6.53821	6.51276	6.54518	6.30593	6.50291	6.57903	6.40199	6.46777	6.82117	6.58249	6.29143	6.45101	6.53624	6.31687	6.57461	6.57124	6.24651	6.64621
201516_at	SRM	ENSG00000116649	Hs.76244	4.66659	4.70397	4.96131	4.51902	4.65595	4.82696	4.85093	4.44815	4.58379	4.61442	4.91627	5.93075	5.81186	5.62332	5.86286	5.80092	5.67948	5.60496	6.1086	5.79663	5.96726	6.10523	5.94177	5.66772
201517_at	NCBP2	ENSG00000114503	Hs.591671	4.67297	4.48956	4.61775	4.46178	4.55856	4.41428	4.50063	4.3555	4.63791	4.25689	4.41596	4.47339	4.45915	4.42174	4.72046	4.54672	4.61344	4.48524	4.32652	4.01749	4.40496	4.4008	4.48792	4.5308
201518_at	CBX1	ENSG00000108468	Hs.77254	5.95014	6.14004	6.07168	6.13063	6.15358	5.89452	5.79046	6.02008	6.16655	6.02572	5.96442	5.94747	5.931	5.56446	5.64608	5.94568	5.91011	5.93661	5.61106	5.20987	5.71435	5.69959	5.75835	5.90441
201519_at	TOMM70A	ENSG00000154174	Hs.227253	5.65365	5.70078	5.94659	5.77209	5.65646	5.71643	5.73352	5.67521	6.01961	5.65394	5.90746	6.12421	5.97814	5.64389	6.03409	6.01023	5.88651	5.85853	5.98683	5.66741	5.96726	6.00684	5.68504	6.10091
201520_s_at	GRSF1	ENSG00000132463	Hs.309763	5.70212	5.45937	5.70797	5.69758	5.65701	5.57896	5.81184	5.812	5.66354	5.48402	5.70367	5.72403	5.70911	5.56337	6.05107	5.86863	5.836	5.63869	5.94154	5.78343	5.74337	5.90628	5.64356	5.81776
201521_s_at	NCBP2	ENSG00000114503	Hs.591671	1.88632	1.9694	2.06976	2.04625	1.8671	1.8671	1.60606	1.59824	1.68761	1.61179	1.9615	2.36511	1.91248	2.19855	2.00015	2.06008	2.60286	2.06432	2.07701	2.16506	1.87544	1.99689	2.29851	2.00341
201522_x_at	SNRPN /// SNURF	ENSG00000128739	Hs.555970	5.05849	5.36564	5.40118	5.26126	5.29134	5.18218	5.37017	5.34747	5.35512	5.35494	5.17081	4.9391	4.9888	4.94368	4.674	4.71756	4.96909	5.0355	4.87022	4.71673	4.57002	4.59521	4.65124	4.56646
201523_x_at	UBE2N	ENSG00000177889	Hs.524630	5.72608	5.66423	5.72174	5.646	5.49155	5.86639	5.64069	5.92243	5.61781	6.13936	5.87331	6.90164	7.00294	6.94229	6.23181	6.80088	6.97219	6.52303	6.64056	6.68923	6.60565	6.66827	7.08392	6.56822
201524_x_at	UBE2N	ENSG00000177889	Hs.524630	7.17681	7.33522	7.18397	7.15292	7.02637	7.41202	7.3036	7.32277	7.29329	7.48873	7.21116	8.08497	8.04856	8.19806	7.69744	7.92152	7.94044	7.93603	7.96954	7.85149	7.91811	7.87142	8.21033	7.9907
201525_at	APOD	ENSG00000189058	Hs.522555	4.00625	3.91653	3.41723	4.55758	4.93837	4.08882	3.95777	4.46618	4.93767	5.04476	4.62997	2.74414	3.31637	3.45583	3.4578	3.54518	3.57751	4.02319	3.50224	3.07997	4.00161	3.24385	3.45131	3.4925
201526_at	ARF5	ENSG00000004059	Hs.653202	6.30259	6.52093	6.56111	6.4835	6.33923	6.6545	6.51998	6.59652	6.42033	6.66426	6.49352	6.70881	6.77589	6.79524	6.42943	6.48575	6.60229	6.6692	6.72299	7.1209	6.61018	6.63377	6.77823	6.53915
201527_at	ATP6V1F	ENSG00000128524	Hs.78089	6.23898	6.21598	6.42444	6.39655	6.37774	6.48895	6.38353	6.45727	6.31738	6.65784	6.51999	6.41278	6.60305	6.35791	5.97311	6.29426	6.44951	6.3149	6.44201	6.41112	6.2625	6.32614	6.42473	6.17856
201528_at	RPA1	ENSG00000132383	Hs.461925	6.65396	6.62299	6.69246	6.61394	6.56855	6.77322	6.69447	6.55834	6.48979	6.3122	6.63467	6.9646	6.84157	6.49317	7.04016	6.80896	6.69534	6.88103	7.01779	6.76329	6.56203	6.67347	6.2033	6.60023
201529_s_at	RPA1	ENSG00000132383	Hs.461925	5.2178	5.18156	5.32807	5.31373	5.06476	4.92845	5.30725	5.08486	5.07312	4.92935	5.16914	5.39445	5.36918	5.29237	5.62493	5.31146	5.39521	5.23363	5.76227	5.3359	4.91836	5.27021	4.84451	5.15299
201530_x_at	EIF4A1	ENSG00000161960	Hs.129673	9.027	8.87896	8.96264	8.85385	8.94489	9.03486	9.11046	8.90618	9.005	9.13158	9.04198	9.85792	9.92726	9.85775	9.7165	9.95573	9.99509	9.74278	10.0368	9.98066	9.86382	10.0202	10.1374	9.87839
201531_at	ZFP36	ENSG00000128016	Hs.534052	6.53497	6.51901	6.40629	6.51736	6.2935	6.26202	6.5357	6.23834	6.58767	6.52437	6.32674	7.24486	6.97983	7.41295	7.2297	7.1935	7.54975	7.03504	7.36011	7.86703	7.81218	8.01433	7.57231	7.41722
201532_at	PSMA3	ENSG00000100567	Hs.558799	7.0689	7.01355	6.99048	7.12376	6.96304	7.07615	6.90031	7.05386	7.21824	7.14432	7.03669	7.77512	7.9669	7.89812	7.49286	7.85437	7.81499	7.66728	7.66839	7.36026	7.72821	7.70322	8.09927	7.55567
201533_at	CTNNB1	ENSG00000168036	Hs.476018	8.476	8.21984	8.27373	8.18184	8.49087	8.05524	8.05801	8.24639	8.4885	8.42032	8.17857	8.05422	8.12595	8.12112	8.4422	8.45177	7.96531	8.06787	8.1439	8.1328	8.15582	8.04939	8.21335	8.27524
201534_s_at	UBL3	ENSG00000122042	Hs.145575	6.85116	6.19815	6.44574	6.44116	6.46494	6.23231	5.82682	6.59261	6.48647	6.52456	6.55868	5.84813	5.96465	5.7702	6.32406	5.98563	6.10361	5.90245	5.53476	5.5762	6.05599	6.06818	5.84652	5.94629
201535_at	UBL3	ENSG00000122042	Hs.145575	6.35371	6.02285	6.13512	6.07818	6.18146	5.70567	5.63444	6.11915	6.38818	6.3739	6.26966	5.51019	5.61838	5.60121	5.62193	5.57988	5.76486	5.76912	5.30191	4.47986	5.68457	5.56673	5.48198	5.64702
201536_at	DUSP3	ENSG00000108861	Hs.181046	5.34442	5.40055	5.5541	5.63769	5.56184	5.60332	5.4602	5.40296	5.34797	5.33574	5.54457	5.49077	5.34806	5.5491	5.45971	5.47848	5.44297	5.4444	5.36589	5.32897	5.54632	5.5264	5.39186	5.34924
201537_s_at	DUSP3	ENSG00000108861	Hs.181046	2.12675	2.11273	1.95325	1.8518	1.84815	2.27892	2.19093	2.09375	2.0106	2.11998	2.1966	2.79556	2.62108	2.70436	2.66739	2.61397	2.67865	2.77885	2.79488	2.67988	2.85443	2.84266	2.71846	2.77885
201538_s_at	DUSP3	ENSG00000108861	Hs.181046	1.35317	1.39885	1.612	1.30191	1.54441	1.25422	1.70268	1.36491	1.32964	1.51055	1.40403	1.42559	1.42338	1.7871	1.86173	1.48654	1.89607	1.58233	1.89607	1.78136	1.59234	1.64767	2.0593	1.48741
201539_s_at	FHL1	ENSG00000022267	Hs.435369	3.13773	2.43501	2.08302	2.52286	2.88354	1.42558	2.20998	2.46219	1.73987	1.97837	1.78687	1.4382	1.74902	1.59714	2.30992	2.15983	2.16118	1.57062	1.94382	1.92701	1.86456	1.5538	1.60993	2.08139
201540_at	FHL1	ENSG00000022267	Hs.435369	7.95001	7.57985	7.53894	7.49569	7.91666	7.33879	7.53676	7.3404	7.56067	7.47748	7.37961	5.94007	6.57543	7.05824	7.10011	6.49818	6.63122	6.98807	6.72172	6.20767	6.36962	6.59465	5.85597	6.80361
201541_s_at	ZNHIT1	ENSG00000106400 /// ENSG00000219716	Hs.211079	5.52824	5.55388	5.71906	5.73912	5.63384	5.87184	5.85235	5.66386	5.6731	5.66053	5.61096	5.94007	5.93585	5.85923	5.66808	5.65125	5.69817	5.81628	5.92136	5.89075	5.96083	5.93725	5.65467	5.56473
201542_at	SAR1A	ENSG00000079332	Hs.499960	7.08241	7.06264	7.26155	7.05337	7.10074	7.12463	7.06936	6.91752	7.24032	6.84068	7.10871	6.76793	6.9858	6.72335	7.02765	6.92867	6.72781	6.86269	6.85784	6.50614	6.89889	6.89419	6.6212	6.77602
201543_s_at	SAR1A	ENSG00000079332	Hs.499960	4.43137	4.41744	4.53012	4.34525	4.38312	4.30589	4.61846	4.41089	4.6848	4.53176	4.32952	5.66003	5.75931	5.52079	5.36585	5.51166	5.49015	5.56945	5.45919	5.28156	5.36186	5.28103	6.03119	5.20713
201544_x_at	PABPN1	ENSG00000100836	Hs.707712	7.57105	7.67603	7.47417	7.53474	7.5919	7.64979	7.59768	7.67579	7.81726	7.74032	7.68179	7.66329	7.69808	7.69886	7.67002	7.62612	7.64062	7.56368	7.74166	7.59588	7.63261	7.63134	7.85674	7.52702
201545_s_at	PABPN1	ENSG00000100836	Hs.707712	5.13087	5.18216	5.07708	4.88219	5.16311	5.25508	5.1161	5.17248	5.37041	5.39034	5.16255	5.22884	5.27308	5.37379	4.77323	5.11449	5.24288	5.27894	4.95848	5.19519	5.0361	4.93668	5.40873	5.0327
201546_at	TRIP12	ENSG00000153827	Hs.591633	6.40929	6.34845	6.34163	6.38782	6.27203	6.04922	6.42944	6.42031	6.23852	6.14422	6.24694	6.61687	6.49687	6.43586	6.67618	6.63335	6.61213	6.48884	6.66612	6.54285	6.69509	6.78617	6.30932	6.49079
201547_at	KDM5B	ENSG00000117139	Hs.443650	0.603153	1.09799	0.816632	0.636954	0.881227	0.729025	0.807526	0.809877	0.847686	0.928425	1.01438	0.71239	0.775893	0.777978	0.949716	0.820438	0.91252	0.891083	0.770905	1.02682	0.602354	0.911879	1.58147	0.747662
201548_s_at	KDM5B	ENSG00000117139	Hs.443650	5.99708	5.6785	5.76724	5.88197	5.88197	5.60453	5.8874	5.98289	5.51245	5.62035	5.81007	5.788	5.36444	5.4074	5.87399	5.63121	5.78784	5.48707	5.73994	5.95041	5.74794	5.92517	5.62713	5.88445
201549_x_at	KDM5B	ENSG00000117139	Hs.443650	6.49172	6.23484	6.3812	6.26489	6.35387	5.98072	6.41474	6.45728	6.54006	6.03983	6.44912	5.7881	5.56964	5.64002	6.13956	5.7103	5.77766	5.77125	5.93525	5.95804	5.91151	6.08345	5.41958	6.01428
201550_x_at	ACTG1	ENSG00000184009	Hs.514581	10.9149	10.8682	10.8055	10.8412	10.797	10.7917	10.9357	10.7924	10.707	10.6714	10.7615	10.9963	10.848	10.9098	11.0774	10.994	11.0739	11.0749	11.2143	11.1844	11.0218	11.1374	11.0538	11.1252
201551_s_at	LAMP1	ENSG00000185896	Hs.494419	4.23267	4.78507	4.21	4.52422	4.17251	3.70334	4.7708	4.21743	3.00027	4.20821	4.23718	3.68336	2.80634	3.39358	4.34263	4.19621	4.48928	3.66179	4.94355	5.06603	3.45635	4.29455	4.12038	4.28893
201552_at	LAMP1	---	Hs.494419	8.12668	8.12026	8.30689	8.06784	8.04184	8.21633	8.17994	8.06424	7.94996	7.9365	8.14473	7.81368	7.93292	7.84447	7.63276	7.68611	7.75755	7.87645	7.98975	7.96671	7.66013	7.7101	7.50308	7.73052
201553_s_at	LAMP1	ENSG00000185896	Hs.494419	9.60306	9.75032	9.86524	9.7235	9.69039	9.73912	9.76257	9.69024	9.84293	9.62666	9.74322	9.52674	9.4817	9.32005	9.41952	9.26227	9.29516	9.40946	9.46558	9.48679	9.25122	9.26577	8.96584	9.3024
201554_x_at	GYG1	ENSG00000163754	Hs.477892	4.42449	4.6784	4.68931	4.79101	4.55932	4.09193	4.42009	4.55134	4.1067	4.26844	4.52456	4.67716	4.65709	4.45962	5.14987	5.0892	5.13959	4.69898	5.27449	5.05626	4.36507	4.99257	4.73085	4.86042
201555_at	MCM3	ENSG00000112118	Hs.179565	4.59727	4.61286	4.37	4.60123	4.39298	4.61356	4.58406	4.29862	4.14052	4.2493	4.35236	6.03665	5.68229	5.45898	5.60599	5.94085	5.6999	5.74014	6.05131	5.42561	5.18326	5.15551	5.4526	5.27794
201556_s_at	VAMP2	ENSG00000179036 /// ENSG00000220205	Hs.25348	2.99901	2.8714	2.76054	3.13398	2.83666	3.01714	2.91611	3.04736	2.76054	3.0565	2.95889	2.63957	2.41379	2.80721	3.07017	2.67933	2.87323	2.48048	2.83222	2.92875	2.76705	2.9355	2.94538	2.85077
201557_at	VAMP2	ENSG00000220205	Hs.25348	3.76586	4.04262	4.02285	3.96559	3.89297	3.82315	4.0706	3.93082	4.41089	4.45446	4.32952	3.46324	3.79177	3.84058	3.43623	3.57699	3.46327	3.77652	3.9483	3.84311	3.88827	3.54383	3.85174	3.23094
201558_at	RAE1	ENSG00000101146	Hs.371698	6.38627	6.29178	6.34323	6.32308	6.11313	6.38843	6.50468	6.38345	6.26887	6.12888	6.45173	6.52983	6.53415	6.31677	6.55572	6.50332	6.3971	6.48157	6.66741	6.38624	6.27934	6.5113	6.21465	6.34166
201559_s_at	CLIC4	ENSG00000169504	Hs.440544	1.31987	1.0389	1.12288	1.20425	1.38393	1.10253	1.3655	1.31793	0.644603	1.39097	0.972429	1.53559	1.33512	1.5211	1.79317	1.58425	1.67764	1.30207	1.45157	1.46982	1.50734	1.90105	1.79734	1.39744
201560_at	CLIC4	ENSG00000169504	Hs.440544	6.50868	6.73721	6.8049	6.68544	6.89388	6.15268	6.3802	6.39297	6.32164	5.78885	5.79051	6.14384	6.69735	6.605	7.07319	7.06588	6.78562	6.70881	6.76065	6.37717	7.03383	6.94131	6.38577	6.80361
201561_s_at	CLSTN1	ENSG00000171603	Hs.29665	7.42621	7.38462	7.73849	7.56964	7.70503	7.5931	7.53536	7.39822	7.55923	7.4	7.38608	7.22903	7.09462	6.89084	7.1487	6.97669	7.24456	7.27473	7.21298	7.00495	6.82061	6.87451	6.63441	6.87858
201562_s_at	SORD	ENSG00000140263	Hs.633539	6.22926	5.72295	5.8931	5.72291	5.75072	6.39183	5.86263	6.206	5.3611	6.0645	5.74593	5.95709	5.47977	5.22826	5.85318	5.24942	5.43328	5.53407	5.72363	5.75007	5.18122	5.47615	5.14871	5.37388
201563_at	SORD	ENSG00000140263	Hs.633539	7.62891	7.34158	7.38938	7.23357	7.1443	7.80193	7.87267	7.67418	7.61087	7.49677	7.43421	7.554	7.28908	7.28225	7.41151	6.99988	7.11685	7.42563	7.64479	7.5927	7.05422	7.05793	6.95881	7.21398
201564_s_at	FSCN1	ENSG00000075618	Hs.118400	4.53016	4.83128	4.89589	4.59298	5.04485	5.02553	4.87056	4.24614	4.61515	4.63689	4.17165	5.91768	5.88115	6.31053	5.95388	6.19917	6.19764	5.87158	6.37583	6.4642	6.52091	6.4902	6.48642	5.92752
201565_s_at	ID2	ENSG00000115738	Hs.180919	8.29427	7.81256	8.20045	7.95452	8.13778	7.96326	7.40441	7.79446	8.12265	7.86814	8.12166	6.8077	7.34559	7.36523	7.22052	6.9225	6.8801	7.35658	6.88518	7.33227	7.495	7.31072	7.09327	7.16062
201566_x_at	ID2	---	Hs.180919	5.90306	5.08363	5.54114	5.58061	5.47997	5.28117	5.07455	5.23976	5.74884	5.37643	5.41579	4.30803	5.0313	5.01494	4.89809	4.57742	4.63791	4.99436	4.59849	4.83865	5.37146	4.97856	5.08029	5.02531
201567_s_at	GOLGA4	ENSG00000144674	Hs.344151	7.20539	6.83345	6.91468	6.97784	7.00821	6.66179	6.28003	7.18716	6.98537	6.74224	7.06164	6.48943	6.50205	6.45979	6.81406	6.7019	6.64155	6.68514	6.02166	5.51158	6.58077	6.41363	6.27498	6.65991
201568_at	UQCRQ	ENSG00000164405	Hs.146602	7.64365	7.62664	7.69717	7.78021	7.84321	7.8808	7.83063	7.61584	7.60911	7.80929	7.84978	8.44704	8.46583	8.16027	8.16455	8.23061	8.19585	8.38315	8.03864	7.90925	8.04319	7.98843	8.0764	8.16103
201569_s_at	SAMM50	ENSG00000100347	Hs.505824	5.32281	5.25641	4.99499	5.06191	5.2491	5.40765	5.49053	5.39122	5.12888	5.20425	5.32281	5.81857	5.81012	5.45194	5.85778	5.54799	5.51028	5.58367	5.92435	5.68711	5.58367	5.73418	5.73641	5.36128
201570_at	SAMM50	ENSG00000100347	Hs.505824	5.20417	4.99325	5.12527	5.1168	4.95693	4.94355	5.19621	5.03041	4.83401	5.04475	5.07602	5.37307	5.03722	5.08304	5.4542	5.29731	5.39588	5.19064	5.48082	5.47889	5.10461	5.46388	5.27984	5.3942
201571_s_at	DCTD	ENSG00000129187	Hs.183850	3.55224	3.66786	3.60388	3.68099	3.55974	2.67308	3.06897	3.27704	2.82995	3.29064	2.76988	3.58548	3.71028	3.49509	4.19744	4.27436	4.60607	3.60201	4.58531	4.39046	3.76737	3.93425	3.98388	4.09889
201572_x_at	DCTD	ENSG00000129187	Hs.183850	4.44816	4.67674	4.76914	4.62052	4.66023	4.48786	4.58302	4.43764	4.74255	4.48355	4.37924	4.87074	4.71902	4.83721	5.06345	4.91444	5.24869	4.90747	5.23209	5.16392	4.88994	5.20509	4.96844	4.90619
201573_s_at	ETF1	ENSG00000120705	Hs.483494	6.00038	5.96199	5.99573	5.88376	5.73722	6.02659	6.14704	5.85914	5.97612	5.82508	5.82364	6.56512	6.38381	6.31687	6.58107	6.38848	6.25938	6.3569	6.35076	6.22713	6.35122	6.43251	6.19655	6.40345
201574_at	ETF1	ENSG00000120705	Hs.483494	6.67979	6.65265	6.82768	6.75727	6.69834	6.81244	6.76125	6.86085	6.91805	7.01372	6.97023	6.86343	7.01798	6.92559	6.65059	6.92069	6.96996	6.75866	6.78438	6.47933	6.81025	6.79024	7.03592	6.85918
201575_at	SNW1	ENSG00000100603	Hs.445498	6.14892	5.89123	6.00076	6.09488	6.09548	6.19318	6.07085	6.26688	6.20092	6.18241	6.15353	6.05966	6.00799	5.98541	5.98569	6.15523	6.16668	6.12045	5.80231	5.42561	6.0134	5.92537	5.77448	6.02978
201576_s_at	GLB1	ENSG00000170266	Hs.443031	4.87208	4.96323	5.05508	5.03009	5.00151	4.88461	5.00287	4.82576	4.87208	4.81557	4.84767	4.73295	4.70518	4.72998	5.00698	4.81786	4.91278	5.00778	5.0742	5.03911	4.87965	5.05287	4.56305	4.6866
201577_at	NME1	ENSG00000011052	Hs.463456	6.30596	6.30433	6.57824	6.45481	6.32435	6.65206	6.53821	6.30598	6.15508	6.52867	6.51891	7.82988	7.8244	7.43626	7.39553	7.53965	7.46071	7.51411	7.66889	7.49404	7.38311	7.66415	7.55764	7.38805
201578_at	PODXL	ENSG00000128567	Hs.690098	0.96088	1.15373	0.833523	1.16952	1.43591	1.38934	0.939836	1.11856	1.19177	1.18034	1.07492	1.12476	0.988307	1.14425	1.04501	0.928546	0.955317	2.11762	1.05544	1.41186	0.965634	1.08676	1.67736	1.07202
201579_at	FAT1	ENSG00000083857	Hs.481371	6.20528	6.43474	6.55429	6.42556	6.12394	5.92844	6.27498	6.31464	6.33085	6.3406	5.92515	6.37518	6.16279	6.29639	6.54748	6.29639	6.29212	6.39256	6.43422	6.5197	6.37729	6.42122	6.25595	6.34395
201580_s_at	TMX4	ENSG00000125827	Hs.169358	3.61453	3.5778	3.77602	3.51867	3.66877	3.31276	3.48244	3.60833	3.01952	2.98163	3.35456	3.76647	3.84651	3.68584	4.22552	4.27672	3.94608	3.64807	3.62483	3.51841	3.84779	4.42945	3.37866	3.75249
201581_at	TMX4	ENSG00000125827	Hs.169358	5.44979	5.42574	5.43681	5.36463	5.33076	4.98966	5.16906	4.98845	5.38045	4.84068	4.82913	4.56343	4.86997	4.86656	5.28932	4.89688	4.99227	4.98193	4.95853	4.13688	5.18454	5.24562	4.14738	4.96572
201582_at	SEC23B	ENSG00000101310	Hs.369373	2.90295	2.88859	3.07591	3.15687	3.09451	2.97114	3.29058	3.19131	3.15523	2.87699	3.184	3.45414	3.56053	3.46445	3.70905	3.46654	3.10961	3.12951	3.31296	3.03866	3.63675	3.79354	3.50915	3.54385
201583_s_at	SEC23B	ENSG00000101310	Hs.369373	4.71456	4.54284	4.71257	4.72263	4.81408	4.37099	4.61043	4.67884	4.54284	4.73719	4.69475	5.28387	4.94071	5.11524	5.34243	5.24618	5.22494	4.98164	5.3384	5.11608	5.30846	5.5221	5.27118	5.11209
201584_s_at	DDX39	ENSG00000123136	Hs.311609	5.75954	5.82868	5.77624	5.86355	5.87096	6.07028	6.08451	5.92362	5.75859	5.85036	6.15144	6.78914	6.40964	6.44538	6.60024	6.64132	6.6598	6.40875	6.8799	6.672	6.46806	6.81511	6.61074	6.45656
201585_s_at	SFPQ	ENSG00000116560	Hs.355934	6.09289	6.19751	6.18826	6.15695	6.01958	5.95962	5.85113	6.01101	6.01532	6.20814	6.08398	6.48484	6.44642	6.37718	6.56115	6.70309	6.61183	6.33781	6.44539	6.47103	6.4088	6.74383	6.81324	6.79362
201586_s_at	SFPQ	ENSG00000116560	Hs.355934	7.30866	7.08292	7.36619	7.1921	7.16771	7.25375	7.09255	7.0337	7.22584	6.91726	7.10756	7.58584	7.67743	7.35005	7.74977	7.69771	7.48767	7.33596	7.45571	7.2872	7.70856	7.80308	7.48212	7.74027
201587_s_at	IRAK1	ENSG00000184216	Hs.522819	5.65275	5.79782	5.7525	5.75325	5.50932	5.96726	6.06967	5.74364	5.52534	5.61507	5.70947	6.46474	6.53366	6.46161	6.414	6.33219	6.24245	6.3486	6.67583	6.57747	6.48856	6.83204	6.29179	6.33734
201588_at	TXNL1	ENSG00000091164	Hs.114412	7.55963	7.45144	7.53122	7.49671	7.50971	7.44118	7.39244	7.50259	7.66451	7.62667	7.61275	7.91117	7.96944	7.87126	7.88984	7.94209	7.91341	7.80997	7.8471	7.5893	7.86472	7.87663	8.06259	7.84989
201589_at	SMC1A	ENSG00000072501	Hs.211602	6.14667	6.02947	6.19494	5.93753	6.02648	6.08419	5.98348	6.06816	6.15635	5.71523	5.86228	6.31849	6.30914	6.0651	6.28829	6.19109	5.90564	6.00949	6.30722	5.99843	6.24113	6.03764	5.73523	6.14415
201590_x_at	ANXA2	ENSG00000182718	Hs.511605	10.5046	10.4856	10.4918	10.4345	10.3908	10.2701	10.4145	10.4885	10.3172	10.3924	10.5061	10.7334	10.7157	10.6167	10.6547	10.6837	10.7004	10.7193	10.6573	10.5826	10.6763	10.8167	10.7514	10.6737
201591_s_at	NISCH	ENSG00000010322	Hs.435290	7.58295	8.05847	7.92964	7.89888	7.92343	7.8598	8.09834	7.92004	7.9324	7.99018	8.0926	7.29586	7.08105	7.01317	6.95233	7.1504	7.34211	7.44419	7.19775	7.10788	6.72534	6.86704	6.76633	7.12198
201592_at	EIF3H	ENSG00000147677	Hs.492599	7.5897	7.39896	7.13166	7.4644	7.52767	7.46231	7.37333	7.47052	7.62899	7.66495	7.61778	7.58231	7.59005	7.47244	7.40388	7.58324	7.53796	7.53918	7.22614	6.89058	7.39063	7.20875	7.55169	7.37386
201593_s_at	ZC3H15	ENSG00000065548	Hs.368598	7.65227	7.62742	7.68496	7.51412	7.61648	7.76733	7.14885	7.53804	7.56265	7.66616	7.63936	7.57617	7.52334	7.32915	7.40733	7.44563	7.47386	7.33114	6.65756	6.22356	7.17562	7.09906	7.22302	7.38363
201594_s_at	PPP4R1	ENSG00000154845	Hs.719096	7.20776	7.04331	7.1443	7.19641	6.91092	7.12155	7.32154	7.06043	7.13329	6.93257	7.20014	7.81164	7.57899	7.72418	7.80044	7.71876	7.61699	7.51625	7.83722	7.99849	8.17771	8.21421	7.80372	7.83696
201595_s_at	ZC3H15	ENSG00000065548	Hs.368598	6.08245	5.82909	5.94401	5.7691	5.851	5.76414	5.31935	5.97301	6.12196	6.04189	5.89564	5.85957	5.77251	5.75945	5.7425	5.92619	6.0596	5.64332	5.03512	4.83545	5.90182	5.3864	5.79513	5.9783
201596_x_at	KRT18	ENSG00000111057	Hs.406013	1.76227	2.03065	1.88461	2.06008	1.61495	1.80817	1.65809	2.00477	1.79734	2.59941	1.83756	1.81211	2.09426	1.99342	1.98459	1.94628	2.10141	2.19384	2.03205	2.20707	2.52043	2.18302	2.72722	2.55917
201597_at	COX7A2	ENSG00000112695	Hs.70312	8.185	7.95052	8.18846	8.11158	8.23674	8.37867	8.10128	7.94509	8.28338	8.22526	8.16534	8.68042	8.67454	8.56835	8.39293	8.44845	8.32423	8.48583	8.43159	8.32283	8.56842	8.2992	8.48697	8.40934
201598_s_at	INPPL1	ENSG00000165458	Hs.523875	3.84073	4.18705	4.37773	4.22654	3.98985	4.20514	4.13663	4.08568	4.04291	3.86852	4.24873	3.81766	3.84383	3.78119	3.86852	4.0303	3.97532	4.06251	4.08592	3.80972	3.82044	4.00804	3.70697	3.78554
201599_at	OAT	ENSG00000065154	Hs.523332	8.49448	8.35374	8.70554	8.40477	8.49553	8.27549	8.24268	8.25932	8.25946	8.04684	8.27053	8.01057	7.98832	7.62256	8.16162	7.9991	8.00481	8.04473	8.00516	7.62897	7.83509	7.7041	7.50252	7.83089
201600_at	PHB2	---	Hs.504620	7.23941	7.17277	7.22497	7.23169	7.23041	7.43543	7.38804	7.17982	7.38584	7.4841	7.3393	7.8532	7.70893	7.7322	7.62812	7.89868	7.8621	7.85148	8.08974	7.8545	7.74871	7.94411	7.79997	7.8129
201601_x_at	IFITM1	ENSG00000185885	Hs.458414	7.18669	7.71441	7.92706	8.36215	7.84144	7.27009	6.80065	7.87716	6.92185	7.80293	6.7367	8.6059	8.79053	9.10192	8.51666	8.93197	9.02418	8.73744	8.65916	8.68773	9.06217	8.92135	8.55534	8.80098
201602_s_at	PPP1R12A	ENSG00000058272	Hs.49582	3.96014	3.4119	3.80656	3.71935	3.79097	3.52306	2.80925	3.91211	4.12833	3.76137	4.23904	3.44253	3.61781	3.12086	3.40578	3.63028	3.68428	3.42792	2.56754	2.47823	3.61466	2.80362	3.6229	3.59338
201603_at	PPP1R12A	---	Hs.49582	5.64563	5.35067	5.45733	5.74905	5.59907	5.17898	5.0884	5.38382	5.87222	5.28208	5.30002	5.22472	5.04471	5.06727	5.21552	5.33618	5.16325	5.10791	5.04625	4.95274	5.3565	5.29562	4.95266	5.20098
201604_s_at	PPP1R12A	ENSG00000058272	Hs.49582	4.02317	3.57129	3.6014	3.85654	3.72608	3.10739	3.15681	3.61445	3.74532	3.29135	3.37323	3.00758	2.82173	3.26861	3.86473	3.91169	3.49743	3.03872	3.54562	3.12759	3.32047	3.36686	3.0979	3.26849
201605_x_at	CNN2	---	Hs.651923	4.84799	4.91745	4.80732	4.80464	4.95523	4.99824	5.11061	4.81767	5.13811	4.90376	4.97256	5.57835	5.67144	5.59312	5.46917	5.70686	5.70081	5.5385	5.8614	5.79166	5.71103	5.7136	5.98237	5.75861
201606_s_at	PWP1	ENSG00000136045	Hs.506652	6.32057	6.23484	6.39043	6.23501	6.10683	6.64465	6.23249	6.16021	6.09869	6.20198	6.21717	6.67231	6.64898	6.35537	6.51818	6.37528	6.33654	6.37828	6.61391	6.30372	6.41083	6.53901	6.27187	6.39286
201607_at	PWP1	---	Hs.506652	4.6391	4.42586	4.61966	4.42688	4.61789	4.40761	4.7298	4.48398	4.72067	4.42215	4.54215	4.45031	4.51623	4.25002	4.864	4.72242	4.65084	4.23	4.50953	4.2994	4.58697	4.58237	4.20131	4.41372
201608_s_at	PWP1	ENSG00000136045	Hs.506652	5.92398	5.90935	6.1442	6.0007	5.86195	6.11788	6.06616	5.95171	5.89716	5.8302	5.95904	6.47965	6.42051	6.23666	6.35501	6.30891	6.26498	6.4855	6.43132	6.28235	6.32362	6.48391	6.22604	6.42933
201609_x_at	ICMT	ENSG00000116237	Hs.515688	4.87821	4.96843	5.10422	4.89734	4.91418	4.89791	5.0884	4.83982	4.93516	4.9082	4.83507	5.36471	5.21579	5.1693	5.47915	5.32789	5.20776	5.23488	5.58019	5.43063	5.12906	5.35683	5.10517	5.1649
201610_at	ICMT	ENSG00000116237	Hs.515688	0.912935	0.76642	0.822064	1.09701	0.740287	0.731705	0.980887	0.929329	0.847686	0.781945	0.99159	0.884716	1.12375	0.973912	0.65349	1.07012	0.731705	0.705593	0.821138	1.06319	0.820748	1.19013	1.12375	1.00761
201611_s_at	ICMT	ENSG00000116237	Hs.515688	5.16201	5.19993	5.40408	5.31344	5.13484	5.3332	5.27965	5.07752	5.20544	5.19678	5.30002	5.18575	5.24111	5.30386	5.08418	5.18208	4.95685	5.1076	5.61572	5.10771	5.2053	5.1759	4.92311	5.00443
201612_at	ALDH9A1	ENSG00000143149	Hs.2533	8.10314	8.21116	8.27148	8.16376	8.15075	8.32068	8.28926	8.21207	8.3554	8.15018	8.42087	8.1985	8.20998	8.05247	8.03572	7.99843	8.00212	8.08759	8.13686	7.88164	7.9193	7.96538	7.653	8.03289
201613_s_at	AP1G2	ENSG00000213983	Hs.343244	5.1749	5.45903	5.29086	5.33135	5.39564	5.5828	5.64872	5.55796	5.57222	5.73051	5.83619	5.43632	5.07581	5.09511	5.17065	5.39268	5.31735	5.39805	5.24444	5.39198	5.26545	5.20444	5.24323	5.24012
201614_s_at	RUVBL1	ENSG00000175792	Hs.272822	3.16094	3.13112	3.18938	3.52621	2.92602	3.15349	2.85206	3.01282	3.01952	3.1712	3.15271	4.13497	3.94478	3.86507	4.34975	4.35029	4.35818	3.75972	4.66255	4.15079	4.02988	4.28338	4.34811	4.14035
201615_x_at	CALD1	ENSG00000122786	Hs.490203	5.16068	5.1201	5.37207	5.09118	5.49371	5.22314	4.26211	5.20307	4.75291	5.25035	5.12281	5.27943	5.31401	4.64456	5.06268	5.24322	5.28287	5.15588	4.44357	4.57203	4.707	5.01404	4.70858	4.984
201616_s_at	CALD1	ENSG00000122786	Hs.490203	3.91061	3.95268	4.1793	4.01426	4.15829	4.18495	3.36898	3.76253	3.41106	3.88657	3.57664	3.69063	3.68983	3.42014	4.25311	3.97672	3.58562	3.94657	3.20686	2.66561	3.49912	3.71334	2.91321	3.55424
201617_x_at	CALD1	ENSG00000122786	Hs.490203	4.00142	3.49241	3.61526	3.27184	3.88173	3.52292	2.70421	3.12591	1.6051	2.28612	2.70708	2.70007	2.42874	2.2457	3.68458	3.26912	2.95161	2.6739	2.66074	2.22333	2.1048	3.10342	1.73572	2.86263
201618_x_at	GPAA1	ENSG00000197858	Hs.627962	4.70522	4.82213	4.96101	4.816	4.66692	4.78906	4.89255	4.79989	4.7424	4.68774	4.67719	5.15974	4.99945	4.75483	5.01348	5.05044	4.95882	5.03846	5.2353	5.20127	4.72591	5.11776	4.82515	4.80393
201619_at	PRDX3	ENSG00000165672	Hs.523302	6.64799	6.7742	6.87726	6.87337	6.87004	6.37054	6.63056	6.76978	6.57965	6.43825	6.53343	6.76499	6.68583	6.65547	7.21889	7.08363	7.05661	6.75573	7.18825	6.69694	6.66131	6.9893	6.8483	7.04249
201620_at	MBTPS1	ENSG00000140943	Hs.75890	4.97506	5.01721	5.11638	5.15121	5.28618	4.84451	5.00191	4.84597	4.98691	4.86424	4.74938	4.7408	4.70092	4.72099	4.79565	4.79202	4.87046	4.70259	4.88325	4.67323	4.86104	4.73811	4.64677	4.71859
201621_at	NBL1	ENSG00000158747	Hs.654502	7.18318	7.53385	7.85286	7.52882	7.45108	7.4296	7.62717	7.05108	6.91102	6.96072	7.08834	6.56996	6.76726	6.79332	6.70475	6.81979	6.77839	6.85033	6.87803	6.75012	6.76272	6.82259	6.43011	6.5573
201622_at	SND1	ENSG00000197157	Hs.122523	5.07342	5.27082	5.32978	5.14677	5.0532	5.1677	5.27192	5.15	5.15507	5.0228	5.21356	5.76587	5.61346	5.52913	5.60761	5.45557	5.43953	5.69869	5.88554	5.86664	5.46263	5.81114	5.5366	5.37194
201623_s_at	DARS	ENSG00000115866	Hs.503787	7.80645	7.93791	7.79076	7.90117	8.05321	7.88431	8.11082	8.05217	7.96918	8.07937	8.09508	8.14222	7.80788	7.91429	7.92932	8.0755	8.16973	7.97952	7.94303	7.55898	7.83741	7.96664	8.26168	8.10657
201624_at	DARS	ENSG00000115866	Hs.503787	5.77882	5.39339	5.23428	5.44976	5.59008	5.80819	5.34473	5.45377	5.82274	5.60796	5.52947	5.65042	5.81733	5.74768	5.64891	5.66425	5.61361	5.59572	5.30778	4.7756	5.8674	5.34961	5.84774	5.8626
201625_s_at	INSIG1	ENSG00000186480	Hs.520819	2.24165	1.99689	2.56637	2.56405	2.023	2.07522	2.34994	1.7252	1.8718	1.77145	1.44438	2.91199	2.7654	2.50645	3.01952	2.77782	2.88728	2.62743	3.48181	3.4942	3.12524	3.17081	2.57328	2.62683
201626_at	INSIG1	ENSG00000186480	Hs.520819	4.94394	4.50371	4.99856	4.64217	4.68283	4.9483	4.90987	4.14648	4.63771	3.93006	4.01181	5.14651	5.77223	5.45791	5.70726	5.24692	5.35145	5.41528	5.43715	4.98991	5.50194	5.12676	4.9208	5.29632
201627_s_at	INSIG1	ENSG00000186480	Hs.520819	3.96102	3.81612	3.80963	3.81744	3.53475	3.69387	3.85014	3.43099	3.11323	2.96092	3.02227	3.52824	3.86577	4.00002	4.64371	4.43834	4.38724	3.94802	4.5613	4.34213	4.05357	4.13085	3.8529	4.15829
201628_s_at	RRAGA	ENSG00000155876	Hs.432330	7.05836	7.00416	7.17171	6.95615	7.05367	6.86746	7.09624	7.06857	6.91178	7.05462	7.09253	6.9519	6.77133	6.83948	6.95929	6.97149	6.9716	6.92764	7.08145	7.00832	6.58304	6.85566	6.83324	6.88647
201629_s_at	ACP1	ENSG00000143727	Hs.558296	4.06785	3.86147	4.14087	4.22313	3.83119	3.7207	4.03888	3.99071	3.68002	4.1034	3.98757	5.0271	5.00271	4.7288	4.60473	5.05898	5.15707	4.6823	4.90691	4.31199	4.63569	4.82847	5.10053	4.73319
201630_s_at	ACP1	ENSG00000143727	Hs.558296	5.23815	5.21822	5.40286	5.27397	5.16938	4.98753	5.29995	5.26943	5.19184	5.15054	5.33444	5.4809	5.04031	5.24168	5.46447	5.48521	5.55222	5.47664	5.45726	4.97277	5.15662	5.42816	5.33281	5.5503
201631_s_at	IER3	ENSG00000137331 /// ENSG00000206377 /// ENSG00000206478	Hs.591785	6.12911	5.52926	5.7577	6.00785	6.09296	6.10676	6.24611	5.2334	6.17998	5.62703	5.82869	6.65124	6.90438	7.12564	6.68063	7.03828	7.2203	6.96338	6.78438	7.89356	7.21215	7.59731	7.50774	6.54053
201632_at	EIF2B1	---	Hs.716475	5.76267	5.66175	5.8355	5.69758	5.70585	5.58376	5.59278	5.6843	5.52907	5.68633	5.71328	5.71071	5.81356	5.33798	6.00238	5.68595	5.91509	5.65262	5.82254	5.5085	5.48721	5.68379	5.80792	5.75655
201633_s_at	CYB5B	ENSG00000103018	Hs.461131	4.09999	3.78796	3.59584	3.70898	3.68547	3.27477	3.37284	3.49333	3.41331	3.28624	3.29834	3.48085	3.36836	3.2716	3.88892	3.90938	4.11984	3.38579	3.91557	4.20349	3.35984	3.77737	3.3325	3.91277
201634_s_at	CYB5B	ENSG00000103018	Hs.461131	3.84609	3.13957	3.21303	3.15428	3.29834	3.24314	3.41221	2.97205	3.25079	2.80812	3.17864	3.46297	3.29957	2.96743	3.94658	3.23976	3.35493	3.07963	3.50656	3.6609	3.33457	3.35599	3.05247	3.31162
201635_s_at	FXR1	ENSG00000114416	Hs.478407	5.50642	5.43258	5.28342	5.23572	5.53662	5.52858	4.6618	5.26473	3.97355	5.11328	5.03929	5.07991	4.63231	4.07445	5.21965	5.10434	5.0735	4.72368	4.39954	3.92846	4.56463	4.83957	4.91675	5.04439
201636_at	FXR1	ENSG00000114416	Hs.478407	4.7718	4.65386	4.93964	4.96322	4.96548	4.64894	4.60625	4.67696	5.07372	4.82071	4.80429	4.96171	5.04832	4.90795	4.63245	4.77376	4.82138	4.67985	4.51224	4.20885	4.90163	4.85445	4.81757	5.10052
201637_s_at	FXR1	ENSG00000114416	Hs.478407	6.6214	6.61948	6.51349	6.62818	6.59407	6.21763	6.35904	6.47762	6.4798	6.59546	6.52501	6.53631	6.47274	6.48989	6.60836	6.68945	6.73664	6.6979	6.14832	5.82745	6.56067	6.28727	6.66971	6.51854
201638_s_at	CPSF1	ENSG00000071894	Hs.493202	1.91846	1.74239	1.75704	1.77857	1.76883	2.18648	1.92157	1.7456	1.67167	1.87154	2.05528	1.90427	1.85999	1.80116	1.77021	1.90195	1.84844	1.8525	2.07917	2.29456	1.97971	1.94559	2.12496	2.077
201639_s_at	CPSF1	ENSG00000071894	Hs.493202	4.43448	4.68486	4.64753	4.54985	4.6287	4.77221	4.9684	4.78906	4.62648	4.93479	5.02682	4.65141	4.42923	4.35987	4.15412	4.54236	4.54413	4.50674	4.51233	4.41089	4.41242	4.53075	4.37925	4.44727
201640_x_at	CLPTM1	ENSG00000104853	Hs.444441	4.912	4.99156	4.95597	4.91223	4.86501	5.30623	5.24144	5.09091	5.12022	5.26871	5.03559	5.10247	5.22319	5.24338	5.15646	5.14738	5.05777	4.97364	5.21196	5.5068	5.32364	5.16713	5.1188	5.1266
201641_at	BST2	ENSG00000130303	Hs.118110	2.9306	3.6044	4.07762	3.44785	3.85156	2.43123	2.80319	2.96109	2.95359	3.66447	3.04818	3.97028	3.1936	4.06601	3.60119	3.82753	4.48605	4.02547	3.94199	3.85156	3.60297	3.77487	3.50448	3.57041
201642_at	IFNGR2	ENSG00000159128	Hs.634632	6.37822	6.57583	6.28604	6.48656	6.51293	6.47182	6.53821	6.334	6.34585	6.33053	6.31335	6.63424	6.37156	6.94229	6.57335	6.61301	6.86637	6.61625	6.78872	6.91465	6.75484	6.89141	6.83948	6.87753
201643_x_at	KDM3B	ENSG00000120733	Hs.714832	5.69269	5.84099	5.98643	5.73019	5.79391	5.60957	5.76822	5.66895	5.81878	5.66515	5.90802	5.39382	5.23969	5.31665	5.38046	5.279	5.36934	5.5164	5.38937	5.30803	5.05308	5.2676	5.21618	5.3212
201644_at	TSTA3	ENSG00000104522	Hs.404119	5.66824	5.84834	5.71281	6.0019	5.51214	5.69591	5.91362	5.37506	5.24465	5.72512	5.80978	6.38808	6.26806	6.17785	5.9046	6.31151	6.38704	6.10253	6.3868	6.11446	6.32384	6.47137	6.25985	6.35372
201645_at	TNC	ENSG00000041982	Hs.143250	5.25485	6.68782	5.79425	6.932	6.39712	6.37414	5.91834	6.13583	6.54746	7.06259	3.78969	7.7592	8.46487	8.35278	8.15468	8.11973	7.94629	8.16946	8.09841	8.02622	8.40068	8.36775	8.35779	8.02653
201646_at	SCARB2	ENSG00000138760	Hs.349656	4.96296	4.64495	4.62843	4.07916	4.75384	4.47055	3.4711	4.18298	3.73716	3.83657	3.8841	3.58154	3.35574	2.93953	4.22775	3.99281	3.94744	3.83643	3.59314	3.55799	3.4151	3.90214	3.06772	3.71987
201647_s_at	SCARB2	ENSG00000138760	Hs.349656	1.48294	1.86853	1.93911	1.52551	1.84099	1.52819	1.61027	1.75183	1.62081	1.42184	1.82991	1.77868	1.48989	1.39197	1.99178	1.62742	1.58228	1.79591	1.77084	1.36597	1.7665	1.71795	1.47144	1.39744
201648_at	JAK1	ENSG00000162434	Hs.207538	7.86574	7.64272	7.76944	7.74483	7.81607	7.50852	7.65578	7.72735	7.71067	7.423	7.82348	7.27247	7.23926	7.15582	7.42054	7.17015	7.07776	7.35678	6.97357	6.6991	7.0232	7.03099	6.86603	7.12638
201649_at	UBE2L6	ENSG00000156587	Hs.425777	5.83137	6.37245	6.24037	6.57517	6.06387	5.96784	5.75553	6.29511	5.30033	5.95037	5.96991	6.41118	6.48341	6.37857	6.08755	6.31253	6.14281	6.46439	5.95609	5.88127	6.21963	6.18283	5.86014	5.90441
201650_at	KRT19	ENSG00000171345	Hs.654568	1.20702	1.18987	1.15823	1.09351	1.25979	1.25121	0.827315	1.15823	1.20964	1.1122	1.35945	1.12976	0.986637	1.05908	1.15823	1.17218	1.07322	1.11811	1.0449	1.46742	1.17209	1.1447	1.2678	1.14262
201651_s_at	PACSIN2	ENSG00000100266	---	6.50704	6.60838	6.47897	6.57717	6.50052	6.4918	6.66531	6.658	6.82418	6.58693	6.6849	6.24573	6.03847	6.31958	6.20505	6.22278	6.54402	6.40186	6.38816	6.20582	6.18697	6.36087	6.1477	6.34675
201652_at	COPS5	ENSG00000121022	Hs.491912	6.00387	5.80978	5.80721	5.85957	5.90955	5.8637	5.89921	6.04012	6.10672	6.17562	6.22394	6.45162	6.30379	6.1528	6.07771	6.31391	6.25423	6.13653	6.04786	5.55326	6.21803	6.08077	6.38481	6.26176
201653_at	CNIH	ENSG00000100528	Hs.294603	6.38836	6.15104	6.42919	6.17591	6.25696	6.06598	5.95762	6.05837	6.58185	6.05982	6.2151	6.72956	6.83282	6.88058	6.61134	6.71315	6.70927	6.57999	6.80818	6.17846	6.95031	6.90052	6.74483	6.90766
201654_s_at	HSPG2	ENSG00000142798	Hs.562227	1.95323	1.96645	1.94851	2.06008	2.16602	1.939	1.93247	1.99646	1.58982	1.49781	1.69048	1.81988	1.54787	2.00288	1.84124	1.91581	1.99455	2.17019	1.96816	2.1792	2.00154	1.97835	1.57731	2.19408
201655_s_at	HSPG2	ENSG00000142798	Hs.562227	5.14253	5.23113	5.12329	5.43633	5.51801	5.64329	5.41734	5.22004	5.31808	5.0665	5.15388	4.88616	4.98599	4.90377	4.94211	5.0665	4.94721	5.38667	5.06528	4.98059	4.82813	4.94442	4.69047	4.54848
201656_at	ITGA6	ENSG00000091409	Hs.133397	6.86394	5.97474	6.46258	6.36087	6.06017	6.32509	6.05594	6.36951	6.54214	5.9118	6.05469	6.94502	6.84053	6.85687	7.22358	6.79511	6.51867	6.55239	6.76781	6.9968	7.49571	7.32959	6.88507	7.13337
201657_at	ARL1	ENSG00000120805	Hs.372616	4.2993	4.17252	4.18778	4.11257	4.35626	3.65551	3.66544	3.78979	3.73875	3.79253	3.59558	3.80543	3.51395	3.71611	4.27341	3.97508	3.84501	3.70441	3.73273	3.25037	3.64063	3.67772	3.51099	3.88042
201658_at	ARL1	ENSG00000120805	Hs.372616	5.54137	5.65049	5.7556	5.62868	5.63526	5.62918	5.6127	5.51964	5.5861	5.29699	5.56847	5.39736	5.35425	5.21406	5.49066	5.32703	5.00164	5.46446	5.20012	4.7224	5.26163	5.28435	4.84945	5.29397
201659_s_at	ARL1	ENSG00000120805	Hs.372616	5.40347	5.39179	5.42	5.26643	5.40163	5.12586	5.41719	5.46331	5.28972	5.56161	5.2993	5.77258	5.76745	5.6989	5.79233	5.68595	5.68772	5.495	5.53867	5.30634	5.76741	5.77309	6.00493	5.68481
201660_at	ACSL3	---	Hs.471461 /// Hs.655772	4.67074	4.33819	4.2901	4.47146	4.57068	3.91498	3.80396	4.12842	4.3816	3.98191	4.3237	4.26432	4.08217	3.84181	4.29986	4.20509	4.07202	3.89701	3.48529	2.85664	3.92311	3.77959	3.72045	4.1165
201661_s_at	ACSL3	ENSG00000123983	Hs.655772	4.9582	4.40239	4.54878	4.4446	4.79654	4.53723	4.24967	4.45323	4.99248	4.34262	4.51437	4.39762	4.28463	4.12746	4.30218	4.37071	4.21718	4.289	3.96994	3.36584	4.40278	3.99221	4.06716	4.16046
201662_s_at	ACSL3	ENSG00000123983	Hs.655772	4.55853	3.90104	4.42342	4.26219	4.23683	3.99581	4.08123	4.02569	4.11732	3.74666	4.0273	4.61021	4.40068	4.40727	4.86928	4.46099	4.46326	4.32777	4.17835	3.62518	4.47447	4.54839	4.2191	4.42477
201663_s_at	SMC4	ENSG00000113810	Hs.58992	3.20761	3.41734	2.74569	3.5553	3.56191	2.42972	2.35074	3.07431	2.6161	2.79165	2.7714	3.01717	2.68214	2.81789	3.29792	3.40629	3.71039	3.05342	2.7559	1.81135	2.34719	2.05228	2.98248	2.61417
201664_at	SMC4	ENSG00000113810	Hs.58992	6.0287	5.92658	5.86349	6.07497	6.06903	5.78696	5.6526	5.93817	5.94256	5.45798	5.6926	5.80424	5.48302	5.37133	6.19573	6.01865	5.97702	5.89488	5.62884	4.7876	5.22028	5.01541	5.36567	5.47754
201665_x_at	RPS17	ENSG00000182774 /// ENSG00000184779	Hs.433427	10.3841	10.0758	10.1253	10.2984	10.3992	10.3815	10.2938	10.3514	10.3899	10.4081	10.4097	10.4146	10.4403	10.2092	10.2559	10.2206	10.1946	10.2394	10.2182	10.2342	10.2798	10.1737	10.2869	10.295
201666_at	TIMP1	ENSG00000102265	Hs.522632	6.26653	7.1565	6.90966	6.57207	6.89591	6.50133	6.52119	6.06562	6.43095	6.01702	5.71777	7.76608	8.28761	8.47034	7.95467	8.10704	8.20663	8.18822	8.24484	8.1824	8.38655	8.5349	8.26834	7.80589
201667_at	GJA1	ENSG00000152661	Hs.74471	10.4714	10.419	10.515	10.5123	10.4992	10.4541	10.4386	10.4228	10.5388	10.2867	10.4076	10.1208	10.1186	10.1799	10.2643	10.0901	10.0119	10.0891	9.9933	9.8776	9.98602	9.81554	9.87678	10.118
201668_x_at	MARCKS	ENSG00000155130	Hs.519909	4.8311	4.21899	4.33861	4.09961	4.65051	4.23277	4.28079	4.41089	2.996	4.17109	3.87753	4.0892	4.28288	3.90751	4.45909	3.93003	3.85146	3.61	4.23679	4.9962	3.99153	4.02833	4.32652	3.99612
201669_s_at	MARCKS	ENSG00000155130	Hs.519909	8.06398	7.84956	7.69291	7.53683	7.88546	7.54704	7.45078	7.62172	8.0229	8.06763	7.58215	7.48711	7.9276	8.05596	7.77565	7.75887	7.60102	7.44701	7.64326	8.14501	7.97287	7.42287	8.40404	7.87348
201670_s_at	MARCKS	ENSG00000155130	Hs.519909	6.41728	6.47288	6.6533	6.15695	6.39208	6.25849	6.28279	6.20583	6.2568	6.29335	6.07897	6.09277	6.01501	6.20065	6.32176	5.96822	5.86283	5.84192	6.11287	6.08118	6.06297	5.95495	6.09188	5.96865
201671_x_at	USP14	ENSG00000101557	Hs.464416	5.96526	5.84048	5.98731	6.00254	5.81968	6.04446	5.91468	5.6861	6.10967	5.89142	5.87463	5.90287	5.94019	5.88313	5.81289	5.91239	5.70397	5.76219	5.96767	5.691	5.96665	5.95229	5.54127	5.79392
201672_s_at	USP14	ENSG00000101557	Hs.464416	6.3343	6.31526	6.34375	6.36602	6.24866	6.48732	6.29742	6.25268	6.30036	6.17676	6.26835	6.80005	6.70448	6.55628	6.72595	6.76174	6.47825	6.58148	6.63392	6.60281	6.72693	6.83215	6.49511	6.78086
201673_s_at	GYS1	ENSG00000104812	Hs.386225	4.10921	4.39961	4.3438	4.1656	4.20965	4.54826	4.61805	4.36519	4.40025	4.20525	4.3676	5.02116	4.61731	4.81685	4.69283	4.6459	4.73881	4.81434	5.0742	4.98589	4.92473	5.26537	4.67504	4.47717
201674_s_at	AKAP1	ENSG00000121057	Hs.463506	5.25035	5.27678	5.24461	5.13824	4.90473	5.53607	5.48252	5.29526	5.34583	5.37508	5.53819	5.24286	5.15033	5.17078	4.991	5.28359	5.15024	5.11293	5.44233	4.95697	5.09348	5.09553	5.04791	5.03779
201675_at	AKAP1	ENSG00000121057	Hs.463506	5.99405	6.00235	6.03825	5.99515	5.83544	6.2935	6.05024	6.20729	6.27821	6.1623	6.16571	5.99051	6.08877	5.91392	5.70221	5.83826	5.85413	5.82212	5.96602	5.64257	5.895	5.77498	5.73835	5.81706
201676_x_at	PSMA1	ENSG00000129084	Hs.102798	7.47504	7.2523	7.49334	7.45071	7.49199	7.49702	7.41769	7.4927	7.47316	7.51769	7.54319	7.86877	8.02351	7.7765	7.78835	7.7815	7.7522	7.69139	7.73976	7.51711	7.84537	7.79686	7.87534	7.77308
201677_at	C3orf37	---	Hs.458320	3.25658	2.98504	3.40889	3.13443	3.10807	3.08869	3.25462	3.10668	3.39085	3.16626	3.63799	3.21334	2.76763	2.95315	2.99636	2.97272	2.99131	2.99331	3.34019	3.31894	2.86237	2.98482	2.44549	3.00227
201678_s_at	C3orf37	ENSG00000183624	Hs.458320	4.59031	4.6884	4.49197	4.43805	4.41625	4.56511	4.68332	4.62073	4.68955	4.69178	4.59702	4.80811	4.7185	4.66247	4.67308	4.65788	4.84989	4.67664	4.94085	4.97802	4.57476	4.69562	4.75887	4.69986
201679_at	SRRT	ENSG00000087087	Hs.111801	2.25155	2.24325	1.97251	2.2633	2.3807	2.50399	2.05784	2.44414	1.9294	1.81076	2.22545	2.64327	2.3844	2.50399	2.48071	2.49421	2.46692	2.28496	2.23021	2.77763	2.26769	2.66766	2.34833	1.95666
201680_x_at	SRRT	ENSG00000087087	Hs.111801	6.43267	6.75518	6.53357	6.7524	6.56469	6.68443	6.90887	6.75433	6.78606	6.74984	6.89701	7.17889	6.98633	6.87129	6.78677	6.9018	6.88808	7.14507	7.12516	7.0449	6.82767	7.03275	6.89068	7.03494
201681_s_at	DLG5	ENSG00000151208	Hs.652690	7.30615	7.34597	7.34335	7.47624	7.22549	7.29344	7.34634	7.40044	7.46047	7.1224	7.37645	7.23077	7.06326	6.95946	7.04509	7.09739	7.1299	7.08442	7.04436	6.85422	7.05868	7.08418	6.73259	7.01458
201682_at	PMPCB	ENSG00000105819	Hs.184211	6.18579	6.31357	6.27785	6.33649	6.20765	6.19998	6.22251	6.21231	6.25617	6.3616	6.4343	6.27678	6.00011	6.15496	5.91048	6.0948	6.15104	6.3349	5.95836	5.71395	5.96421	5.99879	6.12085	6.21296
201683_x_at	TOX4	ENSG00000092203	Hs.555910	5.00241	4.89409	5.11585	4.8329	5.09511	5.53572	5.1828	5.01906	4.30722	4.85684	4.98397	5.39811	4.98405	4.41762	5.14046	4.86932	4.7406	4.90252	4.91034	4.96518	4.82522	5.24084	4.61223	4.67381
201684_s_at	TOX4	ENSG00000092203	Hs.555910	5.37146	5.41305	5.55707	5.37977	5.2939	5.57419	5.58813	5.46622	5.55797	5.5725	5.33915	5.70086	5.69125	5.70575	5.55884	5.58583	5.69454	5.67319	5.79431	5.85126	5.82695	5.75687	5.78651	5.7047
201685_s_at	TOX4	ENSG00000092203	Hs.555910	5.09424	4.95352	5.21648	5.08266	4.98446	5.01407	5.06113	5.04685	5.25638	4.96679	5.08944	4.98928	4.88579	4.68616	4.87727	4.69342	4.55853	4.84964	4.66325	4.41089	4.95716	4.83899	4.87408	4.62537
201686_x_at	API5	ENSG00000166181	Hs.435771	2.37628	2.00107	2.65349	2.54138	2.47327	2.2178	2.39546	2.47505	2.21843	2.47455	2.23929	2.86366	2.50806	2.57747	2.70956	2.60896	2.89794	2.71047	2.77447	2.45353	2.42261	2.6924	2.93681	2.80197
201687_s_at	API5	ENSG00000166181	Hs.435771	6.14299	5.95871	5.97676	6.0693	5.9507	6.03461	5.86491	5.88074	6.10436	5.81887	5.93373	6.06775	6.00712	5.98005	6.11298	5.90105	5.77133	5.89406	5.94888	5.58513	6.18098	6.01297	5.74913	6.03814
201688_s_at	TPD52	ENSG00000076554	Hs.368433	5.09953	4.97831	4.66475	4.76469	4.94801	3.84736	4.34734	4.85369	4.18313	4.66036	4.46832	4.24666	3.8138	4.07339	4.68803	4.54311	4.72893	4.25849	4.34823	4.26991	3.68937	3.96014	4.33003	4.53139
201689_s_at	TPD52	ENSG00000076554	Hs.368433	5.87096	5.13401	5.50799	5.43678	5.75432	5.42353	5.28769	5.3467	4.99323	5.06419	5.2717	4.92357	4.55732	4.40472	5.25586	4.8548	4.75061	4.57904	4.56381	4.11302	4.73982	4.33793	4.5371	4.99109
201690_s_at	TPD52	ENSG00000076554	Hs.368433	7.37002	6.88601	7.15288	6.94257	7.12724	7.16558	7.15871	7.12684	7.05698	6.85604	7.05997	6.94832	6.65287	6.49121	7.03504	6.80422	6.68914	6.8987	6.57423	5.98788	6.47846	6.43351	6.53772	6.80259
201691_s_at	TPD52	ENSG00000076554	Hs.368433	2.61409	2.14862	2.42616	2.16116	2.13929	2.41885	2.00871	2.46301	2.67327	2.13456	2.05569	1.80681	1.71992	1.72225	1.90427	1.65797	1.65993	1.83556	1.52556	1.01758	1.76386	1.73065	1.57534	1.88462
201692_at	SIGMAR1	ENSG00000147955	Hs.522087	4.22801	4.11207	4.21917	4.11166	3.96484	4.10128	3.98674	3.85782	4.05472	4.19572	4.08021	4.4941	4.12211	4.26582	4.4707	4.41897	4.40465	4.39632	4.6669	4.55595	4.2197	4.59961	4.1474	4.27756
201693_s_at	EGR1	ENSG00000120738	Hs.326035	4.60493	3.9209	4.34486	4.22781	3.43099	3.65343	4.0793	3.89297	3.49991	3.6655	4.01711	5.18052	4.48486	4.0797	4.93964	4.53494	4.43645	4.59974	4.71528	5.68936	5.29456	5.77869	3.84538	4.87831
201694_s_at	EGR1	ENSG00000120738	Hs.326035	6.0418	5.77373	5.65942	6.02783	5.22975	5.42266	5.5164	5.52033	5.89201	6.10096	5.4828	6.49994	6.06246	6.11854	6.84415	6.01609	6.19592	6.24217	6.21117	7.35202	6.95448	7.29538	6.53063	6.63438
201695_s_at	NP	ENSG00000198805	Hs.75514	3.82907	3.45827	3.68009	3.86747	3.40812	3.94223	3.91304	3.63556	3.83934	4.00576	3.92071	5.79083	5.75091	5.95487	5.31427	5.79483	5.87459	5.34403	5.68231	5.90294	6.14107	6.15705	6.53094	5.8808
201696_at	SFRS4	ENSG00000116350	Hs.469970	6.54414	6.73784	6.58422	6.62726	6.57867	6.43756	6.61447	6.62707	6.48946	6.65229	6.81207	6.65971	6.47601	6.49452	6.5068	6.49765	6.70227	6.68213	6.63118	6.40239	6.45156	6.61793	6.5594	6.6021
201697_s_at	DNMT1	ENSG00000130816	Hs.202672	4.81607	4.65873	4.45411	4.66616	4.59215	4.79984	4.8217	4.58326	4.60252	4.68774	4.4734	5.41238	5.36531	5.09333	5.39025	5.55141	5.3787	5.33647	5.69361	5.27335	5.1109	5.2092	5.1424	5.26727
201698_s_at	SFRS9	ENSG00000111786	Hs.706889	6.77897	6.84194	7.09864	6.80634	6.76438	6.70248	6.95546	6.85012	6.51522	6.93693	6.79629	7.16754	6.81892	7.10596	6.95729	7.16588	7.32667	7.08316	7.2825	7.24556	7.03042	7.26742	7.29564	7.15862
201699_at	PSMC6	ENSG00000100519	Hs.156171	6.5306	6.40537	6.53411	6.37469	6.32026	6.42436	6.3988	6.50283	6.68681	6.44185	6.49692	6.83502	6.56578	6.79118	6.72606	6.74506	6.63223	6.61148	6.70365	6.32158	6.8146	6.70596	6.92508	6.81613
201700_at	CCND3	ENSG00000112576	Hs.534307	4.98937	5.37003	5.0737	5.42521	5.3584	5.4162	5.37962	5.47184	5.38936	5.55892	5.40534	5.66881	5.62818	5.49955	5.51208	5.59553	5.6999	5.75958	5.99788	5.82162	5.77914	5.80029	5.71027	5.6141
201701_s_at	PGRMC2	ENSG00000164040	Hs.507910	6.62792	5.70235	6.21024	5.88978	5.98507	5.93459	5.66644	6.089	6.05362	5.89756	5.97397	4.98096	4.86312	4.71409	5.26181	4.89988	5.15403	5.11293	4.76272	4.57077	4.95716	4.59681	4.77914	5.02724
201702_s_at	PPP1R10	ENSG00000204569 /// ENSG00000206407 /// ENSG00000206489	Hs.106019	3.88751	3.30388	3.38478	3.50048	3.60165	3.07993	3.32442	3.32308	2.20398	2.87002	3.60045	3.42944	2.5305	2.17305	3.24828	2.99137	2.73745	2.75029	2.545	3.19014	2.97614	3.59596	2.39238	3.07262
201703_s_at	PPP1R10	ENSG00000204569 /// ENSG00000206407 /// ENSG00000206489	Hs.106019	4.42125	4.40239	4.50465	4.66147	4.45581	4.34241	4.54708	4.55461	4.86819	4.4906	4.62578	4.65953	4.13117	4.46628	4.28456	4.2577	4.43695	4.37149	4.8011	5.13046	4.66785	4.98367	4.553	4.55403
201704_at	ENTPD6	ENSG00000197586	Hs.500375	3.32637	3.47849	3.72119	3.67937	3.33951	3.57826	3.61096	3.47224	3.4843	3.62964	3.37777	3.91304	3.85711	3.47366	3.74688	3.50035	3.62407	3.7319	3.79824	3.90881	3.73802	4.03368	3.63037	3.84921
201705_at	PSMD7	ENSG00000103035	Hs.440604	6.70631	6.42328	6.41389	6.61585	6.49087	6.68035	6.58242	6.73633	6.64778	6.64839	6.62739	6.78317	6.80019	6.67653	6.66506	6.64978	6.70571	6.67503	6.62148	6.3075	6.58261	6.62283	6.6598	6.74104
201706_s_at	PEX19	ENSG00000162735	Hs.517232	4.20548	4.04107	4.02613	3.77795	3.8571	4.13572	4.05309	3.69205	4.0748	4.24368	4.05935	4.27612	4.12768	3.85062	4.11785	4.09131	4.25368	4.0488	4.1266	4.05309	3.95207	4.04107	4.14214	4.10755
201707_at	PEX19	ENSG00000162735	Hs.517232	4.3251	4.1877	4.40605	4.38314	4.17261	4.17835	4.43918	4.34085	4.32472	4.06002	4.13132	4.11065	3.78242	3.75777	4.26739	4.03171	3.69623	3.95329	4.21223	4.13413	4.14875	4.14875	3.75	3.92775
201708_s_at	NIPSNAP1	ENSG00000184117	Hs.173878	4.10689	4.03537	3.99631	3.48651	3.60956	3.90104	3.3642	3.43473	3.25035	3.83973	3.67611	3.91304	3.33625	3.28538	3.73524	3.46979	3.64585	3.64402	3.53909	3.72897	3.41723	3.4122	3.56798	3.44928
201709_s_at	NIPSNAP1	ENSG00000184117	Hs.173878	5.56736	5.56872	5.49369	5.5953	5.53596	5.77808	5.59434	5.58246	5.48441	5.67756	5.65735	5.55181	5.57306	5.48567	5.4012	5.58163	5.60293	5.71527	5.66402	5.53756	5.38624	5.30861	5.53337	5.52958
201710_at	MYBL2	ENSG00000101057	Hs.179718	3.07974	3.39913	3.20158	3.37702	3.27174	3.12515	3.26363	3.21629	3.1159	3.59153	3.17106	3.34256	3.58557	3.48865	3.21629	3.14463	3.36132	3.28727	3.43091	3.60122	3.26261	2.83338	3.30304	3.33487
201711_x_at	RANBP2	ENSG00000153201	Hs.199561	5.56445	5.53467	5.16197	5.2102	5.53467	5.91161	4.81139	5.30297	4.62382	5.15726	5.10728	4.71191	4.21541	4.55745	5.06862	4.77886	4.36495	4.20823	4.08502	3.35798	4.47367	4.84816	4.34903	4.66459
201712_s_at	RANBP2	ENSG00000153201	Hs.199561	3.83772	4.04305	3.51742	3.88565	3.84718	3.45723	3.76807	3.78569	3.83523	3.78569	3.59052	3.63463	3.72594	3.68788	3.90024	3.93538	3.6496	3.63733	3.62793	3.52822	3.6347	3.7327	3.66256	3.73111
201713_s_at	RANBP2	ENSG00000153201	Hs.199561	6.82213	6.48755	6.56593	6.55045	6.51423	6.2777	6.18414	6.4628	6.5865	6.50616	6.51423	6.31443	6.29488	6.48616	6.48582	6.6144	6.31571	6.20565	5.9448	5.67188	6.53213	6.32458	6.30444	6.52777
201714_at	TUBG1	ENSG00000131462	Hs.279669	5.07776	5.1585	5.18944	5.21857	4.99974	5.35448	5.45701	5.28435	5.20544	5.15791	5.27187	5.98286	5.74469	5.66372	5.75018	5.88206	5.78578	5.58367	6.0395	5.81763	5.89776	5.9532	5.92004	5.64761
201715_s_at	ACIN1	ENSG00000100813	Hs.124490	4.57977	4.60137	4.57772	4.67933	4.59716	4.78278	4.64562	4.6426	4.63889	4.9058	4.83853	4.74906	4.80057	4.69858	4.05293	4.72569	4.87463	4.61895	4.46905	4.23343	4.64273	4.57495	4.70203	4.66969
201716_at	SNX1	ENSG00000028528	Hs.188634	5.17631	5.3792	5.1139	5.38303	5.32913	5.02679	5.34799	5.11991	4.90961	5.40564	5.34157	5.68668	5.33623	5.54114	5.36881	5.62786	5.86668	5.68437	5.55452	5.35202	5.37237	5.49415	5.61489	5.58401
201717_at	MRPL49	ENSG00000149792	Hs.75859	6.5004	6.54646	6.68785	6.58542	6.41713	6.69301	6.74564	6.58046	6.67392	6.65052	6.6597	6.63687	6.48335	6.47607	6.49142	6.44363	6.45477	6.51644	6.65542	6.59098	6.37331	6.58898	6.4537	6.34806
201718_s_at	EPB41L2	ENSG00000079819	Hs.486470	3.59258	4.32216	3.14982	3.59153	4.00623	2.64523	3.10553	3.47776	2.73597	3.45945	3.05428	2.42975	2.48354	2.62706	3.33496	3.30658	3.81274	2.62713	3.58219	3.82036	2.85773	2.94501	3.43427	3.06475
201719_s_at	EPB41L2	ENSG00000079819	Hs.486470	4.75829	4.85032	4.87943	4.81605	5.07587	4.41372	4.62183	4.4141	4.76173	4.24484	4.23028	3.68008	3.8751	3.91124	4.41372	4.25854	4.16909	4.45171	4.0999	3.83072	3.7423	3.72891	3.7327	3.65015
201720_s_at	LAPTM5	ENSG00000162511	Hs.371021	1.31702	1.26297	1.31701	1.23504	1.9387	1.22832	0.986759	1.28653	1.76431	1.90808	1.71331	1.44843	1.5608	1.52566	1.20462	1.66394	1.63006	1.63006	1.59646	1.84545	1.57145	1.4844	1.34376	1.58045
201721_s_at	LAPTM5	ENSG00000162511	Hs.371021	1.06397	1.30832	1.03372	1.42849	2.71811	2.57406	1.46935	1.66548	1.50219	2.10424	1.28303	1.3669	1.43684	1.55895	1.34293	1.23609	1.44686	2.47707	1.35538	2.35635	1.33665	1.36614	1.82136	1.55178
201722_s_at	GALNT1	ENSG00000141429	Hs.514806	6.77637	6.54329	6.39932	6.49953	6.67576	6.26314	6.34451	6.4653	6.64484	6.45051	6.56352	6.10358	5.95732	6.06117	6.32622	6.15885	5.84774	6.02697	5.86535	5.58061	6.15358	5.90642	6.05786	6.09726
201723_s_at	GALNT1	ENSG00000141429	Hs.514806	7.39775	7.28888	7.38908	7.27879	7.41136	7.33754	6.94533	7.1739	6.96573	7.15254	7.21008	6.85994	6.64522	6.44767	6.91299	6.70075	6.55249	6.77307	6.46466	6.26299	6.43083	6.48295	6.51398	6.47995
201724_s_at	GALNT1	ENSG00000141429	Hs.514806	6.83399	6.63917	6.90338	6.72311	6.925	6.64402	6.61858	6.75518	6.86887	6.27615	6.73379	6.2143	6.10724	6.08651	6.56125	6.16977	5.92913	6.29832	6.0421	5.79035	6.17076	6.12039	5.80792	6.05004
201725_at	CDC123	ENSG00000151465	Hs.412842	5.56008	5.4997	5.6801	5.69922	5.37828	5.56859	5.52876	5.46753	5.64577	5.58938	5.59362	5.97305	6.03505	5.89896	5.77866	5.92184	6.02576	5.93286	5.84395	5.34212	5.84142	5.8345	5.76882	5.73039
201726_at	ELAVL1	ENSG00000066044	Hs.184492	6.57714	6.64012	6.57148	6.44858	6.63855	6.36687	6.50621	6.43777	6.51272	6.50213	6.57456	6.8898	6.77604	6.79272	7.02201	6.95351	6.68043	6.65152	7.14174	6.93623	6.82933	6.95797	6.73146	6.73278
201727_s_at	ELAVL1	ENSG00000066044	Hs.184492	2.49494	2.53191	2.48416	2.34959	2.63153	2.24114	2.35704	2.28353	2.02012	2.40484	2.13525	2.4968	2.45699	2.56137	3.04292	2.93425	3.25594	2.49502	3.23223	3.15284	2.30323	2.75381	2.78891	2.68867
201728_s_at	KIAA0100	ENSG00000007202	Hs.151761	3.38664	3.18257	3.24832	2.94322	3.31669	3.14905	3.3176	3.41182	2.28833	3.16481	3.50294	3.37557	2.94538	2.64366	3.81506	2.99701	2.57669	2.89502	2.69533	3.00207	2.74565	3.39153	2.85014	3.03986
201729_s_at	KIAA0100	ENSG00000007202	Hs.151761	4.98877	5.25075	5.22363	5.26028	5.13989	5.14981	5.38108	5.24162	5.01349	5.29476	5.13437	5.27487	5.19986	5.23122	5.12492	5.30002	5.30496	5.25094	5.58953	5.51629	5.18388	5.42345	5.23082	5.26243
201730_s_at	TPR	ENSG00000047410	Hs.279640	6.81871	7.00797	6.53986	6.36016	6.88678	6.59209	5.40075	6.60479	6.46329	6.71496	6.86334	6.44524	5.9854	5.90734	6.56864	6.29643	6.23146	6.48757	4.69379	4.84462	6.0223	5.80348	5.79477	6.15766
201731_s_at	TPR	ENSG00000047410	Hs.279640	5.61922	5.52829	5.40806	5.714	5.6682	5.51502	5.35305	5.55813	5.59809	5.66592	5.65765	5.44851	5.50284	5.47108	5.51163	5.66805	5.56458	5.62819	5.21774	4.70998	5.42766	5.38992	5.25817	5.47667
201732_s_at	CLCN3	ENSG00000109572	Hs.481186	4.80204	4.80635	4.59936	4.51191	4.49715	4.88699	4.30916	4.88437	4.5748	4.68037	4.59399	4.74032	4.43067	4.67312	4.77591	4.54733	4.31214	4.43871	4.43172	4.49675	4.44413	4.93989	4.58435	4.32962
201733_at	CLCN3	ENSG00000109572	Hs.481186	4.53492	4.15289	4.2511	4.09311	4.41957	4.53582	4.24113	4.28329	3.94898	3.86332	4.17425	4.39416	3.98692	3.92199	4.64741	4.24233	3.79159	3.98603	3.70774	3.67528	4.41934	4.48044	4.09559	3.78242
201734_at	CLCN3	---	Hs.481186	7.08648	6.72897	6.82345	7.02993	6.95931	6.84549	7.00326	7.06955	6.96646	6.72073	6.90843	6.67696	6.80069	6.6247	7.05826	6.77813	6.6579	6.65519	6.7051	6.60065	6.9676	7.09296	6.42486	6.96738
201735_s_at	CLCN3	ENSG00000109572	Hs.481186	6.86165	6.65909	6.71321	6.69269	6.68432	6.67774	6.77607	6.91116	6.68237	6.62777	6.6475	6.92498	6.80716	6.87422	7.03756	6.88113	6.7	6.76755	6.67867	6.54759	6.82903	7.11527	6.76512	6.81252
201736_s_at	2020-03-06	ENSG00000145495	Hs.432862	5.08195	5.07889	5.2161	5.08368	5.04151	4.89791	5.18938	4.98935	4.94425	4.8479	4.88553	4.87926	4.64877	4.73311	5.00275	4.8201	4.86176	4.91279	5.07939	5.02985	4.96982	5.09375	4.68768	4.71162
201737_s_at	2020-03-06	ENSG00000145495	Hs.432862	5.67069	5.35515	6.24579	5.70347	5.30445	5.70546	5.28874	5.53987	5.77747	4.97253	5.70921	4.85541	4.60791	4.77266	4.72845	4.72965	4.72451	4.65709	4.89791	4.57552	5.08511	4.85685	3.89219	4.87502
201738_at	EIF1B	ENSG00000114784	Hs.315230	6.25576	6.01698	6.20815	6.31373	6.31401	6.15335	5.8984	6.06192	6.53216	6.11526	6.23296	6.24282	6.02841	5.87169	5.74439	6.08543	6.06665	5.98427	5.53547	5.48204	5.82704	5.68712	6.05143	6.09302
201739_at	SGK1	ENSG00000118515	Hs.510078	7.5403	7.74478	7.85847	7.33029	7.49452	7.65986	7.84896	7.39797	7.43553	7.36509	7.3412	7.87754	7.95709	7.98967	8.46382	8.23899	8.17791	7.89068	8.06667	8.2995	8.47944	8.44966	8.12798	7.92073
201740_at	NDUFS3	ENSG00000213619	Hs.502528	5.46532	5.57974	5.69046	5.56309	5.55545	5.84002	5.79994	5.52099	5.52774	5.70221	5.6139	6.10695	6.13895	5.9819	5.75454	5.88192	5.92772	6.01475	6.12608	5.9677	5.82048	5.88782	5.88071	5.81115
201741_x_at	SFRS1	ENSG00000136450	Hs.68714	1.07033	1.18841	1.11904	0.957291	1.08836	1.18911	1.06541	0.960639	1.05475	1.26781	0.970631	1.11086	1.02104	1.08483	1.23832	1.11941	1.00295	1.24503	1.26218	1.07941	0.887529	0.813159	0.906536	1.15082
201742_x_at	SFRS1	ENSG00000136450	Hs.68714	5.32226	5.34159	4.80922	4.90544	5.20634	4.03068	4.70652	5.06805	4.45681	5.08197	4.83418	4.10143	4.00396	4.20544	5.31057	5.08025	5.40873	4.51308	5.0742	4.94223	3.72559	4.39687	4.87234	5.02117
201743_at	CD14	ENSG00000170458	Hs.163867	0.936228	0.957291	1.00411	0.96393	1.1148	1.07743	1.02151	1.24636	1.26217	1.06238	0.750788	1.27986	1.57786	1.19753	1.47935	1.35377	1.23618	1.24004	1.81657	1.94518	1.23791	1.71768	1.31577	1.42891
201744_s_at	LUM	ENSG00000139329	Hs.406475	8.87574	9.02935	9.45899	8.9316	9.24531	8.51202	8.34877	8.50587	8.7299	8.34394	8.45739	6.48484	7.53412	8.04655	8.50833	7.6549	7.85246	7.82703	7.57019	7.08562	7.21345	7.11527	6.97198	7.48542
201745_at	TWF1	ENSG00000151239	Hs.189075	5.54167	5.22728	5.57053	5.42141	5.47104	5.51201	4.99024	5.0722	5.44189	4.83921	5.24857	5.90052	6.05847	5.88685	6.0389	5.9625	5.73882	5.53119	5.48986	5.20227	6.27464	5.87521	5.71212	6.00419
201746_at	TP53	---	Hs.654481	4.16676	4.17835	3.95747	3.95404	3.99071	4.50943	4.39227	4.16836	4.32938	4.42215	4.56368	4.64756	4.55159	4.01308	4.24008	4.1793	4.16682	4.38549	4.60935	4.23647	4.15838	3.95404	4.25188	4.10206
201747_s_at	SAFB	ENSG00000160633	Hs.23978	2.27548	2.28126	2.28904	2.33917	2.22036	1.8193	2.43586	2.4092	1.73376	2.36321	2.32941	2.29855	2.17873	2.08518	2.33387	2.51705	2.64698	2.27816	2.69885	2.42035	2.08106	2.50924	2.52468	2.40289
201748_s_at	SAFB	ENSG00000160633	Hs.23978	4.21206	4.45601	4.49531	4.61056	4.52512	4.37938	4.51048	4.54056	4.59234	4.59446	4.70741	4.76435	4.6313	4.56421	4.29416	4.59533	4.65525	4.71674	4.6666	4.54749	4.52192	4.86887	4.57013	4.61388
201749_at	ECE1	---	Hs.195080	3.18729	3.73051	3.57124	3.54446	3.37797	3.46006	3.44801	3.62078	3.48985	3.57857	3.50666	3.54783	3.46966	3.82595	3.43156	3.52754	3.50666	3.75907	3.63487	3.80972	3.55561	3.57401	3.50291	3.54237
201750_s_at	ECE1	ENSG00000117298	Hs.195080	2.9654	2.96713	2.98704	2.74755	3.11196	2.46168	2.66473	3.00943	2.97022	3.08674	2.73171	3.06484	3.16793	3.09332	2.96696	3.31048	3.212	3.1565	3.31895	3.41985	3.1371	3.1179	3.34019	2.91999
201751_at	JOSD1	ENSG00000100221	Hs.3094	5.20185	5.23661	5.28617	5.13725	5.24211	5.15458	5.20981	5.3432	5.44793	5.25035	4.95028	5.34541	5.13946	5.34713	5.3119	5.27817	5.34713	5.33171	5.50887	5.78848	5.50742	5.67572	5.54455	5.3127
201752_s_at	ADD3	ENSG00000148700	Hs.501012	6.82046	7.14771	6.93676	7.1068	7.25662	7.03618	7.09056	6.78492	6.89456	6.94328	7.06319	5.51351	5.3903	5.70192	5.83661	5.68838	5.94135	6.22893	5.80758	5.34135	5.295	5.33129	5.01594	5.59809
201753_s_at	ADD3	ENSG00000148700	Hs.501012	6.52531	6.63791	6.58435	6.43369	6.95348	6.4816	6.47767	6.32692	6.95198	6.56258	6.63392	4.83257	5.25024	5.49215	5.71913	5.10236	5.35707	5.96449	5.4886	4.43373	5.11441	4.86115	4.71554	5.33685
201754_at	COX6C	ENSG00000164919	Hs.351875	7.84902	7.81711	7.84565	8.00353	7.99149	7.92729	7.73718	7.81591	7.98699	7.94845	7.96527	8.25139	8.21812	7.94207	7.93905	7.99511	8.07467	8.10571	7.86376	7.56836	7.90337	7.78103	8.01396	8.01428
201755_at	MCM5	ENSG00000100297	Hs.517582	2.58932	2.93438	2.89285	2.69885	2.51135	3.10515	3.28132	2.79193	2.8714	2.90087	2.86232	4.23469	3.9715	3.83059	3.93693	4.00331	4.0999	4.10214	4.35215	4.34422	3.61521	3.70774	3.97632	3.60178
201756_at	RPA2	ENSG00000117748	Hs.79411	5.16729	5.22563	5.21356	5.14561	5.21838	5.04606	5.17379	5.138	5.1948	5.25068	5.38644	5.49938	5.19593	5.13114	5.2365	5.44072	5.3816	5.24188	5.69015	5.29644	5.09041	5.30785	5.22164	5.44004
201757_at	NDUFS5 /// RPL10	ENSG00000168653	Hs.534404	7.81108	7.76707	7.70461	8.03932	7.87624	7.93582	7.9405	7.92132	7.93598	8.02867	8.02566	8.52961	8.41858	8.2039	8.19473	8.27794	8.26475	8.34569	8.18558	8.08226	8.18443	8.24475	8.22357	8.12261
201758_at	TSG101	ENSG00000074319	Hs.523512	6.27534	6.13274	6.11503	6.26974	6.06677	6.17767	6.22817	6.20792	6.25273	6.27593	6.33583	6.41688	6.36734	6.34502	6.20732	6.3079	6.45006	6.35464	6.1362	6.22037	6.42178	6.42872	6.46077	6.33153
201759_at	TBCD	ENSG00000141556	Hs.464391	2.4416	2.67988	2.55767	2.40829	2.38515	2.48048	2.77873	2.67841	2.59266	2.46559	2.56908	2.62758	2.68647	2.65685	2.37774	2.62243	2.62912	2.72138	2.52333	2.53723	2.5461	2.63279	2.59635	2.60029
201760_s_at	WSB2	ENSG00000176871	Hs.506985	7.00273	6.93542	6.84985	6.81205	6.88354	6.96683	6.93702	6.88561	6.9644	6.64797	6.88546	7.32101	7.10352	6.92256	7.26658	6.9716	6.9718	7.12806	7.26079	7.07751	7.10308	7.28314	6.83319	7.06772
201761_at	MTHFD2	ENSG00000065911	Hs.469030	5.4098	5.19937	5.52561	5.13451	5.21878	5.10037	5.45331	5.41024	5.66661	5.32415	5.67531	5.60306	5.75011	5.59772	5.81215	5.59839	5.45611	5.4298	5.83686	5.59591	5.79279	5.75652	5.53337	5.7413
201762_s_at	PSME2	ENSG00000100911	Hs.434081	6.95253	7.59197	7.11464	7.26279	7.29498	6.96398	7.04318	7.25987	7.16255	7.64661	7.17647	8.02005	8.12071	7.9967	7.85268	8.0224	8.02854	7.96687	7.80212	7.82261	7.69886	7.55396	8.10003	7.72722
201763_s_at	DAXX	ENSG00000204209 /// ENSG00000206206 /// ENSG00000206279	Hs.336916	4.33551	4.39906	4.25735	4.53243	4.38523	4.46126	4.50699	4.36867	4.01566	4.41305	4.62171	4.56339	4.53711	4.79978	4.5905	4.58412	4.72616	4.45261	4.6698	4.67955	4.99622	4.79432	4.5671	4.68465
201764_at	TMEM106C	ENSG00000134291	Hs.596726	5.09378	5.28236	5.12906	5.21345	5.08062	5.11528	5.27012	5.21356	5.02205	5.2893	5.24899	5.26436	4.73586	4.994	4.96381	4.95907	5.06118	5.0371	5.397	5.00396	4.47539	4.32698	4.86761	4.60328
201765_s_at	HEXA	---	Hs.604479	4.91063	5.45135	5.48146	5.26612	5.17913	5.08286	5.1656	5.02019	5.00591	5.01285	4.92628	4.89715	4.96432	5.02233	4.93256	4.97256	5.0242	5.11679	5.16104	5.0711	4.64273	4.9565	4.69989	4.93892
201766_at	ELAC2	---	Hs.434232	0.934585	0.849583	0.817941	0.948615	0.743734	0.743058	0.758201	0.911879	0.88531	1.10112	0.829167	0.827711	0.961325	0.923232	0.911879	0.856733	0.934585	0.960865	1.03881	1.5581	0.843828	1.08912	1.26936	0.954073
201767_s_at	ELAC2	ENSG00000006744	Hs.434232	4.00491	4.09287	4.11977	4.14401	4.09147	4.3096	4.40045	4.3279	4.03904	4.2286	4.30328	4.76023	4.43574	4.25657	4.40579	4.38972	4.34076	4.51052	4.62964	4.1193	4.25301	4.5376	4.62938	4.58872
201768_s_at	CLINT1	ENSG00000113282	Hs.711787	4.49519	4.56099	4.05359	4.10631	4.49975	4.03537	4.25976	4.16836	3.56789	4.15347	3.9924	4.10578	3.95341	3.73764	4.34734	4.32256	4.57586	4.00334	4.04084	4.51121	3.69133	3.91247	4.05199	4.24215
201769_at	CLINT1	ENSG00000113282	Hs.711787	6.84797	6.63525	6.77346	6.68593	6.75927	6.47159	6.57244	6.61298	6.73298	6.65957	6.63245	6.26071	6.38599	6.36607	6.77499	6.37484	6.28963	6.26591	6.12923	5.9506	6.46593	6.29448	6.22604	6.50343
201770_at	SNRPA	ENSG00000077312	Hs.466775	4.66199	4.769	4.62344	4.77838	4.67755	5.12163	4.97875	4.94355	4.82775	4.95817	4.86164	5.97054	5.97054	5.62333	5.65049	5.86251	5.85126	5.90441	6.1926	5.84517	5.80876	5.92401	5.82818	5.59393
201771_at	SCAMP3	ENSG00000116521	Hs.200600	5.7135	5.58844	5.62514	5.81492	5.65086	5.46006	5.82361	5.86639	5.51474	5.87798	5.77542	5.87652	5.72479	5.67069	5.80363	5.89234	5.92902	5.95759	5.97806	6.14853	5.62392	6.04041	5.91141	5.91571
201772_at	AZIN1	ENSG00000155096	Hs.459106	5.30115	4.89853	5.15897	4.86642	5.01802	4.84246	4.7934	4.95732	5.35842	4.90288	4.98169	5.1105	5.03331	5.06757	5.44044	5.23898	4.85908	4.59584	4.96475	4.94355	5.14556	4.87336	5.222	5.21147
201773_at	ADNP	ENSG00000101126	Hs.570355	6.75709	6.79481	6.61992	6.85389	6.76264	6.55733	6.52145	6.80827	6.59412	6.37322	6.61992	6.19929	6.1922	6.27214	6.5779	6.50561	6.34907	6.24162	6.30422	6.04023	6.32861	6.27013	6.06334	6.26441
201774_s_at	NCAPD2	ENSG00000010292	Hs.5719	4.32409	4.17941	4.44242	4.23883	4.28554	4.56609	4.40497	4.35147	3.88485	3.93526	3.96371	4.30503	3.61781	3.24771	3.74279	3.57691	3.92892	3.9193	4.0426	3.55071	3.52414	3.37161	3.23415	3.40604
201775_s_at	KIAA0494	ENSG00000159658	Hs.719205	3.5986	3.42911	3.26961	3.28981	3.19816	3.22449	3.28894	3.38051	3.13732	3.50281	3.06356	3.07832	3.19437	3.34984	3.38324	3.50281	3.28744	3.20034	3.38581	3.32044	3.19387	3.31695	3.1396	3.18824
201776_s_at	KIAA0494	ENSG00000159658	Hs.719205	5.01214	4.78363	4.74404	4.78383	4.90595	4.45041	4.69812	4.52306	4.71827	4.60791	4.49009	4.54599	4.07668	4.31079	4.81046	4.68668	4.58995	4.3754	4.51972	4.32652	4.61793	4.76986	4.38896	4.70084
201777_s_at	KIAA0494	ENSG00000159658	Hs.719205	4.0023	3.71821	3.66166	3.65369	3.68225	3.88326	3.72925	3.39419	3.08799	3.48472	3.73051	3.90068	3.60019	3.67176	3.77537	3.5943	3.47626	3.83514	3.65732	3.54775	3.65175	3.83724	4.10988	3.82355
201778_s_at	KIAA0494	ENSG00000159658	Hs.719205	7.69661	7.45432	7.6907	7.61945	7.62384	7.4803	7.63165	7.62016	7.72295	7.3472	7.43029	7.12477	7.03688	7.19346	7.32021	7.23298	7.1684	7.13969	7.21274	6.99102	7.20581	7.31656	6.75332	7.25455
201779_s_at	RNF13	ENSG00000082996	Hs.12333	7.12255	7.07579	7.07406	7.22599	6.96664	6.71226	7.00474	7.09612	6.894	7.074	7.11224	6.62536	6.13662	6.47406	6.74946	6.53108	6.8117	6.5936	6.47242	6.07077	6.28486	6.60086	6.54077	6.67127
201780_s_at	RNF13	ENSG00000082996	Hs.12333	6.62374	6.25477	6.40064	6.59421	6.35595	6.27528	5.97688	6.42682	6.58238	6.2603	6.53573	6.27641	6.18608	6.20309	6.15234	5.999	6.0005	6.14442	5.74319	5.45765	6.25808	6.06099	6.16361	6.35297
201781_s_at	AIP	ENSG00000110711	Hs.412433	2.49964	2.73255	2.68059	2.91999	2.72893	2.61315	2.70421	2.87599	2.57837	2.84001	2.64234	2.4639	2.80092	2.9587	2.18401	2.60398	2.73719	2.43607	2.70069	2.82991	2.72697	2.55541	2.87599	2.39316
201782_s_at	AIP	ENSG00000110711	Hs.412433	4.87541	5.06504	4.71625	4.83112	4.9424	4.88508	5.1584	4.91542	4.99566	5.12278	4.91226	4.77997	5.09657	5.10985	4.45497	4.73967	4.82122	4.7499	4.98918	5.21841	4.91253	4.76538	4.91253	4.64753
201783_s_at	RELA	ENSG00000173039	Hs.502875	5.20932	5.16279	5.38766	5.07561	5.18538	5.38156	5.60554	5.29237	5.39556	5.45476	5.35459	5.51178	5.40533	5.52932	5.4202	5.25395	5.24986	5.43566	5.61507	5.75186	5.52106	5.65524	5.44294	5.34765
201784_s_at	C11orf58	ENSG00000110696	Hs.719128	6.96308	6.81193	7.03845	6.96209	6.73903	6.57848	6.61727	6.93358	6.76295	6.9513	6.74677	6.9558	6.78196	6.95746	6.86563	7.09744	7.13764	6.84769	6.80547	6.49121	6.93325	6.87038	7.02421	7.07638
201785_at	RNASE1	ENSG00000129538	Hs.78224	1.8237	1.52649	1.36858	1.46492	1.56841	1.83388	1.606	1.67238	1.96343	1.93206	1.75307	1.69455	1.79199	1.82056	1.65805	1.83019	1.64038	1.38331	1.87618	2.17078	1.71893	1.67414	2.08686	2.06348
201786_s_at	ADAR	ENSG00000160710	Hs.12341	8.27537	8.48547	8.59878	8.74019	8.41357	8.16525	8.28768	8.53282	8.07948	8.25218	8.27746	8.48067	8.27537	8.24678	8.43851	8.32933	8.23292	8.50592	8.24337	8.17201	8.28191	8.5842	7.82789	8.28798
201787_at	FBLN1 /// LOC100133843	ENSG00000077942	Hs.24601	6.40868	6.72578	6.79203	6.71816	6.9293	6.55812	6.96735	6.20222	6.15615	6.4499	6.16258	5.32675	5.93909	6.2183	6.05723	6.10113	6.26459	6.46007	6.48709	6.07935	5.55556	6.09823	5.34829	5.62514
201788_at	DDX42	ENSG00000198231	Hs.702010	5.4298	5.45027	5.32472	5.34656	5.31866	5.4519	5.22487	5.31736	5.5403	5.38459	5.59312	5.25177	5.08548	5.19099	5.01913	5.28924	5.20302	5.35904	5.22678	4.32652	5.07981	5.04946	5.0794	5.2617
201789_at	DHRS7	---	Hs.59719	0.78425	0.689797	0.822064	0.63159	0.905187	0.617645	0.717987	0.644385	0.832535	0.592988	0.703597	0.444895	0.644385	0.52868	0.615508	0.618384	0.562831	0.632583	0.610743	0.618384	0.708199	0.580304	0.654812	0.682331
201790_s_at	DHCR7	ENSG00000172893	Hs.503134	4.34648	4.08851	4.169	4.33782	4.30843	4.42025	4.68562	4.49247	4.57735	4.98436	4.35986	4.37658	4.29716	4.65363	4.35327	4.48461	4.60685	4.42215	4.77114	5.15403	4.85837	4.89899	4.95048	4.71034
201791_s_at	DHCR7	ENSG00000172893	Hs.503134	4.89152	4.61028	4.91024	4.98425	4.85701	5.25508	5.60447	5.14801	5.63111	5.39459	5.33915	5.13898	5.06726	5.10175	4.8997	4.795	4.92943	4.97389	5.24613	5.23961	5.3736	5.50212	5.16521	5.15555
201792_at	AEBP1	ENSG00000106624	Hs.439463	6.4977	6.87729	7.05778	7.01037	7.08604	6.57319	6.86529	6.37217	6.29621	5.92228	6.32158	5.66567	6.42216	6.40402	6.55192	6.55488	6.61108	6.87628	6.69998	6.49255	6.40311	6.56649	5.61598	5.92633
201793_x_at	SMG7	ENSG00000116698	Hs.591463	3.26346	3.13729	3.44316	2.86508	2.84612	3.07371	2.91825	3.13754	2.39623	3.0181	3.10048	2.95994	2.75789	2.03958	2.94036	2.57418	2.76415	3.1224	2.34217	2.66376	2.72873	2.71018	2.7134	3.06415
201794_s_at	SMG7	ENSG00000116698	Hs.591463	5.40034	5.30086	5.3201	5.67625	5.30489	5.49528	5.50688	5.51841	5.55101	5.52236	5.33977	5.17346	5.1666	5.29434	5.08659	5.11578	5.08663	5.17768	5.22633	5.20409	5.095	5.16447	4.8594	4.98231
201795_at	LBR	ENSG00000143815	Hs.435166	5.56146	5.37115	5.464	5.44704	5.28997	5.53297	5.41811	5.34972	5.30611	4.92341	5.11262	5.38176	5.40637	5.2509	5.53748	5.33767	5.23517	5.42448	5.16109	4.98444	5.63737	5.54822	4.92719	5.5117
201796_s_at	VARS	ENSG00000096171 /// ENSG00000204394	Hs.520026	2.99913	3.3326	3.12012	3.12012	3.27207	2.98254	3.17644	3.31272	3.07024	3.13775	3.17568	3.21334	3.4621	3.60427	3.51152	3.23463	3.23174	3.02506	3.43733	3.80015	3.24369	3.57702	3.39838	3.5077
201797_s_at	VARS	ENSG00000096171 /// ENSG00000204394	Hs.520026	4.14499	3.79546	4.12957	3.9863	4.03253	4.34356	4.63339	4.05731	3.92228	4.01186	4.27643	5.11716	4.7112	4.61601	4.93964	4.81198	4.625	4.79345	5.24692	5.24894	4.82571	5.28398	4.77213	4.78384
201798_s_at	MYOF	ENSG00000138119	Hs.602086	7.6321	7.54079	7.4924	7.63496	7.67078	7.25222	7.37675	7.47482	7.50693	7.40617	7.64065	7.24913	7.02291	7.0761	7.32304	7.17229	7.20809	7.33596	7.15489	6.79437	6.9782	6.99586	6.98134	7.21798
201799_s_at	OSBP	ENSG00000110048	Hs.597091	3.64479	3.81658	3.79727	3.37126	3.43429	3.12192	3.65746	3.76608	3.46917	3.55003	3.1651	3.61489	3.53098	3.52493	3.8431	3.84595	3.72523	3.24883	3.89694	3.93594	3.57946	3.92995	3.84549	3.78574
201800_s_at	OSBP	ENSG00000110048	Hs.597091	5.37387	5.30932	5.28218	5.38303	5.2886	5.3332	5.36667	5.17248	5.52666	5.25092	5.29227	5.17576	4.90795	4.99912	5.30793	5.11931	4.95592	5.06424	5.33343	5.14012	5.20166	5.36369	4.78506	4.984
201801_s_at	SLC29A1	ENSG00000112759	Hs.25450	1.86575	1.92419	2.23056	1.82295	2.19278	1.49018	2.31937	1.45676	1.77144	1.61431	1.70026	1.37145	1.51892	1.3796	1.96393	1.57723	1.48138	1.34375	1.58538	1.7149	1.5297	1.42623	1.63407	1.40201
201802_at	SLC29A1	ENSG00000112759	Hs.25450	3.70916	3.75536	4.10069	3.82	3.68458	3.80112	4.15706	3.81383	3.55219	3.85009	3.63432	3.54051	3.57061	3.63243	3.50064	3.56785	3.42542	3.60375	3.95564	3.89137	3.67499	3.63473	3.42649	3.74406
201803_at	POLR2B	ENSG00000047315	Hs.602757	6.53246	6.5263	6.61473	6.64435	6.50402	6.41244	6.63983	6.60981	6.65845	6.31862	6.47792	6.54698	6.4454	6.38322	6.62481	6.44684	6.39556	6.48799	6.53898	6.20221	6.56247	6.54557	6.35488	6.5099
201804_x_at	TBCB	ENSG00000105254	Hs.31053	5.63605	5.88696	5.74439	5.86128	5.7419	5.96902	5.98485	5.87194	5.46065	5.83424	5.83257	6.33727	6.46851	6.36025	5.83368	6.13046	6.21515	6.39679	6.19929	6.15737	6.02747	6.23616	6.38044	6.03474
201805_at	PRKAG1	ENSG00000181929	Hs.530862	5.07039	5.25798	5.25341	5.28339	5.1408	4.93955	5.30307	5.1617	5.08561	5.31745	5.20794	5.3516	5.11775	5.18575	5.17682	5.37664	5.62213	5.33681	5.65261	5.68525	5.08914	5.52207	5.56804	5.41397
201806_s_at	ATXN2L	ENSG00000168488	Hs.460499	2.80741	2.71527	2.92718	2.98294	2.72834	3.31809	2.73857	2.8542	3.10982	3.51352	2.78954	3.07916	3.19511	3.23577	3.05627	3.52754	3.05369	2.94437	2.7685	3.19827	2.93509	2.70591	3.4729	2.70982
201807_at	VPS26A	ENSG00000122958	Hs.499925	7.61365	7.35408	7.40338	7.4944	7.37704	7.3125	7.40256	7.46022	7.51175	7.19192	7.41218	7.22903	7.02928	7.03769	7.48981	7.29479	7.08637	7.12327	7.01845	6.66064	7.15563	7.19028	6.8935	7.28714
201808_s_at	ENG	ENSG00000106991	Hs.76753	1.51156	1.7707	1.50137	1.64338	1.29297	1.61719	1.75508	1.57269	1.60311	1.62784	1.64241	1.53219	1.7404	1.86345	1.72883	2.08757	1.78828	1.94016	2.01529	2.01915	1.87684	1.88119	1.87569	1.82541
201809_s_at	ENG	ENSG00000106991	Hs.76753	3.88076	3.93147	4.05212	3.73701	4.16115	3.87352	4.08524	3.70879	3.71102	3.65838	3.73051	4.11658	4.71522	4.86115	4.67628	5.10689	4.91753	5.14727	5.19234	4.70295	4.59342	4.93593	4.45819	4.42789
201810_s_at	SH3BP5	ENSG00000131370	Hs.719150	4.58412	5.307	5.31217	4.89192	5.16589	4.80222	5.25449	4.85036	4.93935	4.668	4.67203	4.68288	4.95542	5.04981	5.17685	4.78613	4.9422	5.37312	4.96633	5.06831	4.82164	4.99436	4.63811	4.55003
201811_x_at	SH3BP5	ENSG00000131370	Hs.719150	5.52946	5.87799	5.89844	5.4036	5.68362	5.37393	5.44701	5.35025	5.9449	5.4338	5.33105	5.24071	5.8641	5.96437	5.94539	5.51245	5.70071	5.88115	5.4835	5.44152	5.54445	5.34552	5.16278	5.56651
201812_s_at	C4orf46 /// TOMM7	ENSG00000196683	Hs.380920	8.39356	8.13723	8.23965	8.34143	8.31553	8.47397	8.31022	8.33145	8.63232	8.43479	8.49241	8.1042	8.09977	7.97139	7.82536	7.88903	7.87482	7.99923	7.8365	7.69015	7.86658	7.72961	7.85429	7.77708
201813_s_at	TBC1D5	ENSG00000131374	Hs.475629	5.72784	5.96063	6.21938	5.73907	5.464	6.02552	5.71645	5.86738	5.99654	5.67866	5.89434	5.74176	5.57453	5.74478	5.19324	5.62181	5.58359	5.69591	5.80587	5.44286	5.45879	5.37725	5.05443	5.41203
201814_at	TBC1D5	---	Hs.475629	5.94429	5.99429	6.1067	5.93028	5.87224	5.82207	5.87965	5.98718	6.00789	5.68725	5.86176	5.60529	5.63614	5.54187	5.79506	5.60645	5.47292	5.7824	5.38291	5.42534	5.25734	5.28648	5.06837	5.35411
201815_s_at	TBC1D5	ENSG00000131374	Hs.475629	2.97136	3.29634	3.06241	3.02821	2.98294	2.4775	2.94555	2.97903	2.66038	2.73183	2.92106	3.07875	2.82646	2.71563	2.72852	3.1879	3.01747	3.16047	3.13854	3.37578	2.63557	3.04185	3.02785	3.1479
201816_s_at	GBAS	ENSG00000146729	Hs.591069	5.75924	5.48547	5.5747	5.57221	5.67198	5.34824	5.30077	5.32471	5.39211	5.16871	5.16914	5.34425	5.31702	5.16458	5.4859	5.42903	5.2147	5.53866	5.32884	4.6085	5.48643	5.32867	5.17092	5.33063
201817_at	UBE3C	ENSG00000009335	Hs.118351	6.02788	5.8517	5.86508	5.95621	5.85376	5.93956	6.09981	5.92435	6.14935	5.69681	5.75214	5.93877	5.98818	6.04187	6.202	6.06601	5.90119	5.94855	6.21117	6.13225	6.16131	6.11472	5.91631	6.16666
201818_at	LPCAT1	ENSG00000153395	Hs.368853	4.11117	4.63238	4.59378	4.68532	4.57676	4.16757	4.74391	4.38152	4.41136	4.15119	4.28725	4.84417	4.54595	5.03943	4.984	5.18694	4.91301	4.60673	5.12149	5.15005	5.18153	5.09739	5.05084	4.70397
201819_at	SCARB1	ENSG00000073060	Hs.709216	3.44161	3.48251	3.70472	3.52383	3.61581	3.90104	4.07509	3.83958	3.77806	3.74372	3.79279	3.65967	3.34813	3.38458	3.35353	3.29206	3.19254	3.38216	3.56317	3.38931	3.3248	3.20586	3.08627	3.19176
201820_at	KRT5	ENSG00000186081	Hs.433845	10.5873	10.5763	10.5562	10.5745	10.4068	10.7518	10.6006	10.6809	10.2991	10.5496	10.6251	10.7967	10.7398	10.6391	10.5521	10.6961	10.7757	10.6913	10.7892	10.6512	10.5957	10.5829	10.5769	10.7683
201821_s_at	TIMM17A	ENSG00000134375	Hs.20716	4.90162	4.96784	4.98347	5.08591	4.8185	5.08097	4.70046	4.90988	5.03059	5.18368	4.9792	5.54507	5.90592	5.87611	5.41468	5.69554	5.78848	5.42564	5.5123	5.2129	5.72675	5.66723	6.06275	5.58201
201822_at	TIMM17A	ENSG00000134375	Hs.20716	0.979063	0.810685	0.862293	1.01204	0.625726	0.820628	1.05506	0.970862	0.890861	0.759828	1.06992	0.971871	1.20515	0.997048	0.819193	1.34375	0.979559	0.920424	0.796949	0.938172	1.29282	1.00204	0.996151	0.870963
201823_s_at	RNF14	ENSG00000013561	Hs.483616	3.75985	3.45192	3.18655	3.69732	3.34918	2.87995	3.21142	3.30425	3.01629	3.18867	3.36969	3.24055	3.42205	3.24346	3.93968	3.58256	3.63157	3.34019	3.77767	3.26236	3.34608	3.7081	3.26927	3.54676
201824_at	RNF14	ENSG00000013561	Hs.483616	4.88944	4.3653	4.57218	4.59422	4.5195	4.45801	4.26417	4.38761	4.53276	4.06898	4.39206	4.02064	3.90706	3.76353	4.18787	4.28087	3.70313	4.03841	4.02874	3.52137	4.23691	3.8198	3.59549	4.22088
201825_s_at	SCCPDH	ENSG00000143653	Hs.498397	5.10198	4.62015	4.65134	4.7811	5.04906	4.61356	5.25497	5.11756	5.52769	5.81744	5.45328	4.37658	3.61781	3.9438	4.26364	4.33162	4.16419	4.27899	4.60235	4.32652	4.3103	4.57595	4.83835	4.67437
201826_s_at	SCCPDH	ENSG00000143653	Hs.498397	3.43587	3.20269	3.034	3.12573	3.34708	3.01627	3.28675	3.48699	3.94126	3.79452	3.60664	2.67083	2.81261	2.81199	2.78116	2.77922	2.77145	2.65291	2.90076	2.63032	2.61534	2.48071	2.83362	2.56875
201827_at	SMARCD2	ENSG00000108604	Hs.250581	5.57407	5.80396	5.92542	5.89157	5.63061	5.96359	6.13253	5.85561	6.0642	5.73645	5.81097	5.78071	5.39889	5.64999	5.52179	5.62417	5.59789	5.78739	5.93839	5.89066	5.66073	5.83168	5.28727	5.5713
201828_x_at	FAM127A	ENSG00000134590	Hs.522789	6.45664	6.62333	6.74502	6.63313	6.80857	6.66243	6.86196	6.52115	6.42033	6.54601	6.63715	6.54771	6.58909	6.60154	6.4439	6.44587	6.45864	6.62675	6.61289	6.54742	6.35082	6.43609	6.33363	6.19632
201829_at	NET1	ENSG00000173848	Hs.25155	6.76438	5.87036	6.16947	5.68054	6.08155	6.25837	5.96658	6.0676	6.17358	5.7903	6.07814	5.97222	5.95639	5.55387	6.36292	5.93417	5.57394	5.93329	5.48348	5.69062	6.07751	5.81608	5.6724	6.07141
201830_s_at	NET1	ENSG00000173848	Hs.25155	6.66565	5.63726	5.80785	6.06622	5.92631	5.37956	5.50105	5.89903	5.6244	5.09761	5.52856	5.59837	5.33805	5.09235	6.45605	5.61776	5.44023	5.2326	5.65343	5.71437	5.80985	6.01539	5.56926	5.8813
201831_s_at	USO1	ENSG00000138768	Hs.292689	4.53199	3.9159	4.10036	3.9676	4.33102	3.90104	3.55968	3.92441	3.32635	3.93502	4.4225	4.54155	3.73051	3.62344	4.64753	3.81579	3.96512	3.84118	2.8781	2.83145	3.81282	3.7306	3.59601	4.16105
201832_s_at	USO1	ENSG00000138768	Hs.292689	6.45562	6.4574	6.34672	6.47838	6.61522	5.96553	5.99423	6.35981	6.34951	6.12677	6.21225	6.10236	6.07739	6.0018	6.5453	6.40368	6.32474	6.16178	5.57986	5.07337	6.2854	6.20596	6.01782	6.16178
201833_at	HDAC2	ENSG00000196591	Hs.3352	6.00448	5.7311	5.83088	5.93744	5.97492	5.83576	5.59964	5.7846	5.72856	5.84259	5.93009	5.99391	5.83859	5.72943	6.1065	6.09507	5.76435	5.75509	5.43003	4.95295	5.73815	5.69355	5.83541	6.06404
201834_at	PRKAB1	ENSG00000111725	Hs.715515	3.48176	3.49084	3.34551	3.32152	3.36688	3.35608	3.67053	3.47845	3.4736	3.35514	3.46373	3.40819	3.6097	3.60414	3.31637	3.37176	3.32772	3.45093	3.68116	3.7751	3.44522	3.48176	3.23098	3.14456
201835_s_at	PRKAB1	ENSG00000111725	Hs.715515	1.2929	1.34322	1.48971	1.32008	1.32628	1.36466	1.17146	1.13386	1.31307	1.17268	1.37831	1.30701	1.36215	1.31925	1.31307	1.52858	1.81791	1.46252	1.83349	2.04978	1.38526	1.43621	1.59304	1.32522
201836_s_at	SUPT7L	ENSG00000119760	Hs.6232	3.46533	3.56662	3.70174	3.67495	3.68458	3.2987	3.25924	3.85232	3.65146	3.73903	3.82188	3.14825	3.14899	3.06749	2.77335	3.55314	3.04697	3.03009	2.69533	2.23783	3.09169	3.01255	2.90869	3.04824
201837_s_at	SUPT7L	ENSG00000119760	Hs.6232	4.54795	4.51342	4.67553	4.34439	4.57113	4.21605	4.26965	4.70141	4.47796	4.36451	4.52727	4.35287	4.24728	3.97461	4.46723	4.54311	4.62621	4.25303	4.04619	3.77174	4.05653	4.20032	4.29574	4.37832
201838_s_at	SUPT7L	ENSG00000119760	Hs.6232	1.7033	1.55542	1.54068	1.80639	2.00084	1.57181	1.93492	2.00084	1.70692	1.59392	1.71759	1.60247	1.60947	1.3354	1.47315	1.77159	1.74085	1.77159	1.2774	1.53805	1.61781	1.43963	1.43639	1.50861
201839_s_at	EPCAM	ENSG00000119888	Hs.542050	3.46909	4.24347	3.76421	4.25919	4.12509	3.74797	3.94002	4.02254	4.11075	4.47014	3.17245	3.53182	2.74391	3.27783	3.12314	2.72865	3.12004	3.67662	3.37928	2.85689	3.40175	3.26358	3.80722	3.57478
201840_at	NEDD8	ENSG00000129559	Hs.531064	6.63733	6.6321	6.64006	6.75474	6.73498	6.79058	6.76567	6.73513	6.86486	7.01891	6.80453	7.07677	7.10352	6.87735	6.68378	6.79934	6.99251	6.97301	6.82375	6.72173	6.78438	6.65082	6.85076	6.70597
201841_s_at	HSPB1	ENSG00000106211	Hs.520973	10.2464	10.4662	10.4609	10.411	10.2681	10.4827	10.4253	10.3705	10.1832	10.4645	10.4303	10.0927	10.0998	9.88449	9.66177	9.71591	9.81084	9.91235	9.80476	9.64107	9.5315	9.55699	9.708	9.59615
201842_s_at	EFEMP1	ENSG00000115380	Hs.76224	6.32964	6.21632	5.83907	6.07525	6.10854	5.88309	5.63334	5.74171	5.78403	5.93226	6.16548	5.28159	5.41751	5.50304	5.73179	5.279	5.39303	6.07996	5.19098	4.06074	4.36981	4.44149	4.55379	5.11002
201843_s_at	EFEMP1	ENSG00000115380	Hs.76224	3.81782	3.18068	2.86654	3.15428	3.20771	2.83847	2.48071	3.02904	3.16737	3.10813	2.8548	2.10925	2.25922	2.20571	2.35342	2.06611	2.29788	2.76393	1.95135	1.42848	1.75308	1.69518	1.59285	2.42136
201844_s_at	RYBP	ENSG00000163602	Hs.7910	5.63953	5.95543	6.00216	5.81618	5.75158	6.2702	6.01795	5.80677	6.24964	5.928	5.93627	5.6795	5.62101	5.67069	5.64361	5.38555	5.53325	5.43079	5.59933	5.78848	5.74659	5.90871	5.65655	5.76292
201845_s_at	RYBP	ENSG00000163602	Hs.7910	6.4974	6.54293	6.33635	6.50729	6.47151	6.18861	6.16854	6.44744	6.75276	6.61446	6.25741	6.06691	6.29028	6.68059	6.28831	6.1941	6.36963	6.29213	6.51096	6.68891	6.81978	6.46188	7.49974	6.52
201846_s_at	RYBP	ENSG00000163602	Hs.7910	5.35785	5.49899	5.45184	5.2961	5.40961	5.45054	5.46729	5.42392	5.43995	5.41649	5.66465	5.46327	5.58966	5.31885	5.18966	5.23729	5.35523	5.26254	5.44957	5.58736	5.67318	5.55799	5.89932	5.4836
201847_at	LIPA	ENSG00000107798	Hs.643030	6.04458	6.16185	6.48749	6.02849	6.23564	5.84287	5.94205	5.89346	5.86885	5.57765	5.69847	6.11962	6.08085	5.93759	6.48182	6.13373	6.04766	6.18436	6.1449	5.75633	6.0295	6.19726	5.48855	5.9031
201848_s_at	BNIP3	ENSG00000176171	Hs.144873	3.83653	4.11086	3.69069	3.9941	4.21972	4.0999	4.10277	4.47926	3.82387	3.80798	3.8329	4.56832	4.55294	4.92595	4.3724	4.5734	4.84896	4.58683	4.34165	4.8319	4.83981	4.70688	5.13096	4.61416
201849_at	BNIP3	---	Hs.144873	6.06372	6.38369	6.08708	6.20725	6.459	6.40253	6.50094	6.73319	6.26242	6.07858	6.03484	6.7346	6.69135	7.28165	6.53238	6.6782	6.97417	6.7747	6.25178	6.71047	7.00381	6.68461	7.06468	6.92613
201850_at	CAPG	ENSG00000042493	Hs.516155	6.73403	6.77803	6.8306	6.91886	6.77351	7.00309	6.84579	6.932	6.54406	6.95756	7.03011	7.10002	7.15912	6.94658	6.6463	6.84488	7.06855	7.07516	7.02116	7.19092	6.95485	6.94423	7.25484	6.9095
201851_at	SH3GL1	ENSG00000141985	Hs.97616	5.28794	5.14262	5.21539	5.21663	5.15764	5.64793	5.6454	5.33514	5.47815	5.35519	5.36804	5.49187	5.60278	5.57362	5.4549	5.5423	5.43958	5.57935	5.47428	5.75224	5.57179	5.66615	5.37542	5.25293
201852_x_at	COL3A1	ENSG00000168542	Hs.443625	11.308	11.5713	11.5007	11.2959	11.5407	10.8663	11.1017	11.0843	11.014	10.834	10.8431	9.49114	10.2903	10.6277	10.9731	10.3724	10.7957	10.7048	10.5953	10.3747	9.91597	10.386	9.28804	10.0805
201853_s_at	CDC25B	ENSG00000101224	Hs.153752	5.80557	6.20931	6.1687	5.93944	5.97065	6.25438	6.46593	5.88915	5.84946	5.73879	5.69539	6.41952	6.44746	6.76626	6.24062	6.60133	6.59918	6.57868	6.80957	6.57713	6.47912	6.30159	6.13685	6.31721
201854_s_at	ATMIN	ENSG00000166454	Hs.16349	5.03989	4.71224	5.12108	5.12468	4.78062	4.74194	5.1905	4.69169	4.77733	4.66108	4.86522	4.999	4.73139	4.57412	5.23951	4.68228	4.69678	4.7301	4.73266	4.69678	4.64794	4.91342	4.54634	4.75621
201855_s_at	ATMIN	ENSG00000166454	Hs.16349	6.09666	5.91425	6.24042	6.01703	5.95206	5.78919	5.82577	5.8963	6.1203	5.64685	5.76054	5.69178	5.38202	5.6472	5.77503	5.60072	5.69914	5.44493	5.23982	4.88489	5.6445	5.53228	5.39915	5.70888
201856_s_at	ZFR	ENSG00000056097	Hs.435231	4.21046	3.33542	4.12348	3.74917	3.87819	3.54444	3.80935	3.92313	3.30427	3.44816	4.02038	4.36456	3.35511	2.39836	4.37019	3.8429	3.48032	3.59314	3.10536	3.26401	3.34377	3.60621	3.09889	3.70774
201857_at	ZFR	ENSG00000056097	Hs.435231	6.65883	6.45363	6.58467	6.54514	6.53991	6.39503	6.45636	6.66269	6.81616	6.47927	6.5924	6.44239	6.4042	6.42584	6.84942	6.53108	6.31217	6.25333	6.03786	5.91142	6.30798	6.27999	6.20092	6.43761
201858_s_at	SRGN	ENSG00000122862	Hs.1908	0.586981	0.637838	1.03372	0.957291	0.77479	0.957291	0.894874	0.753284	0.956917	0.949518	0.779979	0.954945	0.798696	1.2069	0.975117	0.754505	0.806712	0.788541	1.11991	0.90147	1.2018	0.993407	0.846662	0.859279
201859_at	SRGN	ENSG00000122862	Hs.1908	1.10218	1.33041	1.92558	1.66596	1.65213	1.71671	1.16374	1.42012	1.40776	1.07938	1.06541	1.2756	1.43057	1.80373	1.96439	1.36649	2.00804	1.84836	1.79179	1.64241	1.65826	1.72799	1.39642	1.35175
201860_s_at	PLAT	ENSG00000104368	Hs.491582	1.70634	1.26547	1.17158	1.16839	1.18527	1.58863	1.41136	1.08368	1.35282	0.941744	1.21783	1.21318	1.81115	2.29135	1.73786	2.27816	2.15714	2.27816	1.909	1.91771	2.21539	2.04049	1.299	1.37411
201861_s_at	LRRFIP1	ENSG00000124831	Hs.471779	5.74568	5.91253	5.64643	5.68237	5.66201	5.99108	5.67129	5.69773	5.32954	5.76109	5.94367	6.3565	6.25139	6.09097	6.12398	5.99108	6.0767	6.13706	5.61466	5.65408	6.27858	6.42454	6.51471	6.34327
201862_s_at	LRRFIP1	ENSG00000124831	Hs.471779	6.1244	5.84067	5.87457	5.93466	6.05723	6.37823	5.80794	5.92014	6.14654	5.73029	5.91947	6.21864	6.2912	6.40578	6.3731	6.28747	6.33994	6.01736	6.102	6.10258	6.77819	6.51446	6.64882	6.61964
201863_at	FAM32A	ENSG00000105058	Hs.631614	5.70188	5.72787	5.65169	5.81841	5.59828	5.77789	5.82351	5.83942	5.62334	5.89614	5.88751	5.90425	5.76034	5.79908	5.51197	5.93492	5.94417	5.86268	5.69838	5.57293	5.71708	5.71795	5.7708	5.82406
201864_at	GDI1	ENSG00000203879	Hs.74576	5.45687	5.55885	5.54325	5.34656	5.60512	5.65238	5.56707	5.57176	5.75366	5.83316	5.75214	5.4431	5.39021	5.30656	5.24828	5.32975	5.11702	5.47722	5.35095	5.69062	5.44483	5.22183	5.71828	5.52553
201865_x_at	NR3C1	ENSG00000113580	Hs.122926	7.208	7.27662	7.21908	7.29839	7.12589	7.11441	7.00681	7.31506	7.62616	7.06576	7.05137	6.43047	6.5021	6.58485	6.47727	6.3751	6.28072	6.41047	6.72851	6.70014	6.48823	6.49054	6.05798	6.47742
201866_s_at	NR3C1	ENSG00000113580	Hs.122926	4.90662	4.80857	4.78207	4.88778	4.77684	4.46671	4.56278	4.78589	4.8707	4.74409	4.74169	4.54295	4.6522	4.79637	4.54878	4.53768	4.59945	4.76273	4.67377	4.48771	4.82591	4.71317	4.68105	4.73624
201867_s_at	TBL1X	ENSG00000101849	Hs.495656	3.5886	2.83973	3.26127	3.07869	3.00938	3.4887	3.15023	2.95564	2.80031	3.08252	3.46705	3.29586	2.83277	2.49126	3.54365	3.18623	3.04697	3.19731	3.22933	3.00814	3.38014	3.64303	2.53883	2.98924
201868_s_at	TBL1X	ENSG00000101849	Hs.495656	1.72236	1.57738	1.46932	1.74044	1.84149	1.70844	1.71773	1.69274	1.05475	1.713	1.46932	1.87862	1.05697	1.80252	2.05642	1.17874	1.44464	1.62218	1.69215	1.53268	1.68851	1.83969	1.65251	1.6261
201869_s_at	TBL1X	ENSG00000101849	Hs.495656	3.41736	3.4017	3.51329	3.14055	3.30639	3.07785	3.31194	3.40683	3.14208	3.23167	3.10341	3.40851	3.3897	3.34071	3.23306	3.50879	3.40683	3.37724	3.84038	3.84038	3.41506	3.6742	3.12365	3.25142
201870_at	TOMM34	ENSG00000025772	Hs.517066	3.52079	3.7624	3.81894	3.53946	3.92471	3.57086	3.788	3.70481	3.6817	3.94242	3.69393	4.35424	4.16365	4.28722	4.00973	4.3528	4.36495	4.33511	4.49116	4.71392	4.11113	4.23763	4.40204	4.14477
201871_s_at	UBXN1	ENSG00000162191	Hs.351296	5.64896	5.78518	5.6683	5.99564	5.63491	6.08049	6.1306	5.80114	5.76233	6.02766	5.97838	5.94467	5.99605	5.83893	5.48186	5.80067	5.84096	6.02766	5.95723	5.97892	5.82516	5.98007	5.85999	5.72291
201872_s_at	ABCE1	ENSG00000164163	Hs.12013	4.73922	4.58629	4.81786	4.71542	4.79808	4.04435	4.30156	4.48498	4.55985	4.18961	4.42092	5.00302	5.01864	4.76455	5.48997	5.36289	4.99888	4.6338	5.0247	4.34807	4.86298	4.99344	4.74052	5.00969
201873_s_at	ABCE1	ENSG00000164163	Hs.12013	4.937	4.58103	4.89589	4.72429	4.48708	4.61356	4.52599	4.6496	4.86578	4.53146	4.80574	5.08474	5.09287	4.82403	5.42857	5.27957	4.95053	5.06087	4.94035	4.50517	5.06774	5.08663	4.74984	5.26896
201874_at	MPZL1	ENSG00000197965	Hs.493919	4.92324	4.99086	5.28341	5.08556	5.03099	4.61561	4.82717	4.91481	4.74055	4.42684	4.44323	4.86982	5.23393	5.49336	5.43868	5.63461	5.59251	5.13796	5.7563	5.71649	5.47548	5.69458	5.08381	5.28776
201875_s_at	MPZL1	ENSG00000197965	Hs.493919	4.03183	4.39089	4.55519	4.35697	4.35972	4.40992	4.25733	4.21597	4.30923	3.90749	3.96612	4.40505	4.52163	4.53376	4.66531	4.87965	4.63481	4.60617	4.75286	4.62334	4.99724	4.80287	4.25718	4.64753
201876_at	PON2	ENSG00000105854	Hs.719159	7.28064	6.95401	6.97418	7.19736	7.39572	7.2401	6.97536	7.29587	7.39659	7.6776	7.37628	6.4756	6.29119	6.39075	6.33488	6.41999	6.63387	6.48569	5.95184	5.38493	6.28254	6.00809	6.42727	6.57082
201877_s_at	PPP2R5C	ENSG00000078304	Hs.368264	6.91664	6.88548	6.83964	6.89862	6.79233	6.68787	6.65859	6.77673	6.89931	6.59365	6.81653	6.38573	6.16084	6.2738	6.32002	6.281	6.19589	6.34838	6.06577	5.94939	6.23459	6.21198	5.81689	6.29611
201878_at	ARIH1	---	Hs.268787	3.86903	3.58829	3.50078	3.41961	3.57672	3.13574	3.75858	3.87886	3.92959	3.53214	3.49852	3.79915	3.62963	3.7147	4.04381	3.97976	3.94566	3.52793	3.47452	4.13795	3.86644	3.84025	4.37523	3.76897
201879_at	ARIH1	---	Hs.268787	6.14305	5.61667	5.6801	5.58675	5.90039	5.93899	5.75504	5.92435	5.21856	5.26156	5.62168	4.86853	4.41244	4.61601	5.75504	5.0566	4.9455	4.82628	4.96518	4.64997	4.98837	5.45683	4.18774	4.91589
201880_at	ARIH1	---	Hs.268787	6.09223	5.64605	5.72989	5.93028	5.90022	5.70776	5.93028	5.95156	6.14371	5.87749	6.00143	5.36589	5.17248	5.03174	5.64904	5.44154	5.53694	5.42267	5.10672	4.6689	5.41116	5.29269	5.13198	5.51217
201881_s_at	ARIH1	ENSG00000166233	Hs.268787	4.61878	4.36717	4.25058	4.20922	4.20081	4.27683	4.21995	4.62041	4.37838	4.53145	4.34311	4.42373	4.35214	4.57573	4.66827	4.69612	4.89992	4.2576	4.51972	5.17148	4.75906	4.66842	5.67658	4.65068
201882_x_at	B4GALT1	ENSG00000086062	Hs.272011	3.2682	3.59139	3.10744	3.37138	3.27645	3.20996	3.50184	3.19556	2.98403	3.47685	3.29834	3.18288	2.94293	2.958	3.24071	2.60986	2.88097	2.77633	3.14866	3.41985	3.01223	3.21226	2.93459	3.16385
201883_s_at	B4GALT1	ENSG00000086062	Hs.272011	5.93334	6.01067	6.36804	6.04701	6.15154	6.08458	6.10713	6.06667	6.39412	5.97285	5.84054	6.65163	6.61229	6.71013	6.63567	6.37057	6.46252	6.40589	6.56412	6.85309	6.74284	7.056	6.63963	6.68108
201884_at	CEACAM5	ENSG00000105388	Hs.709196	1.02222	1.35197	1.06763	1.23504	1.14832	1.11704	1.3701	1.27883	1.2235	1.11787	1.21798	1.28503	1.48989	1.12916	1.46403	1.45533	1.23903	1.28637	1.40534	1.44858	1.19298	1.28193	1.59097	1.41225
201885_s_at	CYB5R3	ENSG00000100243	Hs.700572	8.59384	8.75931	8.75039	8.55173	8.68548	8.60815	8.81517	8.52166	8.61671	8.43654	8.58986	8.36531	8.40951	8.36853	8.46868	8.39278	8.34426	8.61886	8.65866	8.4587	8.29424	8.41656	8.10644	8.34436
201886_at	WDR23	ENSG00000100897	Hs.525251	4.55405	4.62651	4.59743	4.69983	4.571	4.73365	4.82138	4.71733	4.5791	4.57799	4.7195	4.70455	4.51853	4.52439	4.36507	4.3674	4.43176	4.60617	4.64278	4.66098	4.49523	4.69762	4.38462	4.39461
201887_at	IL13RA1	ENSG00000131724	Hs.496646	5.24019	4.97031	5.25993	5.31115	5.26784	5.31154	5.45013	5.16713	5.43116	5.02515	5.24492	5.5834	5.73963	6.16035	5.74733	5.9416	5.72906	5.40472	5.90222	5.74698	6.42141	6.21675	5.67658	5.90396
201888_s_at	IL13RA1	ENSG00000131724	Hs.496646	3.11067	2.69272	3.05706	2.59219	2.73313	2.76096	2.52137	2.69107	2.29652	2.53153	2.85525	3.83323	3.47948	3.42448	3.70514	3.88452	3.72118	3.14352	3.35692	3.15443	3.91858	4.02789	3.71196	3.85828
201889_at	FAM3C	ENSG00000196937	Hs.434053	6.05535	5.68232	5.86164	5.73468	5.90847	5.65644	5.49956	5.53786	5.95607	5.49721	5.50684	5.25692	5.41858	5.33095	5.75325	5.45353	5.12159	5.4298	5.09475	4.63791	5.43577	5.18933	5.23077	5.47446
201890_at	RRM2	ENSG00000171848	Hs.226390	4.54691	4.38391	4.61932	4.31145	3.94061	5.16013	5.12034	4.42507	4.18826	3.71428	4.33738	5.76367	5.36905	4.92808	5.42128	5.15359	5.19359	5.40132	6.18443	5.03995	3.41628	3.38681	4.19199	3.84691
201891_s_at	B2M	ENSG00000166710	Hs.709313	11.0641	10.9607	10.985	11.002	11.0394	11.0791	10.8531	11.0306	11.0042	10.9789	10.9309	10.8529	10.8324	10.9618	10.9614	10.8597	10.7577	10.7915	10.6565	10.6981	11.0134	10.7	10.9051	10.9852
201892_s_at	IMPDH2	ENSG00000178035	Hs.654400	7.43252	7.26863	7.35426	7.31551	7.22502	7.39582	7.59906	7.28961	7.27478	7.32743	7.40606	8.19076	7.86812	7.64981	7.99656	8.04026	8.01709	8.02636	8.36894	7.98724	7.75976	8.14532	7.86475	8.17244
201893_x_at	DCN	ENSG00000011465	Hs.718429	10.0495	10.7394	10.534	10.4114	10.6493	9.61774	9.93209	9.87661	9.74107	9.65966	9.61177	8.37543	8.76994	9.29505	9.65456	9.20085	9.55538	9.52893	9.40793	8.94284	8.46491	8.92412	8.3548	9.02058
201894_s_at	SSR1	ENSG00000124783	Hs.114033	6.15089	6.15104	6.30118	6.07822	6.12894	5.78347	6.01643	5.92681	5.72445	5.79715	5.81007	6.04952	6.08105	6.10315	6.54208	6.21916	6.16584	6.0114	6.05506	5.70492	6.18127	6.0842	6.06499	5.97487
201895_at	ARAF	ENSG00000078061	Hs.446641	4.67749	4.70397	4.611	4.64881	4.68575	4.64507	5.05866	4.54245	4.78379	4.91594	4.77185	4.85697	4.45831	4.75009	4.68928	4.63312	4.86759	4.64537	5.07351	5.12314	4.76612	4.89898	4.78878	4.74281
201896_s_at	PSRC1	ENSG00000134222	Hs.405925	2.28809	2.45353	2.10154	2.33624	2.1687	2.68626	2.53196	2.32881	2.73171	2.46351	2.30846	2.09641	1.9517	2.16767	1.80923	1.89091	1.77424	2.33082	2.27424	2.26186	1.99227	2.22804	2.22096	1.87049
201897_s_at	CKS1B	ENSG00000173207	Hs.374378	5.44117	5.46877	5.59733	5.45468	5.45358	5.7297	5.6466	5.53623	5.70642	5.56029	5.32239	6.17263	6.13376	6.04214	6.04489	6.03001	6.06117	5.87044	6.08326	5.73151	5.73218	5.69725	5.59376	5.54419
201898_s_at	UBE2A	ENSG00000077721	Hs.379466	5.49656	5.59312	5.38591	5.40518	5.53899	5.06202	5.34403	5.63961	5.0923	5.63961	5.43845	5.76738	5.89334	5.94204	5.80363	6.09602	6.27654	5.71634	6.0586	6.10288	5.79471	5.93028	6.22291	5.97722
201899_s_at	UBE2A	ENSG00000077721	Hs.379466	6.92903	6.79494	6.95652	6.78139	6.86249	6.66022	6.70911	6.74889	6.73914	6.69876	6.76768	6.7365	6.46434	6.60065	6.93482	6.74998	6.91261	6.6233	6.65529	6.55361	6.56991	6.7049	6.85359	6.86035
201900_s_at	AKR1A1	ENSG00000117448	Hs.654435	6.39674	6.45363	6.48269	6.26087	6.35878	6.39835	6.54539	6.20362	6.39298	6.49562	6.34882	6.92939	6.90982	6.74457	6.75144	6.63184	6.71817	6.72966	6.94868	6.96615	6.5055	6.61141	6.74952	6.47446
201901_s_at	YY1	ENSG00000100811	Hs.388927	7.38022	7.18853	7.35614	7.32081	7.37387	7.48818	7.56241	7.40182	7.10089	7.24296	7.41792	7.2181	6.99837	6.9601	7.19848	7.0524	6.98304	7.06227	7.21666	7.0459	7.34874	7.16303	6.96814	7.10459
201902_s_at	YY1	---	Hs.388927	1.73065	1.94435	2.08447	1.81101	1.66035	1.70844	1.97153	1.76039	1.89843	1.97328	1.7167	1.51633	1.51252	1.61324	2.02403	1.59304	1.98273	1.64296	1.69619	2.18445	1.70199	1.6435	1.84435	1.93229
201903_at	UQCRC1	ENSG00000010256	Hs.119251	6.88058	6.89453	6.88109	7.03504	6.82475	7.02388	7.24543	6.8102	6.91264	6.93899	7.02283	7.27011	6.95443	6.93948	7.31573	7.41865	7.28091	7.14631	7.73108	7.4848	7.13591	7.49139	7.33407	7.08248
201904_s_at	CTDSPL	ENSG00000144677	Hs.475963	6.28159	6.22753	6.40306	6.26896	5.98648	6.45954	6.38614	6.1675	6.23803	5.99337	6.19146	5.69333	5.58064	5.59631	5.7518	5.50717	5.60465	5.71051	5.95607	5.88157	5.67403	5.79284	5.10416	5.4186
201905_s_at	CTDSPL	ENSG00000144677	Hs.475963	3.71737	3.49912	3.76499	3.60468	3.21856	3.72897	3.48464	3.51696	3.27251	3.3229	3.75021	4.11732	3.99991	3.50903	3.52728	3.22318	3.65408	3.62857	3.71717	3.6064	3.26514	3.31901	3.16428	3.51876
201906_s_at	CTDSPL	ENSG00000144677	Hs.475963	6.75161	6.54758	6.64317	6.86255	6.50938	6.72185	6.87579	6.85757	6.70197	6.37511	6.6274	6.10216	5.82817	5.69768	6.13447	5.92743	5.80884	5.97784	6.1207	6.04442	5.87513	6.00719	5.40119	5.80532
201907_x_at	DVL3	---	Hs.388116	2.83283	2.42901	2.27531	2.51686	2.38245	2.77526	2.74163	2.47626	2.84688	2.77526	2.6875	2.67935	2.70414	2.77954	2.5632	2.65307	2.66773	2.7134	2.96922	2.85872	2.87636	2.71649	2.68889	2.7173
201908_at	DVL3	ENSG00000161202	Hs.388116	5.61846	5.47974	5.73631	5.59809	5.74932	5.6018	5.87537	5.70415	5.7388	5.61432	5.75335	5.34081	5.07651	5.18575	5.27566	5.28617	5.3086	5.39266	5.70279	5.38159	5.23605	5.47645	5.20744	5.34762
201909_at	RPS4Y1	ENSG00000129824	Hs.282376	7.96254	7.84332	7.72917	7.95599	7.95678	7.97583	7.90217	7.92694	8.23485	8.0749	8.06051	8.28809	8.2127	8.03077	7.8864	8.14059	8.0554	8.12875	8.11697	8.02011	8.0111	8.12175	8.08127	7.9668
201910_at	FARP1	ENSG00000152767	Hs.403917	4.67576	4.83932	5.22684	4.57742	4.8837	4.73365	4.87565	4.65039	4.78689	4.4906	4.50034	3.82129	4.5657	4.69444	4.64841	4.51768	4.69114	4.72021	4.80275	4.51348	4.22869	4.6482	4.02064	4.34676
201911_s_at	FARP1	ENSG00000152767	Hs.403917	3.16094	3.45653	3.76068	3.30642	3.49129	2.86743	3.37716	3.07321	3.1902	2.70421	2.64574	2.50588	2.95153	2.91899	3.4954	3.3189	3.09599	3.43072	3.32073	3.35601	2.68089	2.8832	2.44099	2.67988
201912_s_at	GSPT1	ENSG00000103342	Hs.528780	5.17729	4.9581	5.06763	5.07316	5.18646	5.07215	4.94949	5.07719	4.67156	5.11726	5.08813	6.03359	5.95468	5.74807	6.26871	6.08465	5.76435	5.66156	5.8777	5.9605	6.1194	6.02286	6.12566	6.20103
201913_s_at	COASY	ENSG00000068120	Hs.709231	4.34717	4.36857	4.58084	4.46881	4.35553	4.59171	4.72355	4.54116	4.47161	4.4971	4.68952	4.78906	4.8634	4.46413	4.6198	4.7614	4.70569	4.79014	4.6204	4.65537	4.75568	4.99021	4.53731	4.60452
201914_s_at	SEC63	ENSG00000025796	Hs.26904	5.07776	5.23318	4.86266	4.97628	5.24554	4.89603	4.55083	4.99553	4.41782	5.07062	5.19717	4.96777	4.7099	4.53998	5.24277	5.21194	5.31927	4.92164	4.24595	3.80972	4.96706	5.08769	5.45802	5.18079
201915_at	SEC63	ENSG00000025796	Hs.26904	3.20268	3.21097	3.39933	3.2403	3.38018	2.72094	2.7892	3.26121	3.20551	3.09251	2.93173	2.68006	2.68948	3.04344	3.28448	3.10593	3.04697	2.91191	3.18608	2.82334	3.36376	3.07762	2.89906	3.08274
201916_s_at	SEC63	ENSG00000025796	Hs.26904	5.77031	5.56141	5.65006	5.80227	5.80777	5.4011	5.26293	5.67957	5.66536	5.35936	5.53662	5.67112	5.6457	5.67069	5.88854	6.09865	5.84177	5.55645	5.29665	4.70397	6.04968	5.96498	5.71386	5.98157
201917_s_at	SLC25A36	ENSG00000114120	Hs.144130	6.32109	6.16899	6.35179	6.32211	6.28771	6.40251	6.22	6.22503	5.81561	5.86851	6.21596	5.69336	5.50717	5.15594	5.77174	5.54207	5.33494	5.67532	5.48807	5.26925	5.51636	5.56341	4.86074	5.18104
201918_at	SLC25A36	---	Hs.144130	6.31884	6.44018	6.66378	6.07852	6.29655	6.27172	6.17944	6.10955	6.61124	6.1413	6.26478	5.66003	5.40922	5.80354	5.93369	5.39123	5.58469	5.79686	5.60635	5.38179	5.61865	5.47356	5.3122	5.43194
201919_at	SLC25A36	---	Hs.144130	6.00832	5.91025	5.96204	6.09532	6.02086	5.54602	5.85126	5.8982	5.84106	5.62328	5.81007	5.22178	4.96429	5.15403	5.66905	5.25984	5.24162	5.51973	5.36837	4.60424	5.12811	5.21632	4.76413	5.36195
201920_at	SLC20A1	ENSG00000144136	Hs.187946	4.03835	4.33159	4.21703	4.46462	4.34267	4.57575	4.48439	4.51654	4.35856	3.98124	3.86432	5.68491	5.55092	5.46617	5.70917	5.69403	5.57558	5.39736	6.01619	5.89108	5.4978	5.7315	5.47818	5.4441
201921_at	GNG10	---	Hs.534196	6.43579	6.53395	6.43166	6.43579	6.51059	6.41654	6.21873	6.26446	6.58477	6.17295	6.14722	6.2196	6.40265	6.48131	6.31518	6.25585	6.18703	6.28209	6.19019	5.94596	6.43764	6.20357	6.30612	6.32683
201922_at	TINP1	ENSG00000164346	Hs.482526	7.58137	7.22093	7.16536	7.442	7.45882	7.2953	7.16219	7.41269	7.54133	7.62525	7.53471	7.77841	7.77755	7.54219	7.58102	7.83245	7.79839	7.66786	7.23947	6.7672	7.63012	7.38468	7.70476	7.73738
201923_at	PRDX4	ENSG00000123131	Hs.83383	6.87525	7.30006	7.53435	6.96505	7.28357	6.91355	6.94489	6.66731	7.00608	6.40695	6.78376	7.13166	7.41874	7.3311	7.361	7.02723	7.11224	7.1735	7.1486	6.95934	7.16664	6.98825	6.88146	6.84053
201924_at	AFF1	ENSG00000172493	Hs.480190	7.21114	6.93931	6.95201	7.23742	7.05771	7.09595	7.03282	7.04458	7.18057	6.93098	7.17473	6.70477	6.17895	6.25023	6.71421	6.27967	6.30605	6.6663	6.27198	6.01104	6.39912	6.5162	6.23702	6.68516
201925_s_at	CD55	ENSG00000196352	Hs.126517	6.93583	6.48799	6.3821	6.76791	6.41311	6.48094	6.45722	6.47463	6.59496	6.58127	6.52858	6.07834	5.53025	5.84944	6.08944	5.93421	6.30189	5.92433	5.60808	5.61815	6.0717	5.68929	6.08025	6.31125
201926_s_at	CD55	ENSG00000196352	Hs.126517	6.37663	6.30633	6.17792	6.41198	6.22741	6.20235	6.2773	6.18623	5.79782	6.2399	5.87623	5.8047	5.57776	5.79965	5.84862	5.89681	6.1066	5.76538	5.61184	5.54316	5.72662	5.67259	5.83643	5.80799
201927_s_at	PKP4	ENSG00000144283	Hs.407580	5.18819	4.8376	5.33513	5.06525	5.02972	5.27348	5.26351	5.02861	4.33484	4.83047	5.14389	5.10661	4.42852	3.94493	5.10661	4.72704	4.50895	4.65308	4.90556	4.38229	4.69007	4.65709	4.04191	4.48145
201928_at	PKP4	ENSG00000144283	Hs.407580	5.8133	6.01522	5.7792	5.88932	5.81968	5.96253	5.76794	5.84787	6.08158	5.93028	5.91327	5.84943	5.5407	5.78953	5.75766	5.84015	5.86005	5.84582	5.53764	5.60531	5.59408	5.25119	5.79167	5.85602
201929_s_at	PKP4	ENSG00000144283	Hs.407580	4.88335	5.09721	4.9409	5.13713	4.89429	4.68925	4.90293	5	4.77644	4.76738	4.97533	4.83277	4.26084	4.559	4.81063	4.91304	4.83327	4.67576	4.84869	4.36488	4.52691	4.60561	4.38164	4.6893
201930_at	MCM6	ENSG00000076003	Hs.444118	5.0789	4.87779	4.8806	4.79887	4.90466	5.32941	5.02644	4.76922	4.84212	4.57012	4.92959	6.85858	6.78728	6.24268	6.64794	6.66457	6.32666	6.48636	6.82466	6.16976	5.89078	5.86953	6.24468	6.19196
201931_at	ETFA	ENSG00000140374	Hs.39925	6.56998	6.20421	6.30726	6.4332	6.1737	6.17911	6.04087	6.211	6.32388	6.23723	6.24374	6.34726	6.20938	6.19317	6.22532	6.32642	6.11086	6.13988	6.17613	6.1306	6.16363	5.93319	6.40552	6.0823
201932_at	LRRC41	ENSG00000132128	Hs.144941	4.94728	4.91437	5.14991	4.87718	4.74533	4.79185	4.95842	4.84042	5.11651	4.91859	4.91509	4.72187	4.53577	4.81705	4.83934	4.75206	4.77025	4.83849	4.93315	5.1229	4.70239	4.8816	4.67368	4.80069
201933_at	CHMP1A	ENSG00000131165	Hs.589427	5.02673	5.1012	5.17899	5.17672	5.08649	5.33476	5.37625	5.17413	5.18692	5.22281	5.08445	5.44017	5.21843	5.27824	5.18984	5.30175	5.25717	5.3165	5.39633	5.67174	5.36652	5.51507	5.38806	5.27545
201934_at	WDR82	ENSG00000164091	Hs.194110	7.20609	7.09732	7.14137	7.15539	7.09534	7.27432	7.18581	7.2077	7.53261	7.15187	7.14137	7.31837	7.45569	7.43421	7.10784	7.21777	7.16434	7.25985	7.37102	7.19792	7.31926	7.31823	7.21627	7.23523
201935_s_at	EIF4G3	ENSG00000075151	Hs.467084	6.29952	6.17287	5.92985	6.04082	6.22578	5.96129	5.82287	6.22828	5.8024	6.21895	6.32441	5.95059	5.7341	5.76177	5.92595	5.77832	5.91012	6.03345	5.31363	5.11676	5.66085	5.46986	5.64768	5.7923
201936_s_at	EIF4G3	ENSG00000075151	Hs.467084	4.50508	4.15488	4.33636	4.31267	4.48952	4.50143	3.98313	4.52303	4.3133	4.56041	4.72497	4.42582	4.12188	4.11272	4.24255	3.8985	4.21075	4.2241	3.38721	3.06857	4.16501	3.79951	3.93777	4.24885
201937_s_at	DNPEP	ENSG00000123992	Hs.258551	4.5814	4.31806	4.53757	4.41595	4.42081	4.40477	4.7934	4.39717	4.12614	4.4906	4.47446	4.83543	4.7226	4.64973	4.67683	4.76538	4.799	4.74316	4.97013	4.7927	4.53984	4.82133	4.73195	4.69403
201938_at	CDK2AP1	ENSG00000111328	Hs.719107	8.48522	8.65747	8.80782	8.37297	8.61431	8.35695	8.346	8.41072	8.53388	8.25259	8.37663	8.64485	8.77611	8.61961	8.91869	8.76911	8.71679	8.57181	8.88284	8.66303	8.50816	8.68995	8.59695	8.70995
201939_at	PLK2	ENSG00000145632	Hs.398157	5.8047	5.53467	5.8239	5.8469	5.78225	5.63173	5.93148	5.73637	6.1306	5.9898	5.78577	6.17805	5.7657	6.17563	6.22405	6.37107	6.18527	5.82386	6.11881	6.02344	7.14079	6.9823	6.40108	6.22694
201940_at	CPD	ENSG00000108582	Hs.446079	3.79859	3.6322	3.76285	3.72953	3.65405	3.56827	3.56864	3.70698	3.8913	3.40762	3.29834	3.46951	3.14877	3.30873	3.63347	3.46424	3.40146	3.38406	3.69626	2.90266	3.37132	3.39963	2.42757	3.13261
201941_at	CPD	ENSG00000108582	Hs.446079	5.09358	4.89057	5.01664	5.11293	4.92441	4.72301	5.03436	4.9257	5.00849	4.67342	4.74938	4.5737	4.52234	4.5061	4.77799	4.69779	4.69509	4.53286	4.79017	4.22562	4.69007	4.65576	4.05586	4.54053
201942_s_at	CPD	ENSG00000108582	Hs.446079	1.45195	1.05938	1.40543	1.4637	1.42949	1.3919	1.3655	1.25597	1.08031	0.983626	1.18999	1.31167	1.14422	0.995438	1.57184	1.26047	1.20427	1.35037	1.22599	1.45143	1.26835	1.31581	0.960945	1.18077
201943_s_at	CPD	ENSG00000108582	Hs.446079	3.02021	2.67988	2.82949	3.03913	2.7245	2.67798	2.88401	2.48071	3.02487	2.48025	2.81145	2.84122	2.27816	2.69396	3.15718	2.80864	2.96713	2.6999	2.72333	2.75233	2.70979	3.2568	2.46402	2.99782
201944_at	HEXB	ENSG00000049860	Hs.69293	6.72414	6.68349	6.63458	6.61434	6.63844	6.36695	6.61062	6.51676	6.59293	6.45402	6.45399	6.28212	6.08924	6.25056	6.5181	6.44824	6.6182	6.42649	6.4591	6.26062	6.19708	6.37857	6.34499	6.30143
201945_at	FURIN	ENSG00000140564	Hs.513153	4.19655	4.23049	4.34734	4.08736	4.30843	4.66353	4.2833	4.34366	4.43894	4.66583	4.57574	4.87039	4.80347	4.89494	4.45049	4.4952	4.73365	4.4051	4.96733	4.99724	5.04625	4.82294	5.0104	4.7237
201946_s_at	CCT2	ENSG00000166226	Hs.189772	5.65843	5.41793	5.35421	5.53577	5.50453	4.93079	4.69567	5.17248	4.38577	5.13028	4.9139	5.78479	5.37224	4.9385	6.22321	6.70696	7.01222	5.21007	6.69795	6.24261	5.44053	6.04053	6.44339	6.51867
201947_s_at	CCT2	ENSG00000166226	Hs.189772	7.04848	7.01822	7.0693	7.02682	7.0732	6.76685	6.94082	6.98354	6.74536	6.84555	6.85196	7.58918	7.58954	7.26871	7.90722	7.88689	7.76746	7.35297	7.81127	7.46481	7.76682	7.79131	7.6799	7.76655
201948_at	GNL2	ENSG00000134697	Hs.75528	4.16362	4.09287	3.89467	4.23128	4.3248	3.95112	3.85495	4.08545	3.94994	4.21423	4.25507	4.79259	4.42009	3.91703	4.56183	4.64128	4.55958	4.48378	3.37658	3.28918	4.13022	4.14414	4.27484	4.47741
201949_x_at	CAPZB	ENSG00000077549	Hs.432760	7.15824	7.31829	7.16089	7.36899	7.29922	7.25675	7.16829	7.07385	7.12016	7.12549	6.99832	7.25822	7.32855	7.38418	7.26726	7.3314	7.52599	7.26505	7.37965	7.60808	7.31601	7.29554	7.41501	7.33421
201950_x_at	CAPZB	ENSG00000077549	Hs.432760	6.56007	6.66318	6.46271	6.48865	6.76895	6.33925	6.1964	6.36884	6.10852	6.67788	6.36136	6.30226	6.79621	6.73943	6.78025	7.02818	7.37258	6.55251	7.26298	7.13772	6.81535	6.8442	7.04894	6.66347
201951_at	ALCAM	ENSG00000170017	Hs.591293	3.40853	3.08525	2.85273	3.1307	2.9113	3.08635	2.7406	3.08989	2.88706	3.11867	3.05007	2.40415	2.72245	2.43175	3.01865	2.69825	2.60286	3.0579	2.64755	2.16925	2.57751	2.60847	1.93506	2.85112
201952_at	ALCAM	ENSG00000170017	Hs.591293	4.89231	4.5734	4.27167	4.77156	4.71869	4.48886	4.48524	4.73365	5.17695	4.98659	4.89971	4.57128	4.64269	4.52471	4.74453	4.50117	4.53795	4.9873	3.90888	3.08264	4.30574	4.48494	4.13615	4.61517
201953_at	CIB1	ENSG00000185043	Hs.715556	4.3216	4.77834	4.79718	4.70195	4.64742	4.73365	4.67905	4.33008	4.53276	4.35945	4.43319	5.66486	5.85451	5.79953	5.46408	5.57523	5.62352	5.54629	5.73842	5.79877	5.7782	5.89992	5.79147	5.62325
201954_at	ARPC1B	ENSG00000130429	Hs.489284	3.91757	4.4182	4.11049	4.03073	4.01226	4.27097	4.37858	3.92552	4.14917	3.88391	3.84141	6.00172	5.87857	6.09901	5.83243	6.35375	6.13341	5.97766	6.44745	6.33891	6.41812	6.7264	6.49792	6.09725
201955_at	CCNC	ENSG00000112237	Hs.430646	5.90742	5.50653	5.73305	5.65662	5.6102	5.74417	5.80497	5.49487	5.4019	5.30679	5.62268	6.00677	5.8981	5.63054	6.2207	6.04666	5.87281	5.91124	5.78098	5.57346	5.99082	5.89587	5.80295	5.92633
201956_s_at	GNPAT	ENSG00000116906	Hs.498028	5.71485	5.56252	5.49422	5.56934	5.68709	5.61902	5.6267	5.65346	5.75487	5.58414	5.98962	5.51281	5.26683	5.03623	5.56674	5.22012	5.253	5.46485	5.27833	4.71878	5.21135	5.21308	4.95716	5.37727
201957_at	PPP1R12B	ENSG00000077157	Hs.444403	4.14342	4.33035	4.29718	4.33035	4.39611	4.25906	4.26844	4.16953	3.95362	4.18639	3.99623	3.77583	3.33223	3.74838	3.72155	3.6678	3.7917	3.98709	3.71419	3.42644	3.27816	3.54998	3.60196	3.59868
201958_s_at	PPP1R12B	ENSG00000077157	Hs.444403	0.696629	0.831138	0.929251	0.858188	0.946494	0.649544	0.944779	1.14309	0.54274	0.70982	1.13352	0.691344	0.824957	0.858188	0.88388	0.965741	0.814546	0.927593	0.902444	0.968721	0.91378	0.817068	1.25857	1.04013
201959_s_at	MYCBP2	ENSG00000005810	Hs.591221	7.51069	7.63615	7.5669	7.50773	7.52029	7.60501	7.55808	7.65713	7.79392	7.70045	7.7275	7.29056	7.2767	7.39159	7.36171	7.16457	7.22285	7.37719	7.06523	7.04518	7.07957	7.0701	6.77672	7.01128
201960_s_at	MYCBP2	ENSG00000005810	Hs.591221	8.59267	8.57426	8.48928	8.75257	8.62808	8.75641	8.5374	8.71024	8.63665	8.70853	8.87664	8.36382	8.26865	8.2515	8.31193	8.1035	8.21356	8.43923	7.91856	7.71773	8.10233	7.91765	8.13831	8.13668
201961_s_at	RNF41	ENSG00000181852	Hs.524502	3.16308	2.85882	3.06149	3.15206	3.09691	3.00014	3.31385	3.28619	2.95336	3.08674	3.13229	3.26176	3.15206	3.18588	3.17183	3.32077	3.29166	3.2288	3.52837	2.9813	3.33398	3.40812	3.24128	3.20711
201962_s_at	RNF41	ENSG00000181852	Hs.524502	2.02367	2.32265	2.11686	2.04142	2.0039	1.98423	2.12801	2.31749	1.87166	1.8567	1.91872	2.08405	1.87763	2.22483	2.21723	1.78663	1.99823	2.01018	2.64991	2.51589	1.89377	2.2199	1.86238	2.2662
201963_at	ACSL1	ENSG00000151726	Hs.406678	7.37502	6.84234	7.29133	7.34338	7.10455	7.16647	7.06678	7.18243	7.33441	7.05826	7.28511	6.92239	6.92344	6.65773	6.95922	6.75952	6.62293	6.61426	6.59128	6.3092	7.083	6.6304	6.35391	7.03504
201964_at	SETX	ENSG00000107290	Hs.460317	5.48319	5.65559	5.60695	5.74332	5.57651	5.05193	5.48004	5.57599	5.11971	5.2173	5.34805	5.17607	5.04707	5.25743	5.40841	5.36856	5.51427	5.34282	5.37836	5.20827	5.39071	5.6652	5.27855	5.21841
201965_s_at	SETX	ENSG00000107290	Hs.460317	4.2506	4.18774	4.43002	4.22056	4.19231	4.25964	4.0698	4.21463	4.00402	4.15041	4.49054	4.43311	4.37579	4.00841	4.32312	4.20141	4.05837	4.29544	4.22942	4.14298	4.3633	4.30636	4.22247	4.26456
201966_at	NDUFS2	ENSG00000158864	Hs.173611	6.41275	6.3824	6.64566	6.54257	6.362	6.54451	6.57265	6.54122	6.12282	6.53805	6.61854	6.68349	6.53354	6.38742	6.55907	6.54461	6.69074	6.63725	6.82597	6.79087	6.50852	6.77234	6.55487	6.58204
201967_at	RBM6	ENSG00000004534	Hs.439480	5.30853	5.54151	5.44188	5.6397	5.66612	5.36508	5.36525	5.5726	5.66496	5.81909	5.94713	5.34785	5.30611	5.19801	5.01365	5.22164	5.53024	5.53297	4.68541	4.25252	5.08985	4.88383	5.24506	5.31685
201968_s_at	PGM1	ENSG00000079739	Hs.1869	5.79561	6.0306	6.19968	5.69758	5.898	6.06565	6.19601	5.89456	5.93265	5.68234	5.8483	6.3579	6.43509	6.3432	6.43888	6.41375	6.33788	6.4101	6.43873	6.30209	6.35427	6.47357	6.13968	6.34883
201969_at	NASP	ENSG00000132780	Hs.319334	3.8389	3.92907	3.91117	4.05546	3.88381	4.12766	4.11132	3.90425	4.05032	4.00907	3.98969	4.37584	4.47869	4.22177	4.2949	4.43876	4.35333	4.48524	4.19218	4.20823	3.84779	4.14004	4.04703	4.34545
201970_s_at	NASP	ENSG00000132780	Hs.319334	5.21895	5.53251	5.33353	5.41341	5.41454	5.47339	5.35955	5.54162	5.31727	5.4323	5.52371	5.99309	6.00951	5.74206	5.62962	6.0156	6.06117	6.07996	5.92745	5.17203	5.28314	5.41231	5.88363	5.71382
201971_s_at	ATP6V1A	ENSG00000114573	Hs.477155	3.52464	3.96371	3.86303	3.6758	3.80111	2.32939	3.60521	3.47863	2.95353	3.71904	3.65593	2.85607	2.69154	3.18873	3.52159	3.54682	4.36495	3.4652	4.1272	4.01702	3.09075	3.62943	4.27724	4.08495
201972_at	ATP6V1A	ENSG00000114573	Hs.477155	7.86518	7.69057	7.90341	7.73958	7.75843	7.79282	7.80537	7.68579	7.87557	7.59238	7.70421	7.66137	7.66003	7.69798	7.73728	7.58276	7.62176	7.42665	7.57728	7.4695	7.63955	7.57826	7.52749	7.64148
201973_s_at	C7orf28A /// C7orf28B /// LOC100133775	ENSG00000122674 /// ENSG00000146574	Hs.567779	7.44657	7.38215	7.29163	7.49767	7.35608	7.33727	7.42385	7.30399	7.19313	7.14901	7.44036	7.11224	6.85017	6.70182	7.12598	6.98372	7.01145	6.92283	6.93553	6.87438	6.90356	7.03976	6.86832	7.14479
201974_s_at	C7orf28A	---	Hs.530000	1.89849	1.76512	2.00582	2.02677	1.78198	1.70844	1.6639	2.00072	1.87867	1.70776	1.79833	2.12564	1.93004	2.19805	2.02142	1.95305	1.8216	1.56792	2.13486	2.03688	1.74803	2.04551	1.93958	2.03257
201975_at	CLIP1	ENSG00000130779	Hs.524809	7.47769	6.83927	7.26909	7.05773	7.28468	7.10721	6.8827	7.06987	7.22565	7.09399	7.21008	6.87328	6.83992	6.92458	6.99753	6.92457	6.84897	6.82748	6.17972	6.17213	7.34188	6.82787	7.01128	7.25569
201976_s_at	MYO10	ENSG00000145555	Hs.481720	6.28094	5.86988	5.9573	5.84642	5.89561	5.75827	5.82821	6.09423	6.3903	5.88284	5.97397	6.29538	6.18241	6.20458	6.3124	6.30614	6.17909	6.09451	6.23718	6.21543	6.62626	6.7365	6.35792	6.4062
201977_s_at	KIAA0141	ENSG00000081791	Hs.210532	3.40996	3.24444	2.79798	3.0367	3.29022	3.18075	3.25062	3.18269	2.48571	3.18577	3.29397	2.67028	2.38208	2.6079	2.81585	2.70898	2.79837	3.1118	2.38829	2.41597	2.2271	2.79798	2.52163	2.90434
201978_s_at	KIAA0141	ENSG00000081791	Hs.210532	4.24963	4.07527	4.24963	4.15783	4.3159	4.07955	4.25388	4.27461	4.40763	4.20728	4.53502	4.48713	4.29345	4.16501	4.20959	4.22628	4.28528	4.55364	4.14344	4.31796	4.1034	4.10991	4.53618	4.37804
201979_s_at	PPP5C	ENSG00000011485	Hs.654604	3.07275	3.39848	3.21819	3.37025	3.27764	3.3966	3.1026	3.28619	3.11098	3.30092	3.33594	3.21334	3.35616	3.30736	3.33594	3.38135	3.89297	3.04697	3.9926	3.95117	3.57878	3.67598	3.71975	3.11124
201980_s_at	RSU1	ENSG00000148484	Hs.524161	5.67069	5.52266	5.47281	5.53414	5.62864	5.28471	5.58813	5.43705	5.59809	5.65977	5.59231	5.91494	5.75771	5.84665	5.97996	5.92953	5.79871	5.81328	5.79391	5.67883	5.97228	6.00072	6.13026	6.03679
201981_at	PAPPA	ENSG00000182752	Hs.643599	2.18821	2.1285	2.36114	2.42658	2.52287	2.5787	2.35352	2.36473	2.7529	2.15463	2.10311	2.11688	3.26604	3.04171	2.87541	2.67002	2.80997	2.96818	3.21988	2.86111	3.13046	3.67971	2.99592	2.24894
201982_s_at	PAPPA	ENSG00000182752	Hs.643599	1.27394	1.50936	1.53041	1.40663	1.30632	1.50083	1.6168	1.44885	1.30227	1.53907	1.77176	1.47282	2.00381	1.61528	1.38082	1.76853	1.79581	1.56723	1.80533	1.73809	1.25266	1.53907	1.43632	1.57587
201983_s_at	EGFR	ENSG00000146648	Hs.488293	7.76225	7.74878	7.99604	7.66667	7.71532	8.15588	7.99141	7.84616	7.77782	7.58327	7.88416	7.58626	7.63325	7.59905	7.66492	7.65979	7.59408	7.5706	7.71414	7.6424	7.85948	7.80173	7.14301	7.4746
201984_s_at	EGFR	ENSG00000146648	Hs.488293	4.94399	4.96072	4.81929	4.98983	5.00642	4.82934	5.08427	5.23032	4.89635	4.92313	5.13897	5.1981	5.09529	5.06133	5.06345	5.3191	5.24978	4.95269	5.27439	5.03958	5.37146	5.33064	5.15426	5.40265
201985_at	KIAA0196	ENSG00000164961	Hs.270043	4.91715	4.58718	4.6746	4.57227	4.67104	4.54826	4.58172	4.26672	4.68541	4.2766	4.41089	4.77696	4.5453	4.45982	4.96359	4.73486	4.52066	4.61442	4.46476	4.32652	4.5728	4.46226	4.02064	4.41372
201986_at	MED13	ENSG00000108510	Hs.282678	5.86099	5.86463	6.18743	5.90842	5.79777	5.40982	5.51396	5.73219	5.86756	5.60267	5.61174	5.37194	5.12024	5.51641	5.46735	5.57179	5.51775	5.36564	5.44309	5.22276	5.43396	5.51531	5.00185	5.44923
201987_at	MED13	ENSG00000108510	Hs.282678	7.56541	7.33035	7.39858	7.53285	7.43863	7.25822	7.18989	7.41861	7.78367	7.26792	7.39456	6.95203	6.92526	6.95497	6.97519	6.94033	6.87608	7.01609	6.62525	6.49922	6.98889	6.81095	6.87579	6.95348
201988_s_at	CREBL2	ENSG00000111269	Hs.591156	4.00996	4.17088	3.94994	3.77611	4.09483	3.55651	3.77616	4.22416	3.84991	3.85303	3.87046	3.50778	3.32479	3.34736	3.54254	3.6163	3.39624	3.39002	3.686	3.26678	3.51596	3.52754	3.3271	3.484
201989_s_at	CREBL2	ENSG00000111269	Hs.591156	6.38056	6.12824	6.46647	6.35005	6.1623	6.05961	6.14137	6.40755	6.40764	6.06984	6.18813	5.55833	5.64348	5.38991	5.70221	5.52868	5.60974	5.67983	5.67681	5.40769	5.60987	5.50585	5.27651	5.49169
201990_s_at	CREBL2	ENSG00000111269	Hs.591156	5.50247	5.01392	5.14046	5.33463	5.10927	5.11355	5.10617	5.26901	5.64711	4.85535	5.27511	4.31689	4.26844	4.06951	4.59231	4.11732	3.9784	4.43075	4.50255	3.91569	4.62036	4.41453	3.76638	4.49849
201991_s_at	KIF5B	ENSG00000170759	Hs.644646	7.72076	7.52261	7.39331	7.37684	7.57445	7.19731	7.02902	7.73216	7.72705	7.83593	7.74722	7.46949	7.33469	7.44212	7.49169	7.4912	7.65279	7.20397	6.99843	6.92878	7.59723	7.51052	7.80001	7.72277
201992_s_at	KIF5B	ENSG00000170759	Hs.644646	2.97959	3.00995	2.80061	2.76932	2.95909	2.64589	2.32637	3.02146	2.952	3.07912	3.37777	3.35075	3.08574	3.12086	3.55102	3.11149	3.03573	3.17808	2.7469	2.2226	3.56912	3.31535	3.65873	3.37096
201993_x_at	HNRPDL	---	Hs.527105	7.1174	7.02446	7.07718	6.9986	7.06486	6.70397	6.83365	6.81784	6.90314	6.82727	7.01203	7.15384	7.02876	6.99124	7.10144	7.27294	7.16729	7.22277	6.89843	6.80889	6.89843	6.85764	7.28484	6.92736
201994_at	MORF4L2	ENSG00000123562	Hs.326387	8.71203	8.73334	8.8472	8.75064	8.76972	8.48513	8.65531	8.60688	8.70308	8.57151	8.61782	8.76382	8.82661	8.80779	9.00479	8.84398	8.90432	8.74009	8.8563	8.85273	8.78586	8.81785	9.04699	8.8803
201995_at	EXT1	ENSG00000182197	Hs.492618	6.2893	6.40977	6.23167	5.99585	6.17226	6.43283	6.17497	5.76092	5.81286	5.98653	6.08531	6.72903	6.41589	6.45185	6.77476	6.6066	6.33771	6.54659	6.45798	6.37064	6.2884	6.67539	6.21286	6.32804
201996_s_at	SPEN	ENSG00000065526	Hs.558463	7.24845	7.41089	6.88452	7.18166	7.24751	7.58011	6.85286	7.12708	7.12785	7.20569	6.90661	6.21505	6.32848	6.72905	6.93589	6.76793	6.61284	6.61684	6.29596	6.29633	6.88898	6.95572	6.59465	6.56015
201997_s_at	SPEN	ENSG00000065526	Hs.558463	5.80695	6.09876	5.90359	6.07743	6.08249	5.76481	6.01295	6.01841	6.07793	5.93028	5.9873	5.88827	5.70452	5.69676	5.77575	5.8062	5.8656	5.77525	5.92986	5.915	5.93441	6.1002	5.67253	5.94787
201998_at	ST6GAL1	ENSG00000073849	Hs.207459	2.83007	2.93476	2.81387	2.71549	2.68687	2.97672	3.09579	3.00026	2.8215	2.66934	2.90203	3.03341	3.03271	2.9766	2.92604	2.80052	2.72407	3.1955	2.97894	2.93632	2.91728	2.62606	2.95626	2.85173
201999_s_at	DYNLT1	ENSG00000146425	Hs.445999	7.29706	7.49385	7.45039	7.45097	7.3402	7.48448	7.35917	7.36644	7.54538	7.46867	7.52863	7.96856	7.82098	7.83487	7.62331	7.73487	7.85381	7.78447	7.64174	7.4895	7.65056	7.75828	7.80851	7.61518
202000_at	NDUFA6	ENSG00000184983	Hs.274416	4.4768	4.47447	4.59378	4.68841	4.5693	4.50273	4.70271	4.68352	4.68541	4.62822	4.68541	4.82703	5.02741	4.6937	4.81767	4.77376	4.69571	4.77795	4.77914	4.31452	4.52402	4.45867	4.48792	4.58643
202001_s_at	NDUFA6	ENSG00000184983	Hs.274416	6.93228	6.80235	6.68037	6.96671	7.00927	6.89795	6.85802	6.98882	6.92312	6.96224	7.07604	7.14173	7.33845	7.13596	6.95707	7.13949	7.19836	7.17304	6.83177	6.65372	7.0175	6.72874	7.25484	6.87085
202002_at	ACAA2	---	---	2.18821	1.96691	2.33044	2.15787	2.11377	2.13104	2.1028	2.06448	2.36886	2.29312	2.09434	2.28996	2.37059	2.12896	2.03981	2.27816	2.57571	2.44176	2.48118	2.53294	2.06229	2.34055	2.63676	2.36812
202003_s_at	ACAA2	ENSG00000167315	---	4.57625	4.19771	4.33755	4.23121	4.7511	4.0083	4.40801	4.16042	4.56642	4.91673	4.49075	4.55809	5.12364	4.80928	4.68991	4.89961	4.9128	5.23166	4.87044	4.74861	4.36721	4.95938	5.37382	4.35029
202004_x_at	SDHC	---	Hs.444472	6.04499	6.21791	6.3886	6.09989	6.01397	6.19129	6.25676	6.21503	6.32461	6.29531	6.17204	6.70604	6.50703	6.66673	6.34818	6.50726	6.67919	6.54382	6.78896	6.79883	6.29087	6.63435	6.64598	6.36943
202005_at	ST14	---	Hs.504315	5.76103	5.81903	5.97992	5.80792	5.71371	6.05837	5.97085	5.92763	5.70486	6.11939	5.80052	6.40968	6.32759	6.30161	6.08798	6.22325	6.30122	6.07371	6.34117	6.40226	6.38337	6.44054	6.53681	6.29706
202006_at	PTPN12	ENSG00000127947	Hs.61812	6.57955	6.16364	6.39505	6.64979	6.59029	5.90332	6.08173	6.36251	6.52058	6.15494	6.17176	6.49591	6.54611	6.76024	6.929	7.12255	6.85079	6.54656	6.49514	6.51848	7.40009	6.90082	7.06993	6.94187
202007_at	NID1	ENSG00000116962	Hs.356624	3.78089	4.11884	4.55542	4.30808	4.5577	3.57826	3.39866	3.64989	4.03503	3.48892	3.09612	3.66966	4.57624	4.81705	4.93964	4.92267	5.05641	4.82692	4.80908	4.37776	5.22297	5.26313	3.84283	4.2993
202008_s_at	NID1	ENSG00000116962	Hs.356624	1.92891	2.56818	2.56873	2.14355	2.47059	1.84977	2.01831	2.61309	2.13684	2.24175	1.73058	1.89223	2.02142	2.80781	3.01952	3.10455	3.15702	2.49521	2.66749	3.26236	2.93413	3.74403	2.23999	2.51312
202009_at	TWF2	ENSG00000221814	Hs.436439	3.70313	3.97158	3.67008	3.57331	3.62093	3.69061	3.94753	3.68531	3.44006	3.70053	3.77736	4.04501	3.88738	4.27867	3.97121	3.76037	4.17401	4.0021	4.08773	4.466	3.85473	3.89591	3.8677	3.88352
202010_s_at	ZNF410	ENSG00000119725	Hs.270869	5.24414	5.49267	5.62737	5.48811	5.23219	5.32976	5.48687	5.43264	5.45868	5.46698	5.54432	5.60635	5.47262	5.42908	5.45484	5.4794	5.44976	5.54272	5.48757	5.40221	5.43677	5.50875	5.27617	5.48746
202011_at	TJP1	ENSG00000104067	Hs.719113	7.3496	7.26671	7.2187	7.29352	7.29142	7.12558	7.15899	7.29365	7.58522	7.37422	7.28194	7.14841	7.0644	7.21234	7.13483	7.27125	7.26667	7.09792	7.02159	6.71882	7.23454	7.00964	7.32743	7.2323
202012_s_at	EXT2	ENSG00000151348	Hs.368404	5.07795	5.19609	5.28622	5.14064	5.05081	4.65282	5.13534	5.06423	4.95369	4.72423	4.86115	5.49789	5.46405	5.19788	5.42859	5.4123	5.24292	5.40433	5.56318	5.60905	5.34183	5.50877	5.1698	5.22953
202013_s_at	EXT2	ENSG00000151348	Hs.368404	4.51261	4.57721	4.74498	4.71775	4.72668	4.09014	4.52415	4.59061	4.59651	4.29021	4.36794	4.40243	4.63549	4.36561	4.84774	4.66422	4.28923	4.43515	4.68541	4.5725	4.66066	4.65709	4.47276	4.3653
202014_at	PPP1R15A	ENSG00000087074	Hs.631593	2.63222	2.38532	2.26141	2.34786	2.16294	2.24478	2.2457	2.3511	2.16757	2.38178	2.38532	2.50628	2.43803	2.53292	2.38359	2.70586	2.87863	2.63398	2.49838	3.17467	3.01949	3.15203	3.05962	2.42616
202015_x_at	---	---	---	0.698624	0.679183	0.711811	0.511973	0.36625	0.350572	0.36625	0.603069	0.459898	0.440557	0.698968	0.279579	0.359441	0.302811	0.440557	0.419824	0.406225	0.536487	0.118726	0.228104	0.421216	0.434815	0.301853	0.450227
202016_at	MEST	ENSG00000106484	Hs.270978	2.64028	3.53903	3.37212	3.54332	3.43803	2.91836	3.18351	3.12798	3.52178	3.14846	2.93324	2.98187	3.0071	3.13778	3.32613	3.14846	2.87447	3.53624	3.03852	2.63641	3.39561	3.14169	2.52307	2.72958
202017_at	EPHX1	ENSG00000143819	Hs.89649	3.21292	3.29304	3.03713	3.21476	3.29068	2.87732	3.12723	3.75726	3.55284	2.89651	3.1407	2.36511	2.78562	3.00734	3.09419	2.85782	2.94714	2.83308	2.96493	3.0953	2.74267	2.71476	3.04052	2.49516
202018_s_at	LTF	ENSG00000012223	Hs.529517	0.832243	0.968921	0.863631	0.819855	0.817854	0.952329	0.884164	0.967289	0.851133	1.16441	0.876786	0.774753	1.17792	1.14414	0.84066	1.24634	1.03959	1.10402	1.12861	1.56618	1.39295	1.36702	1.31314	1.0557
202019_s_at	LANCL1	ENSG00000115365	Hs.13351	2.66795	2.80736	2.42763	2.62432	2.65051	2.37798	2.60467	2.72834	2.67437	2.7263	2.63218	2.86534	2.63391	2.86259	3.1375	2.93035	2.97054	2.70026	2.51056	2.69458	2.53335	2.92977	2.95088	3.00246
202020_s_at	LANCL1	ENSG00000115365	Hs.13351	8.3246	8.0535	8.20535	8.08277	8.08634	7.92849	8.12278	7.92779	7.96334	7.67347	8.14425	7.68776	7.60223	7.30828	7.93872	7.65866	7.60211	7.58639	7.57558	7.11383	7.43029	7.43337	6.82418	7.49687
202021_x_at	EIF1	ENSG00000173812	Hs.150580	8.33385	8.25479	8.3025	8.50495	8.35012	8.52913	8.41537	8.41975	8.44308	8.58747	8.62366	8.32045	8.32725	8.33668	8.00989	8.26175	8.36843	8.28297	8.4274	8.39062	8.43931	8.60077	8.43413	8.40886
202022_at	ALDOC	ENSG00000109107	Hs.155247	5.5555	5.66669	5.82115	5.79577	5.62564	5.80026	6.00576	5.86567	5.36416	5.32619	5.38932	5.40256	5.2491	5.41789	5.13147	4.99308	5.4347	5.4762	5.40677	5.63424	4.95675	4.62157	5.00782	5.012
202023_at	EFNA1	ENSG00000169242	Hs.516664	6.18226	6.0421	6.1136	6.32038	6.016	6.32761	6.25507	5.92913	6.37973	6.21884	6.42517	5.93618	5.85398	6.17064	5.86876	5.61581	6.1195	5.91137	5.62477	5.77967	5.62572	5.67893	5.9283	5.83333
202024_at	ASNA1	ENSG00000198356	Hs.465985	4.92282	5.01649	5.00908	4.78335	4.87961	5.08839	5.04832	4.9487	4.87275	5.27766	4.98326	5.15363	5.37951	5.16078	4.94476	5.18933	5.29691	5.01014	5.37648	5.16535	5.21969	5.25599	5.25986	4.94476
202025_x_at	ACAA1	ENSG00000060971	Hs.643487	3.66482	3.74929	3.77647	3.8783	3.58831	3.67918	3.69598	3.52433	3.8358	3.68558	3.47471	4.11604	4.31229	4.13503	3.942	4.00728	4.20039	4.11172	4.16112	4.17211	4.00728	4.11757	4.0568	4.0225
202026_at	SDHD	ENSG00000204370	Hs.719164	6.78638	6.29015	6.71112	6.68556	6.48995	6.43538	6.16733	6.52849	6.75689	6.43352	6.414	6.55474	6.51473	6.6079	6.73254	6.8178	6.60875	6.31627	6.484	6.18646	6.70741	6.44306	6.61379	6.62666
202027_at	TMEM184B	ENSG00000198792	Hs.716419	4.37986	4.76908	4.81962	4.62669	4.52573	4.65279	4.77073	4.68694	4.74436	4.60199	4.44109	4.72186	4.88235	4.94698	4.66249	4.42728	4.69786	4.78703	4.82791	5.00346	4.64273	4.88011	4.77239	4.70389
202028_s_at	RPL38	---	---	7.77836	7.1822	7.19061	7.46979	7.76101	7.57759	7.53193	7.60547	7.54968	7.14459	7.69835	7.27022	7.35472	7.04813	7.85902	7.58203	7.22536	7.3275	7.20137	7.08922	7.57791	7.35503	7.0792	7.52712
202029_x_at	RPL38	ENSG00000172809	Hs.380953	9.17859	9.0616	9.00951	9.30671	9.39612	9.11785	9.08985	9.15497	9.30942	9.49798	9.47108	9.48429	9.43897	9.38021	9.16844	9.3168	9.36167	9.33542	9.06472	8.93924	9.13955	9.06256	9.42163	9.292
202030_at	BCKDK	ENSG00000103507	Hs.513520	3.96542	4.05846	4.10294	4.20184	4.05846	4.49882	4.59426	4.17125	4.07189	4.14118	4.08807	4.25698	3.99774	4.24327	4.107	3.94051	4.18167	4.24357	4.51212	4.47159	4.23085	4.38694	4.22731	4.0204
202031_s_at	WIPI2	ENSG00000157954	Hs.122363	6.41735	6.21538	6.44745	6.49222	6.36545	6.78492	6.74302	6.4466	6.70927	6.4782	6.64086	6.48992	6.6202	6.3216	6.3816	6.24742	6.30245	6.50352	6.49589	6.51688	6.66683	6.65376	6.4526	6.3141
202032_s_at	MAN2A2	ENSG00000196547	Hs.116459	4.6377	4.68298	4.75336	4.71775	4.64862	4.48092	4.75989	4.50094	4.58045	4.70701	4.76676	4.32223	4.19928	4.32802	4.18404	4.407	4.47717	4.59097	4.25276	3.92896	4.24345	4.16877	4.12639	4.32027
202033_s_at	RB1CC1	ENSG00000023287	Hs.196102	6.69127	6.31976	6.53343	6.51535	6.40164	6.01454	5.71899	6.57991	6.28937	6.49134	6.5197	5.29874	5.37324	5.54419	5.83911	5.71124	5.99272	5.91977	4.90611	4.65491	5.84304	5.30393	5.69178	5.92762
202034_x_at	RB1CC1	ENSG00000023287	Hs.196102	4.19328	3.82179	3.86697	4.10476	3.95086	3.78799	3.12521	3.86983	4.28288	3.90018	3.88344	2.91376	2.80112	3.20621	3.16132	3.15728	3.19253	3.15262	2.67912	2.26134	3.67609	3.09378	3.33765	3.48898
202035_s_at	SFRP1	ENSG00000104332	Hs.713546	0.911879	1.14554	1.20197	0.927227	1.3372	1.1365	1.19849	1.07971	0.87301	1.6371	1.17125	2.58157	2.49268	2.02142	2.16817	1.95878	2.05471	2.2715	1.90547	1.7583	2.2057	2.00954	2.16637	1.62202
202036_s_at	SFRP1	ENSG00000104332	Hs.713546	1.73582	1.60148	1.54027	1.63766	1.96413	2.06461	1.64241	2.1048	1.5784	2.55773	1.52501	2.89309	2.71374	2.84938	2.58434	2.34326	2.73745	2.72167	2.28549	2.41749	2.75996	2.55442	3.01337	2.02961
202037_s_at	SFRP1	ENSG00000104332	Hs.713546	2.6176	2.8714	2.49297	2.76932	3.55799	2.79352	3.1108	3.28357	2.91099	3.30116	1.55842	4.44653	4.79123	4.79088	4.70625	4.48592	4.44014	4.68063	4.55805	4.26731	4.60638	4.54667	4.70385	3.84529
202038_at	UBE4A	ENSG00000110344	Hs.75275	7.36471	7.18999	7.35114	7.33884	7.19407	7.16417	7.26541	7.20047	7.29037	7.04333	7.25291	6.95906	6.72342	6.75372	7.1043	6.92699	6.87269	7.00466	6.7375	6.54015	6.84956	6.81839	6.52285	6.81576
202039_at	MYO18A /// TIAF1	ENSG00000196535	Hs.708160	4.59616	4.38674	4.66137	4.84201	4.5906	4.97461	5.08051	4.7138	4.61027	4.86605	4.94279	4.59378	4.66978	4.55201	4.49846	4.73226	4.54055	4.78606	4.83432	4.90516	4.91332	4.9113	4.6807	4.56242
202040_s_at	KDM5A	ENSG00000073614	Hs.76272	6.87821	6.55835	6.81247	6.77909	6.5245	7.08713	6.73546	6.60993	6.29108	6.50298	6.79856	6.03666	5.84158	5.53701	5.91541	5.51294	5.57558	5.97513	5.53921	5.41009	5.75388	5.63697	5.33577	5.58074
202041_s_at	FIBP	ENSG00000172500	Hs.7768	5.94377	6.11179	6.21428	5.99983	6.02385	6.09264	6.31363	5.91993	6.12919	6.21545	6.1485	6.44507	6.51444	6.20173	6.27837	6.11847	6.26313	6.26687	6.56565	6.42929	6.16051	6.35457	6.20092	6.13225
202042_at	HARS	ENSG00000170445	Hs.528050	5.71334	5.7484	5.65398	5.96516	5.66144	5.87739	6.14517	5.72358	5.83231	5.88796	5.97802	6.15097	5.95011	5.81328	6.05621	5.97602	6.01621	6.02311	6.28962	6.36116	5.98579	6.19956	6.04214	6.01771
202043_s_at	SMS	ENSG00000102172	Hs.715555	4.45532	4.72127	4.85921	4.71913	4.65759	4.53544	4.72958	4.6163	4.21662	4.1662	4.27484	4.84324	4.5724	4.70552	5.01965	5.27561	4.67805	4.41359	4.68541	4.66413	5.14556	5.11409	5.27584	5.04423
202044_at	GRLF1	ENSG00000160007	Hs.509447	3.69497	3.83969	3.72748	3.5329	3.43042	4.0257	3.69851	3.72681	2.94028	3.53301	3.49353	3.54783	3.64788	3.38927	3.32521	3.64207	3.29368	3.53525	3.46086	3.44573	3.20332	3.66069	3.05672	3.53099
202045_s_at	GRLF1	ENSG00000160007	Hs.509447	2.99322	3.07745	3.16124	2.99811	3.02864	3.03862	3.13355	3.2056	2.72454	2.91026	2.66686	2.73084	2.71353	2.63305	2.76595	3.02104	2.90087	2.82736	3.16155	2.83218	2.8808	2.70225	2.75373	2.8572
202046_s_at	GRLF1	ENSG00000160007	Hs.509447	1.67186	1.33284	1.21988	1.27195	1.50224	1.45545	1.52064	1.67186	0.874738	1.13546	1.41651	1.20958	1.48989	1.29743	1.38361	1.55305	1.17061	1.25731	1.37618	1.23936	1.18124	1.73868	1.38991	1.24544
202047_s_at	CBX6	ENSG00000183741	Hs.592201	4.47781	4.81008	4.91881	4.58465	4.78562	4.79949	4.76871	4.73365	4.86268	4.37322	4.37489	4.405	4.35618	4.50551	4.44215	4.58497	4.16745	4.61387	4.69197	5.01462	4.56878	4.71917	4.23045	4.22818
202048_s_at	CBX6	ENSG00000183741	Hs.592201	4.70348	4.81912	4.75304	4.83699	4.93846	4.89555	5.20292	4.94312	5.08477	5.03786	4.80635	4.8466	4.87168	4.974	4.69727	4.92586	4.75332	4.96399	5.10291	5.38854	5.10864	5.19931	5.15822	4.93601
202049_s_at	ZMYM4	ENSG00000146463	Hs.269211	4.43003	4.22387	4.20467	4.26267	4.26819	3.75191	3.98804	4.20609	4.16956	3.80868	3.99979	4.07863	3.84991	3.61781	4.03411	4.11509	4.02993	3.96928	3.76154	3.06303	4.07877	4.08458	3.66114	4.07355
202050_s_at	ZMYM4	ENSG00000146463	Hs.269211	4.57728	4.79704	4.60627	4.57304	4.74062	4.25863	4.51404	4.60617	4.29416	4.54801	4.24961	4.15536	4.20335	4.07451	4.54706	4.37116	4.16833	4.47886	4.29327	4.03171	4.22923	4.36521	4.16632	4.46422
202051_s_at	ZMYM4	ENSG00000146463	Hs.269211	4.69059	4.60551	4.6365	4.71346	4.73091	4.10469	4.35955	4.50308	4.77307	4.42953	4.53137	4.21455	4.12494	3.98971	4.41473	4.34111	4.116	4.48524	4.34204	3.4719	4.074	4.13127	3.7498	4.20867
202052_s_at	RAI14	ENSG00000039560	Hs.431400	6.16786	5.79493	5.99996	5.80113	5.98529	5.55221	5.73684	6.0303	6.23109	6.01498	6.12649	5.36941	5.63718	5.47939	5.74908	5.51245	5.62086	5.71951	5.5085	5.2639	5.17914	5.61296	5.01082	5.3238
202053_s_at	ALDH3A2	ENSG00000072210	Hs.499886	7.17379	7.146	7.10423	6.92062	7.07114	7.08933	6.72936	6.83127	6.18195	7.00666	7.08494	6.74319	6.06487	5.79357	6.65366	6.28562	6.43822	6.5958	6.19134	6.08875	5.86577	5.89763	5.76557	6.26428
202054_s_at	ALDH3A2	ENSG00000072210	Hs.499886	7.47497	7.55629	7.599	7.59642	7.37704	7.54174	7.51776	7.40277	7.40918	7.44307	7.63847	6.80978	6.50921	6.47745	6.96356	6.54647	6.54069	6.78478	6.63447	6.40528	6.36763	6.32458	5.94588	6.50735
202055_at	KPNA1	ENSG00000114030	Hs.161008	4.67642	4.85762	4.84727	4.84334	5.01801	4.5841	4.85737	4.93137	4.81737	4.387	4.66974	4.71428	4.85077	4.76887	5.35098	5.01965	5.05443	4.81064	4.88613	4.50629	4.96888	5.12676	4.84525	4.96358
202056_at	KPNA1	ENSG00000114030	Hs.161008	4.16219	4.21161	4.09695	4.05507	4.12598	3.76829	4.17526	4.11385	4.41199	3.71063	3.97696	4.29625	3.74784	3.66009	4.46265	3.94774	3.98064	3.85613	4.15175	3.69441	4.01906	4.31213	3.53894	3.9788
202057_at	KPNA1	ENSG00000114030	Hs.161008	3.80365	3.78864	3.75035	3.74891	3.84566	4.04518	3.97516	3.99107	4.07676	3.80016	4.08091	3.69663	3.22163	3.41602	3.67919	3.45864	2.95204	3.44799	3.59038	2.87006	3.7174	3.64688	3.11498	3.50277
202058_s_at	KPNA1	ENSG00000114030	Hs.161008	2.77871	2.76406	2.64782	2.51048	2.94487	2.65675	2.54637	2.98176	2.8714	2.42141	2.59248	2.84627	2.40946	2.73636	3.26538	2.72857	2.96652	2.65406	2.99229	2.97774	2.66722	2.83625	2.84177	2.76172
202059_s_at	KPNA1	ENSG00000114030	Hs.161008	4.86808	4.70632	5.03707	4.80606	4.97569	5.02334	5.28119	5.02334	5.12903	4.75053	5.16273	5.66003	5.62652	5.38118	5.66014	5.41964	5.17352	5.30834	5.43209	5.30596	5.6258	5.73418	5.29816	5.47161
202060_at	CTR9	ENSG00000198730	Hs.719124	5.75373	5.5972	5.5972	5.73682	5.87645	5.45951	5.39663	5.92156	5.5213	5.66128	5.86577	5.62402	5.70452	5.50013	5.74415	5.8919	5.7698	5.70752	4.90347	4.89162	5.82849	5.82849	5.76209	6.04925
202061_s_at	SEL1L	ENSG00000071537	Hs.181300	5.53964	5.3498	5.43485	5.30555	5.42219	5.3013	5.31381	5.46158	5.75476	5.16176	5.61667	5.35833	5.48085	5.53163	5.76489	5.59416	5.55163	5.41828	5.40404	4.86845	5.45994	5.69823	5.17186	5.51245
202062_s_at	SEL1L	ENSG00000071537	Hs.181300	3.13771	2.85363	2.74934	2.67589	2.57846	2.78386	3.06373	3.09653	2.62642	2.48071	2.6914	2.86534	2.5641	2.40898	3.27399	3.23203	2.42533	2.67759	2.85623	2.48916	2.97342	3.0234	2.38926	2.96632
202063_s_at	SEL1L	ENSG00000071537	Hs.181300	1.06068	0.742346	0.848386	0.876605	1.08463	0.698946	0.84984	0.905929	0.86047	1.05279	0.95526	0.848386	1.15533	0.742587	0.544327	0.8405	0.963175	0.913637	0.956854	0.885879	0.962036	0.905929	0.558608	0.85458
202064_s_at	SEL1L	ENSG00000071537	Hs.181300	2.30539	2.38008	2.13571	1.96051	2.09906	2.31158	1.64459	2.22437	2.29053	2.51626	1.95974	2.53169	2.72001	2.94407	2.79805	2.6578	2.4661	2.51039	2.59597	2.47217	2.47253	2.69533	2.75258	1.98814
202065_s_at	PPFIA1	ENSG00000131626	Hs.530749	3.49122	3.84514	3.4525	3.31179	3.70304	3.8471	3.39991	3.53396	3.39991	3.16724	3.46373	3.53738	3.64522	3.51067	3.62577	3.51865	3.19888	3.06125	3.45866	3.75271	3.53955	3.78894	3.26217	3.5627
202066_at	PPFIA1	ENSG00000131626	Hs.530749	5.31177	5.01474	5.07941	5.21732	5.27619	5.09547	5.13704	5.09114	5.21098	4.83527	4.9745	5.01298	5.13035	4.86115	5.14504	5.07776	4.99335	5.1919	4.98954	4.77245	5.12959	5.20381	4.74991	5.07784
202067_s_at	LDLR	ENSG00000130164	Hs.213289	3.85533	3.90337	3.95371	3.98509	3.32419	3.70113	4.01579	3.28619	3.16789	3.27285	3.51284	4.53276	4.72728	4.6859	4.53776	4.79986	5.13867	4.18482	4.97103	5.04849	4.79373	5.31632	4.61061	4.7584
202068_s_at	LDLR	ENSG00000130164	Hs.213289	5.86047	5.73107	5.94401	5.86385	5.1873	6.24262	6.09817	5.27227	5.72097	5.40666	5.44161	6.89854	7.14997	7.17014	6.81426	6.99575	7.23146	6.61959	6.90327	7.09208	7.35204	7.42018	6.95045	7.06467
202069_s_at	IDH3A	ENSG00000166411	Hs.591110	4.78206	4.46739	4.50129	4.67237	4.65031	4.42957	4.56292	4.64784	4.24345	4.14058	4.28139	4.87815	4.54017	4.60013	5.25542	5.05611	4.93964	4.57315	4.63307	4.68689	4.75667	4.86312	5.09682	5.15794
202070_s_at	IDH3A	ENSG00000166411	Hs.591110	3.29155	3.4117	3.45284	3.19827	2.90717	3.48194	3.58619	3.43099	3.17005	2.90087	3.26968	3.92249	3.74552	3.63146	3.93363	3.74573	3.44403	3.70881	3.69797	3.57896	3.47657	4.03904	3.57247	3.60798
202071_at	SDC4	ENSG00000124145	Hs.632267	6.76707	6.58569	6.74357	6.51736	6.40339	7.0559	6.83195	6.4916	6.69003	6.24684	6.64988	6.5497	6.40383	6.38575	6.49722	6.19195	6.04214	6.377	6.11347	6.63617	6.41332	6.51938	6.0884	6.25966
202072_at	HNRNPL	ENSG00000104824	Hs.644906	6.0375	5.63242	5.70328	6.0002	5.85343	5.5276	6.19601	5.84395	5.04037	5.6811	5.75714	5.72774	5.7779	5.63571	6.53238	6.25757	5.7217	5.81882	6.02681	6.12322	6.05211	6.04423	5.80792	5.66371
202073_at	OPTN	ENSG00000123240	Hs.332706	6.67979	6.29794	6.39912	6.56945	6.48783	6.38301	6.27419	6.64205	6.33127	6.48723	6.51731	5.69894	5.46535	5.84778	5.61894	5.57156	5.54025	5.75713	5.40704	4.87594	5.61754	5.38372	5.62036	5.85902
202074_s_at	OPTN	ENSG00000123240	Hs.332706	6.30989	6.10074	5.84145	6.23351	6.19735	6.08228	6.25834	6.18281	6.02276	6.30692	6.28189	6.14147	6.13331	5.90496	6.10388	5.93068	6.03104	6.22557	5.50587	5.34166	5.86343	5.90752	6.20092	6.10877
202075_s_at	PLTP	ENSG00000100979	Hs.439312	4.91116	5.06425	5.37169	4.88192	4.91012	5.23148	5.00503	4.52656	4.45089	4.56105	4.90244	5.277	5.46126	5.33959	5.60437	5.5827	5.60967	5.24952	5.86918	5.72563	5.56632	5.52794	5.25619	5.48134
202076_at	BIRC2	ENSG00000110330	Hs.696238	6.5313	6.60617	6.62542	6.7404	6.63954	6.3264	6.42037	6.49512	6.71226	6.36257	6.39351	6.50078	6.33171	6.56725	6.53335	6.49168	6.63737	6.36992	6.03241	5.75234	6.48849	6.61843	6.31839	6.54447
202077_at	NDUFAB1	ENSG00000004779	Hs.189716	7.45754	7.53662	7.58248	7.63728	7.46877	7.72351	7.50754	7.55464	7.56698	7.46973	7.63225	8.17588	8.14958	7.97797	7.92969	8.13414	7.94474	7.91321	7.99458	7.72821	8.05151	7.96844	7.85904	7.84285
202078_at	COPS3	ENSG00000141030	Hs.6076	5.11869	5.09145	5.01313	5.1907	5.12002	5.00648	5.00287	5.13323	5.24483	5.12701	5.16914	5.58265	5.5112	5.32148	5.58725	5.52338	5.47027	5.47194	5.67188	5.12682	5.24041	5.40873	5.44228	5.33664
202079_s_at	TRAK1	ENSG00000182606	Hs.535711	3.94471	3.88178	3.92608	3.84246	3.92355	3.81619	3.60898	3.75064	3.66692	3.74988	3.6639	3.30615	3.30727	3.30967	3.39351	3.09421	3.29882	3.40764	3.33325	3.17835	3.26433	3.39351	3.21707	3.26905
202080_s_at	TRAK1	ENSG00000182606	Hs.535711	6.37748	6.34543	6.15419	6.36696	6.45142	5.96629	6.05458	6.22761	6.26517	6.30737	6.50059	5.66742	5.45574	5.48762	5.60985	5.72222	5.67527	5.79648	5.34212	5.2544	5.42525	5.54398	5.55374	5.5468
202081_at	IER2	ENSG00000160888	Hs.501629	6.88803	7.0258	7.05652	6.91	6.64089	6.95825	7.20387	6.97191	7.03844	6.96945	7.18716	7.45429	7.24211	7.50896	7.26659	7.29689	7.34322	7.31375	7.30291	7.72359	7.73036	7.95666	7.47183	7.48941
202082_s_at	SEC14L1	ENSG00000129657	Hs.464184	4.71049	4.7461	4.96035	4.70141	4.49977	4.92245	4.82085	4.60617	4.95291	4.32587	4.5433	4.80269	4.76274	4.98175	4.72877	4.71739	4.62687	4.63375	4.67891	5.10771	5.26146	5.13884	4.99456	4.58366
202083_s_at	SEC14L1	ENSG00000129657	Hs.464184	2.87661	2.4833	2.7134	2.46935	2.37534	2.47709	2.6708	2.50609	2.85605	2.70421	3.24851	3.42795	3.01021	2.84812	3.08492	3.33224	3.04226	3.23376	3.09106	3.29022	3.51861	3.52754	3.62257	3.22489
202084_s_at	SEC14L1	ENSG00000129657	Hs.464184	5.02126	5.07476	5.27738	5.08405	4.99253	4.96117	5.08587	5.17675	5.44404	5.27874	5.1819	5.14749	5.23989	5.29132	4.99169	5.23236	5.33175	5.16251	5.08844	5.18977	5.58633	5.70002	5.36498	5.20387
202085_at	TJP2	ENSG00000119139	Hs.50382	6.70206	6.1049	6.27445	6.65566	6.08863	6.57707	6.51998	6.74548	6.533	6.78574	6.28477	6.8368	6.93567	6.95472	6.80001	6.9724	7.01202	6.88989	6.65045	6.89726	7.25051	7.21284	7.24392	6.96149
202086_at	MX1	ENSG00000157601	Hs.517307	6.61374	7.27128	7.44978	7.86659	7.36615	6.31692	6.24641	7.19033	5.73744	6.75028	6.66629	8.09219	8.10766	7.77463	7.97831	7.9203	7.83751	8.26663	7.52746	7.63731	8.04246	8.50699	7.28574	7.71852
202087_s_at	CTSL1	ENSG00000135047	Hs.716407	5.45523	5.69094	5.57702	5.62085	5.49238	5.57874	5.41785	5.483	5.30787	5.45725	5.39914	6.56201	6.87203	7.38687	6.50352	7.07784	7.07784	6.7763	6.96586	7.36464	7.73428	7.578	7.30952	7.08716
202088_at	SLC39A6	ENSG00000141424	Hs.719277	8.81809	8.73643	8.75184	8.88879	8.64138	8.82782	8.91158	8.99835	8.95147	8.91391	8.81387	8.8633	8.64714	8.73352	8.77644	8.77026	8.65549	8.70406	8.56516	8.101	8.6737	8.61231	8.55409	8.78348
202089_s_at	SLC39A6	ENSG00000141424	Hs.719277	6.69007	6.55891	6.72492	6.7524	6.62254	6.28486	6.3224	6.79066	5.9767	6.28062	5.99537	6.27886	5.94774	5.93345	6.49122	6.51837	6.39851	6.03188	6.29594	5.96076	6.3224	6.49123	5.9667	6.40662
202090_s_at	UQCR	ENSG00000127540	Hs.8372	6.68683	6.56794	6.74821	6.7542	6.77546	6.8339	6.64084	6.60645	6.84579	6.83771	6.87541	7.08324	7.14508	6.96215	6.93154	6.8359	6.84587	6.97479	6.8484	6.70867	6.97377	6.84392	6.88093	6.76649
202091_at	ARL2BP	---	Hs.645184	0.907285	0.99367	1.03372	1.10526	0.840298	0.934556	1.01006	0.90835	0.924401	0.803371	0.818535	0.894334	0.730257	0.723602	1.15293	0.882349	1.09215	0.87176	0.818535	0.882349	0.624068	0.752416	0.748296	0.957291
202092_s_at	ARL2BP	ENSG00000102931	Hs.645184	5.79732	5.81093	5.91297	5.80516	5.89324	5.22365	5.65123	5.46351	4.90075	5.18463	5.29317	5.26843	4.81962	5.04107	5.71467	5.22271	5.37358	5.28824	5.46975	5.47083	4.66589	5.07398	4.87435	5.21927
202093_s_at	PAF1	ENSG00000006712	Hs.466714	4.35957	4.31208	4.19692	4.05712	4.15829	4.2867	4.30205	4.28178	4.30321	4.29337	4.32952	4.59378	4.53727	4.3179	4.30521	4.36586	4.33177	4.4381	4.55786	4.41766	4.56382	4.40076	4.36809	4.44363
202094_at	BIRC5	ENSG00000089685	Hs.514527	1.75628	1.99689	1.2689	1.43786	1.43801	1.97859	1.71024	1.3926	1.35706	1.21963	1.34375	1.81865	1.16883	1.53	1.41204	1.46416	1.40584	1.55577	2.00628	1.83917	1.39994	1.475	1.01943	1.10383
202095_s_at	BIRC5	ENSG00000089685	Hs.514527	2.89249	2.96496	2.95376	2.42444	2.76007	3.11937	3.45416	2.68208	2.6874	2.46579	2.35597	3.15046	2.88211	2.53657	2.91647	2.55868	2.79533	2.98895	3.41786	2.89201	1.92114	1.60844	2.02249	1.90557
202096_s_at	TSPO	ENSG00000100300	Hs.202	8.52593	8.60111	8.86285	8.6367	8.62593	8.99626	8.97557	8.61747	8.43475	8.60635	8.6986	8.69223	8.84873	8.64392	8.47958	8.50202	8.57452	8.6286	8.89763	8.68055	8.60119	8.5866	8.28156	8.37273
202097_at	NUP153	ENSG00000124789	Hs.601591	6.18161	5.81763	5.82384	5.98714	6.13183	5.66204	5.72573	6.02961	5.86373	5.70376	5.92227	6.0529	5.77448	6.08286	6.15658	6.26777	6.15072	6.01758	6.19635	6.1726	6.22057	6.11424	6.15658	6.26503
202098_s_at	PRMT2	ENSG00000160310	Hs.154163	4.47905	4.75329	4.76329	4.62197	4.56021	4.80004	4.79314	4.59121	4.44507	4.51003	4.59064	4.18978	4.16667	4.1688	4.27091	4.02807	4.20366	4.50099	4.39207	4.47909	3.92239	4.1914	3.79858	4.08317
202099_s_at	DGCR2	ENSG00000070413	Hs.517357	2.63312	2.64301	2.62985	2.35658	2.83926	2.75409	2.77711	2.75409	2.5272	2.85929	2.79728	2.28363	3.15428	2.77737	2.42648	2.81079	2.69869	2.90809	3.05418	2.94728	2.83118	2.81079	2.85929	3.12735
202100_at	RALB	ENSG00000144118	Hs.469820	4.87336	4.77282	5.01965	5.09385	5.00191	4.91249	4.96102	4.92438	4.79131	4.62822	4.86769	5.66957	5.43079	5.50876	5.36131	5.48069	5.52089	5.41155	5.40873	5.37861	5.51281	5.63499	5.68092	5.63715
202101_s_at	RALB	ENSG00000144118	Hs.469820	3.0353	3.05036	2.78211	2.56748	2.77746	2.63406	2.40082	2.83417	2.27524	2.55194	2.67561	2.87651	2.56748	2.95315	3.15799	3.26117	3.4309	2.76729	3.00289	3.23602	3.0231	3.25372	3.18665	3.21015
202102_s_at	BRD4	ENSG00000141867	Hs.187763	7.23585	7.42736	7.26535	7.28604	7.27052	7.69941	7.70057	7.37666	7.45288	7.38606	7.4902	7.28625	7.06868	7.18321	7.06245	7.16774	7.03906	7.30937	7.36454	7.52166	7.3774	7.37049	7.00739	6.98303
202103_at	BRD4	---	Hs.187763	3.56364	3.52459	3.56308	3.2224	3.34912	3.48838	3.80613	3.43099	3.68268	3.90136	3.77751	3.60738	3.87709	3.87709	3.82417	4.14987	3.59312	3.5061	3.87851	3.74398	4.02064	3.87827	3.79253	3.78782
202104_s_at	SPG7	ENSG00000197912	Hs.185597	5.01837	5.11762	4.85787	5.15857	5.06261	5.04654	5.41156	5.10546	4.99311	5.25143	5.32336	5.12943	4.8745	5.08399	5.00359	5.01769	5.25226	5.28387	5.13396	4.80602	4.82781	5.00359	5.028	5.06828
202105_at	IGBP1	ENSG00000089289	Hs.496267	6.07563	5.7511	5.83417	6.18201	5.88448	6.05937	5.99398	6.1113	5.99658	6.10527	6.15929	5.8645	5.95858	5.81251	5.29485	5.48065	5.77055	5.79329	5.55473	5.40488	5.62977	5.64106	5.71051	5.62514
202106_at	GOLGA3	ENSG00000090615	Hs.507333	5.81251	6.02323	6.19587	6.0197	5.95083	5.94809	6.10782	6.04488	6.05757	5.78057	5.91516	5.90908	5.98469	5.93553	5.83319	5.79995	5.82316	6.01544	5.97286	5.94443	6.00368	6.01823	5.85456	5.80799
202107_s_at	MCM2	ENSG00000073111	Hs.477481	4.33209	4.51476	4.45949	4.09344	4.09941	4.80726	4.73591	4.39715	3.91953	4.26844	4.24385	5.99063	5.88628	5.60659	5.66496	5.89389	5.60305	5.74691	6.23356	5.91593	5.1719	5.19008	5.49015	5.4495
202108_at	PEPD	ENSG00000124299	Hs.36473	4.05385	4.00426	4.28775	4.00983	4.2391	4.33076	4.55083	4.05869	4.15497	4.24421	4.27408	4.09454	4.08787	4.20312	4.15592	3.81571	3.93681	4.22554	4.19887	4.35253	4.03318	4.10301	3.96912	4.1665
202109_at	ARFIP2	ENSG00000132254	Hs.75139	5.19208	5.28539	5.46296	5.42141	5.31156	5.44091	5.73351	5.18729	5.23562	5.45831	5.37736	5.49283	5.46349	5.53207	5.55529	5.58971	5.57676	5.51076	5.88783	5.66193	5.70497	5.73712	5.50683	5.31986
202110_at	COX7B	ENSG00000131174	Hs.522699	7.84115	7.61147	7.69326	7.8122	7.85936	7.94701	7.5361	7.78973	7.87538	8.06303	7.93308	8.4747	8.20922	8.11868	8.09079	8.15714	8.19758	8.16714	7.77213	7.49514	7.97959	7.69919	8.28436	8.11709
202111_at	SLC4A2	ENSG00000164889	Hs.647069	3.33442	3.2668	3.41893	3.60534	3.20053	3.73648	3.20366	3.41601	3.44402	3.53106	3.46842	3.43234	3.54193	3.52493	3.29399	3.49823	3.60798	3.18192	3.69045	3.85027	3.71434	3.53103	3.74146	3.26273
202112_at	VWF	ENSG00000110799	Hs.440848	2.45906	2.7087	2.78887	2.47251	2.58585	2.82681	2.60781	2.44554	2.85535	2.61664	2.39852	2.44554	2.92129	3.38039	3.15504	3.04675	3.01554	2.89294	2.62771	3.39063	2.78773	2.88701	2.80586	2.99415
202113_s_at	SNX2	ENSG00000205302	Hs.713554	5.47934	5.46049	5.14046	5.43432	5.42761	4.74811	5.00668	5.34185	4.83776	5.52491	4.94921	4.87551	4.57459	5.13124	5.18386	5.42149	5.68303	5.01079	4.9616	4.62931	4.8203	4.73343	5.53337	5.23992
202114_at	SNX2	---	Hs.713554	5.06121	5.03062	4.73827	5.06525	4.93975	4.97903	4.66964	5.01601	5.13944	4.78846	5.0235	4.6508	4.70789	4.67565	4.76464	4.76219	4.89992	4.79684	4.41676	4.20164	4.62324	4.30559	4.53645	4.72792
202115_s_at	NOC2L	ENSG00000188976	Hs.405987	4.20496	4.05916	3.90519	4.09001	4.14793	4.29452	4.60401	4.30141	4.28497	4.13392	4.42206	4.78268	4.77307	4.48673	4.48601	4.48698	4.55665	4.62785	4.73896	4.70604	4.71481	4.82993	4.63791	4.62126
202116_at	DPF2	ENSG00000133884	Hs.13495	4.98199	5.19901	5.2145	5.12943	5.17836	5.21681	5.30844	5.11451	5.2105	5.25183	5.15528	5.39226	4.98209	5.07576	5.17827	5.1621	5.35968	5.36564	5.47518	5.41349	5.03623	5.376	5.12429	5.01067
202117_at	ARHGAP1	ENSG00000175220	Hs.138860	7.056	7.10396	7.26528	7.02409	7.05767	7.23379	7.25856	6.93431	7.25012	6.96179	7.13764	7.10133	7.21298	7.15202	7.04935	7.0285	7.04053	7.21241	7.32084	7.26175	7.14647	7.29733	7.00908	7.07744
202118_s_at	CPNE3	ENSG00000085719	Hs.191219	5.1164	4.37558	4.62589	4.13632	4.4343	4.86882	4.02636	4.02137	3.53698	4.18828	4.47698	4.40663	3.81987	3.31988	4.70641	3.69877	3.50818	3.79989	3.59726	3.12897	3.79667	3.90944	3.15851	4.068
202119_s_at	CPNE3	ENSG00000085719	Hs.191219	7.63618	7.46747	7.68912	7.5279	7.44084	7.23741	7.42463	7.5308	7.32968	7.01641	7.27332	7.23766	7.03039	6.90667	7.52618	7.37381	7.22615	7.01597	7.26209	6.89962	7.22113	7.36941	6.63305	7.24046
202120_x_at	AP2S1	---	Hs.119591	5.8541	5.96726	5.99923	6.00237	5.93983	6.36013	6.22927	6.02008	6.1306	6.39448	5.95219	6.52974	6.68038	6.61516	6.33567	6.57258	6.58091	6.46578	6.70795	6.79579	6.62349	6.66565	6.4843	6.33804
202121_s_at	CHMP2A	ENSG00000130724	Hs.12107	6.40299	6.49087	6.45419	6.61602	6.54324	6.67077	6.62318	6.46595	6.57761	6.66598	6.68856	6.87833	7.05778	6.75243	6.52619	6.65914	6.82781	6.80902	6.649	6.82146	6.78438	6.74886	6.90149	6.65018
202122_s_at	M6PRBP1	ENSG00000105355	Hs.140452	7.10274	7.02235	7.12548	7.12016	6.87376	7.1881	7.162	7.04879	6.82469	6.77759	7.03353	7.01811	6.99735	7.06745	7.01828	7.03947	7.16534	7.0225	7.07093	7.46009	7.12263	7.39998	6.95329	7.05968
202123_s_at	ABL1	ENSG00000097007	Hs.431048	4.84645	5.33992	5.25797	5.24066	5.18554	5.21402	5.24062	5.12927	5.23886	5.1233	5.07651	4.96209	5.1186	5.39851	5.24438	5.40648	5.45313	5.55843	5.65765	5.51221	5.32286	5.83856	4.92212	5.17107
202124_s_at	TRAK2	ENSG00000115993	Hs.152774	3.69189	3.57636	3.9376	3.54265	3.79253	3.2974	3.29834	3.34233	3.15134	2.85509	3.80093	3.21566	3.0493	2.9117	3.37099	3.04426	3.05186	3.36401	3.20745	2.59381	2.73196	3.24385	2.11271	3.14447
202125_s_at	TRAK2	ENSG00000115993	Hs.152774	4.7956	4.76663	5.002	4.73314	4.70684	4.64133	4.84736	4.73156	5.17851	4.27641	4.61629	3.66022	3.44383	3.71977	4.16889	4.17519	3.90988	4.17088	4.04668	3.8757	3.99463	4.0845	3.51895	3.77412
202126_at	PRPF4B	ENSG00000112739	Hs.159014	5.39741	5.14055	5.31786	5.2956	5.23891	4.99749	5.03213	5.28327	5.64617	5.15426	5.06072	5.46161	5.39852	5.61355	5.4898	5.58387	5.36466	5.28706	5.48138	5.31732	5.76273	5.47598	5.45057	5.31654
202127_at	PRPF4B	ENSG00000112739	Hs.159014	5.65758	5.55374	5.587	5.51771	5.57365	5.28246	5.53427	5.56728	5.74322	5.42133	5.49226	5.09575	4.82432	5.03687	5.35438	4.98329	5.14257	5.01558	4.61418	4.22731	4.8043	4.79851	4.78304	5.07701
202128_at	KIAA0317	ENSG00000119682	Hs.497417	4.82448	5.04079	4.98698	4.88131	4.91012	4.84399	5.12631	5.03418	4.74335	4.91594	4.88501	5.00287	4.59129	4.75241	4.88546	4.91205	4.87194	4.83973	4.89949	4.9959	4.78102	5.09545	4.67056	4.87728
202129_s_at	RIOK3	ENSG00000101782	Hs.719109	4.65211	4.3283	4.28396	4.17578	4.16095	3.94142	4.05742	4.21823	3.16825	3.78633	4.19987	4.08337	3.76979	3.7484	4.30626	4.08446	4.4533	3.83763	4.30398	4.26884	4.08828	4.19744	4.2078	4.37659
202130_at	RIOK3	ENSG00000101782	Hs.719109	7.66128	7.28695	7.45489	7.40436	7.24433	7.42176	7.3981	7.38743	7.58682	7.27855	7.55827	7.20921	7.06141	7.04884	7.23915	7.15082	7.21129	7.25681	6.94594	6.81193	7.24658	7.05156	7.03288	7.27052
202131_s_at	RIOK3	ENSG00000101782	Hs.719109	5.56691	4.90795	5.39257	4.92119	5.25376	5.11115	4.98386	5.13115	4.95841	4.69455	5.00082	4.64578	4.39301	4.47877	5.2189	4.66151	4.80945	4.72372	4.68297	4.63059	4.89757	4.7349	4.41089	5.10793
202132_at	WWTR1	ENSG00000018408	Hs.719249	5.49239	5.23203	5.05391	5.01717	5.30475	5.18532	5.05556	5.01633	5.13011	4.89741	5.03307	4.6916	4.95953	5.05446	5.28572	5.06901	5.01222	5.02175	4.57378	4.50679	4.98465	5.04043	4.68623	4.92202
202133_at	WWTR1	ENSG00000018408	Hs.719249	7.29113	7.17445	7.18121	7.33304	7.50168	6.92286	6.97984	6.97493	7.15111	7.01236	6.86324	6.54062	6.7513	6.99176	7.05033	7.07508	6.95201	7.01034	6.53391	6.28657	6.92345	6.68038	6.51388	6.90295
202134_s_at	WWTR1	ENSG00000018408	Hs.719249	3.65233	3.53749	3.32407	3.62534	3.50401	3.42758	3.57826	4.09537	3.65421	3.73729	3.26375	3.882	3.89586	4.37669	3.90181	4.17256	4.25276	3.93206	4.29081	4.51423	4.22874	4.5473	4.53335	4.17269
202135_s_at	ACTR1B	ENSG00000115073	Hs.98791	4.92586	5.16992	5.09246	5.22881	4.84497	5.26618	5.22338	5.11208	4.98483	5.24035	5.17179	5.29529	4.97487	5.07694	4.78106	4.86537	4.92714	5.06721	5.1144	5.16455	4.91839	4.90795	4.87172	5.00254
202136_at	ZMYND11	ENSG00000015171	Hs.292265	7.04521	7.09399	7.1113	6.98515	7.07411	6.91266	6.86356	7.06589	7.09939	6.87436	7.06151	6.57933	6.40031	6.41478	6.64653	6.40931	6.27897	6.52806	6.28804	6.00779	6.34837	6.30874	6.03492	6.37032
202137_s_at	ZMYND11	ENSG00000015171	Hs.292265	3.78491	3.22006	3.51814	3.04494	3.43099	3.11714	2.65233	3.51308	3.0233	3.43092	3.31496	3.02153	2.82482	2.85699	3.35841	3.09479	2.96376	2.56692	3.12915	2.99199	2.75634	2.85689	2.55251	3.13108
202138_x_at	JTV1	ENSG00000106305	Hs.301613	5.25157	5.32929	5.47092	5.17757	5.28687	5.48496	5.56011	5.30216	5.52218	5.47778	5.45468	6.19929	6.2927	6.03277	5.92203	5.97644	5.94986	5.93354	6.16799	6.08161	5.95149	6.13962	6.03698	5.85886
202139_at	AKR7A2	ENSG00000053371	Hs.571886	6.00167	6.46887	6.7218	6.178	6.02346	5.94206	6.1515	5.94058	5.98204	5.97623	5.96897	5.74767	5.32878	5.50534	5.64699	5.50303	5.6999	5.71027	5.94171	5.63775	5.05259	5.33835	5.06816	5.36125
202140_s_at	CLK3	ENSG00000179335	Hs.584748	4.00003	3.99269	4.13916	3.89294	3.74349	3.8997	3.70884	3.88264	4.03904	4.13199	4.13795	3.88205	4.05795	3.82252	3.83819	3.88028	4.14008	3.97576	4.22363	4.1596	4.00511	4.19415	4.12031	3.89701
202141_s_at	COPS8	ENSG00000198612	Hs.531713	6.13704	6.16597	6.14212	6.01505	6.00166	6.0296	6.05027	6.03633	6.01699	5.90053	6.15761	6.00122	6.11719	6.10043	6.2401	6.07521	5.89882	6.06075	6.08356	5.87947	5.99517	6.16149	5.9883	6.04141
202142_at	COPS8	ENSG00000198612	Hs.531713	5.14568	5.14536	5.35393	5.26341	5.10164	4.93594	5.08418	5.16844	4.95613	4.98055	4.989	4.91291	5.17248	5.23237	5.28875	5.37213	5.40614	5.11878	5.25476	5.09682	5.02664	5.23835	5.17913	5.19111
202143_s_at	COPS8	ENSG00000198612	Hs.531713	4.04533	4.52944	4.26473	4.54875	4.14436	3.77047	4.00801	4.29354	3.81293	4.32851	4.1805	4.09063	4.17628	4.30332	4.22384	4.7133	4.80618	4.24239	4.66668	4.53853	4.16346	4.39853	4.5712	4.39986
202144_s_at	ADSL	ENSG00000100357	Hs.75527	4.87216	4.89759	4.7764	4.95462	4.88355	4.74104	5.15206	4.87451	4.78559	4.69343	4.89862	5.64273	5.41735	5.36577	5.57281	5.63749	5.51869	5.48956	5.86395	5.50869	5.43919	5.66999	5.57594	5.44629
202145_at	LY6E	ENSG00000160932	Hs.521903	4.16423	4.45708	4.88086	5.20402	4.85909	4.63525	4.18456	4.4387	3.75614	4.43801	4.12392	4.87911	5.15955	5.28064	4.85528	5.30863	5.3503	4.88812	5.07857	5.16808	5.4317	5.3004	4.86604	4.81961
202146_at	IFRD1	ENSG00000006652	Hs.7879	5.40021	4.86249	4.91571	5.03176	4.9082	4.69393	4.48524	4.87521	5.39458	4.77543	5.14651	4.42788	4.30735	4.34825	4.59622	4.43224	4.34673	4.15492	4.00949	3.44977	4.44553	4.34455	4.45609	4.54651
202147_s_at	IFRD1	ENSG00000006652	Hs.7879	4.61734	4.1643	4.28396	4.48444	4.35365	3.69387	3.89815	4.26187	4.65314	4.12373	4.30864	3.8239	4.10461	4.15966	4.64753	4.45125	4.76293	3.94458	4.25276	4.28093	4.42295	4.54053	4.92822	4.26202
202148_s_at	PYCR1	ENSG00000183010 /// ENSG00000218497	Hs.163451	3.72429	4.02133	4.20467	3.80972	4.24786	3.77501	4.00647	3.91291	3.85564	3.76807	3.76458	4.16746	4.59577	4.13341	4.37906	4.06713	4.00482	4.26833	4.24283	3.83723	4.0152	4.06713	4.31682	4.15474
202149_at	NEDD9	ENSG00000111859	Hs.37982	1.42653	1.41208	1.91382	1.82535	1.66861	1.81951	2.22545	1.2465	1.90953	1.46166	1.52684	1.17418	1.46762	1.47023	1.79317	1.53521	1.84079	1.57402	1.13716	1.1685	1.60666	2.40959	1.76529	2.07482
202150_s_at	NEDD9	ENSG00000111859	Hs.37982	1.79861	1.84947	1.46166	1.79861	1.81721	1.81721	1.94593	1.99689	1.71817	2.02611	1.91129	1.93905	1.82535	2.42035	1.70125	1.72473	2.06152	2.06855	1.97725	2.51025	2.1113	2.46398	2.2919	2.34595
202151_s_at	UBAC1	ENSG00000130560	Hs.9194	6.03688	6.15274	6.24026	6.13807	5.98279	6.33622	6.4133	6.1168	6.03907	6.07996	6.25741	6.12691	5.85212	5.66183	5.98763	5.90402	5.85998	5.95532	6.20739	6.20156	5.69293	5.88779	5.71187	5.96187
202152_x_at	USF2	ENSG00000105698	Hs.454534	5.45228	5.48627	5.45023	5.37698	5.31833	5.85847	5.73529	5.60788	5.403	5.81484	5.58784	5.44164	5.37079	5.41494	5.17913	5.30002	5.40045	5.55599	5.40543	5.72398	5.53966	5.36948	5.35823	5.41126
202153_s_at	NUP62	ENSG00000213024	Hs.574492	5.76103	5.80343	5.94472	5.87959	5.70273	6.01457	5.9305	5.68744	5.92358	5.85078	5.95102	6.29457	6.20883	5.99612	5.94472	6.0026	6.02785	6.05343	6.31881	5.95368	6.02936	6.03716	5.87617	5.96093
202154_x_at	TUBB3	ENSG00000198211	Hs.511743	6.53203	6.58707	6.45131	6.58364	6.63997	6.60114	6.73386	6.64808	6.46072	6.75951	6.71045	7.26943	7.13935	7.11074	6.968	7.17143	7.19937	7.03122	7.22195	7.27219	7.11945	7.40011	7.39837	7.18697
202155_s_at	NUP214	ENSG00000126883	Hs.654530	4.36776	4.47	4.54335	4.56553	4.21371	4.40753	4.7689	4.39837	4.63791	4.25663	4.82292	4.65709	4.3266	4.46955	4.28396	4.35029	4.24319	4.65305	4.76452	4.18373	4.23691	4.70781	4.26942	4.51465
202156_s_at	CUGBP2	ENSG00000048740	Hs.309288	3.72505	3.58829	4.02977	3.34913	3.91153	3.59147	3.51449	3.22039	3.2039	3.01772	3.37566	3.05638	3.13059	3.18269	3.94116	3.19885	3.27868	3.65631	3.16071	2.80959	2.9891	3.06348	2.5467	2.90908
202157_s_at	CUGBP2	ENSG00000048740	Hs.309288	6.3233	6.66802	6.55512	6.25458	6.39693	6.01451	6.16916	6.34838	6.64248	6.5638	6.1589	5.56627	6.15495	6.50571	6.49031	6.08542	6.09461	6.13144	6.21863	6.67517	6.06889	6.19139	6.39693	5.77396
202158_s_at	CUGBP2	ENSG00000048740	Hs.309288	4.20767	4.35592	4.41372	4.11701	4.34093	3.81343	3.89724	4.15778	4.22444	4.01963	3.89812	3.29247	3.91886	4.04932	4.00471	3.74932	3.79731	3.9454	3.95726	3.58476	3.80384	3.81495	3.85499	3.77618
202159_at	FARSA	ENSG00000179115	Hs.23111	4.43758	4.45811	4.39637	4.61076	4.46335	4.76827	4.81207	4.70758	4.59353	4.75719	4.61621	4.85947	4.88793	4.85739	4.75681	5.05783	4.81578	4.77966	5.19103	5.11607	4.88932	5.20925	4.90394	4.98223
202160_at	CREBBP	ENSG00000005339	Hs.459759	6.31509	5.99202	6.12413	6.39413	6.35356	6.06535	6.00799	6.01096	6.54797	6.29426	6.08694	5.69963	5.87353	5.91475	5.83748	5.66344	5.88191	5.96175	5.75925	5.79836	6.07186	5.97889	6.17897	6.07343
202161_at	PKN1	ENSG00000123143	Hs.466044	1.99394	1.85041	1.9896	2.05458	1.9387	1.87494	2.15487	1.81315	1.76734	1.84495	1.69521	1.83711	2.08202	1.83004	2.13969	1.74803	1.37413	2.05112	1.74053	1.7969	1.89074	1.80422	1.81354	2.25602
202162_s_at	CNOT8	ENSG00000155508	Hs.26703	3.32646	2.8714	3.04555	3.00255	3.22361	2.32752	2.95145	3.08433	2.86518	2.84927	2.95379	2.77839	2.85078	2.88439	2.9353	3.26297	3.31525	2.87551	3.03013	3.31234	3.1173	3.39514	3.26297	3.36607
202163_s_at	CNOT8	ENSG00000155508	Hs.26703	4.33134	4.10982	4.54053	4.50968	4.39384	4.18696	4.30153	4.25428	4.64651	3.91877	4.06171	3.95062	3.88073	3.84727	4.10192	4.01499	3.8016	3.797	3.87811	3.93752	4.32867	4.04764	3.7856	4.11223
202164_s_at	CNOT8	ENSG00000155508	Hs.26703	5.07433	4.93991	5.01965	4.99466	5.29934	4.40805	4.83459	4.80258	4.62159	4.49311	4.51977	4.09073	3.85949	4.29717	4.73537	4.34233	4.70715	4.5296	4.72549	4.48096	4.58354	4.6681	4.41089	4.4421
202165_at	PPP1R2	ENSG00000184203	Hs.535731	3.89153	3.32239	3.78258	3.60838	3.56824	3.42901	3.79428	3.47778	3.99748	3.2495	3.47228	3.01965	3.12818	2.92906	3.43853	3.19693	3.09916	3.25869	3.07647	2.73904	3.29904	3.44616	3.00386	2.95495
202166_s_at	PPP1R2	ENSG00000184203	Hs.535731	4.96296	4.32652	4.35724	4.65709	4.57617	4.47751	4.59336	4.77186	4.61181	4.74938	4.52831	4.36356	4.04755	4.16501	4.67673	4.57628	4.59601	4.22965	4.18216	3.23717	4.48896	4.45261	4.5712	4.6816
[truncated: 20,583 more rows]
