# Supplementary material for: Transcriptomic Analysis of a Diabetic Skin-Humanized Mouse Model Dissects Molecular Pathways Underlying the Delayed Wound Healing Response
Source: Genes (Basel). 2020 Dec 31;12(1):47. doi: 10.3390/genes12010047 (PMC7824036; doi:10.3390/genes12010047)
Supplement: Supplementary file 1 [file genes-12-00047-s001.zip › genes-1033129-supplementaryNEW/Supp Table 2_Differentially expressed genes.xlsx]

## Sheet: D0vsC0
id.Affy	Gene.Symbol	Ensembl	UniGene.ID	statistic	raw.p.value	adj.p.value	fold.change
206515_at	CYP4F3	---	Hs.106242	6.68133	7.90032e-06	0.0137452	0.529656
205590_at	RASGRP1	ENSG00000172575	Hs.591127	6.49962	1.07723e-05	0.0137452	0.488896
215693_x_at	DDX27	---	Hs.65234	5.86842	3.27658e-05	0.0188387	0.382236
212496_s_at	KDM4B	ENSG00000127663	Hs.654816	5.85127	3.37971e-05	0.0188387	0.420321
209558_s_at	HIP1R	ENSG00000130787	Hs.714965	5.82384	3.55177e-05	0.0188387	0.466065
205019_s_at	VIPR1	ENSG00000114812	Hs.348500	5.78091	3.83958e-05	0.0189759	0.524739
207708_at	ALOXE3	ENSG00000179148	Hs.694602	5.70559	4.4047e-05	0.0192406	0.513886
91826_at	EPS8L1	ENSG00000131037	Hs.438862	5.68007	4.61523e-05	0.0192406	0.499655
44822_s_at	MIER2	ENSG00000105556	Hs.101891	5.58565	5.4898e-05	0.0192406	0.344617
201791_s_at	DHCR7	ENSG00000172893	Hs.503134	5.51823	6.21861e-05	0.0192406	0.544742
222383_s_at	ALOXE3	ENSG00000179148	Hs.694602	5.48063	6.66799e-05	0.0195451	0.674288
213713_s_at	GLB1L2	---	Hs.436178	5.35493	8.43148e-05	0.0223605	0.468836
215235_at	SPTAN1	ENSG00000197694	Hs.372331	5.31178	9.14306e-05	0.0232354	0.511206
45653_at	KCTD13	ENSG00000174943	Hs.534590	5.17009	0.000119503	0.0272907	0.514487
220230_s_at	CYB5R2	---	Hs.414362	5.16766	0.000120056	0.0272907	0.433974
214978_s_at	PPFIA4	ENSG00000143847	Hs.153648	5.12271	0.000130771	0.0279424	0.516185
218424_s_at	STEAP3	ENSG00000115107	Hs.647822	5.08187	0.000141365	0.0284862	0.365751
38340_at	HIP1R	ENSG00000130787	Hs.714965	5.07807	0.000142394	0.0284862	0.355916
220016_at	AHNAK	ENSG00000124942	Hs.502756	5.07747	0.000142558	0.0284862	0.544729
213096_at	TMCC2	ENSG00000133069	Hs.6360	5.04776	0.000150892	0.0289761	0.478837
218148_at	CENPT	ENSG00000102901	Hs.288382	5.039	0.000153444	0.0289761	0.55845
218653_at	SLC25A15	---	Hs.646645	4.99167	0.000168026	0.0292431	0.378867
210180_s_at	TRA2B	ENSG00000136527	Hs.533122	4.9626	0.000177686	0.0301977	0.358453
218572_at	CHMP4A	ENSG00000100931	Hs.279761	4.92698	0.00019031	0.0303522	0.471027
221904_at	FAM131A	ENSG00000175182	Hs.591307	4.89991	0.000200518	0.0306278	0.340614
52731_at	AMBRA1	ENSG00000110497	Hs.654644	4.89222	0.000203519	0.0306278	0.331426
221665_s_at	EPS8L1	ENSG00000131037	Hs.438862	4.88742	0.000205419	0.0306278	0.42982
210694_s_at	MID1	---	Hs.27695	4.88401	0.000206779	0.0306278	0.41067
221889_at	KCTD13	ENSG00000174943	Hs.534590	4.88101	0.000207979	0.0306278	0.368909
214945_at	FAM153A /// FAM153B /// FAM153C	ENSG00000170074 /// ENSG00000182230 /// ENSG00000204677	Hs.646916	4.87622	0.000209917	0.0306278	0.721377
203124_s_at	SLC11A2	ENSG00000110911	Hs.505545	4.82485	0.000231889	0.0316584	0.403753
202295_s_at	CTSH	ENSG00000103811	Hs.148641	4.81983	0.000234162	0.0316584	0.567035
203233_at	IL4R	ENSG00000077238	Hs.513457	4.81229	0.000237612	0.0316584	0.362165
211998_at	H3F3B	ENSG00000132475	Hs.180877	4.77088	0.000257543	0.0321552	0.562511
218168_s_at	CABC1	ENSG00000163050	Hs.118241	4.76495	0.000260535	0.0321552	0.451989
206342_x_at	IDS	ENSG00000010404	Hs.460960	4.75559	0.000265329	0.0322991	0.355027
219261_at	C7orf26	ENSG00000146576	Hs.487511	4.7334	0.000277062	0.0326456	0.302464
200954_at	ATP6V0C	---	Hs.389107	4.71911	0.0002849	0.0326456	0.358769
220944_at	PGLYRP4	ENSG00000163218	Hs.58356	4.71725	0.000285936	0.0326456	0.421097
205155_s_at	SPTBN2	ENSG00000173898	Hs.26915	4.71631	0.00028646	0.0326456	0.435207
205845_at	CACNA1H	ENSG00000196557	Hs.459642	4.71487	0.000287268	0.0326456	0.468987
218779_x_at	EPS8L1	ENSG00000131037	Hs.438862	4.70446	0.000293169	0.0326456	0.422706
213174_at	TTC9	ENSG00000133985	Hs.79170	4.68075	0.000307089	0.0333708	0.311612
209949_at	NCF2	ENSG00000116701	Hs.587558	4.64519	0.000329243	0.0348189	0.592014
221655_x_at	EPS8L1	ENSG00000131037	Hs.438862	4.64434	0.000329792	0.0348189	0.419709
222348_at	MAST4	---	Hs.595458	4.63511	0.000335819	0.0352737	0.539663
49077_at	PPME1	ENSG00000189311	Hs.503251	4.62912	0.000339788	0.0352737	0.302253
211250_s_at	SH3BP2	ENSG00000087266	Hs.167679	4.61403	0.000350006	0.0359313	0.370296
219946_x_at	MYH14	ENSG00000105357	Hs.467142	4.58552	0.000370185	0.0369021	0.404608
209299_x_at	PPIL2	ENSG00000100023	Hs.438587	4.58123	0.000373325	0.0369021	0.281066
202962_at	KIF13B	ENSG00000197892	Hs.444767	4.56972	0.000381882	0.0369878	0.421176
214142_at	ZG16	ENSG00000174992 /// ENSG00000215672	Hs.632195	4.53977	0.000405095	0.037776	0.300583
220914_at	---	---	Hs.636816	4.53503	0.000408907	0.037776	0.325826
206034_at	SERPINB8	ENSG00000166401	Hs.368077	4.53	0.000412985	0.037776	0.438644
220510_at	RHBG	ENSG00000132677	Hs.131835	4.51898	0.000422061	0.037776	0.392589
214541_s_at	QKI	ENSG00000112531	Hs.510324	4.51888	0.000422143	0.037776	0.538107
204785_x_at	IFNAR2	ENSG00000159110	Hs.708195	4.51452	0.000425798	0.037776	0.340534
217499_x_at	OR7E37P	---	---	4.50627	0.000432788	0.0378571	0.339636
221627_at	TRIM10	ENSG00000137394 /// ENSG00000204613 /// ENSG00000206424	Hs.709483	4.4984	0.000439577	0.0380377	0.571863
38149_at	ARHGAP25	ENSG00000163219	Hs.531807	4.4973	0.000440532	0.0380377	0.416483
210619_s_at	HYAL1	ENSG00000114378	Hs.75619	4.48842	0.000448338	0.0380509	0.439617
40016_g_at	MAST4	ENSG00000069020	Hs.595458	4.48247	0.000453643	0.0380509	0.373132
220056_at	IL22RA1	ENSG00000142677	Hs.110915	4.46994	0.000465031	0.0382297	0.399181
211043_s_at	CLTB	ENSG00000175416	Hs.484241	4.46689	0.000467849	0.0382539	0.365542
208479_at	KCNA1	ENSG00000111262	Hs.416139	4.46156	0.00047281	0.0382539	0.83559
222090_at	LOC100134713	---	Hs.643181	4.4396	0.000493831	0.038873	0.332953
216207_x_at	IGKC /// IGKV1-5 /// LOC100130100 /// LOC647506 /// LOC650405 /// LOC652493 /// LOC652694	ENSG00000204721 /// ENSG00000211630 /// ENSG00000216317	Hs.703932	4.43376	0.000499581	0.0391872	0.30333
220920_at	ATP10B	---	Hs.109358	4.40442	0.000529529	0.0406645	0.39801
213195_at	LOC201229	ENSG00000205191 /// ENSG00000214779	Hs.434386	4.37889	0.000557092	0.0412793	0.40133
212860_at	ZDHHC18	ENSG00000204160	Hs.523710	4.36746	0.0005699	0.0416251	0.295745
213822_s_at	UBE3B	---	Hs.374067	4.36127	0.000576957	0.0418003	0.341722
204589_at	NUAK1	ENSG00000074590	Hs.719171	4.36027	0.000578102	0.0418003	0.817801
209826_at	PPT2	ENSG00000215137 /// ENSG00000215232 /// ENSG00000221988	Hs.635690	4.35809	0.000580621	0.0418003	0.363681
35617_at	MAPK7	ENSG00000166484	Hs.150136	4.35555	0.000583556	0.0418003	0.320803
201357_s_at	SF3A1	ENSG00000099995	Hs.406277	4.34151	0.000600107	0.0418554	0.301198
210023_s_at	PCGF1	ENSG00000115289	Hs.316750	4.33883	0.000603318	0.0418554	0.436972
218571_s_at	CHMP4A	ENSG00000100931	Hs.279761	4.33036	0.00061358	0.0419755	0.435614
220911_s_at	KIAA1305	---	Hs.288348	4.31932	0.000627229	0.0423421	0.309058
203442_x_at	EML3	ENSG00000149499	Hs.379785	4.30948	0.000639657	0.0427917	0.367653
213462_at	NPAS2	ENSG00000170485	Hs.156832	4.30481	0.000645646	0.0429443	0.40772
59625_at	NOL3	ENSG00000140939	Hs.513667	4.29838	0.000653979	0.0431026	0.323856
213234_at	KIAA1467	ENSG00000084444	Hs.132660	4.26722	0.00069597	0.0444244	0.52711
65588_at	LOC388796	ENSG00000196756	Hs.400876	4.2522	0.00071718	0.0451595	0.298077
201613_s_at	AP1G2	ENSG00000213983	Hs.343244	4.24627	0.000725731	0.0451595	0.324379
216470_x_at	PRSS1	ENSG00000204983	Hs.713534	4.24061	0.000734002	0.0455469	0.340973
221204_s_at	CRTAC1	ENSG00000095713	Hs.500736	4.23136	0.000747704	0.0458359	0.306041
212727_at	DLG3	ENSG00000082458	Hs.716481	4.22448	0.000758075	0.04599	0.315955
203047_at	STK10	ENSG00000072786	Hs.719134	4.22115	0.000763149	0.04599	0.351533
204882_at	ARHGAP25	ENSG00000163219	Hs.531807	4.22106	0.000763283	0.04599	0.350873
220632_s_at	POMT2	ENSG00000009830	Hs.132989	4.21917	0.000766173	0.04599	0.31829
200632_s_at	NDRG1	ENSG00000104419	Hs.372914	4.19841	0.000798713	0.046947	0.443764
201746_at	TP53	---	Hs.654481	4.19187	0.000809244	0.0473065	0.348079
214246_x_at	MINK1	ENSG00000141503	Hs.443417	4.1905	0.000811473	0.0473065	0.287994
204574_s_at	MMP19	ENSG00000123342	Hs.591033	4.18468	0.000821001	0.0473488	0.300909
220015_at	CASZ1	ENSG00000130940	Hs.439894	4.18265	0.000824351	0.0473488	0.304458
206074_s_at	HMGA1	---	Hs.703764	4.18029	0.000828254	0.0474128	0.399852
218399_s_at	CDCA4	ENSG00000170779	Hs.715701	4.17794	0.000832177	0.0474128	0.375924
211950_at	UBR4	ENSG00000127481	Hs.148078	4.14668	0.000886042	0.0495714	0.349557
220987_s_at	C11orf17 /// NUAK2	ENSG00000163545	Hs.131180	4.14471	0.000889567	0.0495714	0.371491
204567_s_at	ABCG1	ENSG00000160179	Hs.124649	4.14143	0.000895439	0.0496211	0.441956
218847_at	IGF2BP2	ENSG00000073792	Hs.35354	4.13925	0.000899374	0.0497155	0.304207
210203_at	CNOT4	ENSG00000080802	Hs.490224	-4.14317	0.000892316	0.0495714	-0.478434
205171_at	PTPN4	ENSG00000088179	Hs.469809	-4.1436	0.00089154	0.0495714	-0.367704
221381_s_at	MORF4 /// MORF4L1	ENSG00000185787 /// ENSG00000218283 /// ENSG00000219719	Hs.534391	-4.15074	0.00087886	0.0493158	-0.386767
210284_s_at	MAP3K7IP2	ENSG00000055208	Hs.269775	-4.15107	0.000878263	0.0493158	-0.655101
211749_s_at	VAMP3	ENSG00000049245	Hs.66708	-4.15429	0.000872618	0.0492135	-0.578007
202874_s_at	ATP6V1C1	ENSG00000155097	Hs.86905	-4.15447	0.000872295	0.0492135	-0.436347
214505_s_at	FHL1	ENSG00000022267	Hs.435369	-4.15773	0.000866599	0.0491227	-0.70876
202303_x_at	SMARCA5	ENSG00000153147	Hs.558422	-4.17345	0.000839699	0.0477193	-0.384532
203373_at	SOCS2	ENSG00000120833	Hs.485572	-4.17893	0.00083052	0.0474128	-0.445103
209344_at	TPM4	ENSG00000167460	Hs.631618	-4.18245	0.000824677	0.0473488	-0.510569
206302_s_at	NUDT4 /// NUDT4P1	ENSG00000173598	Hs.601274	-4.18589	0.000819009	0.0473488	-0.421547
212192_at	KCTD12	ENSG00000178695	Hs.644125	-4.18748	0.000816399	0.0473488	-0.503598
208683_at	CAPN2	ENSG00000162909	Hs.350899	-4.18936	0.000813322	0.0473065	-0.423678
213519_s_at	LAMA2	ENSG00000196569	Hs.200841	-4.19325	0.000807007	0.0473065	-0.393424
217140_s_at	LOC100133724 /// VDAC1	ENSG00000213585 /// ENSG00000218735 /// ENSG00000220283	Hs.519320	-4.20194	0.000793078	0.0467391	-0.546004
201446_s_at	TIA1	ENSG00000116001	Hs.413123	-4.20223	0.000792625	0.0467391	-0.453064
200008_s_at	GDI2	ENSG00000057608	Hs.299055	-4.20519	0.00078794	0.0466834	-0.520115
210882_s_at	TRO	ENSG00000067445	Hs.633653	-4.21011	0.000780207	0.0463485	-0.350515
201170_s_at	BHLHE40	ENSG00000134107	Hs.719093	-4.21074	0.000779218	0.0463485	-0.536215
212337_at	TUG1	---	Hs.554829	-4.21666	0.000770043	0.04599	-0.50304
210371_s_at	RBBP4	ENSG00000162521	Hs.16003	-4.21697	0.00076956	0.04599	-0.344373
220386_s_at	EML4	ENSG00000143924	Hs.593614	-4.21729	0.000769068	0.04599	-0.539512
218294_s_at	NUP50	ENSG00000093000	Hs.715672	-4.21756	0.000768648	0.04599	-0.304619
213117_at	KLHL9	ENSG00000198642	Hs.701778	-4.21874	0.000766838	0.04599	-0.454369
201150_s_at	TIMP3	ENSG00000100234	Hs.644633	-4.23053	0.000748945	0.0458359	-0.532129
206098_at	ZBTB6	ENSG00000186130	Hs.654596	-4.23415	0.000743545	0.0457568	-0.421883
206101_at	ECM2	ENSG00000106823	Hs.117060	-4.23612	0.000740616	0.0457028	-0.621265
210639_s_at	ATG5	ENSG00000057663	Hs.486063	-4.23648	0.00074008	0.0457028	-0.475811
215913_s_at	GULP1	ENSG00000144366	Hs.470887	-4.24724	0.000724323	0.0451595	-0.464973
200712_s_at	MAPRE1	ENSG00000101367	Hs.472437	-4.24868	0.000722243	0.0451595	-0.418278
201399_s_at	TRAM1	ENSG00000067167	Hs.491988	-4.24981	0.000720618	0.0451595	-0.463188
217738_at	NAMPT	ENSG00000105835	Hs.489615	-4.25069	0.000719351	0.0451595	-0.618677
212030_at	RBM25	ENSG00000119707	Hs.531106	-4.25515	0.000712964	0.0451213	-0.434398
209209_s_at	FERMT2	ENSG00000073712	Hs.509343	-4.25608	0.000711635	0.0451213	-0.442205
201719_s_at	EPB41L2	ENSG00000079819	Hs.486470	-4.26547	0.000698408	0.0444526	-0.428243
208706_s_at	EIF5	ENSG00000100664	Hs.433702	-4.26754	0.000695529	0.0444244	-0.352805
205381_at	LRRC17	ENSG00000128606	Hs.567412	-4.27372	0.000686987	0.0441038	-0.807784
216918_s_at	DST	ENSG00000151914	Hs.631992	-4.27426	0.000686241	0.0441038	-0.833978
210809_s_at	POSTN	ENSG00000133110	Hs.136348	-4.2743	0.000686187	0.0441038	-0.443774
201872_s_at	ABCE1	ENSG00000164163	Hs.12013	-4.27515	0.000685022	0.0441038	-0.397829
201129_at	SFRS7	ENSG00000115875	Hs.309090	-4.27541	0.000684674	0.0441038	-0.308778
201096_s_at	ARF4	ENSG00000168374	Hs.695943	-4.27696	0.000682555	0.0441038	-0.648859
209896_s_at	PTPN11	ENSG00000179295	Hs.506852	-4.27886	0.000679971	0.0441038	-0.882744
201435_s_at	EIF4E	ENSG00000151247	Hs.249718	-4.29385	0.000659917	0.0432381	-0.407289
204369_at	PIK3CA	ENSG00000121879	Hs.553498	-4.29524	0.0006581	0.0432381	-0.495507
204439_at	IFI44L	ENSG00000137959	Hs.389724	-4.29862	0.000653673	0.0431026	-1.31327
200672_x_at	SPTBN1	ENSG00000115306	Hs.503178	-4.30185	0.000649478	0.0430608	-0.769819
218513_at	C4orf43	ENSG00000198498	Hs.267446	-4.3047	0.000645794	0.0429443	-0.342277
204462_s_at	SLC16A2	ENSG00000147100	Hs.75317	-4.31311	0.000635041	0.0426109	-0.426191
214691_x_at	FAM63B	---	Hs.591122	-4.3178	0.000629135	0.0423421	-0.500751
205528_s_at	RUNX1T1	ENSG00000079102	Hs.368431	-4.31883	0.000627847	0.0423421	-0.461159
38241_at	BTN3A3	ENSG00000111801	Hs.167741	-4.32573	0.000619267	0.0420592	-0.431355
202430_s_at	PLSCR1	ENSG00000188313	Hs.130759	-4.32602	0.000618913	0.0420592	-0.634546
211945_s_at	ITGB1	ENSG00000150093	Hs.643813	-4.3298	0.000614267	0.0419755	-0.348943
200973_s_at	TSPAN3	ENSG00000140391	Hs.716484	-4.33433	0.000608752	0.0418554	-0.485914
217858_s_at	ARMCX3	ENSG00000102401	Hs.592225	-4.33472	0.000608273	0.0418554	-0.337295
212008_at	UBXN4	ENSG00000144224	Hs.591242	-4.33738	0.000605056	0.0418554	-0.450682
212385_at	TCF4	ENSG00000196628	Hs.605153	-4.3393	0.000602745	0.0418554	-0.483369
203758_at	CTSO	ENSG00000151792	Hs.75262	-4.33979	0.000602158	0.0418554	-0.37203
205541_s_at	GSPT2	ENSG00000189369	Hs.59523	-4.34079	0.00060097	0.0418554	-0.371739
202446_s_at	PLSCR1	ENSG00000188313	Hs.130759	-4.3421	0.000599399	0.0418554	-0.796074
204517_at	PPIC	ENSG00000168938	Hs.110364	-4.34463	0.000596389	0.0418554	-0.545232
215109_at	---	---	---	-4.34784	0.000592588	0.0418554	-0.398263
204619_s_at	VCAN	---	Hs.643801	-4.34925	0.000590925	0.0418554	-0.874164
201485_s_at	RCN2	ENSG00000117906	Hs.79088	-4.34925	0.000590923	0.0418554	-0.450509
217823_s_at	UBE2J1	ENSG00000198833	Hs.163776	-4.35577	0.000583304	0.0418003	-0.376757
218949_s_at	QRSL1	ENSG00000130348	Hs.406917	-4.35671	0.000582219	0.0418003	-0.314474
203813_s_at	SLIT3	ENSG00000184347	Hs.604116	-4.3733	0.000563313	0.0412794	-0.58733
200927_s_at	RAB14	ENSG00000119396	Hs.371563	-4.37496	0.000561459	0.0412793	-0.372688
215236_s_at	PICALM	ENSG00000073921	Hs.163893	-4.37531	0.00056107	0.0412793	-0.737512
201894_s_at	SSR1	ENSG00000124783	Hs.114033	-4.37542	0.000560942	0.0412793	-0.318991
213765_at	MFAP5	ENSG00000197614	Hs.512842	-4.37844	0.000557586	0.0412793	-0.999319
219049_at	CSGALNACT1	ENSG00000147408	Hs.655166	-4.38942	0.000545553	0.0407829	-0.565892
206710_s_at	EPB41L3	ENSG00000082397	Hs.213394	-4.38974	0.000545203	0.0407829	-0.512417
213455_at	FAM114A1	---	Hs.476517	-4.39142	0.000543383	0.0407829	-0.427509
201445_at	CNN3	ENSG00000117519	Hs.706617	-4.39594	0.000538528	0.0406671	-0.541325
209199_s_at	MEF2C	ENSG00000081189	Hs.653394	-4.39664	0.000537775	0.0406671	-0.671185
221268_s_at	SGPP1	ENSG00000126821	Hs.24678	-4.3967	0.000537719	0.0406671	-0.623756
204507_s_at	PPP3R1	ENSG00000115953	Hs.280604	-4.40112	0.000533017	0.0406645	-0.759372
201262_s_at	BGN	ENSG00000182492	Hs.821	-4.4023	0.000531764	0.0406645	-0.578923
218331_s_at	C10orf18	ENSG00000108021	Hs.699500	-4.40354	0.000530457	0.0406645	-0.37728
216035_x_at	TCF7L2	---	Hs.593995	-4.41389	0.000519671	0.0401969	-0.49385
202516_s_at	DLG1	ENSG00000075711	Hs.292549	-4.41909	0.000514334	0.0399227	-0.486453
219908_at	DKK2	ENSG00000155011	Hs.211869	-4.42929	0.000504035	0.0392601	-0.733765
201444_s_at	ATP6AP2	ENSG00000182220	Hs.495960	-4.43004	0.00050328	0.0392601	-0.454648
217294_s_at	ENO1	ENSG00000074800	Hs.517145	-4.44087	0.00049259	0.038873	-1.23765
221430_s_at	RNF146	ENSG00000118518	Hs.267120	-4.44713	0.00048652	0.0385702	-0.469604
208980_s_at	UBC	ENSG00000150991	Hs.520348	-4.44916	0.000484569	0.0385527	-0.31133
208731_at	RAB2A	---	Hs.369017	-4.45	0.000483756	0.0385527	-0.317775
212720_at	PAPOLA	ENSG00000090060	Hs.719187	-4.4567	0.000477379	0.0382539	-0.86518
214720_x_at	2010-09-01	ENSG00000186522	Hs.469615	-4.45751	0.000476614	0.0382539	-0.809563
218147_s_at	GLT8D1	ENSG00000016864	Hs.297304	-4.45845	0.000475727	0.0382539	-0.448016
201302_at	ANXA4	ENSG00000196975	Hs.422986	-4.45952	0.000474726	0.0382539	-0.386163
211150_s_at	DLAT	ENSG00000150768	Hs.335551	-4.46528	0.000469336	0.0382539	-0.399135
39249_at	AQP3	ENSG00000165272	Hs.234642	-4.4699	0.000465065	0.0382297	-0.667944
204048_s_at	PHACTR2	ENSG00000112419	Hs.102471	-4.47601	0.000459473	0.0380509	-0.353243
212579_at	SMCHD1	---	Hs.8118	-4.47746	0.000458164	0.0380509	-0.490212
216442_x_at	FN1	ENSG00000115414	Hs.203717	-4.47792	0.000457747	0.0380509	-0.618471
204834_at	FGL2	ENSG00000127951	Hs.520989	-4.47827	0.000457429	0.0380509	-1.30277
221447_s_at	GLT8D2	ENSG00000120820	Hs.631650	-4.47834	0.000457364	0.0380509	-0.782861
201816_s_at	GBAS	ENSG00000146729	Hs.591069	-4.47955	0.000456268	0.0380509	-0.328772
205542_at	STEAP1	ENSG00000164647	Hs.61635	-4.48756	0.0004491	0.0380509	-0.62356
214620_x_at	PAM	ENSG00000145730	Hs.369430	-4.4894	0.000447465	0.0380509	-0.529098
221590_s_at	---	---	Hs.663176	-4.49394	0.000443469	0.0380509	-0.34025
201279_s_at	DAB2	ENSG00000153071	Hs.481980	-4.5004	0.000437842	0.0380377	-0.544433
212195_at	IL6ST	ENSG00000134352	Hs.532082	-4.50563	0.000433342	0.0378571	-0.464613
207821_s_at	PTK2	ENSG00000169398	Hs.395482	-4.5107	0.000429022	0.037776	-0.507278
205991_s_at	PRRX1	ENSG00000116132	Hs.283416	-4.51263	0.000427387	0.037776	-0.884625
202007_at	NID1	ENSG00000116962	Hs.356624	-4.5139	0.00042632	0.037776	-0.72304
212162_at	KIDINS220	ENSG00000134313	Hs.9873	-4.51822	0.000422702	0.037776	-0.326441
220768_s_at	CSNK1G3	ENSG00000151292	Hs.129206	-4.52371	0.000418143	0.037776	-0.412948
209862_s_at	CEP57	ENSG00000166037	Hs.101014	-4.52695	0.000415473	0.037776	-0.437236
214880_x_at	CALD1	ENSG00000122786	Hs.490203	-4.52786	0.00041473	0.037776	-0.44903
203532_x_at	CUL5	ENSG00000166266	Hs.440320	-4.53007	0.000412926	0.037776	-0.402102
202784_s_at	NNT	ENSG00000112992	Hs.482043	-4.53192	0.000411419	0.037776	-0.542549
203394_s_at	HES1	ENSG00000114315	Hs.250666	-4.53425	0.000409531	0.037776	-0.597508
209316_s_at	HBS1L	ENSG00000112339	Hs.378532	-4.53695	0.000407354	0.037776	-0.381109
212667_at	SPARC	ENSG00000113140	Hs.111779	-4.53904	0.000405686	0.037776	-0.809
201169_s_at	BHLHE40	ENSG00000134107	Hs.719093	-4.54049	0.000404521	0.037776	-0.463145
215446_s_at	LOX	---	Hs.102267	-4.54963	0.000397302	0.037776	-1.10922
206481_s_at	LDB2	ENSG00000169744	Hs.714330	-4.55202	0.000395431	0.037776	-0.725014
201337_s_at	VAMP3	ENSG00000049245	Hs.66708	-4.56008	0.000389198	0.0373714	-0.60609
204037_at	LPAR1	ENSG00000198121	Hs.126667	-4.56103	0.000388471	0.0373714	-0.563434
219675_s_at	UXS1	ENSG00000115652	Hs.715639	-4.57247	0.000379819	0.0369486	-0.365875
204518_s_at	PPIC	ENSG00000168938	Hs.110364	-4.57533	0.000377684	0.0369021	-0.699316
200890_s_at	SSR1	ENSG00000124783	Hs.114033	-4.57667	0.000376689	0.0369021	-0.524683
220199_s_at	AIDA	ENSG00000186063	Hs.156625	-4.57678	0.000376611	0.0369021	-0.490012
200641_s_at	YWHAZ	ENSG00000164924	Hs.492407	-4.57915	0.000374853	0.0369021	-0.960153
210495_x_at	FN1	ENSG00000115414	Hs.203717	-4.58018	0.000374099	0.0369021	-0.593292
211672_s_at	ARPC4	ENSG00000214021	Hs.323342	-4.58675	0.000369292	0.0369021	-0.761768
212915_at	PDZRN3	ENSG00000121440	Hs.719126	-4.58986	0.000367041	0.0369021	-0.544474
212196_at	IL6ST	ENSG00000134352	Hs.532082	-4.60386	0.000357075	0.0363222	-0.588064
204955_at	SRPX	ENSG00000101955	Hs.15154	-4.60916	0.000353375	0.0361107	-0.757953
200889_s_at	SSR1	ENSG00000124783	Hs.114033	-4.62579	0.000342017	0.0352737	-0.360009
211401_s_at	FGFR2	ENSG00000066468	Hs.533683	-4.6259	0.000341943	0.0352737	-0.465882
209687_at	CXCL12	ENSG00000107562	Hs.522891	-4.63187	0.000337959	0.0352737	-1.45006
201310_s_at	C5orf13	ENSG00000134986	Hs.36053	-4.64953	0.000326457	0.0347966	-0.574474
216640_s_at	PDIA6	ENSG00000143870	Hs.212102	-4.65309	0.000324186	0.0347206	-0.435536
208747_s_at	C1S	ENSG00000182326	Hs.458355	-4.65344	0.00032396	0.0347206	-0.633244
211719_x_at	FN1	ENSG00000115414	Hs.203717	-4.67423	0.000311031	0.0336352	-0.586096
215921_at	NPIPL1	ENSG00000196161 /// ENSG00000196877	---	-4.68889	0.000302233	0.0330041	-0.523227
205280_at	GLRB	ENSG00000109738	Hs.32973	-4.69699	0.000297485	0.0326456	-0.355106
221024_s_at	SLC2A10	ENSG00000197496	Hs.305971	-4.69702	0.000297466	0.0326456	-0.811223
203481_at	FAM178A	ENSG00000119906	Hs.447458	-4.69825	0.000296751	0.0326456	-0.493492
209335_at	DCN	ENSG00000011465	Hs.718429	-4.70391	0.000293487	0.0326456	-0.573092
211963_s_at	ARPC5	ENSG00000162704	Hs.518609	-4.70566	0.000292485	0.0326456	-0.486276
201238_s_at	CAPZA2	ENSG00000198898	Hs.446123	-4.70594	0.000292326	0.0326456	-0.369096
215076_s_at	COL3A1	ENSG00000168542	Hs.443625	-4.70819	0.000291041	0.0326456	-0.342093
212091_s_at	COL6A1	ENSG00000142156	Hs.474053	-4.71451	0.000287469	0.0326456	-0.50177
203789_s_at	SEMA3C	ENSG00000075223	Hs.269109	-4.72141	0.000283622	0.0326456	-0.569833
221428_s_at	TBL1XR1	---	Hs.715537	-4.72324	0.000282611	0.0326456	-0.883247
212887_at	SEC23A	ENSG00000100934	Hs.272927	-4.72732	0.000280367	0.0326456	-0.518484
215177_s_at	ITGA6	ENSG00000091409	Hs.133397	-4.73019	0.0002788	0.0326456	-1.00832
201633_s_at	CYB5B	ENSG00000103018	Hs.461131	-4.73369	0.000276904	0.0326456	-0.419179
212828_at	SYNJ2	---	Hs.434494	-4.73726	0.00027498	0.0326456	-0.547861
202766_s_at	FBN1	ENSG00000166147	Hs.591133	-4.75561	0.000265319	0.0322991	-0.653636
221565_s_at	CALHM2	ENSG00000138172	Hs.718432	-4.76352	0.00026126	0.0321552	-0.419705
214321_at	NOV	---	Hs.235935	-4.7656	0.000260205	0.0321552	-0.667889
215906_at	---	---	---	-4.7657	0.000260153	0.0321552	-1.98284
201147_s_at	TIMP3	ENSG00000100234	Hs.644633	-4.76743	0.000259279	0.0321552	-0.725387
201560_at	CLIC4	ENSG00000169504	Hs.440544	-4.77289	0.000256534	0.0321552	-0.588211
207265_s_at	KDELR3	ENSG00000100196	Hs.528305	-4.77338	0.000256289	0.0321552	-1.03368
200638_s_at	YWHAZ	ENSG00000164924	Hs.492407	-4.78626	0.000249945	0.0321552	-0.623865
214279_s_at	NDRG2	ENSG00000165795	Hs.525205	-4.78799	0.000249107	0.0321552	-0.879517
212298_at	NRP1	ENSG00000099250	Hs.131704	-4.79278	0.000246795	0.0321511	-0.641675
208750_s_at	ARF1	ENSG00000143761	Hs.286221	-4.79629	0.000245118	0.0321206	-0.762862
208782_at	FSTL1	ENSG00000163430	Hs.269512	-4.80678	0.00024017	0.0316584	-0.647445
212958_x_at	PAM	ENSG00000145730	Hs.369430	-4.80738	0.000239891	0.0316584	-0.581017
200887_s_at	STAT1	ENSG00000115415	Hs.715518	-4.80848	0.00023938	0.0316584	-0.482489
202164_s_at	CNOT8	ENSG00000155508	Hs.26703	-4.80981	0.000238763	0.0316584	-0.452295
205961_s_at	PSIP1	ENSG00000164985	Hs.658434	-4.81409	0.000236787	0.0316584	-0.481789
203895_at	PLCB4	ENSG00000101333	Hs.472101	-4.81695	0.000235473	0.0316584	-0.51209
208310_s_at	C7orf28A /// C7orf28B	ENSG00000122674 /// ENSG00000146574	Hs.567779	-4.81745	0.000235247	0.0316584	-0.50687
206235_at	LIG4	ENSG00000174405	Hs.166091	-4.8235	0.000232499	0.0316584	-0.456074
201120_s_at	PGRMC1	ENSG00000101856	Hs.90061	-4.83336	0.00022809	0.0316584	-0.84523
208612_at	PDIA3	ENSG00000167004	Hs.591095	-4.83846	0.000225848	0.0316584	-0.317959
219427_at	FAT4	ENSG00000196159	Hs.702217	-4.84096	0.000224753	0.0316584	-0.744857
215794_x_at	GLUD2	ENSG00000182890	Hs.368538	-4.85534	0.000218579	0.0314147	-0.440739
220026_at	CLCA4	ENSG00000016602	Hs.567422	-4.86458	0.000214701	0.0310578	-0.719895
219844_at	C10orf118	ENSG00000165813	Hs.159066	-4.87514	0.000210354	0.0306278	-0.457691
202731_at	PDCD4	ENSG00000150593	Hs.711490	-4.87925	0.000208688	0.0306278	-0.838313
201263_at	TARS	ENSG00000113407	Hs.481860	-4.88222	0.000207495	0.0306278	-0.360276
209006_s_at	C1orf63	---	Hs.259412	-4.89254	0.000203395	0.0306278	-0.803279
203747_at	AQP3	ENSG00000165272	Hs.234642	-4.90549	0.000198367	0.0306278	-0.487971
201091_s_at	CBX3	ENSG00000122565	Hs.381189	-4.90635	0.00019804	0.0306278	-0.571382
208867_s_at	CSNK1A1	ENSG00000113712	Hs.712555	-4.91621	0.000194304	0.0306278	-0.688302
202336_s_at	PAM	ENSG00000145730	Hs.369430	-4.92578	0.000190749	0.0303522	-0.541995
211563_s_at	C19orf2	ENSG00000105176	Hs.466391	-4.93589	0.000187067	0.0301977	-0.437513
203357_s_at	CAPN7	ENSG00000131375	Hs.631920	-4.93953	0.00018576	0.0301977	-0.570203
200698_at	KDELR2	ENSG00000136240	Hs.654552	-4.94316	0.000184466	0.0301977	-0.616262
210656_at	EED	ENSG00000074266	Hs.503510	-4.94633	0.00018334	0.0301977	-0.602864
200778_s_at	2002-09-01	ENSG00000168385	Hs.716403	-4.94699	0.000183109	0.0301977	-0.538767
217771_at	GOLM1	ENSG00000135052	Hs.494337	-4.95273	0.000181094	0.0301977	-0.725099
212488_at	COL5A1	ENSG00000130635	Hs.210283	-4.95801	0.000179262	0.0301977	-0.639104
205364_at	ACOX2	ENSG00000168306	Hs.444959	-4.96316	0.000177494	0.0301977	-0.491742
209677_at	PRKCI	ENSG00000163558 /// ENSG00000216631	Hs.478199	-4.97115	0.000174787	0.030184	-0.397266
212464_s_at	FN1	ENSG00000115414	Hs.203717	-5.00053	0.000165191	0.0289761	-0.617732
205357_s_at	AGTR1	ENSG00000144891	Hs.719071	-5.00135	0.000164931	0.0289761	-0.739698
AFFX-HUMISGF3A/M97935_3_at	STAT1	---	Hs.715518	-5.00356	0.000164235	0.0289761	-0.479945
204017_at	KDELR3	ENSG00000100196	Hs.528305	-5.00664	0.000163265	0.0289761	-1.05283
207749_s_at	PPP2R3A	ENSG00000073711	Hs.518155	-5.01092	0.000161929	0.0289761	-0.468528
221511_x_at	CCPG1	ENSG00000214882	Hs.285051	-5.01101	0.000161902	0.0289761	-0.501943
203896_s_at	PLCB4	---	Hs.472101	-5.01608	0.000160335	0.0289761	-0.495118
215224_at	SNORA21	---	Hs.719782	-5.0259	0.000157345	0.0289761	-0.758359
200762_at	DPYSL2	ENSG00000092964	Hs.173381	-5.02718	0.00015696	0.0289761	-0.661358
220014_at	PRR16	ENSG00000184838	Hs.157461	-5.02869	0.000156505	0.0289761	-0.584069
202465_at	PCOLCE	ENSG00000106333	Hs.202097	-5.04256	0.000152402	0.0289761	-0.765071
201946_s_at	CCT2	ENSG00000166226	Hs.189772	-5.0516	0.000149788	0.0289761	-0.622693
202566_s_at	SVIL	ENSG00000197321	Hs.499209	-5.05484	0.000148862	0.0289761	-0.519853
200770_s_at	LAMC1	ENSG00000135862	Hs.609663	-5.07505	0.000143218	0.0284862	-0.415763
209385_s_at	PROSC	ENSG00000147471	Hs.304792	-5.07698	0.000142691	0.0284862	-0.36017
205842_s_at	JAK2	ENSG00000096968	Hs.656213	-5.10758	0.000134597	0.0280226	-0.555586
210757_x_at	DAB2	ENSG00000153071	Hs.481980	-5.11401	0.000132958	0.0279424	-0.731775
203343_at	UGDH	ENSG00000109814	Hs.572518	-5.11482	0.000132751	0.0279424	-0.374754
203325_s_at	COL5A1	ENSG00000130635	Hs.210283	-5.12668	0.000129786	0.0279424	-0.87802
202730_s_at	PDCD4	ENSG00000150593	Hs.711490	-5.13277	0.00012829	0.0279424	-0.767114
211676_s_at	IFNGR1	ENSG00000027697	Hs.520414	-5.14453	0.00012545	0.0276698	-0.704276
212009_s_at	STIP1	ENSG00000168439	Hs.337295	-5.15123	0.000123862	0.0275927	-0.778772
204748_at	PTGS2	ENSG00000073756	Hs.196384	-5.15704	0.000122502	0.0275655	-0.601682
202092_s_at	ARL2BP	ENSG00000102931	Hs.645184	-5.17603	0.000118163	0.0272907	-0.557768
AFFX-HSAC07/X00351_5_at	ACTB	---	Hs.520640	-5.17693	0.000117961	0.0272907	-1.101
209707_at	PIGK	ENSG00000142892	Hs.178305	-5.18059	0.000117145	0.0272907	-0.475008
218589_at	P2RY5	ENSG00000139679	Hs.123464	-5.18127	0.000116993	0.0272907	-0.512635
210568_s_at	RECQL	ENSG00000004700	Hs.235069	-5.20609	0.000111616	0.0270268	-0.537882
200665_s_at	SPARC	ENSG00000113140	Hs.111779	-5.21901	0.000108919	0.0266637	-0.610728
219295_s_at	PCOLCE2	ENSG00000163710	Hs.8944	-5.26383	0.000100073	0.0247704	-1.02091
210756_s_at	NOTCH2	ENSG00000134250	Hs.487360	-5.26437	9.99721e-05	0.0247704	-0.826136
214172_x_at	RYK	ENSG00000163785	Hs.654562	-5.30972	9.17858e-05	0.0232354	-0.468215
218468_s_at	GREM1	ENSG00000166923	Hs.40098	-5.31172	9.14406e-05	0.0232354	-0.822564
213068_at	DPT	ENSG00000143196	Hs.80552	-5.3198	9.00621e-05	0.0232354	-0.990028
220351_at	CCRL1	ENSG00000129048	Hs.310512	-5.3587	8.37204e-05	0.0223605	-0.562653
208852_s_at	CANX	ENSG00000127022	Hs.699155	-5.40038	7.74377e-05	0.0210376	-0.689016
209098_s_at	JAG1	ENSG00000101384	Hs.714736	-5.40511	7.67563e-05	0.0210376	-0.769079
211559_s_at	CCNG2	ENSG00000138764	Hs.13291	-5.40809	7.63297e-05	0.0210376	-0.803206
201097_s_at	ARF4	ENSG00000168374	Hs.695943	-5.41241	7.57165e-05	0.0210376	-0.476519
213139_at	SNAI2	ENSG00000019549	Hs.360174	-5.41283	7.56577e-05	0.0210376	-0.475484
204427_s_at	TMED2	ENSG00000086598	Hs.75914	-5.41984	7.46742e-05	0.0210376	-1.34133
204036_at	LPAR1	ENSG00000198121	Hs.126667	-5.49383	6.50658e-05	0.0193263	-0.761648
201259_s_at	SYPL1	ENSG00000008282	Hs.80919	-5.49594	6.4811e-05	0.0193263	-0.556053
202817_s_at	SS18	ENSG00000141380	Hs.404263	-5.50756	6.34291e-05	0.0193263	-0.607384
208848_at	ADH5	---	Hs.78989	-5.52054	6.19204e-05	0.0192406	-0.454485
201203_s_at	RRBP1	ENSG00000125844	Hs.472213	-5.52717	6.11652e-05	0.0192406	-0.674594
202527_s_at	SMAD4	ENSG00000141646	Hs.75862	-5.53439	6.03525e-05	0.0192406	-0.616848
200723_s_at	CAPRIN1	ENSG00000135387	Hs.471818	-5.54164	5.95478e-05	0.0192406	-0.486269
214545_s_at	PROSC	ENSG00000147471	Hs.304792	-5.54307	5.93902e-05	0.0192406	-0.750994
216512_s_at	DCT	ENSG00000080166	Hs.301865	-5.54333	5.93618e-05	0.0192406	-0.627144
206624_at	USP9Y	ENSG00000114374	Hs.598540	-5.5442	5.92667e-05	0.0192406	-0.803593
201295_s_at	WSB1	---	Hs.446017	-5.55828	5.77432e-05	0.0192406	-0.386974
222156_x_at	CCPG1	ENSG00000214882	Hs.285051	-5.56042	5.75154e-05	0.0192406	-0.602546
217430_x_at	COL1A1	---	Hs.172928	-5.56099	5.74557e-05	0.0192406	-0.875036
204426_at	TMED2	ENSG00000086598	Hs.75914	-5.5642	5.71153e-05	0.0192406	-0.808722
214059_at	IFI44	---	Hs.82316	-5.56676	5.68458e-05	0.0192406	-1.00728
219201_s_at	TWSG1	ENSG00000128791	Hs.514685	-5.57297	5.61978e-05	0.0192406	-0.489713
205407_at	RECK	ENSG00000122707	Hs.388918	-5.58023	5.54505e-05	0.0192406	-0.677295
202765_s_at	FBN1	ENSG00000166147	Hs.591133	-5.60359	5.31127e-05	0.0192406	-1.20509
205139_s_at	UST	ENSG00000111962	Hs.657370	-5.61751	5.17696e-05	0.0192406	-0.660719
200782_at	ANXA5	ENSG00000164111	Hs.480653	-5.62884	5.07016e-05	0.0192406	-0.429702
207606_s_at	ARHGAP12	ENSG00000165322	Hs.499264	-5.64352	4.93518e-05	0.0192406	-0.68813
201571_s_at	DCTD	ENSG00000129187	Hs.183850	-5.66046	4.78411e-05	0.0192406	-0.628015
AFFX-HUMISGF3A/M97935_MB_at	STAT1	---	Hs.715518	-5.70857	4.3807e-05	0.0192406	-1.17645
207542_s_at	AQP1	ENSG00000106125	Hs.76152	-5.71509	4.32884e-05	0.0192406	-0.798048
202995_s_at	FBLN1	ENSG00000077942	Hs.24601	-5.75792	4.00354e-05	0.0189759	-0.975967
218730_s_at	OGN	ENSG00000106809	Hs.109439	-5.7676	3.93365e-05	0.0189759	-1.18429
220783_at	MMP27	ENSG00000137675	Hs.534479	-5.77765	3.86236e-05	0.0189759	-1.00741
218750_at	TAF1D	ENSG00000166012	Hs.355750	-5.79314	3.75516e-05	0.0189759	-0.656293
217979_at	TSPAN13	---	Hs.364544	-5.83557	3.47711e-05	0.0188387	-0.863709
201744_s_at	LUM	ENSG00000139329	Hs.406475	-5.83862	3.45795e-05	0.0188387	-0.625215
213959_s_at	RPGRIP1L	ENSG00000103494	Hs.298382	-5.85542	3.35449e-05	0.0188387	-0.578905
212489_at	COL5A1	ENSG00000130635	Hs.210283	-5.86338	3.30654e-05	0.0188387	-0.893338
202283_at	SERPINF1	ENSG00000132386	Hs.694727	-5.86418	3.30177e-05	0.0188387	-0.917625
208669_s_at	EID1	ENSG00000178558	Hs.255973	-5.8869	3.1691e-05	0.0188387	-0.436694
202742_s_at	PRKACB	ENSG00000142875	Hs.487325	-5.88794	3.16319e-05	0.0188387	-0.46921
201852_x_at	COL3A1	ENSG00000168542	Hs.443625	-5.8893	3.15545e-05	0.0188387	-0.48605
204284_at	PPP1R3C	ENSG00000119938	Hs.303090	-5.92275	2.97101e-05	0.0188387	-0.818156
202310_s_at	COL1A1	ENSG00000108821	Hs.172928	-5.93992	2.8807e-05	0.0188387	-0.598995
221760_at	MAN1A1	---	Hs.102788	-5.9617	2.77027e-05	0.0188387	-0.718921
202403_s_at	COL1A2	ENSG00000164692	Hs.489142	-5.99996	2.5869e-05	0.0188387	-0.561765
221729_at	COL5A2	ENSG00000204262	Hs.445827	-6.02423	2.47714e-05	0.0188387	-0.657344
214845_s_at	CALU	ENSG00000128595	Hs.718425	-6.04486	2.38765e-05	0.0188387	-0.751011
204344_s_at	SEC23A	ENSG00000100934	Hs.272927	-6.06488	2.30407e-05	0.0188387	-0.459785
203395_s_at	HES1	ENSG00000114315	Hs.250666	-6.073	2.27103e-05	0.0188387	-0.721415
206542_s_at	SMARCA2	ENSG00000080503	Hs.298990	-6.07487	2.26352e-05	0.0188387	-0.426574
207977_s_at	DPT	ENSG00000143196	Hs.80552	-6.08195	2.23519e-05	0.0188387	-1.08316
208654_s_at	CD164	ENSG00000135535	Hs.520313	-6.18826	1.85199e-05	0.0188387	-0.744206
203675_at	NUCB2	ENSG00000070081	Hs.654599	-6.27872	1.58003e-05	0.0175991	-0.822402
221194_s_at	RNFT1	ENSG00000189050	Hs.531701	-6.31895	1.47283e-05	0.0172685	-0.685623
203962_s_at	NEBL	ENSG00000078114	Hs.5025	-6.48187	1.11063e-05	0.0137452	-0.499646
202311_s_at	COL1A1	ENSG00000108821	Hs.172928	-6.53842	1.00782e-05	0.0137452	-0.734707
201893_x_at	DCN	ENSG00000011465	Hs.718429	-6.54577	9.95214e-06	0.0137452	-0.736903
221730_at	COL5A2	ENSG00000204262	Hs.445827	-6.5511	9.86178e-06	0.0137452	-0.790443
215646_s_at	VCAN	ENSG00000038427	Hs.643801	-6.65478	8.26408e-06	0.0137452	-1.38588
208047_s_at	NAB1	ENSG00000138386	Hs.570078	-6.96781	4.88997e-06	0.00990308	-0.858422
211813_x_at	DCN	ENSG00000011465	Hs.718429	-6.99444	4.67939e-06	0.00990308	-0.890248
218340_s_at	UBA6	ENSG00000033178	Hs.719086	-7.00549	4.59478e-06	0.00990308	-0.768343
220484_at	MCOLN3	ENSG00000055732	Hs.535239	-7.09287	3.97992e-06	0.00990308	-0.508316
210465_s_at	SNAPC3	ENSG00000164975	Hs.546299	-7.09429	3.97063e-06	0.00990308	-0.623481
201657_at	ARL1	ENSG00000120805	Hs.372616	-7.37162	2.53383e-06	0.0094077	-0.519422
211571_s_at	VCAN	ENSG00000038427	Hs.643801	-8.00143	9.48017e-07	0.00422379	-1.53979
211896_s_at	DCN	ENSG00000011465	Hs.718429	-8.31547	5.91525e-07	0.00329435	-0.909442
204298_s_at	LOX	ENSG00000113083	Hs.102267	-8.62629	3.75212e-07	0.0027862	-0.936937
205908_s_at	OMD	ENSG00000127083	Hs.94070	-8.72297	3.26425e-07	0.0027862	-1.05671
201309_x_at	C5orf13	ENSG00000134986	Hs.36053	-9.84219	7.01565e-08	0.00156288	-1.06364

## Sheet: D24vsC24
id.Affy	Gene.Symbol	Ensembl	UniGene.ID	statistic	raw.p.value	adj.p.value	fold.change
201041_s_at	DUSP1	ENSG00000120129	Hs.171695	8.35245	2.52675e-07	0.00281442	1.29497
208078_s_at	SIK1	ENSG00000142178	Hs.282113	7.54141	9.77829e-07	0.00544577	0.825795
204401_at	KCNN4	ENSG00000104783	Hs.10082	6.92106	2.9185e-06	0.0108359	0.479638
218647_s_at	YRDC	ENSG00000196449	Hs.301564	6.5767	5.47719e-06	0.0159216	0.529489
219557_s_at	NRIP3	ENSG00000175352	Hs.523467	6.31063	9.00784e-06	0.0182425	0.518342
200644_at	MARCKSL1	ENSG00000175130	Hs.75061	5.73463	2.73288e-05	0.0316476	0.858662
204790_at	SMAD7	ENSG00000101665	Hs.465087	5.69007	2.98335e-05	0.0316476	0.563015
219403_s_at	HPSE	ENSG00000173083	Hs.44227	5.6185	3.43642e-05	0.0347969	0.656634
211610_at	KLF6	---	Hs.4055	5.45179	4.78888e-05	0.041502	0.619541
209803_s_at	PHLDA2	ENSG00000181649	Hs.154036	5.24338	7.28665e-05	0.0444733	0.572005
219382_at	SERTAD3	ENSG00000167565	Hs.515412	5.17359	8.3961e-05	0.0444733	0.378071
218309_at	CAMK2N1	ENSG00000162545	Hs.197922	5.15651	8.69318e-05	0.0444733	0.658691
204995_at	CDK5R1	ENSG00000176749	Hs.500015	5.15043	8.80143e-05	0.0444733	0.677801
201790_s_at	DHCR7	ENSG00000172893	Hs.503134	5.14509	8.89778e-05	0.0444733	0.434238
221139_s_at	CSAD	ENSG00000139631	Hs.279815	-5.05951	0.000105977	0.0481806	-0.636872
219833_s_at	EFHC1	ENSG00000096093	Hs.403171	-5.08679	0.000100224	0.0465144	-0.81737
212327_at	LIMCH1	---	Hs.335163	-5.08716	0.000100148	0.0465144	-0.707784
213454_at	APITD1	ENSG00000175279	---	-5.12904	9.19379e-05	0.0445239	-0.550382
210212_x_at	MTCP1NB	ENSG00000182712 /// ENSG00000214827	Hs.6917	-5.14038	8.98369e-05	0.0444733	-0.4647
208662_s_at	TTC3	ENSG00000182670	Hs.368214	-5.14198	8.95439e-05	0.0444733	-0.414123
204162_at	NDC80	ENSG00000080986	Hs.414407	-5.15892	8.65068e-05	0.0444733	-0.696471
201842_s_at	EFEMP1	ENSG00000115380	Hs.76224	-5.17583	8.35794e-05	0.0444733	-0.905422
213226_at	CCNA2	---	Hs.58974	-5.18366	8.2258e-05	0.0444733	-0.703286
213891_s_at	TCF4	ENSG00000196628	Hs.605153	-5.21587	7.70478e-05	0.0444733	-0.401314
216862_s_at	MTCP1NB	ENSG00000182712 /// ENSG00000214827	Hs.6917	-5.21648	7.6952e-05	0.0444733	-0.427002
220403_s_at	TP53AIP1	ENSG00000120471	Hs.160953	-5.23355	7.43331e-05	0.0444733	-0.74232
218663_at	NCAPG	ENSG00000109805	Hs.567567	-5.24229	7.3028e-05	0.0444733	-0.410557
205020_s_at	ARL4A	ENSG00000122644	Hs.245540	-5.25071	7.17919e-05	0.0444733	-0.481179
204345_at	COL16A1	ENSG00000084636	Hs.368921	-5.27249	6.86953e-05	0.0444733	-0.439059
209030_s_at	CADM1	ENSG00000182985	Hs.370510	-5.27297	6.86283e-05	0.0444733	-0.454044
218007_s_at	RPS27L	ENSG00000185088	Hs.108957	-5.36944	5.64921e-05	0.0444733	-0.414325
217152_at	---	---	Hs.636886	-5.40059	5.3065e-05	0.0437825	-0.766712
210809_s_at	POSTN	ENSG00000133110	Hs.136348	-5.4461	4.84379e-05	0.041502	-1.02235
213593_s_at	TRA2A	---	Hs.445652	-5.46048	4.70638e-05	0.041502	-0.549283
212328_at	LIMCH1	ENSG00000064042	Hs.335163	-5.51645	4.20876e-05	0.0407646	-0.693762
206765_at	KCNJ2	ENSG00000123700	Hs.1547	-5.71258	2.85399e-05	0.0316476	-0.811812
212239_at	PIK3R1	ENSG00000145675	Hs.132225	-5.73924	2.70823e-05	0.0316476	-0.529347
214059_at	IFI44	---	Hs.82316	-5.77156	2.5418e-05	0.0316476	-1.1393
212732_at	MEG3	---	Hs.525589	-5.79582	2.42382e-05	0.0316476	-0.5871
215516_at	LAMB4	ENSG00000091128	Hs.62022	-5.80986	2.35817e-05	0.0316476	-1.11853
202350_s_at	MATN2	---	Hs.189445	-5.83639	2.23905e-05	0.0316476	-1.01111
215129_at	PIK3C2G	ENSG00000139144	Hs.22500	-5.94827	1.80133e-05	0.0308678	-0.804254
212240_s_at	PIK3R1	ENSG00000145675	Hs.132225	-6.06259	1.44482e-05	0.0268219	-0.673246
216211_at	---	---	Hs.659130	-6.38694	7.80233e-06	0.0173813	-0.504898
219684_at	RTP4	ENSG00000136514	Hs.43388	-6.48668	6.47419e-06	0.0160251	-0.763274
209031_at	CADM1	---	Hs.370510	-6.55351	5.71767e-06	0.0159216	-0.687191
209924_at	CCL18	ENSG00000006074	Hs.143961	-7.25454	1.61092e-06	0.0071773	-0.549224
218750_at	TAF1D	ENSG00000166012	Hs.355750	-7.68915	7.59372e-07	0.00544577	-0.887002
206848_at	FAM36A /// HOXA7	---	Hs.715571	-8.40669	2.31499e-07	0.00281442	-0.898278

## Sheet: C24vsC0
id.Affy	Gene.Symbol	Ensembl	UniGene.ID	statistic	raw.p.value	adj.p.value	fold.change	Shared in D24vsD0
205828_at	MMP3	ENSG00000149968	Hs.375129	46.9407	3.2293e-14	7.19391e-10	6.27984	YES
215034_s_at	TM4SF1	ENSG00000169908	Hs.715499	36.7258	4.96304e-13	4.11922e-09	4.22353	YES
203757_s_at	CEACAM6	ENSG00000086548	Hs.466814	36.226	5.77954e-13	4.11922e-09	4.66856	YES
210873_x_at	APOBEC3A	ENSG00000128383	Hs.348983	34.8493	8.88881e-13	4.11922e-09	5.38395	YES
205680_at	MMP10	ENSG00000166670	Hs.2258	34.7261	9.24547e-13	4.11922e-09	5.33321	YES
206172_at	IL13RA2	ENSG00000123496	Hs.336046	33.6243	1.3225e-12	4.57492e-09	3.57656	YES
203936_s_at	MMP9	ENSG00000100985	Hs.297413	33.3726	1.43756e-12	4.57492e-09	5.45329	YES
209800_at	KRT16	ENSG00000186832	Hs.655160	32.544	1.90007e-12	4.81083e-09	5.02462	YES
212268_at	SERPINB1	ENSG00000021355	Hs.381167	32.1944	2.1419e-12	4.81083e-09	3.75289	YES
204475_at	MMP1	ENSG00000196611	Hs.83169	32.1706	2.15955e-12	4.81083e-09	8.03413	YES
207526_s_at	IL1RL1	ENSG00000115602	Hs.66	28.8776	7.14312e-12	1.32663e-08	4.31717	YES
203234_at	UPP1	ENSG00000183696	Hs.488240	28.6745	7.72349e-12	1.32663e-08	3.27991	YES
203889_at	SCG5	ENSG00000166922	Hs.156540	28.6684	7.74172e-12	1.32663e-08	3.64088	YES
214549_x_at	SPRR1A	ENSG00000169474	Hs.46320	27.9592	1.02124e-11	1.62501e-08	2.25767	YES
213572_s_at	SERPINB1	ENSG00000021355	Hs.381167	27.537	1.20829e-11	1.79447e-08	3.08987	YES
205403_at	IL1R2	ENSG00000115590	Hs.25333	27.3387	1.30876e-11	1.8222e-08	2.75645	YES
213796_at	SPRR1A	ENSG00000169474	Hs.46320	26.6248	1.75298e-11	2.29713e-08	2.03335	YES
209369_at	ANXA3	ENSG00000138772	Hs.480042	26.2249	2.07165e-11	2.5639e-08	4.13628	YES
204268_at	S100A2	ENSG00000196754	Hs.516484	25.8823	2.39511e-11	2.8082e-08	2.84316	YES
205014_at	FGFBP1	ENSG00000137440	Hs.1690	24.9558	3.57987e-11	3.98744e-08	3.01098	YES
204470_at	CXCL1	---	Hs.789	24.5395	4.30881e-11	4.57082e-08	2.78392	YES
209126_x_at	KRT6B	ENSG00000185479	Hs.709235	24.2307	4.95344e-11	5.01581e-08	4.12106	YES
215223_s_at	SOD2	ENSG00000112096	Hs.487046	23.9312	5.68004e-11	5.50148e-08	2.82084	YES
203691_at	PI3	ENSG00000124102	Hs.112341	23.6144	6.57672e-11	6.10457e-08	4.41582	YES
211372_s_at	IL1R2	ENSG00000115590	Hs.25333	23.4036	7.25814e-11	6.46758e-08	2.83084	YES
203821_at	HBEGF	ENSG00000113070	Hs.799	23.2716	7.72387e-11	6.61787e-08	3.22532	YES
203108_at	GPRC5A	ENSG00000013588	Hs.631733	23.0851	8.43797e-11	6.96195e-08	3.09416	YES
209387_s_at	TM4SF1	ENSG00000169908	Hs.715499	22.9984	8.79417e-11	6.99671e-08	3.69244	YES
219836_at	ZBED2	ENSG00000177494	Hs.136912	22.5759	1.07804e-10	8.28124e-08	2.84121	YES
205239_at	AREG	ENSG00000109321 /// ENSG00000205595	Hs.270833	22.2139	1.28729e-10	9.559e-08	2.42034	YES
203695_s_at	DFNA5	ENSG00000105928	Hs.520708	21.4569	1.88267e-10	1.35291e-07	2.01076	YES
204858_s_at	TYMP	ENSG00000025708	Hs.592212	20.8904	2.52344e-10	1.75671e-07	2.24606	YES
211657_at	CEACAM6	ENSG00000086548	Hs.466814	20.5398	3.03666e-10	2.02045e-07	3.80694	YES
209386_at	TM4SF1	ENSG00000169908	Hs.715499	20.511	3.08369e-10	2.02045e-07	4.16323	YES
207517_at	LAMC2	ENSG00000058085	Hs.591484	20.3655	3.33327e-10	2.12158e-07	2.35939	YES
41469_at	PI3	ENSG00000124102	Hs.112341	20.2736	3.50205e-10	2.14433e-07	4.41445	YES
202267_at	LAMC2	---	Hs.591484	20.2424	3.56152e-10	2.14433e-07	2.53254	YES
216005_at	TNC	---	Hs.143250	19.8179	4.48891e-10	2.63156e-07	1.67215	YES
212185_x_at	MT2A	ENSG00000125148	Hs.647371	19.4032	5.65361e-10	3.22937e-07	1.91852	YES
201954_at	ARPC1B	ENSG00000130429	Hs.489284	19.349	5.82876e-10	3.24618e-07	1.94166	YES
203535_at	S100A9	ENSG00000163220	Hs.112405	19.1751	6.43134e-10	3.49441e-07	2.59677	YES
204698_at	ISG20	ENSG00000172183	Hs.459265	19.0182	7.03358e-10	3.73064e-07	2.19991	YES
205381_at	LRRC17	ENSG00000128606	Hs.567412	-18.7117	8.39443e-10	4.3489e-07	-2.63388	YES
210845_s_at	PLAUR	ENSG00000011422	Hs.466871	18.3953	1.0105e-09	5.11613e-07	2.27444	YES
215808_at	KLK10	ENSG00000129451	Hs.275464	18.328	1.05154e-09	5.20558e-07	1.52501	YES
213603_s_at	RAC2	ENSG00000128340	Hs.517601	18.2426	1.10629e-09	5.35755e-07	1.82069	YES
201695_s_at	NP	ENSG00000198805	Hs.75514	18.0032	1.27694e-09	5.93119e-07	2.04059	YES
216841_s_at	SOD2	ENSG00000112096	Hs.487046	17.9627	1.30857e-09	5.93119e-07	2.07532	YES
204963_at	SSPN	ENSG00000123096	Hs.183428	-17.9343	1.33124e-09	5.93119e-07	-1.51185	YES
205907_s_at	OMD	ENSG00000127083	Hs.94070	-17.9654	1.30639e-09	5.93119e-07	-1.93417	YES
202628_s_at	SERPINE1	ENSG00000106366	Hs.414795	17.7807	1.46142e-09	6.38356e-07	2.37197	YES
205064_at	SPRR1B	---	Hs.1076	17.6417	1.59125e-09	6.71496e-07	1.39722	YES
205676_at	CYP27B1	ENSG00000111012	Hs.524528	17.6352	1.59758e-09	6.71496e-07	2.28731	YES
221923_s_at	NPM1	ENSG00000181163	Hs.557550	17.6043	1.62827e-09	6.71723e-07	1.53795	YES
203726_s_at	LAMA3	ENSG00000053747	Hs.436367	17.4988	1.73791e-09	7.03917e-07	1.52752	YES
217165_x_at	MT1F	ENSG00000198417	Hs.513626	17.3801	1.87094e-09	7.44267e-07	1.6607	YES
38037_at	HBEGF	ENSG00000113070	Hs.799	17.3106	1.95391e-09	7.61987e-07	2.03322	YES
202712_s_at	CKMT1A /// CKMT1B	ENSG00000166998 /// ENSG00000168775	Hs.425633	17.2862	1.9839e-09	7.61987e-07	1.332	YES
205908_s_at	OMD	ENSG00000127083	Hs.94070	-16.9673	2.42677e-09	9.16289e-07	-2.33071	YES
209270_at	LAMB3	---	Hs.497636	16.8941	2.54295e-09	9.44154e-07	1.75613	YES
211160_x_at	ACTN1	---	Hs.509765	16.8419	2.62944e-09	9.60264e-07	1.99014	YES
209278_s_at	TFPI2	ENSG00000105825	Hs.438231	16.8013	2.69887e-09	9.69723e-07	3.83974	YES
218084_x_at	FXYD5	ENSG00000089327	Hs.333418	16.7633	2.76572e-09	9.72434e-07	1.52486	YES
219799_s_at	DHRS9	ENSG00000073737	Hs.179608	16.7188	2.84622e-09	9.72434e-07	1.97508	YES
219155_at	PITPNC1	ENSG00000154217	Hs.591185	16.7129	2.85715e-09	9.72434e-07	1.60866	YES
209498_at	CEACAM1	ENSG00000079385	Hs.512682	16.6815	2.91583e-09	9.72434e-07	2.398	YES
217997_at	PHLDA1	ENSG00000139289	Hs.602085	16.6768	2.92468e-09	9.72434e-07	1.90136	YES
219403_s_at	HPSE	ENSG00000173083	Hs.44227	16.5351	3.20692e-09	1.0506e-06	1.42705	YES
204715_at	PANX1	ENSG00000110218	Hs.591976	16.3577	3.60274e-09	1.16316e-06	1.23939	YES
202934_at	HK2	ENSG00000159399	Hs.406266	16.3079	3.72326e-09	1.1849e-06	1.89292	YES
204733_at	KLK6	ENSG00000167755	Hs.79361	16.2412	3.89146e-09	1.22099e-06	3.33457	YES
211924_s_at	PLAUR	ENSG00000011422	Hs.466871	15.8144	5.18403e-09	1.59763e-06	1.93321	YES
209191_at	TUBB6	ENSG00000176014	Hs.193491	15.7999	5.23531e-09	1.59763e-06	1.30434	YES
201012_at	ANXA1	ENSG00000135046	Hs.494173	15.7191	5.5321e-09	1.66539e-06	1.712	YES
203127_s_at	SPTLC2	ENSG00000100596	Hs.435661	15.6826	5.67206e-09	1.68475e-06	1.51719	YES
205150_s_at	KIAA0644	---	Hs.719240	-15.6463	5.81502e-09	1.70449e-06	-1.5591	YES
221898_at	PDPN	ENSG00000162493	Hs.468675	15.6108	5.95875e-09	1.72394e-06	1.34616	YES
219181_at	LIPG	ENSG00000101670	Hs.465102	15.5527	6.20243e-09	1.77143e-06	2.74201	YES
208636_at	ACTN1	---	Hs.509765	15.5235	6.32896e-09	1.78469e-06	2.14799	YES
210511_s_at	INHBA	ENSG00000122641	Hs.583348	15.498	6.44156e-09	1.79373e-06	2.40492	YES
202935_s_at	SOX9	ENSG00000125398	Hs.647409	15.4171	6.81386e-09	1.87398e-06	2.40874	YES
203180_at	ALDH1A3	ENSG00000184254	Hs.459538	15.3906	6.94097e-09	1.87965e-06	4.29061	YES
203021_at	SLPI	ENSG00000124107	Hs.517070	15.3628	7.07697e-09	1.87965e-06	1.53149	YES
214091_s_at	GPX3	---	Hs.719149	15.3419	7.18092e-09	1.87965e-06	2.7826	YES
217996_at	PHLDA1	ENSG00000139289	Hs.602085	15.2981	7.40504e-09	1.87965e-06	2.57153	YES
206461_x_at	MT1H	ENSG00000205358	Hs.438462	15.2942	7.42509e-09	1.87965e-06	1.72732	YES
213369_at	PCDH21	ENSG00000148600	Hs.137556	-15.3026	7.38176e-09	1.87965e-06	-1.49977	YES
218901_at	PLSCR4	---	Hs.477869	-15.3591	7.09553e-09	1.87965e-06	-1.52617	YES
204751_x_at	DSC2	ENSG00000134755	Hs.95612	15.1725	8.08946e-09	2.00162e-06	2.95125	YES
218856_at	TNFRSF21	ENSG00000146072	Hs.443577	15.1579	8.17332e-09	2.00162e-06	2.37085	YES
210119_at	KCNJ15	ENSG00000157551	Hs.411299	15.1373	8.29339e-09	2.00162e-06	2.12298	YES
201201_at	CSTB	ENSG00000160213	Hs.695	15.1178	8.40856e-09	2.00162e-06	1.29081	YES
221009_s_at	ANGPTL4	ENSG00000167772	Hs.9613	15.0986	8.52407e-09	2.00162e-06	1.38871	YES
200831_s_at	SCD	ENSG00000099194	Hs.558396	15.0966	8.5359e-09	2.00162e-06	1.34864	YES
219908_at	DKK2	ENSG00000155011	Hs.211869	-15.1221	8.38293e-09	2.00162e-06	-2.5533	YES
209792_s_at	KLK10	ENSG00000129451	Hs.275464	15.0811	8.63028e-09	2.00267e-06	1.46153	YES
203256_at	CDH3	ENSG00000062038	Hs.191842	15.0604	8.75844e-09	2.01146e-06	1.21741	YES
204745_x_at	MT1G	ENSG00000125144	Hs.433391	15.0365	8.90899e-09	2.02516e-06	1.89122	YES
203233_at	IL4R	ENSG00000077238	Hs.513457	14.9535	9.45286e-09	2.12709e-06	1.30646	YES
204420_at	FOSL1	ENSG00000175592	Hs.283565	14.901	9.81551e-09	2.1866e-06	2.19734	YES
218368_s_at	TNFRSF12A	ENSG00000006327	Hs.355899	14.8524	1.01647e-08	2.22147e-06	1.7853	YES
218309_at	CAMK2N1	ENSG00000162545	Hs.197922	14.8515	1.01715e-08	2.22147e-06	1.44288	YES
218567_x_at	DPP3	ENSG00000221844	Hs.502914	14.7497	1.09478e-08	2.35747e-06	1.18577	YES
212382_at	TCF4	ENSG00000196628	Hs.605153	-14.7424	1.10059e-08	2.35747e-06	-1.25667	YES
201930_at	MCM6	ENSG00000076003	Hs.444118	14.7182	1.12011e-08	2.36873e-06	1.66528	YES
204034_at	ETHE1	ENSG00000105755	Hs.7486	14.7097	1.12711e-08	2.36873e-06	1.8684	YES
204533_at	CXCL10	ENSG00000169245	Hs.632586	14.644	1.18227e-08	2.46145e-06	2.66127	YES
208228_s_at	FGFR2	ENSG00000066468	Hs.533683	-14.6248	1.19901e-08	2.47317e-06	-1.2195	YES
218644_at	PLEK2	ENSG00000100558	Hs.170473	14.5519	1.26472e-08	2.57502e-06	1.44588	YES
204595_s_at	STC1	ENSG00000159167	Hs.25590	14.5447	1.2715e-08	2.57502e-06	3.42467	YES
209596_at	MXRA5	ENSG00000101825	Hs.369422	-14.5048	1.30928e-08	2.62764e-06	-1.39454	YES
219554_at	RHCG	ENSG00000140519	Hs.459284	14.4484	1.36495e-08	2.71021e-06	2.82226	YES
212190_at	SERPINE2	ENSG00000135919	Hs.38449	14.4387	1.37475e-08	2.71021e-06	2.47186	YES
220865_s_at	PDSS1	ENSG00000148459	Hs.558468	14.4112	1.40295e-08	2.74154e-06	1.40633	YES
221521_s_at	GINS2	ENSG00000131153	Hs.433180	14.3648	1.45212e-08	2.7972e-06	1.94985	YES
33304_at	ISG20	ENSG00000172183	Hs.459265	14.3456	1.47296e-08	2.7972e-06	1.91709	YES
202859_x_at	IL8	ENSG00000169429	Hs.624	14.3377	1.48166e-08	2.7972e-06	2.73419	YES
205051_s_at	KIT	ENSG00000157404	Hs.479754	-14.3494	1.46884e-08	2.7972e-06	-1.2319	YES
208002_s_at	ACOT7	ENSG00000097021	Hs.126137	14.3018	1.52181e-08	2.84885e-06	1.20401	YES
204748_at	PTGS2	ENSG00000073756	Hs.196384	14.2677	1.56107e-08	2.898e-06	2.5013	YES
212279_at	TMEM97	ENSG00000109084	Hs.199695	14.2547	1.57626e-08	2.90202e-06	1.2175	YES
205404_at	HSD11B1	ENSG00000117594	Hs.195040	-14.2296	1.60623e-08	2.93294e-06	-1.19397	YES
201920_at	SLC20A1	ENSG00000144136	Hs.187946	14.1219	1.7416e-08	3.15428e-06	1.30374	YES
207850_at	CXCL3	ENSG00000163734	Hs.89690	14.0569	1.82936e-08	3.2865e-06	1.46094	YES
201141_at	GPNMB	ENSG00000136235	Hs.190495	-14.0429	1.84885e-08	3.29494e-06	-1.31454	YES
205863_at	S100A12	ENSG00000163221	Hs.19413	14.0077	1.89883e-08	3.35717e-06	2.40605	YES
212387_at	TCF4	ENSG00000196628	Hs.605153	-13.9927	1.92061e-08	3.36893e-06	-1.25825	YES
201010_s_at	TXNIP	ENSG00000117289	Hs.715525	-13.9516	1.98167e-08	3.44888e-06	-1.29645	YES
201312_s_at	SH3BGRL	ENSG00000131171	Hs.108029	-13.9373	2.00342e-08	3.45971e-06	-1.24077	YES
208637_x_at	ACTN1	ENSG00000072110	Hs.509765	13.8825	2.08912e-08	3.57994e-06	2.09642	YES
214451_at	TFAP2B	ENSG00000008196	Hs.33102	-13.8078	2.21241e-08	3.76227e-06	-1.93192	YES
205129_at	NPM3	ENSG00000107833	Hs.90691	13.7517	2.3103e-08	3.89898e-06	1.46315	YES
221539_at	EIF4EBP1	ENSG00000187840	Hs.411641	13.7097	2.3865e-08	3.9899e-06	1.4045	YES
204597_x_at	STC1	ENSG00000159167	Hs.25590	13.6929	2.41774e-08	3.9899e-06	3.67653	YES
211456_x_at	MT1P2	---	Hs.632513	13.6928	2.4179e-08	3.9899e-06	1.37923	YES
218305_at	IPO4	ENSG00000196497	Hs.411865	13.6226	2.55354e-08	4.18105e-06	1.24164	YES
207356_at	DEFB4	ENSG00000171711 /// ENSG00000177257	Hs.105924	13.6129	2.57298e-08	4.18105e-06	4.52294	YES
202237_at	NNMT	ENSG00000166741	Hs.503911	13.6031	2.59277e-08	4.18105e-06	3.20756	YES
202177_at	GAS6 /// LOC100133684	ENSG00000183087	Hs.646346	-13.5952	2.60882e-08	4.18105e-06	-1.25256	YES
213629_x_at	MT1F	ENSG00000198417	Hs.513626	13.5736	2.65317e-08	4.19182e-06	1.53237	YES
221833_at	LONP2	---	Hs.706828	-13.582	2.63581e-08	4.19182e-06	-1.20063	YES
204879_at	PDPN	---	Hs.468675	13.5406	2.72259e-08	4.2712e-06	1.55327	YES
210778_s_at	MXD4	ENSG00000123933 /// ENSG00000215361	Hs.655020	-13.498	2.8149e-08	4.38514e-06	-1.11358	YES
209125_at	KRT6A	---	Hs.700779	13.425	2.9816e-08	4.61258e-06	4.29576	YES
215071_s_at	HIST1H2AC	ENSG00000180573	Hs.699831	-13.4113	3.01392e-08	4.63042e-06	-1.17982	YES
209772_s_at	CD24	---	Hs.694721	13.3919	3.06043e-08	4.66966e-06	1.38332	YES
213156_at	---	---	Hs.592414	-13.3657	3.12472e-08	4.73533e-06	-1.51202	YES
206467_x_at	RTEL1 /// TNFRSF6B	ENSG00000026036	Hs.434878	13.3531	3.15609e-08	4.75055e-06	1.08655	YES
214599_at	IVL	ENSG00000163207	Hs.516439	13.3098	3.26648e-08	4.88372e-06	1.46905	YES
202037_s_at	SFRP1	ENSG00000104332	Hs.713546	13.2686	3.37547e-08	4.91991e-06	1.75837	YES
204767_s_at	FEN1	ENSG00000168496	Hs.409065	13.2496	3.42704e-08	4.91991e-06	1.39515	YES
214214_s_at	C1QBP	ENSG00000108561	Hs.555866	13.2429	3.44529e-08	4.91991e-06	1.22128	YES
205200_at	CLEC3B	ENSG00000163815	Hs.476092	-13.2434	3.44404e-08	4.91991e-06	-2.0363	YES
218217_at	SCPEP1	ENSG00000121064	Hs.514950	-13.2468	3.43467e-08	4.91991e-06	-1.15696	YES
215239_x_at	ZNF273	ENSG00000198039	Hs.520889	-13.2775	3.35145e-08	4.91991e-06	-2.02388	YES
215355_at	POU2F3	---	Hs.227115	-13.2891	3.32079e-08	4.91991e-06	-1.23423	YES
202693_s_at	STK17A	ENSG00000164543	Hs.709489	13.1543	3.69882e-08	5.24831e-06	1.08034	YES
201037_at	PFKP	ENSG00000067057	Hs.26010	13.1195	3.80382e-08	5.36314e-06	1.23036	YES
200987_x_at	PSME3	ENSG00000131467	Hs.152978	13.0596	3.99229e-08	5.59347e-06	1.10288	YES
203798_s_at	VSNL1	ENSG00000163032	Hs.444212	13.0421	4.04909e-08	5.63761e-06	1.44102	YES
201470_at	GSTO1	ENSG00000148834	Hs.190028	13.0043	4.17529e-08	5.74559e-06	1.0224	YES
204750_s_at	DSC2	ENSG00000134755	Hs.95612	13.0034	4.17823e-08	5.74559e-06	2.85825	YES
220988_s_at	C1QTNF3	ENSG00000082196	Hs.171929	-12.9351	4.41724e-08	6.03699e-06	-1.35893	YES
202350_s_at	MATN2	---	Hs.189445	-12.8882	4.58976e-08	6.23451e-06	-1.70507	YES
204126_s_at	CDC45L	ENSG00000093009	Hs.474217	12.8282	4.82113e-08	6.50911e-06	1.22729	YES
214580_x_at	KRT6A /// KRT6B /// KRT6C	ENSG00000170465 /// ENSG00000185479 /// ENSG00000205420	Hs.709235	12.8136	4.87958e-08	6.53461e-06	3.67864	YES
204995_at	CDK5R1	ENSG00000176749	Hs.500015	12.8088	4.89868e-08	6.53461e-06	1.31443	YES
201288_at	ARHGDIB	ENSG00000111348	Hs.504877	12.7716	5.05126e-08	6.68095e-06	1.19068	YES
202936_s_at	SOX9	ENSG00000125398	Hs.647409	12.7675	5.06837e-08	6.68095e-06	2.2429	YES
222146_s_at	TCF4	ENSG00000196628	Hs.605153	-12.753	5.12951e-08	6.72176e-06	-1.03957	YES
201770_at	SNRPA	ENSG00000077312	Hs.466775	12.7375	5.19534e-08	6.76823e-06	1.13123	YES
201543_s_at	SAR1A	ENSG00000079332	Hs.499960	12.7132	5.30084e-08	6.86551e-06	1.13243	YES
210645_s_at	TTC3	ENSG00000182670	Hs.368214	-12.6189	5.73318e-08	7.38255e-06	-1.02712	YES
213421_x_at	PRSS3	ENSG00000010438	Hs.654513	12.5966	5.84094e-08	7.47808e-06	1.31051	YES
221834_at	LONP2	---	Hs.706828	-12.5683	5.98055e-08	7.61307e-06	-1.05387	YES
202976_s_at	RHOBTB3	ENSG00000164292	Hs.445030	-12.5492	6.0768e-08	7.69164e-06	-1.28661	YES
216470_x_at	PRSS1	ENSG00000204983	Hs.713534	12.4995	6.33582e-08	7.92986e-06	1.1933	YES
211787_s_at	EIF4A1	ENSG00000161960	Hs.129673	12.4994	6.3362e-08	7.92986e-06	0.934321	YES
209032_s_at	CADM1	---	Hs.370510	-12.4862	6.40732e-08	7.97407e-06	-1.01356	YES
205338_s_at	DCT	ENSG00000080166	Hs.301865	-12.4555	6.5751e-08	8.13742e-06	-1.13116	YES
221059_s_at	COTL1	ENSG00000103187	Hs.289092	12.4089	6.83895e-08	8.41719e-06	1.03366	YES
210198_s_at	PLP1	ENSG00000123560	Hs.1787	-12.3643	7.10232e-08	8.69332e-06	-1.36467	YES
206481_s_at	LDB2	ENSG00000169744	Hs.714330	-12.3479	7.20209e-08	8.76727e-06	-1.81235	YES
202107_s_at	MCM2	ENSG00000073111	Hs.477481	12.3032	7.48116e-08	8.9751e-06	1.47049	YES
205100_at	GFPT2	ENSG00000131459	Hs.696497	12.3012	7.49369e-08	8.9751e-06	1.43865	YES
210387_at	HIST1H2BG	ENSG00000187990	Hs.591809	-12.3068	7.45825e-08	8.9751e-06	-1.05058	YES
203638_s_at	FGFR2	ENSG00000066468	Hs.533683	-12.293	7.54659e-08	8.99012e-06	-1.08925	YES
208892_s_at	DUSP6	ENSG00000139318	Hs.298654	12.2803	7.62862e-08	9.03951e-06	2.32513	YES
213905_x_at	BGN	ENSG00000182492	Hs.821	-12.2298	7.9656e-08	9.29056e-06	-1.07475	YES
203753_at	TCF4	ENSG00000196628	Hs.605153	-12.2336	7.93947e-08	9.29056e-06	-1.06804	YES
212980_at	USP34	---	Hs.644708	-12.2417	7.88446e-08	9.29056e-06	-1.07179	YES
212473_s_at	MICAL2	ENSG00000133816	Hs.501928	12.2027	8.15264e-08	9.35637e-06	0.859813	YES
218638_s_at	SPON2	ENSG00000159674	Hs.302963	-12.1974	8.19002e-08	9.35637e-06	-1.28937	YES
213397_x_at	RNASE4	ENSG00000181784	---	-12.1992	8.17738e-08	9.35637e-06	-1.52324	YES
203139_at	DAPK1	ENSG00000196730	Hs.380277	-12.2102	8.10071e-08	9.35637e-06	-1.45231	YES
207463_x_at	PRSS3	ENSG00000010438	Hs.654513	12.1848	8.27954e-08	9.41037e-06	1.32342	YES
217506_at	LOC339290	---	Hs.700799	-12.1715	8.37472e-08	9.47023e-06	-0.978047	YES
214927_at	ITGBL1	---	Hs.696554	-12.162	8.44338e-08	9.49965e-06	-1.36822	YES
201752_s_at	ADD3	ENSG00000148700	Hs.501012	-12.1469	8.55373e-08	9.57545e-06	-1.29638	YES
210652_s_at	TTC39A	ENSG00000085831	Hs.112949	12.1053	8.86616e-08	9.87558e-06	1.0039	YES
203797_at	VSNL1	ENSG00000163032	Hs.444212	12.088	9.00014e-08	9.97493e-06	1.14203	YES
222231_s_at	LRRC59	ENSG00000108829	Hs.370927	12.0384	9.39589e-08	1.00679e-05	1.37623	YES
208891_at	DUSP6	ENSG00000139318	Hs.298654	12.0378	9.40042e-08	1.00679e-05	1.55688	YES
213456_at	SOSTDC1	ENSG00000171243	Hs.648106	-12.0381	9.398e-08	1.00679e-05	-2.14706	YES
208663_s_at	TTC3	ENSG00000182670	Hs.368214	-12.0385	9.39489e-08	1.00679e-05	-1.06347	YES
206088_at	LRRC37A /// LRRC37A2 /// LRRC37A3	ENSG00000176681	Hs.551962	-12.0412	9.37262e-08	1.00679e-05	-1.33933	YES
208760_at	UBE2I	---	Hs.302903	-12.0539	9.27021e-08	1.00679e-05	-1.17266	YES
221899_at	N4BP2L2	---	Hs.507680	-12.0556	9.25661e-08	1.00679e-05	-1.05138	YES
201755_at	MCM5	ENSG00000100297	Hs.517582	12.0125	9.60964e-08	1.01492e-05	1.30023	YES
206445_s_at	PRMT1	ENSG00000126457	Hs.20521	12.0116	9.61693e-08	1.01492e-05	1.19008	YES
217553_at	MGC87042	ENSG00000105889	Hs.512234	11.9923	9.78e-08	1.01492e-05	1.00877	YES
203252_at	CDK2AP2	ENSG00000167797	Hs.523835	11.9867	9.82843e-08	1.01492e-05	1.16809	YES
203868_s_at	VCAM1	ENSG00000162692	Hs.109225	-11.9799	9.88629e-08	1.01492e-05	-1.14912	YES
204734_at	KRT15	ENSG00000171346	Hs.654570	-11.983	9.86037e-08	1.01492e-05	-1.59968	YES
210809_s_at	POSTN	ENSG00000133110	Hs.136348	-11.9929	9.77522e-08	1.01492e-05	-1.51047	YES
213593_s_at	TRA2A	---	Hs.445652	-12.0013	9.70429e-08	1.01492e-05	-1.0212	YES
205882_x_at	ADD3	ENSG00000148700	Hs.501012	-12.0228	9.52439e-08	1.01492e-05	-1.3293	YES
216202_s_at	SPTLC2	ENSG00000100596	Hs.435661	11.9602	1.00584e-07	1.02316e-05	1.60495	YES
205383_s_at	ZBTB20	ENSG00000181722	Hs.655108	-11.9631	1.00329e-07	1.02316e-05	-1.20435	YES
204014_at	DUSP4	ENSG00000120875	Hs.417962	11.9301	1.03261e-07	1.0362e-05	2.1251	YES
205139_s_at	UST	ENSG00000111962	Hs.657370	-11.9311	1.03176e-07	1.0362e-05	-1.74679	YES
214823_at	ZNF204	ENSG00000204789	Hs.8198	-11.9375	1.02596e-07	1.0362e-05	-1.19304	YES
208910_s_at	C1QBP	ENSG00000108561	Hs.555866	11.9181	1.0436e-07	1.04252e-05	1.13522	YES
214981_at	POSTN	---	Hs.136348	-11.8511	1.10685e-07	1.10077e-05	-1.53343	YES
214598_at	CLDN8	ENSG00000156284	Hs.162209	-11.8446	1.1132e-07	1.10217e-05	-1.89813	YES
201202_at	PCNA	ENSG00000132646	Hs.147433	11.833	1.12458e-07	1.10851e-05	1.13927	YES
212498_at	---	---	Hs.561432	-11.8123	1.14532e-07	1.11905e-05	-0.897485	YES
218820_at	C14orf132	---	Hs.6434	-11.8167	1.14087e-07	1.11905e-05	-1.29606	YES
201487_at	CTSC	ENSG00000109861	Hs.128065	11.7898	1.16839e-07	1.1366e-05	1.31415	YES
221047_s_at	MARK1	ENSG00000116141	Hs.497806	11.7825	1.17596e-07	1.13899e-05	0.996791	YES
219920_s_at	GMPPB	ENSG00000173540 /// ENSG00000176020	Hs.567488	11.7646	1.19474e-07	1.14859e-05	1.02794	YES
221269_s_at	SH3BGRL3	ENSG00000142669	Hs.109051	11.7632	1.19618e-07	1.14859e-05	0.951196	YES
202068_s_at	LDLR	ENSG00000130164	Hs.213289	11.7521	1.20805e-07	1.15501e-05	1.26548	YES
209608_s_at	ACAT2	ENSG00000120437	Hs.571037	11.7248	1.23767e-07	1.17828e-05	1.09302	YES
218834_s_at	TMEM132A	ENSG00000006118	Hs.118552	11.72	1.24301e-07	1.17832e-05	1.09175	YES
214512_s_at	SUB1	ENSG00000113387	Hs.229641	11.7127	1.25107e-07	1.18094e-05	0.873693	YES
206008_at	TGM1	ENSG00000092295	Hs.508950	11.7071	1.2573e-07	1.18181e-05	0.984459	YES
205498_at	GHR	ENSG00000112964	Hs.125180	-11.6839	1.28354e-07	1.2014e-05	-1.15407	YES
205513_at	TCN1	ENSG00000134827	Hs.2012	11.6742	1.29474e-07	1.20627e-05	2.79796	YES
212076_at	MLL	ENSG00000118058	Hs.258855	-11.67	1.29957e-07	1.20627e-05	-0.920405	YES
210138_at	RGS20	ENSG00000147509	Hs.368733	11.6652	1.30518e-07	1.20645e-05	1.10348	YES
201034_at	ADD3	ENSG00000148700	Hs.501012	-11.646	1.32769e-07	1.22219e-05	-1.11174	YES
201555_at	MCM3	ENSG00000112118	Hs.179565	11.6246	1.35344e-07	1.24076e-05	1.22296	YES
208581_x_at	MT1X	ENSG00000187193	Hs.374950	11.6033	1.37943e-07	1.25427e-05	1.43117	YES
205337_at	DCT	---	Hs.301865	-11.6033	1.37942e-07	1.25427e-05	-1.29168	YES
201231_s_at	ENO1	ENSG00000074800	Hs.517145	11.5675	1.4245e-07	1.28868e-05	0.995381	YES
211122_s_at	CXCL11	---	Hs.632592	11.5607	1.43328e-07	1.28868e-05	2.91132	YES
201516_at	SRM	ENSG00000116649	Hs.76244	11.5597	1.43463e-07	1.28868e-05	1.0578	YES
211906_s_at	SERPINB4	ENSG00000057149	Hs.123035	11.5416	1.45813e-07	1.29931e-05	5.18623	YES
206542_s_at	SMARCA2	ENSG00000080503	Hs.298990	-11.5439	1.45518e-07	1.29931e-05	-1.01767	YES
202238_s_at	NNMT	ENSG00000166741	Hs.503911	11.5301	1.47332e-07	1.30762e-05	2.54753	YES
221900_at	COL8A2	ENSG00000171812	Hs.353001	-11.5186	1.4887e-07	1.31602e-05	-1.13082	YES
204773_at	IL11RA	ENSG00000137070	Hs.591088	-11.5048	1.50741e-07	1.32729e-05	-1.1107	YES
205158_at	RNASE4	ENSG00000181784	---	-11.492	1.52485e-07	1.33737e-05	-1.67466	YES
202740_at	ACY1	ENSG00000114786	Hs.334707	11.484	1.53595e-07	1.34036e-05	1.30584	YES
221916_at	NEFL	ENSG00000104725	Hs.521461	11.4809	1.5403e-07	1.34036e-05	2.04282	NO
221840_at	PTPRE	ENSG00000132334	Hs.127022	11.4469	1.58842e-07	1.37473e-05	1.11627	YES
209104_s_at	NHP2	ENSG00000145912	Hs.27222	11.4444	1.59213e-07	1.37473e-05	0.983277	YES
212386_at	TCF4	ENSG00000196628	Hs.605153	-11.4281	1.61581e-07	1.38978e-05	-1.02847	YES
203405_at	PSMG1	ENSG00000183527	Hs.473838	11.4238	1.62216e-07	1.3898e-05	0.906898	YES
200644_at	MARCKSL1	ENSG00000175130	Hs.75061	11.4165	1.6329e-07	1.3898e-05	1.51741	YES
213453_x_at	GAPDH	ENSG00000111640	Hs.544577	11.4154	1.63455e-07	1.3898e-05	1.00645	YES
215440_s_at	BEX4	ENSG00000102409	Hs.184736	-11.4093	1.64369e-07	1.39226e-05	-1.02101	YES
201008_s_at	TXNIP	ENSG00000117289	Hs.715525	-11.3734	1.69838e-07	1.43314e-05	-1.81575	YES
201009_s_at	TXNIP	ENSG00000117289	Hs.715525	-11.3629	1.71472e-07	1.43604e-05	-1.63553	YES
213661_at	PAMR1	ENSG00000149090	Hs.55044	-11.3635	1.71381e-07	1.43604e-05	-1.28966	YES
209493_at	PDZD2	ENSG00000133401	Hs.481819	-11.3559	1.72574e-07	1.43986e-05	-1.21072	YES
217497_at	TYMP	---	Hs.592212	11.338	1.75408e-07	1.45805e-05	1.09231	YES
219771_at	TBC1D8B	ENSG00000133138	Hs.351798	-11.306	1.8063e-07	1.49587e-05	-0.987208	YES
218730_s_at	OGN	ENSG00000106809	Hs.109439	-11.2893	1.83416e-07	1.51332e-05	-2.576	YES
214974_x_at	CXCL5	ENSG00000163735	Hs.89714	11.279	1.8516e-07	1.51962e-05	0.720849	YES
217785_s_at	YKT6	ENSG00000106636	Hs.520794	11.2768	1.85544e-07	1.51962e-05	1.16234	YES
212141_at	MCM4	ENSG00000104738	Hs.460184	11.2453	1.90995e-07	1.55707e-05	0.966673	YES
203903_s_at	HEPH	ENSG00000089472	Hs.31720	-11.2424	1.91514e-07	1.55707e-05	-0.994121	YES
217398_x_at	GAPDH	ENSG00000111640	Hs.544577	11.2288	1.93916e-07	1.56647e-05	1.01266	YES
208893_s_at	DUSP6	ENSG00000139318	Hs.298654	11.2231	1.94937e-07	1.56647e-05	1.84758	YES
212563_at	BOP1	ENSG00000170727 /// ENSG00000204775	Hs.535901	11.2201	1.95484e-07	1.56647e-05	1.05461	YES
218656_s_at	LHFP	ENSG00000183722	Hs.507798	-11.2224	1.9507e-07	1.56647e-05	-1.32893	YES
211926_s_at	MYH9	ENSG00000100345	Hs.474751	11.2002	1.99105e-07	1.58977e-05	0.919318	YES
213891_s_at	TCF4	ENSG00000196628	Hs.605153	-11.1829	2.02323e-07	1.60397e-05	-1.00982	YES
216321_s_at	NR3C1	ENSG00000113580	Hs.122926	-11.184	2.02113e-07	1.60397e-05	-1.06426	YES
212328_at	LIMCH1	ENSG00000064042	Hs.335163	-11.1775	2.03333e-07	1.60626e-05	-0.927715	YES
200634_at	PFN1	ENSG00000108518	Hs.494691	11.1546	2.07688e-07	1.62953e-05	1.00713	YES
200825_s_at	HYOU1	ENSG00000149428	Hs.277704	11.1544	2.07742e-07	1.62953e-05	1.05324	YES
221213_s_at	ZNF280D	ENSG00000137871	Hs.511477	-11.1477	2.0904e-07	1.63396e-05	-0.989582	YES
200832_s_at	SCD	ENSG00000099194	Hs.558396	11.133	2.11908e-07	1.65059e-05	1.249	YES
202483_s_at	RANBP1	ENSG00000099901	Hs.24763	11.1233	2.13826e-07	1.65588e-05	1.11646	YES
38241_at	BTN3A3	ENSG00000111801	Hs.167741	-11.122	2.14074e-07	1.65588e-05	-1.32426	YES
210163_at	CXCL11	---	Hs.632592	11.1073	2.17025e-07	1.66807e-05	2.20198	YES
209656_s_at	TMEM47	ENSG00000147027	Hs.8769	-11.1067	2.17147e-07	1.66807e-05	-1.39758	YES
208708_x_at	EIF5	ENSG00000100664	Hs.433702	11.0929	2.19964e-07	1.6839e-05	0.950119	YES
202627_s_at	SERPINE1	ENSG00000106366	Hs.414795	11.0849	2.21614e-07	1.69072e-05	1.41676	YES
213624_at	SMPDL3A	ENSG00000172594	Hs.486357	-11.0783	2.22983e-07	1.69535e-05	-1.16246	YES
201530_x_at	EIF4A1	ENSG00000161960	Hs.129673	11.0722	2.24245e-07	1.69604e-05	0.931249	YES
209340_at	UAP1	ENSG00000117143	Hs.492859	11.0705	2.24596e-07	1.69604e-05	1.47132	YES
213075_at	OLFML2A	ENSG00000185585	Hs.357004	-11.0198	2.35516e-07	1.7725e-05	-1.41537	YES
205660_at	OASL	ENSG00000135114	Hs.118633	10.9951	2.4104e-07	1.79587e-05	1.60191	YES
211110_s_at	AR	ENSG00000169083	Hs.496240	-10.9984	2.40284e-07	1.79587e-05	-1.18318	YES
212675_s_at	CEP68	ENSG00000011523	Hs.709257	-10.9986	2.40236e-07	1.79587e-05	-1.17694	YES
201348_at	GPX3	---	Hs.719149	10.9892	2.42366e-07	1.79973e-05	2.84312	YES
AFFX-HUMGAPDH/M33197_3_at	GAPDH	---	Hs.544577	10.966	2.47715e-07	1.81139e-05	0.922815	YES
211714_x_at	TUBB	ENSG00000137379 /// ENSG00000183311 /// ENSG00000196230	Hs.636480	10.965	2.47937e-07	1.81139e-05	1.06587	YES
212246_at	MCFD2	ENSG00000180398	Hs.293689	10.9642	2.4814e-07	1.81139e-05	0.987184	YES
216237_s_at	MCM5	ENSG00000100297	Hs.517582	10.9594	2.49255e-07	1.81139e-05	1.6685	YES
218396_at	VPS13C	ENSG00000129003	Hs.511668	-10.9578	2.49628e-07	1.81139e-05	-1.05137	YES
204294_at	AMT	ENSG00000145020	Hs.102	-10.965	2.47936e-07	1.81139e-05	-0.907387	YES
212179_at	SFRS18	---	Hs.520287	-10.9708	2.46605e-07	1.81139e-05	-1.05666	YES
216782_at	---	---	Hs.677385	10.9489	2.51731e-07	1.81597e-05	1.06242	YES
205241_at	SCO2	ENSG00000130489	Hs.718545	10.9482	2.51889e-07	1.81597e-05	0.975618	YES
202195_s_at	TMED5	ENSG00000117500	Hs.482873	10.9377	2.54397e-07	1.82813e-05	1.0326	YES
202087_s_at	CTSL1	ENSG00000135047	Hs.716407	10.9222	2.58142e-07	1.84908e-05	1.32649	YES
204684_at	NPTX1	ENSG00000171246	Hs.702002	10.9089	2.61419e-07	1.85042e-05	1.25902	YES
206561_s_at	AKR1B10	ENSG00000198074	Hs.116724	10.9064	2.62031e-07	1.85042e-05	2.392	YES
209277_at	TFPI2	ENSG00000105825	Hs.438231	10.9046	2.62483e-07	1.85042e-05	1.72181	YES
222129_at	FAM134A	---	Hs.516707	-10.9115	2.60779e-07	1.85042e-05	-0.90282	YES
204754_at	HLF	ENSG00000108924	Hs.196952	-10.9129	2.60438e-07	1.85042e-05	-1.21394	YES
212282_at	TMEM97	ENSG00000109084	Hs.199695	10.8909	2.6591e-07	1.85841e-05	1.0992	YES
203832_at	SNRPF	ENSG00000139343	Hs.105465	10.8866	2.66983e-07	1.85841e-05	0.962399	YES
200884_at	CKB	---	Hs.173724	-10.8834	2.67787e-07	1.85841e-05	-1.01882	YES
204290_s_at	ALDH6A1	ENSG00000119711	Hs.293970	-10.8871	2.66858e-07	1.85841e-05	-0.840976	YES
64883_at	MOSPD2	---	Hs.715564	-10.8879	2.66667e-07	1.85841e-05	-0.926592	YES
220948_s_at	ATP1A1	ENSG00000163399	Hs.371889	10.88	2.68665e-07	1.85871e-05	1.0315	YES
210827_s_at	ELF3	ENSG00000163435	Hs.67928	10.8685	2.71598e-07	1.8674e-05	0.968163	YES
221499_s_at	STX16	ENSG00000124222	Hs.307913	-10.8717	2.70776e-07	1.8674e-05	-0.866921	YES
201564_s_at	FSCN1	ENSG00000075618	Hs.118400	10.8449	2.77753e-07	1.90385e-05	1.26834	YES
217886_at	EPS15	ENSG00000085832	Hs.83722	-10.8323	2.81096e-07	1.92085e-05	-0.913993	YES
217995_at	SQRDL	ENSG00000137767	Hs.511251	10.8098	2.87183e-07	1.95644e-05	0.888516	YES
213227_at	PGRMC2	ENSG00000164040	Hs.507910	-10.802	2.89327e-07	1.95907e-05	-1.16673	YES
212233_at	MAP1B	---	Hs.335079	-10.8052	2.88455e-07	1.95907e-05	-0.969675	YES
220651_s_at	MCM10	ENSG00000065328	Hs.198363	10.7799	2.95494e-07	1.97755e-05	1.45248	YES
202796_at	SYNPO	ENSG00000171992	Hs.435228	10.778	2.96019e-07	1.97755e-05	1.05414	YES
205437_at	ZNF211	ENSG00000121417	Hs.590977	-10.7763	2.96496e-07	1.97755e-05	-0.954829	YES
217122_s_at	RP11-345P4.4	ENSG00000189339	Hs.655255	-10.7824	2.94792e-07	1.97755e-05	-0.918955	YES
211671_s_at	NR3C1	ENSG00000113580	Hs.122926	-10.7882	2.93159e-07	1.97755e-05	-0.854613	YES
1598_g_at	GAS6 /// LOC100133684	ENSG00000183087	Hs.646346	-10.7695	2.98434e-07	1.98454e-05	-0.921352	YES
201261_x_at	BGN	ENSG00000182492	Hs.821	-10.7604	3.01047e-07	1.99596e-05	-1.0051	YES
202690_s_at	SNRPD1	ENSG00000167088	Hs.464734	10.752	3.03479e-07	2.00611e-05	1.03984	YES
205822_s_at	HMGCS1	ENSG00000112972	Hs.397729	10.7461	3.05198e-07	2.00985e-05	1.27039	YES
212326_at	VPS13D	ENSG00000048707	Hs.439381	-10.7408	3.0675e-07	2.00985e-05	-0.929784	YES
219423_x_at	TNFRSF25	ENSG00000215788	Hs.462529	-10.7424	3.0627e-07	2.00985e-05	-0.837248	YES
213959_s_at	RPGRIP1L	ENSG00000103494	Hs.298382	-10.728	3.10535e-07	2.02868e-05	-0.989062	YES
201666_at	TIMP1	ENSG00000102265	Hs.522632	10.7203	3.12847e-07	2.03781e-05	1.37995	YES
208650_s_at	CD24	ENSG00000185275	Hs.694721	10.7044	3.17633e-07	2.06295e-05	1.25796	YES
AFFX-HUMGAPDH/M33197_M_at	GAPDH	---	Hs.544577	10.6959	3.20233e-07	2.0638e-05	1.08696	YES
209720_s_at	SERPINB3	ENSG00000206073	Hs.227948	10.6949	3.20544e-07	2.0638e-05	3.73007	YES
206110_at	---	---	---	-10.6999	3.19022e-07	2.0638e-05	-0.849081	YES
208433_s_at	LRP8	ENSG00000157193	Hs.719248	10.6842	3.23854e-07	2.0791e-05	1.47717	YES
202609_at	EPS8	ENSG00000151491	Hs.591160	-10.667	3.29267e-07	2.10778e-05	-1.19476	YES
213469_at	PGAP1	ENSG00000197121	Hs.229988	-10.6493	3.3493e-07	2.13789e-05	-0.762443	YES
221805_at	NEFL	ENSG00000104725	Hs.521461	10.6421	3.37286e-07	2.14177e-05	2.16101	YES
213929_at	EXPH5	---	Hs.28540	-10.6415	3.37461e-07	2.14177e-05	-1.37947	YES
216598_s_at	CCL2	ENSG00000108691	Hs.303649	10.6214	3.44093e-07	2.17766e-05	1.93764	YES
212828_at	SYNJ2	---	Hs.434494	10.6137	3.46668e-07	2.18156e-05	0.970727	YES
200637_s_at	PTPRF	ENSG00000142949	Hs.272062	-10.6161	3.45859e-07	2.18156e-05	-0.86466	YES
207030_s_at	CSRP2	ENSG00000175183	Hs.530904	10.5998	3.51347e-07	2.19858e-05	1.49221	YES
215645_at	FLCN	---	Hs.513975	-10.5999	3.51327e-07	2.19858e-05	-1.13399	YES
203895_at	PLCB4	ENSG00000101333	Hs.472101	-10.5845	3.56595e-07	2.22517e-05	-0.906027	YES
212068_s_at	BAT2L	ENSG00000130723	Hs.495349	-10.5696	3.61771e-07	2.25117e-05	-0.712336	YES
201195_s_at	SLC7A5	ENSG00000103257	Hs.513797	10.5621	3.64422e-07	2.26134e-05	1.37431	YES
213364_s_at	SNX1	ENSG00000028528	Hs.188634	-10.551	3.68393e-07	2.27964e-05	-0.971975	YES
222108_at	AMIGO2	ENSG00000139211	Hs.121520	10.5433	3.71157e-07	2.29038e-05	0.999322	YES
218380_at	NLRP1	ENSG00000170233	Hs.104305	-10.5342	3.7446e-07	2.30438e-05	-0.959014	YES
211715_s_at	BDH1	ENSG00000161267	Hs.274539	10.5276	3.76845e-07	2.31267e-05	1.00186	YES
201577_at	NME1	ENSG00000011052	Hs.463456	10.524	3.78179e-07	2.31447e-05	1.17797	YES
203119_at	CCDC86	ENSG00000110104	Hs.4253	10.5204	3.79508e-07	2.31625e-05	0.966235	YES
205127_at	PTGS1	ENSG00000095303	Hs.201978	-10.5112	3.82929e-07	2.33074e-05	-1.25813	YES
202519_at	MLXIP	ENSG00000175727	Hs.437153	-10.4973	3.88159e-07	2.35614e-05	-1.05642	YES
210413_x_at	SERPINB3 /// SERPINB4	ENSG00000057149	Hs.123035	10.4909	3.90591e-07	2.35805e-05	3.97249	YES
213844_at	HOXA5	ENSG00000106004	Hs.655218	-10.4927	3.89887e-07	2.35805e-05	-0.86584	YES
203023_at	NOP16	ENSG00000048162	Hs.696283	10.4795	3.94963e-07	2.36101e-05	1.18718	YES
209373_at	MALL	ENSG00000144063	Hs.185055	10.4744	3.96947e-07	2.36101e-05	0.857412	YES
219358_s_at	ADAP2	ENSG00000184060	Hs.514063	10.4743	3.9698e-07	2.36101e-05	1.04963	YES
204441_s_at	POLA2	ENSG00000014138	Hs.201897	10.4671	3.99775e-07	2.36101e-05	0.75687	YES
212236_x_at	KRT17	ENSG00000186831	Hs.2785	10.4623	4.01681e-07	2.36101e-05	1.99666	YES
221527_s_at	PARD3	ENSG00000148498	Hs.131489	-10.463	4.01386e-07	2.36101e-05	-1.22633	YES
204712_at	WIF1	ENSG00000156076	Hs.284122	-10.4676	3.99604e-07	2.36101e-05	-1.61639	YES
204418_x_at	GSTM2	ENSG00000134184 /// ENSG00000213366	Hs.279837	-10.4715	3.98051e-07	2.36101e-05	-0.883953	YES
204793_at	GPRASP1	ENSG00000198932	Hs.710048	-10.4727	3.97594e-07	2.36101e-05	-1.13655	YES
200696_s_at	GSN	ENSG00000148180	Hs.522373	-10.4826	3.93781e-07	2.36101e-05	-0.898423	YES
212942_s_at	KIAA1199	ENSG00000103888	Hs.459088	10.4487	4.07037e-07	2.3862e-05	3.32294	YES
209719_x_at	SERPINB3	ENSG00000206073	Hs.227948	10.4428	4.09392e-07	2.39371e-05	3.61267	YES
204550_x_at	GSTM1	ENSG00000134184	Hs.301961	-10.4338	4.13052e-07	2.40878e-05	-0.735479	YES
215281_x_at	POGZ	---	Hs.489873	-10.4292	4.14891e-07	2.41319e-05	-0.724871	YES
206499_s_at	RCC1 /// SNHG3-RCC1	ENSG00000180198	Hs.469723	10.4211	4.18233e-07	2.41577e-05	1.02315	YES
201252_at	PSMC4	ENSG00000013275	Hs.211594	10.4207	4.18366e-07	2.41577e-05	0.804613	YES
212581_x_at	GAPDH	ENSG00000111640	Hs.544577	10.4202	4.18588e-07	2.41577e-05	0.964675	YES
218751_s_at	FBXW7	ENSG00000109670	Hs.679796	-10.4139	4.21202e-07	2.42458e-05	-1.14669	YES
207302_at	SGCG	ENSG00000102683	Hs.37167	-10.3836	4.33952e-07	2.49153e-05	-1.32032	YES
203650_at	PROCR	ENSG00000101000	Hs.647450	10.379	4.3592e-07	2.49464e-05	1.04374	YES
214651_s_at	HOXA9	ENSG00000078399	Hs.659350	-10.3771	4.36733e-07	2.49464e-05	-1.10011	YES
211126_s_at	CSRP2	ENSG00000175183	Hs.530904	10.3563	4.45776e-07	2.52727e-05	1.31757	YES
209360_s_at	RUNX1	ENSG00000159216	Hs.149261	10.3535	4.46982e-07	2.52727e-05	1.34871	YES
207002_s_at	PLAGL1	ENSG00000118495	Hs.715495	-10.3544	4.46623e-07	2.52727e-05	-0.840772	YES
206595_at	CST6	ENSG00000175315	Hs.139389	-10.3612	4.43605e-07	2.52727e-05	-0.786183	YES
214011_s_at	NOP16	ENSG00000048162	Hs.696283	10.3477	4.49584e-07	2.53554e-05	1.11117	YES
222037_at	MCM4	---	Hs.460184	10.3445	4.50978e-07	2.53698e-05	1.24133	YES
209853_s_at	PSME3	ENSG00000131467	Hs.152978	10.3284	4.58223e-07	2.56748e-05	1.13732	YES
200750_s_at	RAN	ENSG00000132341 /// ENSG00000218005 /// ENSG00000219946 /// ENSG00000220432	Hs.10842	10.3274	4.58705e-07	2.56748e-05	0.955288	YES
203381_s_at	APOE	ENSG00000130203	Hs.654439	-10.323	4.60688e-07	2.57211e-05	-1.01481	YES
200929_at	TMED10	ENSG00000170348	Hs.74137	10.2956	4.73379e-07	2.63097e-05	0.841126	YES
202208_s_at	ARL4C	ENSG00000188042	Hs.699342	10.2938	4.74226e-07	2.63097e-05	1.09762	YES
218732_at	PTRH2	ENSG00000141378 /// ENSG00000214225	Hs.12677	10.2926	4.74771e-07	2.63097e-05	0.884253	YES
209080_x_at	GLRX3	ENSG00000108010	Hs.42644	10.2791	4.81181e-07	2.65987e-05	0.791679	YES
214752_x_at	FLNA	ENSG00000196924	Hs.195464	10.2748	4.83237e-07	2.66462e-05	0.811455	YES
212462_at	MYST4	ENSG00000156650	Hs.35758	-10.2569	4.91921e-07	2.70581e-05	-0.964212	YES
201427_s_at	SEPP1	---	Hs.275775	-10.2536	4.93533e-07	2.70799e-05	-1.31458	YES
218681_s_at	SDF2L1	ENSG00000128228	Hs.303116	10.2458	4.97381e-07	2.7224e-05	1.3745	YES
212385_at	TCF4	ENSG00000196628	Hs.605153	-10.2381	5.01189e-07	2.73652e-05	-1.24036	YES
214205_x_at	GLRX3	ENSG00000108010	Hs.42644	10.2353	5.02628e-07	2.73766e-05	0.75401	YES
209100_at	IFRD2	ENSG00000214706	Hs.719200	10.2075	5.16746e-07	2.80769e-05	0.822225	YES
200790_at	ODC1	ENSG00000115758	Hs.467701	10.1968	5.22306e-07	2.831e-05	1.68113	YES
213158_at	---	---	Hs.592414	-10.1894	5.26187e-07	2.84512e-05	-1.43791	YES
221477_s_at	SOD2	---	Hs.487046	10.1848	5.28594e-07	2.85121e-05	1.74971	YES
208700_s_at	TKT	ENSG00000163931	Hs.89643	10.1767	5.32923e-07	2.86761e-05	1.112	YES
209507_at	RPA3	ENSG00000106399	Hs.487540	10.159	5.42441e-07	2.9072e-05	0.907108	YES
219628_at	ZMAT3	ENSG00000172667	Hs.386299	-10.1582	5.42889e-07	2.9072e-05	-0.951231	YES
209292_at	ID4	---	Hs.519601	-10.1495	5.47619e-07	2.91849e-05	-1.88067	YES
209112_at	CDKN1B	ENSG00000111276	Hs.238990	-10.1511	5.46761e-07	2.91849e-05	-0.947581	YES
201323_at	EBNA1BP2	ENSG00000117395	Hs.346868	10.1368	5.54684e-07	2.94909e-05	1.01458	YES
202747_s_at	ITM2A	ENSG00000078596	Hs.17109	-10.131	5.57909e-07	2.95918e-05	-1.27785	YES
213523_at	CCNE1	ENSG00000105173	Hs.244723	10.1205	5.63806e-07	2.96925e-05	0.812661	YES
219440_at	RAI2	ENSG00000131831	Hs.446680	-10.1211	5.63496e-07	2.96925e-05	-1.34691	YES
208661_s_at	TTC3	ENSG00000182670 /// ENSG00000215105	Hs.368214	-10.1246	5.61523e-07	2.96925e-05	-1.15709	YES
208290_s_at	EIF5	ENSG00000100664	Hs.433702	10.1128	5.68226e-07	2.97844e-05	0.805771	YES
220940_at	ANKRD36B	---	Hs.532921	-10.115	5.66969e-07	2.97844e-05	-1.09714	YES
209025_s_at	SYNCRIP	ENSG00000135316	Hs.571177	10.0981	5.76668e-07	2.99627e-05	0.977098	YES
201275_at	FDPS	ENSG00000160752	Hs.335918	10.0965	5.77617e-07	2.99627e-05	1.00271	YES
202671_s_at	PDXK	ENSG00000160209	Hs.284491	10.0899	5.81442e-07	2.99627e-05	1.19843	YES
221691_x_at	NPM1	ENSG00000181163	Hs.557550	10.0836	5.85149e-07	2.99627e-05	0.781809	YES
203362_s_at	MAD2L1	ENSG00000164109	Hs.591697	10.0825	5.85812e-07	2.99627e-05	1.11628	YES
205644_s_at	SNRPG	ENSG00000143977	Hs.465167	10.0815	5.86422e-07	2.99627e-05	0.838556	YES
202973_x_at	FAM13A	ENSG00000138640	Hs.97270	-10.0832	5.85393e-07	2.99627e-05	-0.926311	YES
209318_x_at	PLAGL1	ENSG00000118495	Hs.715495	-10.0871	5.83098e-07	2.99627e-05	-1.03323	YES
208662_s_at	TTC3	ENSG00000182670	Hs.368214	-10.093	5.79673e-07	2.99627e-05	-0.848897	YES
209293_x_at	ID4	ENSG00000172201	Hs.519601	-10.0944	5.78812e-07	2.99627e-05	-0.989643	YES
221897_at	TRIM52	---	Hs.708154	-10.098	5.7674e-07	2.99627e-05	-0.945579	YES
201459_at	RUVBL2	ENSG00000183207	Hs.515846	10.0744	5.90623e-07	3.01083e-05	0.782989	YES
219257_s_at	SPHK1	ENSG00000176170	Hs.68061	10.0719	5.92128e-07	3.0116e-05	1.05185	YES
200872_at	S100A10	ENSG00000197747	Hs.143873	10.0646	5.96504e-07	3.02058e-05	0.740537	YES
209497_s_at	RBM4B	ENSG00000173914	Hs.618713	-10.0644	5.96604e-07	3.02058e-05	-0.684238	YES
221434_s_at	C14orf156	ENSG00000119705	Hs.655105	10.0523	6.03977e-07	3.02331e-05	0.965358	YES
204825_at	MELK	ENSG00000165304	Hs.184339	10.0515	6.04442e-07	3.02331e-05	1.15296	YES
209846_s_at	BTN3A2	ENSG00000186470	Hs.376046	-10.0502	6.05286e-07	3.02331e-05	-1.0436	YES
218902_at	NOTCH1	ENSG00000148400	Hs.495473	-10.0518	6.04271e-07	3.02331e-05	-0.734094	YES
210571_s_at	CMAH	ENSG00000168405	Hs.484918	-10.0547	6.02524e-07	3.02331e-05	-1.59199	YES
202975_s_at	RHOBTB3	ENSG00000164292	Hs.445030	-10.0593	5.99701e-07	3.02331e-05	-1.44038	YES
202036_s_at	SFRP1	ENSG00000104332	Hs.713546	10.0447	6.08633e-07	3.0281e-05	0.995973	YES
202697_at	NUDT21	ENSG00000167005	Hs.528834	10.0442	6.08964e-07	3.0281e-05	0.872184	YES
221620_s_at	APOO	ENSG00000184831	Hs.495851	10.0133	6.28321e-07	3.11739e-05	0.884766	YES
204768_s_at	FEN1	ENSG00000168496	Hs.409065	10.0033	6.34731e-07	3.13524e-05	1.39674	YES
212510_at	GPD1L	ENSG00000152642	Hs.82432	-10.0044	6.3399e-07	3.13524e-05	-0.843787	YES
221588_x_at	ALDH6A1	---	Hs.293970	-10.0004	6.36568e-07	3.13735e-05	-1.23125	YES
201753_s_at	ADD3	ENSG00000148700	Hs.501012	-9.99663	6.39039e-07	3.14258e-05	-1.23866	YES
209803_s_at	PHLDA2	ENSG00000181649	Hs.154036	9.99368	6.40962e-07	3.14509e-05	1.61021	YES
219737_s_at	PCDH9	ENSG00000184226	Hs.654709	-9.982	6.48619e-07	3.17567e-05	-1.38707	YES
217755_at	HN1	ENSG00000189159 /// ENSG00000218884	Hs.532803	9.9761	6.52521e-07	3.18178e-05	1.04141	YES
200658_s_at	PHB	ENSG00000167085	Hs.514303	9.97495	6.53284e-07	3.18178e-05	0.834381	YES
205349_at	GNA15	ENSG00000060558	Hs.73797	9.97151	6.5558e-07	3.18178e-05	0.813235	YES
215162_at	GARNL1	---	Hs.113150	-9.97356	6.54211e-07	3.18178e-05	-0.763482	YES
200734_s_at	ARF3	ENSG00000134287	Hs.715625	9.93949	6.77333e-07	3.28021e-05	0.807141	YES
201420_s_at	WDR77	ENSG00000116455	Hs.204773	9.91747	6.92739e-07	3.34348e-05	0.77966	YES
203939_at	NT5E	ENSG00000135318	Hs.153952	9.91654	6.934e-07	3.34348e-05	1.52201	YES
221210_s_at	NPL	ENSG00000135838	Hs.496969	-9.90321	7.02926e-07	3.3748e-05	-0.853929	YES
204457_s_at	GAS1	ENSG00000180447	Hs.65029	-9.90514	7.01539e-07	3.3748e-05	-1.21849	YES
206884_s_at	SCEL	ENSG00000136155	Hs.534699	-9.90026	7.05052e-07	3.37773e-05	-1.48379	YES
213046_at	PABPN1	ENSG00000100836	Hs.707712	-9.87456	7.23871e-07	3.45303e-05	-0.715916	YES
218031_s_at	FOXN3	ENSG00000053254	Hs.434286	-9.87503	7.23522e-07	3.45303e-05	-1.26375	YES
203946_s_at	ARG2	ENSG00000081181	Hs.708024	9.86269	7.32745e-07	3.46712e-05	1.02406	YES
212858_at	PAQR4	ENSG00000162073	Hs.351474	9.86211	7.33183e-07	3.46712e-05	0.925481	YES
209211_at	KLF5	ENSG00000102554	Hs.508234	-9.86023	7.34605e-07	3.46712e-05	-0.756566	YES
217807_s_at	GLTSCR2	ENSG00000105373	Hs.421907	-9.86255	7.32857e-07	3.46712e-05	-0.834838	YES
43427_at	ACACB	ENSG00000076555	Hs.234898	-9.86835	7.28501e-07	3.46712e-05	-0.829786	YES
218235_s_at	UTP11L	ENSG00000183520	Hs.472038	9.85473	7.3877e-07	3.47032e-05	0.845643	YES
221139_s_at	CSAD	ENSG00000139631	Hs.279815	-9.85316	7.39958e-07	3.47032e-05	-0.739906	YES
206011_at	CASP1	ENSG00000137752	Hs.2490	-9.85652	7.37411e-07	3.47032e-05	-0.766804	YES
202854_at	HPRT1	ENSG00000165704	Hs.412707	9.84984	7.4249e-07	3.47488e-05	0.951429	YES
218512_at	WDR12	ENSG00000138442	Hs.73291	9.84288	7.47825e-07	3.48712e-05	0.757152	YES
215203_at	GOLGA4	---	Hs.344151	-9.84235	7.48235e-07	3.48712e-05	-0.767905	YES
205402_x_at	PRSS2	ENSG00000204982	---	9.8239	7.6258e-07	3.54655e-05	0.98452	YES
221455_s_at	WNT3	ENSG00000108379	Hs.445884	-9.80439	7.78081e-07	3.61111e-05	-1.24555	YES
205684_s_at	DENND4C	ENSG00000137145	Hs.249591	-9.79397	7.86504e-07	3.64261e-05	-1.08112	YES
222206_s_at	NCLN	ENSG00000125912	Hs.657032	9.77346	8.03355e-07	3.70525e-05	0.853404	YES
216037_x_at	TCF7L2	---	Hs.593995	-9.77505	8.0204e-07	3.70525e-05	-1.0351	YES
201614_s_at	RUVBL1	ENSG00000175792	Hs.272822	9.76669	8.09009e-07	3.71226e-05	0.922234	YES
205774_at	F12	ENSG00000131187	Hs.1321	9.76623	8.09391e-07	3.71226e-05	1.02817	YES
216766_at	---	---	Hs.677327	-9.76565	8.09876e-07	3.71226e-05	-0.839432	YES
213186_at	DZIP3	ENSG00000198919	Hs.409210	-9.76351	8.11674e-07	3.71287e-05	-1.0091	YES
204994_at	MX2	ENSG00000183486	Hs.926	9.75144	8.21894e-07	3.75191e-05	1.59438	YES
201865_x_at	NR3C1	ENSG00000113580	Hs.122926	-9.74152	8.30391e-07	3.78295e-05	-0.788311	YES
221511_x_at	CCPG1	ENSG00000214882	Hs.285051	-9.73556	8.35539e-07	3.79863e-05	-1.02198	YES
208792_s_at	CLU	ENSG00000120885	Hs.436657	-9.73199	8.38644e-07	3.80499e-05	-1.26648	YES
212859_x_at	MT1E	ENSG00000169715	Hs.534330	9.72631	8.43604e-07	3.81196e-05	0.998658	YES
200742_s_at	TPP1	ENSG00000166340	Hs.523454	-9.72692	8.43075e-07	3.81196e-05	-0.889646	YES
219099_at	C12orf5	ENSG00000078237	Hs.504545	9.72428	8.4539e-07	3.8123e-05	1.1155	YES
218897_at	TMEM177	ENSG00000144120	Hs.439991	9.71896	8.50076e-07	3.81797e-05	0.759103	YES
213388_at	PDE4DIP	---	Hs.584841	-9.72007	8.49096e-07	3.81797e-05	-1.48185	YES
214734_at	EXPH5	ENSG00000110723	Hs.28540	-9.71691	8.51883e-07	3.81839e-05	-1.11967	YES
210983_s_at	MCM7	ENSG00000166508	Hs.438720	9.70183	8.65356e-07	3.87099e-05	0.967262	YES
217403_s_at	ZNF227	ENSG00000131115	Hs.371335	-9.69823	8.6861e-07	3.87776e-05	-0.689481	YES
AFFX-HUMGAPDH/M33197_5_at	GAPDH	---	Hs.544577	9.68839	8.77551e-07	3.90641e-05	1.04736	YES
215811_at	---	---	Hs.664694	-9.68732	8.78535e-07	3.90641e-05	-0.871547	YES
203201_at	PMM2	ENSG00000140650	Hs.713724	9.6827	8.82775e-07	3.90966e-05	0.865736	YES
215786_at	---	---	Hs.661398	-9.68452	8.811e-07	3.90966e-05	-0.778316	YES
209007_s_at	C1orf63	ENSG00000117616	Hs.259412	-9.67702	8.88018e-07	3.92507e-05	-0.87226	YES
215016_x_at	DST	ENSG00000151914	Hs.631992	-9.67193	8.9275e-07	3.93818e-05	-1.03669	YES
205375_at	MDFI	ENSG00000112559	Hs.520119	9.66414	9.00034e-07	3.96246e-05	0.916393	YES
219518_s_at	ELL3	ENSG00000128886	Hs.706346	-9.65668	9.07075e-07	3.96992e-05	-0.943198	YES
203962_s_at	NEBL	ENSG00000078114	Hs.5025	-9.65818	9.05662e-07	3.96992e-05	-1.16728	YES
210858_x_at	ATM	ENSG00000149311	Hs.367437	-9.65857	9.05289e-07	3.96992e-05	-0.810874	YES
210129_s_at	TTLL3	ENSG00000214021	Hs.709359	-9.63925	9.23764e-07	4.03504e-05	-1.15662	YES
208073_x_at	TTC3	ENSG00000182670	Hs.368214	-9.63387	9.28978e-07	4.04987e-05	-0.892733	YES
220751_s_at	C5orf4	ENSG00000170271	Hs.713175	-9.62498	9.37665e-07	4.0718e-05	-0.903352	YES
209199_s_at	MEF2C	ENSG00000081189	Hs.653394	-9.62521	9.37444e-07	4.0718e-05	-1.03584	YES
215191_at	---	---	Hs.636888	-9.61721	9.45335e-07	4.09713e-05	-0.942848	YES
206571_s_at	MAP4K4	ENSG00000071054	Hs.719073	9.61375	9.48773e-07	4.09941e-05	0.988635	YES
205464_at	SCNN1B	ENSG00000168447	Hs.414614	-9.61113	9.51383e-07	4.09941e-05	-1.02494	YES
203204_s_at	KDM4A	ENSG00000066135	Hs.155983	-9.61287	9.49641e-07	4.09941e-05	-0.736366	YES
210306_at	L3MBTL	ENSG00000185513	Hs.709356	-9.60363	9.589e-07	4.12383e-05	-1.24458	YES
202345_s_at	FABP5	ENSG00000164687 /// ENSG00000166899	Hs.408061	9.60176	9.60777e-07	4.12394e-05	0.850841	YES
204527_at	MYO5A	ENSG00000197535	Hs.21213	9.59582	9.66785e-07	4.13768e-05	1.1275	YES
203921_at	CHST2	ENSG00000175040	Hs.8786	9.59368	9.68964e-07	4.13768e-05	1.36708	YES
215706_x_at	ZYX	ENSG00000159840	Hs.490415	9.5931	9.69551e-07	4.13768e-05	1.0417	YES
218120_s_at	HMOX2	ENSG00000103415	Hs.284279	9.58144	9.81505e-07	4.18069e-05	0.98639	YES
213680_at	KRT6B	ENSG00000185479	Hs.709235	9.57543	9.87735e-07	4.19919e-05	6.78619	YES
208152_s_at	DDX21	ENSG00000165732	Hs.223141	9.57248	9.90807e-07	4.20423e-05	0.841883	YES
212257_s_at	SMARCA2	ENSG00000080503	Hs.298990	-9.56959	9.93825e-07	4.20902e-05	-1.2681	YES
203931_s_at	MRPL12	ENSG00000183093	Hs.109059	9.56471	9.98937e-07	4.21134e-05	0.984189	YES
213280_at	GARNL4	---	Hs.499659	9.56195	1.00185e-06	4.21134e-05	0.91339	YES
202528_at	GALE	ENSG00000117308	Hs.632380	9.56187	1.00194e-06	4.21134e-05	0.941806	YES
205518_s_at	CMAH	ENSG00000168405	Hs.484918	-9.56499	9.98647e-07	4.21134e-05	-1.76206	YES
218653_at	SLC25A15	---	Hs.646645	9.55755	1.0065e-06	4.22256e-05	1.15519	YES
202990_at	PYGL	ENSG00000100504	Hs.282417	9.55043	1.01408e-06	4.23492e-05	0.89806	YES
201377_at	UBAP2L	ENSG00000143569	Hs.490551	9.54943	1.01515e-06	4.23492e-05	0.804327	YES
212660_at	PHF15	ENSG00000043143	Hs.483419	-9.55055	1.01395e-06	4.23492e-05	-0.792874	YES
205264_at	CD3EAP	ENSG00000117877	Hs.710495	9.53138	1.03467e-06	4.3083e-05	0.93214	YES
201274_at	PSMA5	ENSG00000143106	Hs.712557	9.52818	1.03818e-06	4.31483e-05	0.838506	YES
200657_at	SLC25A5	ENSG00000005022	Hs.632282	9.51016	1.05814e-06	4.38959e-05	0.711166	YES
203896_s_at	PLCB4	---	Hs.472101	-9.49514	1.07509e-06	4.45162e-05	-0.853852	YES
212870_at	SOS2	ENSG00000100485	Hs.291533	-9.49118	1.0796e-06	4.46203e-05	-0.745936	YES
209368_at	EPHX2	ENSG00000120915	Hs.212088	-9.4884	1.08279e-06	4.46693e-05	-1.10212	YES
217393_x_at	UBE2NL	ENSG00000102069	Hs.585177	9.47963	1.09291e-06	4.50031e-05	0.722259	YES
203355_s_at	PSD3	ENSG00000156011	Hs.434255	-9.47373	1.09976e-06	4.52019e-05	-0.953828	YES
212153_at	POGZ	ENSG00000143442	Hs.489873	-9.47175	1.10208e-06	4.52138e-05	-0.729184	YES
210524_x_at	---	---	---	9.46982	1.10434e-06	4.52183e-05	1.01112	YES
204901_at	BTRC	ENSG00000166167	Hs.643802	9.46714	1.10748e-06	4.52183e-05	0.893409	YES
201523_x_at	UBE2N	ENSG00000177889	Hs.524630	9.46646	1.10828e-06	4.52183e-05	1.11791	YES
212177_at	SFRS18	---	Hs.520287	-9.46	1.11591e-06	4.54463e-05	-0.948457	YES
208699_x_at	TKT	ENSG00000163931	Hs.89643	9.45299	1.12426e-06	4.55365e-05	1.14622	YES
213329_at	SRGAP2	ENSG00000163486	Hs.497575	-9.45368	1.12343e-06	4.55365e-05	-0.889016	YES
215385_at	---	---	Hs.690165	-9.45557	1.12118e-06	4.55365e-05	-0.810648	YES
206176_at	BMP6	ENSG00000153162	Hs.285671	9.4509	1.12676e-06	4.55549e-05	1.10761	YES
214850_at	LOC100170939	---	---	-9.44684	1.13163e-06	4.5669e-05	-0.799011	YES
203693_s_at	E2F3	ENSG00000112242	Hs.703174	9.44142	1.13817e-06	4.58283e-05	0.784239	YES
205022_s_at	FOXN3	ENSG00000053254	Hs.434286	-9.44017	1.13969e-06	4.58283e-05	-0.891227	YES
215659_at	GSDMB	---	Hs.306777	-9.43433	1.1468e-06	4.60311e-05	-1.15281	YES
201268_at	NME1 /// NME1-NME2 /// NME2	ENSG00000011052	Hs.463456	9.42541	1.15774e-06	4.63868e-05	0.838113	YES
218959_at	HOXC10	ENSG00000180818	Hs.44276	-9.42327	1.16038e-06	4.6409e-05	-0.705613	YES
221645_s_at	ZNF83	ENSG00000167766	Hs.467210	-9.42078	1.16346e-06	4.64489e-05	-1.07659	YES
205554_s_at	DNASE1L3	ENSG00000163687	Hs.476453	9.4124	1.17391e-06	4.66316e-05	1.43007	YES
217834_s_at	SYNCRIP	---	Hs.571177	9.41207	1.17432e-06	4.66316e-05	0.839355	YES
215516_at	LAMB4	ENSG00000091128	Hs.62022	-9.41536	1.1702e-06	4.66316e-05	-1.31221	YES
208498_s_at	AMY1A /// AMY1B /// AMY1C /// AMY2A /// AMY2B	ENSG00000051415 /// ENSG00000174876 /// ENSG00000187733 /// ENSG00000196318 /// ENSG00000197839 /// ENSG00000219295	Hs.654437	-9.40591	1.18206e-06	4.68555e-05	-0.880267	YES
211282_x_at	TNFRSF25	ENSG00000215788	Hs.462529	-9.40372	1.18482e-06	4.68815e-05	-0.705155	YES
211075_s_at	CD47	ENSG00000196776	Hs.446414	9.40062	1.18875e-06	4.69537e-05	0.902519	YES
205595_at	DSG3	ENSG00000134757	Hs.1925	9.38894	1.20368e-06	4.7436e-05	1.14983	YES
211725_s_at	BID	ENSG00000015475	Hs.591054	9.38444	1.20948e-06	4.7436e-05	1.04423	YES
221589_s_at	ALDH6A1	---	Hs.293970	-9.38595	1.20753e-06	4.7436e-05	-1.3752	YES
219197_s_at	SCUBE2	ENSG00000175356	Hs.523468	-9.38691	1.20629e-06	4.7436e-05	-0.936852	YES
202917_s_at	S100A8	ENSG00000143546	Hs.416073	9.37266	1.22482e-06	4.77124e-05	5.00651	YES
218631_at	AVPI1	ENSG00000119986	Hs.23918	9.37244	1.2251e-06	4.77124e-05	0.83187	YES
213273_at	ODZ4	ENSG00000149256	Hs.213087	-9.37403	1.22302e-06	4.77124e-05	-0.914922	YES
208763_s_at	TSC22D3	ENSG00000157514	Hs.716410	-9.37466	1.22219e-06	4.77124e-05	-0.779359	YES
212914_at	CBX7	ENSG00000100307	Hs.356416	-9.36568	1.23399e-06	4.7975e-05	-1.25266	YES
213110_s_at	COL4A5	ENSG00000188153	Hs.369089	-9.36258	1.2381e-06	4.80506e-05	-1.04721	YES
212472_at	MICAL2	---	Hs.501928	9.35893	1.24295e-06	4.80971e-05	0.845605	YES
214460_at	LSAMP	ENSG00000185565	Hs.657246	-9.35682	1.24577e-06	4.80971e-05	-1.06446	YES
221014_s_at	RAB33B	ENSG00000172007	Hs.591679	-9.35759	1.24474e-06	4.80971e-05	-0.752248	YES
209946_at	VEGFC	ENSG00000150630	Hs.435215	9.34588	1.26046e-06	4.85802e-05	1.21353	YES
218769_s_at	ANKRA2	ENSG00000164331	Hs.239154	-9.32974	1.28248e-06	4.93435e-05	-0.798824	YES
203657_s_at	CTSF	ENSG00000174080	Hs.11590	-9.32575	1.28799e-06	4.947e-05	-1.13119	YES
204170_s_at	CKS2	ENSG00000123975	Hs.83758	9.30583	1.31588e-06	5.04541e-05	1.00994	YES
202655_at	ARMET	ENSG00000145050	Hs.436446	9.30205	1.32123e-06	5.05724e-05	0.9752	YES
221868_at	PAIP2B	ENSG00000124374	Hs.416735	-9.29597	1.32991e-06	5.08173e-05	-1.23737	YES
200600_at	MSN	ENSG00000147065	Hs.87752	9.28081	1.35182e-06	5.15659e-05	0.770559	YES
206036_s_at	REL	ENSG00000162924	Hs.631886	-9.27871	1.3549e-06	5.15949e-05	-0.921045	YES
213568_at	OSR2	ENSG00000164920	Hs.253247	-9.275	1.36033e-06	5.17133e-05	-1.69612	YES
202613_at	CTPS	ENSG00000171793	Hs.473087	9.26888	1.36934e-06	5.18293e-05	0.980927	YES
201524_x_at	UBE2N	ENSG00000177889	Hs.524630	9.26765	1.37116e-06	5.18293e-05	0.80023	YES
219722_s_at	GDPD3	ENSG00000102886	Hs.289015	9.26728	1.3717e-06	5.18293e-05	0.885641	YES
219622_at	RAB20	ENSG00000139832	Hs.719403	9.26474	1.37547e-06	5.18293e-05	0.781732	YES
215438_x_at	GSPT1	ENSG00000103342	Hs.528780	9.26463	1.37564e-06	5.18293e-05	0.798234	YES
221773_at	ELK3	---	Hs.46523	9.26349	1.37734e-06	5.18293e-05	0.890495	YES
212444_at	---	---	Hs.632997	9.2595	1.38328e-06	5.18778e-05	1.34862	YES
201310_s_at	C5orf13	ENSG00000134986	Hs.36053	-9.26091	1.38118e-06	5.18778e-05	-0.786815	YES
217848_s_at	PPA1	ENSG00000180817	Hs.437403	9.25443	1.39088e-06	5.20751e-05	0.77507	YES
201645_at	TNC	ENSG00000041982	Hs.143250	9.2471	1.40195e-06	5.23705e-05	1.92493	YES
202506_at	SSFA2	ENSG00000138434	Hs.591602	-9.24455	1.40583e-06	5.23705e-05	-0.738365	YES
200800_s_at	HSPA1A /// HSPA1B	ENSG00000204388 /// ENSG00000204389 /// ENSG00000212860 /// ENSG00000212866 /// ENSG00000215292 /// ENSG00000215328	Hs.274402	-9.24526	1.40474e-06	5.23705e-05	-0.699208	YES
202309_at	MTHFD1	ENSG00000100714	Hs.652308	9.2353	1.41997e-06	5.2809e-05	0.958575	YES
202616_s_at	MECP2	ENSG00000169057	Hs.200716	-9.23309	1.42336e-06	5.28471e-05	-0.773946	YES
209186_at	ATP2A2	ENSG00000174437	Hs.506759	9.22418	1.43717e-06	5.31825e-05	0.789695	YES
200899_s_at	MGEA5	ENSG00000198408	Hs.500842	-9.22471	1.43634e-06	5.31825e-05	-0.793733	YES
204905_s_at	EEF1E1	ENSG00000124802	Hs.719206	9.21963	1.44427e-06	5.33564e-05	0.7992	YES
206026_s_at	TNFAIP6	ENSG00000123610	Hs.437322	9.21797	1.44687e-06	5.3364e-05	3.26408	YES
206025_s_at	TNFAIP6	ENSG00000123610	Hs.437322	9.21575	1.45036e-06	5.34043e-05	3.03416	YES
204334_at	KLF7	---	Hs.471221	9.21408	1.45299e-06	5.34128e-05	0.989986	YES
213007_at	FANCI	ENSG00000140525	Hs.513126	9.20008	1.47523e-06	5.41413e-05	1.18081	YES
214761_at	ZNF423	ENSG00000102935	Hs.530930	-9.19685	1.48042e-06	5.42424e-05	-1.11341	YES
205180_s_at	ADAM8	ENSG00000151651	Hs.501574	9.18726	1.49593e-06	5.47204e-05	1.24572	YES
212468_at	SPAG9	---	Hs.463439	-9.1801	1.50762e-06	5.50577e-05	-0.961789	YES
201626_at	INSIG1	ENSG00000186480	Hs.520819	9.17795	1.51114e-06	5.5096e-05	0.688264	YES
216983_s_at	ZNF224	---	Hs.585869	-9.17313	1.51909e-06	5.51152e-05	-1.16713	YES
219342_at	CASD1	ENSG00000127995	Hs.260041	-9.17449	1.51685e-06	5.51152e-05	-0.873038	YES
208664_s_at	TTC3	ENSG00000182670	Hs.368214	-9.17501	1.51599e-06	5.51152e-05	-1.20979	YES
203501_at	PGCP	ENSG00000104324	Hs.156178	-9.16875	1.52636e-06	5.5289e-05	-1.02434	YES
202386_s_at	KIAA0430	ENSG00000166783	Hs.173524	-9.15957	1.54169e-06	5.57534e-05	-0.794662	YES
203316_s_at	SNRPE	ENSG00000182004	Hs.334612	9.15754	1.54511e-06	5.57866e-05	0.708075	YES
203612_at	BYSL	---	Hs.106880	9.15069	1.55669e-06	5.61137e-05	0.907299	YES
212442_s_at	LASS6	ENSG00000172292	Hs.506829	-9.14026	1.5745e-06	5.66642e-05	-0.813436	YES
203917_at	CXADR	ENSG00000154639	Hs.634837	-9.13733	1.57954e-06	5.6754e-05	-0.718455	YES
222216_s_at	MRPL17	ENSG00000158042	Hs.696199	9.13424	1.58488e-06	5.68542e-05	0.889748	YES
221740_x_at	LRRC37A2	---	Hs.600840 /// Hs.646568	-9.13188	1.58897e-06	5.6909e-05	-0.829044	YES
212307_s_at	OGT	ENSG00000147162	Hs.405410	-9.13011	1.59205e-06	5.69279e-05	-0.870358	YES
213427_at	RPP40	ENSG00000124787	Hs.511756	9.1272	1.59713e-06	5.70179e-05	0.884554	YES
209026_x_at	TUBB	ENSG00000137379 /// ENSG00000183311 /// ENSG00000196230	Hs.636480	9.11777	1.61367e-06	5.74244e-05	0.980077	YES
202971_s_at	DYRK2	ENSG00000127334	Hs.173135	-9.11833	1.61268e-06	5.74244e-05	-0.923733	YES
218049_s_at	MRPL13	ENSG00000172172	Hs.333823	9.10784	1.63128e-06	5.79587e-05	0.783987	YES
204044_at	QPRT	ENSG00000103485	Hs.513484	-9.10389	1.63837e-06	5.81177e-05	-0.914688	YES
220617_s_at	ZNF532	ENSG00000074657	Hs.529023	-9.09556	1.65338e-06	5.83715e-05	-0.725465	YES
214723_x_at	ANKRD36	ENSG00000196912 /// ENSG00000214262	Hs.663424	-9.09577	1.65299e-06	5.83715e-05	-1.28128	YES
209604_s_at	GATA3	ENSG00000107485	Hs.524134	-9.09744	1.64997e-06	5.83715e-05	-1.06413	YES
218312_s_at	ZSCAN18	ENSG00000121413	Hs.235390	-9.0934	1.65729e-06	5.84168e-05	-0.947911	YES
202768_at	FOSB	ENSG00000125740	Hs.590958	9.0904	1.66276e-06	5.8517e-05	0.9435	YES
201605_x_at	CNN2	---	Hs.651923	9.08886	1.66556e-06	5.8523e-05	0.741796	YES
203803_at	PCYOX1	ENSG00000116005	Hs.567502	-9.08544	1.67182e-06	5.86504e-05	-0.742003	YES
205157_s_at	KRT17	ENSG00000186831	Hs.2785	9.07528	1.69056e-06	5.91219e-05	2.39319	YES
208325_s_at	AKAP13	ENSG00000170776	Hs.459211	-9.07615	1.68894e-06	5.91219e-05	-0.713393	YES
203523_at	LSP1	ENSG00000130592	Hs.56729	-9.07287	1.69503e-06	5.91853e-05	-0.742264	YES
211996_s_at	LOC100132247 /// LOC613037 /// NPIPL3	ENSG00000169203 /// ENSG00000169246 /// ENSG00000185864 /// ENSG00000198064	Hs.552700	-9.0655	1.70881e-06	5.95731e-05	-0.697551	YES
205613_at	SYT17	ENSG00000103528	Hs.258326	-9.06331	1.71292e-06	5.9623e-05	-0.841593	YES
200001_at	CAPNS1	ENSG00000126247	Hs.515371	9.05927	1.72054e-06	5.96878e-05	1.04417	YES
202357_s_at	C2 /// CFB	ENSG00000166285 /// ENSG00000204359 /// ENSG00000206364	Hs.408903	9.05665	1.7255e-06	5.96878e-05	0.972898	YES
213295_at	CYLD	ENSG00000083799	Hs.578973	-9.05699	1.72487e-06	5.96878e-05	-0.730782	YES
212188_at	KCTD12	ENSG00000178695	Hs.644125	-9.06022	1.71874e-06	5.96878e-05	-0.971937	YES
203968_s_at	CDC6	ENSG00000094804	Hs.405958	9.05507	1.72851e-06	5.96992e-05	0.739092	YES
205151_s_at	KIAA0644	---	Hs.719240	-9.05024	1.73771e-06	5.99243e-05	-1.09902	YES
205133_s_at	HSPE1	ENSG00000115541	Hs.1197	9.04653	1.74482e-06	6.00762e-05	0.79243	YES
219361_s_at	AEN	ENSG00000181026	Hs.436102	9.03832	1.76065e-06	6.04346e-05	0.727828	YES
201701_s_at	PGRMC2	ENSG00000164040	Hs.507910	-9.03914	1.75908e-06	6.04346e-05	-1.08496	YES
203989_x_at	F2R	ENSG00000181104	Hs.482562	-9.03681	1.76358e-06	6.0442e-05	-0.825022	YES
212151_at	PBX1	---	Hs.557097	-9.03459	1.76791e-06	6.04974e-05	-0.738974	YES
209447_at	SYNE1	ENSG00000131018	Hs.12967	-9.02865	1.7795e-06	6.05221e-05	-1.18221	YES
205020_s_at	ARL4A	ENSG00000122644	Hs.245540	-9.02958	1.77769e-06	6.05221e-05	-0.869447	YES
212651_at	RHOBTB1	ENSG00000072422	Hs.148670	-9.02982	1.77722e-06	6.05221e-05	-0.755638	YES
214415_at	PLGLB1 /// PLGLB2	ENSG00000125551 /// ENSG00000183281	Hs.652174	-9.03209	1.77277e-06	6.05221e-05	-1.14725	YES
213939_s_at	RUFY3	ENSG00000018189	Hs.713172	-9.02259	1.79144e-06	6.07426e-05	-0.697143	YES
201335_s_at	ARHGEF12	ENSG00000196914	Hs.24598	-9.02372	1.7892e-06	6.07426e-05	-0.819253	YES
200736_s_at	GPX1	---	Hs.76686	9.01605	1.8044e-06	6.10317e-05	0.893186	YES
204872_at	TLE4	ENSG00000106829	Hs.444213	-9.01415	1.80818e-06	6.10317e-05	-0.846472	YES
221950_at	EMX2	ENSG00000170370	Hs.202095	-9.01473	1.80703e-06	6.10317e-05	-1.45023	YES
200912_s_at	EIF4A2	ENSG00000156976	Hs.518475	-9.00799	1.82053e-06	6.12629e-05	-0.735535	YES
220026_at	CLCA4	ENSG00000016602	Hs.567422	-9.0087	1.81911e-06	6.12629e-05	-2.0567	YES
214035_x_at	LOC399491	---	---	-8.99898	1.83873e-06	6.1782e-05	-0.640575	YES
200824_at	GSTP1	ENSG00000084207	Hs.523836	8.99625	1.84429e-06	6.17822e-05	0.949634	YES
204964_s_at	SSPN	ENSG00000123096	Hs.183428	-8.9965	1.84377e-06	6.17822e-05	-1.26814	YES
201532_at	PSMA3	ENSG00000100567	Hs.558799	8.99302	1.85088e-06	6.17862e-05	0.74943	YES
218069_at	DCTPP1	ENSG00000179958	Hs.632191	8.98941	1.85827e-06	6.17862e-05	0.993614	YES
213931_at	ID2 /// ID2B	ENSG00000115738	Hs.591670	-8.98994	1.85718e-06	6.17862e-05	-0.96266	YES
205174_s_at	QPCT	ENSG00000115828	Hs.79033	-8.99014	1.85678e-06	6.17862e-05	-0.991468	YES
220786_s_at	SLC38A4	ENSG00000139209	Hs.446077	-8.99258	1.85178e-06	6.17862e-05	-0.722391	YES
201629_s_at	ACP1	ENSG00000143727	Hs.558296	8.97959	1.87858e-06	6.23682e-05	0.869624	YES
37152_at	PPARD	ENSG00000112033	Hs.696032	8.97276	1.89283e-06	6.23765e-05	0.75483	YES
201989_s_at	CREBL2	ENSG00000111269	Hs.591156	-8.97299	1.89234e-06	6.23765e-05	-0.71007	YES
205666_at	FMO1	ENSG00000010932	Hs.1424	-8.97422	1.88977e-06	6.23765e-05	-1.23504	YES
204345_at	COL16A1	ENSG00000084636	Hs.368921	-8.97565	1.88679e-06	6.23765e-05	-0.726721	YES
213272_s_at	TMEM159	ENSG00000011638	Hs.258212	-8.97593	1.8862e-06	6.23765e-05	-0.878439	YES
216532_x_at	LOC728344	ENSG00000216657	Hs.658888	8.97091	1.89671e-06	6.24121e-05	0.794505	YES
220688_s_at	MRTO4	ENSG00000053372	Hs.463797	8.96739	1.90412e-06	6.25635e-05	1.02294	YES
215201_at	REPS1	---	Hs.334603	-8.96266	1.91414e-06	6.28e-05	-0.94419	YES
221637_s_at	C11orf48	ENSG00000162194	Hs.9061	8.96082	1.91803e-06	6.28352e-05	0.88206	YES
214663_at	DSTYK	ENSG00000133059	Hs.6874	-8.95747	1.92517e-06	6.29766e-05	-0.882746	YES
218558_s_at	MRPL39	---	Hs.420696	8.95142	1.93813e-06	6.30796e-05	0.780273	YES
207945_s_at	CSNK1D	ENSG00000141551	Hs.631725	8.9514	1.93818e-06	6.30796e-05	1.06663	YES
219895_at	FAM70A	ENSG00000125355	Hs.437563	-8.95072	1.93965e-06	6.30796e-05	-0.780573	YES
215129_at	PIK3C2G	ENSG00000139144	Hs.22500	-8.95405	1.9325e-06	6.30796e-05	-0.932814	YES
216221_s_at	PUM2	ENSG00000055917	Hs.467824	-8.94707	1.94752e-06	6.32432e-05	-0.737423	YES
208015_at	SMAD1	---	Hs.604588	-8.94553	1.95084e-06	6.32589e-05	-0.835334	YES
210463_x_at	TRMT1	ENSG00000104907	Hs.515169	8.94286	1.95663e-06	6.33543e-05	0.756972	YES
206122_at	SOX15	ENSG00000129194	Hs.95582	8.93291	1.97838e-06	6.39658e-05	0.733189	YES
201953_at	CIB1	ENSG00000185043	Hs.715556	8.92328	1.99967e-06	6.4286e-05	0.997562	YES
209488_s_at	RBPMS	ENSG00000157110	Hs.334587	8.92075	2.00529e-06	6.4286e-05	1.14647	YES
204069_at	MEIS1	ENSG00000143995	Hs.526754	-8.92062	2.0056e-06	6.4286e-05	-0.956583	YES
214753_at	N4BP2L2	---	Hs.507680	-8.92244	2.00153e-06	6.4286e-05	-0.82151	YES
213430_at	RUFY3	ENSG00000018189	Hs.713172	-8.92569	1.99431e-06	6.4286e-05	-0.760068	YES
218311_at	MAP4K3	ENSG00000011566	Hs.655750	-8.92595	1.99373e-06	6.4286e-05	-1.07811	YES
206576_s_at	CEACAM1	ENSG00000079385	Hs.512682	8.91238	2.02406e-06	6.47845e-05	1.20609	YES
216264_s_at	LAMB2	ENSG00000172037	Hs.439726	-8.90867	2.03243e-06	6.49591e-05	-0.971711	YES
201289_at	CYR61	ENSG00000142871	Hs.8867	8.90571	2.03916e-06	6.49876e-05	1.38373	YES
222357_at	ZBTB20	---	Hs.655108	-8.90597	2.03856e-06	6.49876e-05	-1.17828	YES
214247_s_at	DKK3	ENSG00000050165	Hs.292156	-8.89857	2.05543e-06	6.54125e-05	-0.819109	YES
213933_at	PTGER3	ENSG00000050628	Hs.445000	-8.89547	2.06254e-06	6.55453e-05	-0.787701	YES
214786_at	MAP3K1	ENSG00000095015	Hs.653654	-8.88322	2.09092e-06	6.63524e-05	-0.952666	YES
200611_s_at	WDR1	ENSG00000071127	Hs.128548	8.88021	2.09795e-06	6.64808e-05	0.799645	YES
209774_x_at	CXCL2	ENSG00000081041	Hs.75765	8.87515	2.10985e-06	6.67629e-05	2.24114	YES
212254_s_at	DST	ENSG00000151914	Hs.631992	-8.87347	2.1138e-06	6.67931e-05	-0.949212	YES
210009_s_at	GOSR2	ENSG00000108433	Hs.463278	8.87212	2.11699e-06	6.67992e-05	0.660234	YES
221895_at	MOSPD2	ENSG00000130150	Hs.715564	-8.86892	2.12457e-06	6.69434e-05	-0.844328	YES
212672_at	ATM	ENSG00000149311	Hs.367437	-8.86453	2.13501e-06	6.71776e-05	-0.675368	YES
204368_at	SLCO2A1	ENSG00000174640	Hs.518270	8.85818	2.15024e-06	6.73712e-05	0.939332	YES
208712_at	CCND1	ENSG00000110092	Hs.523852	-8.8587	2.14898e-06	6.73712e-05	-0.855532	YES
215123_at	LOC642778 /// LOC729602 /// NPIPL3	---	Hs.661773	-8.8594	2.14731e-06	6.73712e-05	-1.20259	YES
208835_s_at	CROP	ENSG00000108848	Hs.130293	-8.85676	2.15365e-06	6.73832e-05	-0.626751	YES
212327_at	LIMCH1	---	Hs.335163	-8.8533	2.16202e-06	6.75501e-05	-0.783565	YES
217192_s_at	PRDM1	ENSG00000057657	Hs.436023	8.84764	2.17574e-06	6.76941e-05	0.842346	YES
201876_at	PON2	ENSG00000105854	Hs.719159	-8.84861	2.17339e-06	6.76941e-05	-0.727243	YES
202380_s_at	NKTR	ENSG00000114857	Hs.529509	-8.85013	2.16968e-06	6.76941e-05	-0.654918	YES
218995_s_at	EDN1	---	Hs.511899	-8.84304	2.18698e-06	6.79489e-05	-1.02687	YES
200903_s_at	AHCY	ENSG00000101444	Hs.388004	8.84154	2.19066e-06	6.79683e-05	0.895444	YES
218156_s_at	TSR1	ENSG00000167721	Hs.388170	8.83641	2.20328e-06	6.79955e-05	0.719103	YES
202241_at	TRIB1	ENSG00000173334	Hs.444947	8.83414	2.20889e-06	6.79955e-05	0.783574	YES
219402_s_at	DERL1	ENSG00000136986	Hs.241576	8.834	2.20925e-06	6.79955e-05	0.767568	YES
202888_s_at	ANPEP	ENSG00000166825	Hs.1239	8.83375	2.20985e-06	6.79955e-05	1.22165	YES
219479_at	KDELC1	ENSG00000134901	Hs.408629	-8.83779	2.19988e-06	6.79955e-05	-0.855758	YES
39313_at	WNK1	---	Hs.709894	-8.83967	2.19525e-06	6.79955e-05	-0.891926	YES
214765_s_at	NAAA	ENSG00000138744	Hs.437365	-8.82949	2.22044e-06	6.82273e-05	-0.835829	YES
204228_at	PPIH	ENSG00000171960	Hs.256639	8.82464	2.23255e-06	6.84107e-05	0.767652	YES
205694_at	TYRP1	ENSG00000107165	Hs.270279	-8.82546	2.23049e-06	6.84107e-05	-0.718725	YES
202708_s_at	HIST2H2BE	ENSG00000184678	Hs.2178	-8.81231	2.26366e-06	6.89843e-05	-0.718075	YES
222156_x_at	CCPG1	ENSG00000214882	Hs.285051	-8.81302	2.26185e-06	6.89843e-05	-0.945726	YES
207943_x_at	PLAGL1	---	Hs.715495	-8.81444	2.25824e-06	6.89843e-05	-0.750923	YES
202080_s_at	TRAK1	ENSG00000182606	Hs.535711	-8.81583	2.25473e-06	6.89843e-05	-0.708438	YES
201489_at	PPIF	ENSG00000108179	Hs.381072	8.8104	2.26851e-06	6.90376e-05	0.82548	YES
209825_s_at	UCK2	ENSG00000143179	Hs.458360	8.80724	2.27658e-06	6.91887e-05	0.994497	YES
217979_at	TSPAN13	---	Hs.364544	-8.80429	2.28414e-06	6.92297e-05	-1.20861	YES
220484_at	MCOLN3	ENSG00000055732	Hs.535239	-8.80478	2.28287e-06	6.92297e-05	-0.93195	YES
212297_at	ATP13A3	ENSG00000133657	Hs.529609	8.79734	2.30203e-06	6.95671e-05	0.938445	YES
220975_s_at	C1QTNF1	ENSG00000173918	Hs.201398	8.796	2.30553e-06	6.95671e-05	0.730737	YES
202207_at	ARL4C	ENSG00000188042	Hs.719190	8.79153	2.31713e-06	6.95671e-05	1.07311	YES
216035_x_at	TCF7L2	---	Hs.593995	-8.79219	2.3154e-06	6.95671e-05	-1.2166	YES
209250_at	DEGS1	ENSG00000143753	Hs.299878	-8.79237	2.31496e-06	6.95671e-05	-0.84866	YES
215768_at	---	---	Hs.663788	-8.79355	2.31187e-06	6.95671e-05	-1.70924	YES
221892_at	H6PD	ENSG00000049239	Hs.463511	-8.79793	2.30053e-06	6.95671e-05	-0.801986	YES
201565_s_at	ID2	ENSG00000115738	Hs.180919	-8.7867	2.32977e-06	6.98524e-05	-0.951599	YES
219068_x_at	ATAD3A	ENSG00000197785	Hs.655253	8.78531	2.3334e-06	6.98592e-05	0.817988	YES
210087_s_at	MPZL1	ENSG00000197965	Hs.493919	8.7839	2.33711e-06	6.98592e-05	1.28415	YES
210847_x_at	TNFRSF25	---	Hs.462529	-8.78303	2.33941e-06	6.98592e-05	-0.925929	YES
201362_at	IVNS1ABP	ENSG00000116679	Hs.497183	-8.77757	2.35384e-06	7.01961e-05	-0.872389	YES
201363_s_at	IVNS1ABP	ENSG00000116679	Hs.497183	-8.7724	2.36757e-06	7.05112e-05	-0.874434	YES
218549_s_at	FAM82B	ENSG00000176623	Hs.145386	8.77028	2.37325e-06	7.0586e-05	0.73037	YES
210544_s_at	ALDH3A2	ENSG00000072210	Hs.499886	-8.76766	2.38026e-06	7.07e-05	-1.10819	YES
212411_at	IMP4	ENSG00000136718	Hs.91579	8.75304	2.41985e-06	7.16933e-05	0.909604	YES
213088_s_at	DNAJC9	ENSG00000125881 /// ENSG00000213551	Hs.654694	8.75268	2.42082e-06	7.16933e-05	0.731985	YES
213605_s_at	LOC100134401 /// LOC100272216	---	---	-8.7494	2.42979e-06	7.16933e-05	-0.838266	YES
218490_s_at	ZNF302	---	Hs.436350	-8.7504	2.42706e-06	7.16933e-05	-0.868184	YES
218923_at	CTBS	---	Hs.513557	-8.75143	2.42424e-06	7.16933e-05	-0.942421	YES
218888_s_at	NETO2	ENSG00000171208	Hs.444046	8.74822	2.43303e-06	7.1694e-05	1.02042	YES
210740_s_at	ITPK1	ENSG00000100605	Hs.308122	8.74664	2.43739e-06	7.17277e-05	0.807812	YES
205895_s_at	NOLC1	ENSG00000166197	Hs.523238	8.73796	2.46141e-06	7.21486e-05	1.02411	YES
213071_at	DPT	ENSG00000143196	Hs.80552	-8.73899	2.45853e-06	7.21486e-05	-1.24201	YES
217862_at	PIAS1	ENSG00000033800	Hs.162458	-8.73951	2.45709e-06	7.21486e-05	-0.859597	YES
205019_s_at	VIPR1	ENSG00000114812	Hs.348500	-8.73405	2.4723e-06	7.23724e-05	-1.05331	YES
208718_at	DDX17	ENSG00000100201	Hs.719084	-8.72223	2.50557e-06	7.32502e-05	-0.701066	YES
205282_at	LRP8	ENSG00000157193	Hs.719248	8.71543	2.52494e-06	7.37195e-05	1.01917	YES
208873_s_at	REEP5	ENSG00000129625	Hs.429608	-8.71209	2.53451e-06	7.39021e-05	-0.632643	YES
218145_at	TRIB3	ENSG00000101255	Hs.516826	8.7053	2.55409e-06	7.43759e-05	0.68487	YES
222371_at	---	---	Hs.675666	-8.70298	2.5608e-06	7.44739e-05	-0.652568	YES
218992_at	C9orf46	ENSG00000107020	Hs.584242	8.69504	2.58398e-06	7.505e-05	0.724705	YES
210346_s_at	CLK4	ENSG00000113240	Hs.406557	-8.69336	2.58891e-06	7.50952e-05	-0.894379	YES
212281_s_at	TMEM97	ENSG00000109084	Hs.199695	8.68881	2.6023e-06	7.53853e-05	1.12207	YES
201474_s_at	ITGA3	---	Hs.265829	8.68015	2.62802e-06	7.59507e-05	0.953814	YES
221501_x_at	LOC339047	ENSG00000183458 /// ENSG00000183889 /// ENSG00000205746 /// ENSG00000214940 /// ENSG00000214967	Hs.619009	-8.67995	2.62863e-06	7.59507e-05	-0.634136	YES
211429_s_at	SERPINA1	ENSG00000197249	Hs.525557	8.66503	2.67358e-06	7.71494e-05	0.91225	YES
216336_x_at	MT1E /// MT1H /// MT1M /// MT1P2	ENSG00000162840	Hs.534330	8.661	2.68586e-06	7.74035e-05	0.995272	YES
205870_at	BDKRB2	ENSG00000168398	Hs.719484	8.65727	2.69728e-06	7.75567e-05	0.708502	YES
212192_at	KCTD12	ENSG00000178695	Hs.644125	-8.65586	2.70162e-06	7.75567e-05	-1.16308	YES
213380_x_at	MSTP9	ENSG00000186301 /// ENSG00000186715	Hs.655432	-8.65595	2.70132e-06	7.75567e-05	-0.785073	YES
206027_at	S100A3	ENSG00000188015	Hs.557609	8.64771	2.72682e-06	7.81302e-05	0.918036	YES
202433_at	SLC35B1	ENSG00000121073	Hs.154073	8.64367	2.7394e-06	7.81302e-05	0.723145	YES
201587_s_at	IRAK1	ENSG00000184216	Hs.522819	8.64278	2.74216e-06	7.81302e-05	0.706481	YES
203639_s_at	FGFR2	ENSG00000066468	Hs.533683	-8.63927	2.75316e-06	7.81302e-05	-1.26985	YES
205529_s_at	RUNX1T1	ENSG00000079102	Hs.368431	-8.63927	2.75315e-06	7.81302e-05	-1.16361	YES
210251_s_at	RUFY3	ENSG00000018189	Hs.713172	-8.63997	2.75095e-06	7.81302e-05	-0.914838	YES
206101_at	ECM2	ENSG00000106823	Hs.117060	-8.64113	2.74733e-06	7.81302e-05	-1.8621	YES
218831_s_at	FCGRT	ENSG00000104870	Hs.111903	-8.64148	2.74623e-06	7.81302e-05	-0.926486	YES
213375_s_at	N4BP2L1	ENSG00000139597	Hs.161220	-8.64646	2.7307e-06	7.81302e-05	-1.86135	YES
221564_at	PRMT2	---	Hs.154163	-8.63566	2.76452e-06	7.82532e-05	-0.675415	YES
206539_s_at	CYP4F12	---	Hs.591000	-8.6365	2.76185e-06	7.82532e-05	-0.73923	YES
200859_x_at	FLNA	ENSG00000196924	Hs.195464	8.62651	2.79351e-06	7.87041e-05	0.74112	YES
216769_x_at	---	---	Hs.677992	-8.62618	2.79458e-06	7.87041e-05	-0.709307	YES
208096_s_at	COL21A1	ENSG00000124749	Hs.47629	-8.62651	2.79351e-06	7.87041e-05	-1.34711	YES
215624_at	TSC2	---	Hs.90303	-8.62783	2.78933e-06	7.87041e-05	-0.912158	YES
219115_s_at	IL20RA	ENSG00000016402	Hs.445868	-8.62425	2.80073e-06	7.87777e-05	-1.32662	YES
205909_at	POLE2	ENSG00000100479	Hs.162777	8.62191	2.80823e-06	7.87983e-05	1.18679	YES
208540_x_at	S100A11 /// S100A11P	ENSG00000163191 /// ENSG00000169549	Hs.417004	8.62181	2.80854e-06	7.87983e-05	0.732849	YES
204958_at	PLK3	ENSG00000173846	Hs.632415	8.61613	2.82684e-06	7.91991e-05	0.610938	YES
201584_s_at	DDX39	ENSG00000123136	Hs.311609	8.61517	2.82994e-06	7.91991e-05	0.745099	YES
200875_s_at	NOP56	ENSG00000101361	Hs.376064	8.61339	2.8357e-06	7.9261e-05	0.990997	YES
209231_s_at	DCTN5	ENSG00000166847	Hs.435941	8.60692	2.85672e-06	7.97483e-05	0.869409	YES
212331_at	RBL2	ENSG00000103479	Hs.513609	-8.60187	2.87328e-06	8.001e-05	-0.775921	YES
222315_at	---	---	Hs.575983	-8.6029	2.8699e-06	8.001e-05	-0.829707	YES
213533_at	D4S234E	ENSG00000168824	Hs.518595	-8.59746	2.8878e-06	8.03141e-05	-0.618043	YES
202054_s_at	ALDH3A2	ENSG00000072210	Hs.499886	-8.58646	2.92439e-06	8.12302e-05	-0.859038	YES
208539_x_at	SPRR2B	ENSG00000196805 /// ENSG00000213166	Hs.568239	8.58474	2.93018e-06	8.12897e-05	2.02953	YES
209147_s_at	PPAP2A	ENSG00000067113	Hs.696231	-8.58215	2.93887e-06	8.14293e-05	-1.03133	YES
208454_s_at	PGCP	ENSG00000104324	Hs.156178	-8.57768	2.95399e-06	8.17465e-05	-1.17805	YES
203040_s_at	HMBS	ENSG00000149397	Hs.82609	8.57643	2.9582e-06	8.17572e-05	0.710233	YES
202035_s_at	SFRP1	ENSG00000104332	Hs.713546	8.5754	2.96171e-06	8.17572e-05	1.1165	YES
212308_at	CLASP2	ENSG00000163539	Hs.108614	-8.5732	2.96918e-06	8.18619e-05	-0.940538	YES
208370_s_at	RCAN1	ENSG00000159200	Hs.282326	8.56888	2.98393e-06	8.2167e-05	0.795294	YES
209124_at	MYD88	ENSG00000172936	Hs.82116	8.5611	3.01068e-06	8.28011e-05	0.652078	YES
211014_s_at	LOC161527 /// PML	ENSG00000140464	Hs.526464	8.55556	3.02989e-06	8.28614e-05	0.695408	YES
204235_s_at	GULP1	ENSG00000144366	Hs.470887	-8.55511	3.03147e-06	8.28614e-05	-1.01409	YES
212091_s_at	COL6A1	ENSG00000142156	Hs.474053	-8.55614	3.02788e-06	8.28614e-05	-1.01423	YES
215920_s_at	LOC729602 /// LOC729978 /// NPIPL1 /// PDXDC2	ENSG00000196161 /// ENSG00000196696 /// ENSG00000196877	Hs.661773	-8.55616	3.0278e-06	8.28614e-05	-0.762894	YES
217594_at	ZCCHC11	ENSG00000134744	Hs.655407	-8.55872	3.01894e-06	8.28614e-05	-1.02691	YES
208840_s_at	G3BP2	ENSG00000138757	Hs.303676	8.55327	3.03788e-06	8.29349e-05	0.741005	YES
200625_s_at	CAP1	ENSG00000131236	Hs.370581	8.54985	3.04982e-06	8.30249e-05	0.706714	YES
201262_s_at	BGN	ENSG00000182492	Hs.821	-8.54913	3.05236e-06	8.30249e-05	-1.11566	YES
215470_at	GTF2H2B	---	---	-8.55061	3.04717e-06	8.30249e-05	-0.692747	YES
212582_at	OSBPL8	ENSG00000091039	Hs.430849	-8.54011	3.08418e-06	8.37882e-05	-0.830853	YES
210556_at	NFATC3	---	Hs.632209	-8.53052	3.11839e-06	8.44086e-05	-1.04641	YES
219432_at	EVC	ENSG00000072840	Hs.646899	-8.53129	3.11561e-06	8.44086e-05	-0.7485	YES
217676_at	---	---	Hs.696837	8.53217	3.11248e-06	8.44086e-05	1.08063	NO
209240_at	OGT	ENSG00000147162	Hs.405410	-8.52909	3.12352e-06	8.44449e-05	-0.723403	YES
217733_s_at	TMSB10	ENSG00000034510	Hs.446574	8.52602	3.1346e-06	8.45393e-05	0.832129	YES
212061_at	SR140	ENSG00000163714	Hs.596572	-8.52621	3.13389e-06	8.45393e-05	-0.735764	YES
200055_at	TAF10	ENSG00000166337	Hs.5158	8.51886	3.16053e-06	8.51357e-05	0.752066	YES
221253_s_at	TXNDC5	ENSG00000188428	Hs.150837	8.51748	3.16558e-06	8.51685e-05	0.703628	YES
213476_x_at	TUBB3	ENSG00000198211	Hs.511743	8.51348	3.18022e-06	8.54592e-05	0.703646	YES
214718_at	GATAD1	ENSG00000157259	Hs.21145	-8.50284	3.21948e-06	8.6306e-05	-0.892019	YES
213241_at	PLXNC1	---	Hs.584845	-8.50334	3.21762e-06	8.6306e-05	-0.933534	YES
209836_x_at	BOLA2 /// BOLA2B	ENSG00000169627 /// ENSG00000183336	Hs.647333	8.49167	3.26126e-06	8.71345e-05	0.817107	YES
218119_at	TIMM23 /// TIMM23B	ENSG00000138297 /// ENSG00000204152	Hs.499594	8.49144	3.26212e-06	8.71345e-05	0.957616	YES
201918_at	SLC25A36	---	Hs.144130	-8.4918	3.26077e-06	8.71345e-05	-0.705396	YES
213798_s_at	CAP1	ENSG00000131236	Hs.370581	8.48469	3.28764e-06	8.76966e-05	0.659709	YES
213175_s_at	SNRPB	ENSG00000125835	Hs.83753	8.4838	3.29103e-06	8.76966e-05	0.779037	YES
218346_s_at	SESN1	ENSG00000080546	Hs.591336	-8.48267	3.29535e-06	8.77068e-05	-0.905589	YES
219727_at	DUOX2	ENSG00000140279	Hs.71377	-8.48074	3.30268e-06	8.77098e-05	-0.855268	YES
52651_at	COL8A2	ENSG00000171812	Hs.353001	-8.48057	3.30334e-06	8.77098e-05	-0.737683	NO
207115_x_at	MBTD1	---	Hs.656803	-8.47738	3.31554e-06	8.79289e-05	-0.715269	YES
215555_at	---	---	Hs.671113	-8.47508	3.3244e-06	8.8059e-05	-1.35218	YES
214315_x_at	CALR	ENSG00000179218	Hs.515162	8.47279	3.33321e-06	8.81876e-05	0.801422	YES
200989_at	HIF1A	ENSG00000100644	Hs.597216	8.46949	3.34594e-06	8.84193e-05	0.733722	YES
203552_at	MAP4K5	ENSG00000012983	Hs.130491	-8.46709	3.35525e-06	8.84555e-05	-0.896279	YES
221878_at	C2orf68	---	Hs.516159	-8.46724	3.35469e-06	8.84555e-05	-0.914349	YES
202258_s_at	N4BP2L2	ENSG00000139617	Hs.507680	-8.46152	3.37697e-06	8.8923e-05	-0.71672	YES
203264_s_at	ARHGEF9	ENSG00000131089	Hs.54697	-8.45847	3.3889e-06	8.91317e-05	-0.636821	YES
219833_s_at	EFHC1	ENSG00000096093	Hs.403171	-8.45646	3.39681e-06	8.92344e-05	-1.05644	YES
60815_at	POLR2J4	---	Hs.657028	-8.45537	3.40111e-06	8.92422e-05	-0.984355	YES
205583_s_at	ALG13	ENSG00000101901	Hs.443061	-8.43504	3.48224e-06	9.12635e-05	-0.647896	YES
202591_s_at	SSBP1	ENSG00000106028	Hs.490394	8.43397	3.48656e-06	9.12692e-05	0.75448	YES
221901_at	KIAA1644	ENSG00000138944	Hs.6829	8.43212	3.49408e-06	9.13023e-05	1.03759	YES
209309_at	AZGP1	ENSG00000160862	Hs.546239	-8.43164	3.49602e-06	9.13023e-05	-0.733825	YES
200815_s_at	PAFAH1B1	ENSG00000007168	Hs.77318	8.42815	3.51021e-06	9.15655e-05	0.641614	YES
218362_s_at	DIS3	ENSG00000083520	Hs.643464	-8.42642	3.51729e-06	9.16429e-05	-0.696912	YES
207711_at	C20orf117	---	---	-8.42526	3.52204e-06	9.16596e-05	-0.845136	YES
200920_s_at	BTG1	ENSG00000133639	Hs.255935	-8.42295	3.5315e-06	9.17985e-05	-0.792936	YES
209272_at	NAB1	ENSG00000138386	Hs.570078	-8.41617	3.55945e-06	9.2417e-05	-0.765467	YES
202887_s_at	DDIT4	ENSG00000168209	Hs.523012	8.40459	3.6077e-06	9.35608e-05	1.34759	YES
218163_at	MCTS1	ENSG00000101898	Hs.102696	8.39714	3.63915e-06	9.42668e-05	0.834074	YES
205479_s_at	PLAU	ENSG00000122861	Hs.77274	8.39441	3.65072e-06	9.44565e-05	0.94361	YES
213869_x_at	THY1	---	Hs.719101	8.39123	3.66429e-06	9.46976e-05	0.847891	YES
214437_s_at	SHMT2	ENSG00000182199	Hs.719098	8.38633	3.68526e-06	9.49386e-05	0.766982	YES
213882_at	TM2D1	ENSG00000162604	Hs.656790	-8.38607	3.6864e-06	9.49386e-05	-1.12809	YES
204645_at	CCNT2	ENSG00000082258	Hs.591241	-8.3877	3.67938e-06	9.49386e-05	-0.784369	YES
204538_x_at	NPIP	ENSG00000069651 /// ENSG00000183426 /// ENSG00000183458 /// ENSG00000183793 /// ENSG00000183889 /// ENSG00000185208 /// ENSG00000205746 /// ENSG00000214940 /// ENSG00000214967	Hs.676266	-8.38103	3.70812e-06	9.53876e-05	-0.614026	YES
203712_at	KIAA0020	ENSG00000080608	Hs.493309	8.37645	3.72797e-06	9.57877e-05	0.740811	YES
206548_at	---	---	Hs.655463	-8.37098	3.75185e-06	9.62903e-05	-1.01598	YES
209184_s_at	IRS2	ENSG00000185950	Hs.442344	-8.36625	3.77264e-06	9.67125e-05	-0.929467	YES
201129_at	SFRS7	ENSG00000115875	Hs.309090	-8.36151	3.7936e-06	9.71379e-05	-0.76262	YES
203701_s_at	TRMT1	ENSG00000104907	Hs.515169	8.32738	3.94814e-06	0.000100866	0.696314	YES
212489_at	COL5A1	ENSG00000130635	Hs.210283	-8.32736	3.94825e-06	0.000100866	-1.40284	YES
200675_at	CD81	ENSG00000110651	Hs.54457	-8.3235	3.96615e-06	0.000101207	-0.713839	YES
206458_s_at	WNT2B	ENSG00000134245	Hs.258575	-8.31701	3.99644e-06	0.000101864	-0.730101	YES
203081_at	CTNNBIP1	ENSG00000178585	Hs.463759	-8.31529	4.00454e-06	0.000101953	-0.753698	YES
211382_s_at	TACC2	ENSG00000138162	Hs.501252	-8.31227	4.01874e-06	0.000102198	-0.895889	YES
215171_s_at	TIMM17A	ENSG00000134375	Hs.20716	8.3087	4.03564e-06	0.000102277	0.592302	YES
208156_x_at	EPPK1	---	Hs.200412	-8.30963	4.03124e-06	0.000102277	-0.823164	YES
212148_at	PBX1	---	Hs.557097	-8.31013	4.02887e-06	0.000102277	-0.745976	YES
218550_s_at	LRRC20	ENSG00000172731	Hs.7778	8.30696	4.04386e-06	0.000102369	0.740235	YES
212169_at	FKBP9	ENSG00000122642 /// ENSG00000176826	Hs.103934	-8.30518	4.05232e-06	0.000102467	-0.765453	YES
213480_at	VAMP4	ENSG00000117533	Hs.6651	-8.30389	4.05849e-06	0.000102507	-0.665922	YES
201448_at	TIA1	---	Hs.413123	-8.29701	4.09139e-06	0.000103221	-0.942737	YES
217769_s_at	POMP	ENSG00000132963	Hs.268742	8.29175	4.11681e-06	0.000103521	0.691367	YES
217980_s_at	MRPL16	ENSG00000166902	Hs.530734	8.29168	4.1171e-06	0.000103521	0.690741	YES
212110_at	SLC39A14	ENSG00000104635	Hs.491232	8.29165	4.11725e-06	0.000103521	0.843322	YES
203178_at	GATM	ENSG00000171766	Hs.75335	-8.28931	4.1286e-06	0.00010369	-1.03539	YES
209905_at	HOXA9	ENSG00000078399	Hs.659350	-8.28807	4.13466e-06	0.000103725	-0.874728	YES
203022_at	RNASEH2A	ENSG00000104889	Hs.532851	8.28627	4.14343e-06	0.000103796	0.961349	YES
32137_at	JAG2	ENSG00000184916	Hs.433445	-8.28557	4.14682e-06	0.000103796	-0.655001	YES
212296_at	PSMD14	ENSG00000115233	Hs.567410	8.2823	4.16279e-06	0.000104079	0.616242	YES
218918_at	MAN1C1	ENSG00000117643	Hs.197043	-8.27936	4.17725e-06	0.000104207	-1.19577	YES
221771_s_at	MPHOSPH8	ENSG00000196199	Hs.718457	-8.27997	4.17424e-06	0.000104207	-0.607542	YES
213787_s_at	EBP	ENSG00000147155	Hs.30619	8.2756	4.19576e-06	0.000104234	0.964228	YES
205803_s_at	TRPC1	ENSG00000144935	Hs.250687	-8.27534	4.19706e-06	0.000104234	-1.17176	YES
201065_s_at	GTF2I /// GTF2IP1 /// LOC100093631	ENSG00000077809	Hs.647041	-8.27689	4.1894e-06	0.000104234	-0.822947	YES
202449_s_at	RXRA	ENSG00000186350	Hs.590886	-8.2781	4.18344e-06	0.000104234	-0.783027	YES
206581_at	BNC1	ENSG00000169594	Hs.459153	8.26983	4.22436e-06	0.000104541	0.694102	YES
214870_x_at	LOC339047	ENSG00000183426 /// ENSG00000183458 /// ENSG00000183793 /// ENSG00000183889 /// ENSG00000185208 /// ENSG00000205746 /// ENSG00000214940 /// ENSG00000214967	Hs.619009	-8.26812	4.2329e-06	0.000104541	-0.622927	YES
208990_s_at	HNRNPH3	ENSG00000096746	Hs.643472	-8.26881	4.22946e-06	0.000104541	-0.728885	YES
205528_s_at	RUNX1T1	ENSG00000079102	Hs.368431	-8.26881	4.22945e-06	0.000104541	-1.10227	YES
221191_at	STAG3L1	---	Hs.632310	-8.27041	4.2215e-06	0.000104541	-0.77238	YES
216977_x_at	SNRPA1	ENSG00000131876	Hs.528763	8.2666	4.24048e-06	0.000104613	0.734103	YES
205394_at	CHEK1	ENSG00000149554	Hs.24529	8.26039	4.27165e-06	0.000105265	0.986165	YES
201508_at	IGFBP4	ENSG00000141753	Hs.462998	8.25798	4.28378e-06	0.000105332	2.01981	YES
214427_at	NOP2	ENSG00000111641	Hs.534334	8.25797	4.28384e-06	0.000105332	0.886846	YES
209348_s_at	MAF	ENSG00000178573	Hs.134859	-8.24306	4.35987e-06	0.000107084	-0.967823	YES
206874_s_at	---	---	---	-8.24052	4.37296e-06	0.000107169	-0.71248	YES
218370_s_at	S100PBP	ENSG00000116497	Hs.440880	-8.24128	4.36906e-06	0.000107169	-0.623577	YES
214151_s_at	CCPG1	ENSG00000214882	Hs.285051	-8.23891	4.38129e-06	0.000107255	-0.889734	YES
201537_s_at	DUSP3	ENSG00000108861	Hs.181046	8.23466	4.40335e-06	0.000107558	0.715727	YES
206201_s_at	MEOX2	ENSG00000106511	Hs.170355	-8.23482	4.40253e-06	0.000107558	-1.39558	YES
215333_x_at	GSTM1	ENSG00000134184	Hs.301961	-8.22585	4.44944e-06	0.000108565	-0.606823	YES
205439_at	GSTT2	ENSG00000099984 /// ENSG00000133433	Hs.654462	-8.22184	4.47062e-06	0.000108963	-0.84245	YES
209103_s_at	UFD1L	ENSG00000070010	Hs.474213	8.21933	4.48393e-06	0.000109168	0.630801	YES
204063_s_at	ULK2	ENSG00000083290	Hs.168762	-8.21774	4.49235e-06	0.000109253	-0.805311	YES
218984_at	PUS7	ENSG00000091127	Hs.520619	8.21343	4.51533e-06	0.000109574	0.845903	YES
208821_at	SNRPB	---	Hs.83753	8.21342	4.51537e-06	0.000109574	0.644679	YES
202566_s_at	SVIL	ENSG00000197321	Hs.499209	-8.21096	4.52855e-06	0.000109774	-0.693487	NO
211310_at	EZH1	---	Hs.194669	-8.2072	4.54879e-06	0.000110145	-0.91301	YES
212366_at	ZNF292	ENSG00000188994	Hs.485892	-8.20598	4.55537e-06	0.000110185	-0.747766	YES
220239_at	KLHL7	ENSG00000122550	Hs.654817	8.19936	4.59122e-06	0.000110811	0.755066	YES
210282_at	ZMYM2	ENSG00000121741	Hs.644041	-8.1999	4.58829e-06	0.000110811	-1.12681	YES
200720_s_at	ACTR1A	ENSG00000138107	Hs.153961	8.19521	4.6139e-06	0.000111238	0.691396	YES
212992_at	AHNAK2	ENSG00000185567	Hs.441783	-8.19372	4.62206e-06	0.000111314	-0.779656	YES
222036_s_at	MCM4	---	Hs.460184	8.18376	4.67702e-06	0.000112395	0.901866	YES
213411_at	---	---	Hs.592567	-8.1843	4.674e-06	0.000112395	-0.929998	YES
201199_s_at	PSMD1	ENSG00000173692	Hs.3887	8.179	4.7035e-06	0.000112909	0.6879	YES
202461_at	EIF2B2	ENSG00000119718	Hs.409137	8.17116	4.74752e-06	0.000113843	0.73925	YES
221599_at	C11orf67	ENSG00000087884	Hs.503357	-8.16673	4.7726e-06	0.000114322	-0.832258	YES
205372_at	PLAG1	ENSG00000181690	Hs.14968	-8.15953	4.81364e-06	0.000115057	-0.889271	YES
218806_s_at	VAV3	ENSG00000134215	Hs.267659	-8.16005	4.81066e-06	0.000115057	-1.32859	YES
220291_at	GDPD2	ENSG00000130055	Hs.438712	-8.15815	4.82155e-06	0.000115123	-0.842639	YES
202040_s_at	KDM5A	ENSG00000073614	Hs.76272	-8.15594	4.83428e-06	0.00011518	-0.939909	YES
205752_s_at	GSTM5	ENSG00000134201	Hs.75652	-8.15611	4.83329e-06	0.00011518	-1.06492	YES
200021_at	CFL1	ENSG00000172757	---	8.15139	4.86052e-06	0.000115613	0.567535	YES
218142_s_at	CRBN	ENSG00000113851	Hs.18925	-8.15099	4.86285e-06	0.000115613	-0.781054	YES
203408_s_at	SATB1	ENSG00000182568	Hs.517717	-8.14135	4.91898e-06	0.000116823	-1.06692	YES
204023_at	RFC4	ENSG00000163918	Hs.714318	8.13589	4.95113e-06	0.000117461	0.936428	YES
206102_at	GINS1	ENSG00000101003	Hs.658464	8.1347	4.95812e-06	0.000117502	1.09584	YES
205206_at	KAL1	ENSG00000011201	Hs.521869	-8.13074	4.98158e-06	0.000117933	-1.31425	YES
222101_s_at	DCHS1	ENSG00000166341	Hs.199850	-8.12928	4.99032e-06	0.000118014	-0.789093	YES
206427_s_at	MLANA	ENSG00000120215	Hs.154069	-8.1198	5.04705e-06	0.000119229	-0.773903	YES
209233_at	EMG1	ENSG00000126749	Hs.558447	8.11678	5.06532e-06	0.000119469	0.836637	YES
210057_at	SMG1	ENSG00000157106	Hs.460179	-8.11635	5.06791e-06	0.000119469	-1.27096	YES
221552_at	ABHD6	ENSG00000163686	Hs.476454	-8.10954	5.10931e-06	0.000120317	-0.829355	YES
205847_at	PRSS22	ENSG00000005001	Hs.459709	8.1086	5.11507e-06	0.000120326	0.921684	YES
215116_s_at	DNM1	ENSG00000106976	Hs.522413	-8.10755	5.12151e-06	0.00012035	-0.808752	YES
203556_at	ZHX2	ENSG00000178764	Hs.658443	-8.10661	5.12726e-06	0.000120358	-0.750586	YES
219164_s_at	ATG2B	ENSG00000066739	Hs.168241	-8.09673	5.18816e-06	0.00012166	-0.690357	YES
201144_s_at	EIF2S1	ENSG00000134001	Hs.151777	8.09454	5.20181e-06	0.000121806	0.787957	YES
202543_s_at	GMFB	ENSG00000197045	Hs.151413	8.0931	5.2108e-06	0.000121806	0.934248	YES
203884_s_at	RAB11FIP2	ENSG00000107560	Hs.173656	-8.09385	5.20611e-06	0.000121806	-0.646516	YES
214102_at	ARAP2	---	Hs.479451	-8.0912	5.22266e-06	0.000121955	-0.59938	YES
222196_at	LOC286434	---	Hs.657302	-8.08851	5.23952e-06	0.000122221	-0.656136	YES
218189_s_at	NANS	ENSG00000095380	Hs.522310	8.08585	5.25621e-06	0.000122482	0.879194	YES
203354_s_at	PSD3	ENSG00000156011	Hs.434255	-8.0833	5.2723e-06	0.000122728	-1.02811	YES
210707_x_at	PMS2L11	---	Hs.675888	-8.08042	5.29048e-06	0.000123023	-0.660288	YES
202295_s_at	CTSH	ENSG00000103811	Hs.148641	-8.07736	5.30996e-06	0.000123219	-0.671578	YES
215554_at	GPLD1	---	Hs.533291	-8.07803	5.30566e-06	0.000123219	-1.34078	YES
218384_at	CARHSP1	ENSG00000153048	Hs.632184	8.074	5.33136e-06	0.000123587	1.4608	YES
219654_at	PTPLA	ENSG00000165996	Hs.114062	8.07243	5.34144e-06	0.000123691	0.640255	YES
218950_at	ARAP3	ENSG00000120318	Hs.25277	8.07112	5.34983e-06	0.000123757	0.715252	YES
204753_s_at	HLF	ENSG00000108924	Hs.196952	-8.06878	5.36486e-06	0.000123848	-1.36572	YES
210658_s_at	GGA2	ENSG00000103365	Hs.460336	-8.06894	5.36384e-06	0.000123848	-0.839945	YES
204637_at	CGA	ENSG00000135346	Hs.119689	8.06624	5.38127e-06	0.000124098	1.55393	YES
218336_at	PFDN2	ENSG00000143256	Hs.492516	8.05983	5.42279e-06	0.000124833	0.829364	YES
207507_s_at	ATP5G3	ENSG00000154518	Hs.429	8.05959	5.42436e-06	0.000124833	0.677859	YES
212678_at	NF1	ENSG00000196712	Hs.113577	-8.05716	5.44019e-06	0.000125068	-0.716304	NO
205376_at	INPP4B	ENSG00000109452	Hs.658245	8.04894	5.4942e-06	0.000126154	1.06802	YES
215062_at	---	---	Hs.676449	8.04654	5.51005e-06	0.000126154	0.847263	YES
218517_at	PHF17	ENSG00000077684	Hs.12420	-8.04727	5.50522e-06	0.000126154	-0.746091	YES
203554_x_at	PTTG1	ENSG00000164611	Hs.350966	8.04789	5.50115e-06	0.000126154	0.698371	NO
208805_at	KIAA0391 /// PSMA6	ENSG00000100890 /// ENSG00000100902	Hs.446260	8.03765	5.56931e-06	0.000127327	0.622498	YES
206858_s_at	HOXC6	ENSG00000197757	Hs.549040	-8.03714	5.57271e-06	0.000127327	-0.723189	YES
202079_s_at	TRAK1	ENSG00000182606	Hs.535711	-8.03113	5.61314e-06	0.000128119	-0.601248	YES
217653_x_at	---	---	---	-8.01895	5.69612e-06	0.000129614	-0.728379	YES
205486_at	TESK2	ENSG00000070759	Hs.591499	-8.01899	5.69586e-06	0.000129614	-0.79563	YES
213935_at	ABHD5	---	Hs.19385	-8.01928	5.69383e-06	0.000129614	-0.749428	YES
205160_at	PEX11A	---	Hs.31034	-8.01311	5.73635e-06	0.000130397	-0.650162	YES
209723_at	SERPINB9	ENSG00000170542	Hs.104879	8.01109	5.75031e-06	0.000130581	1.0833	YES
204026_s_at	ZWINT	ENSG00000122952	Hs.591363	8.00769	5.77398e-06	0.000130871	1.10993	YES
203870_at	USP46	---	Hs.7966	-8.00756	5.77486e-06	0.000130871	-0.704018	YES
207118_s_at	MMP23A /// MMP23B	ENSG00000189409 /// ENSG00000215914	Hs.192316	-8.00635	5.78331e-06	0.00013093	-1.03726	YES
209602_s_at	GATA3	ENSG00000107485	Hs.524134	-8.00498	5.79289e-06	0.000131013	-0.982491	YES
204933_s_at	TNFRSF11B	ENSG00000164761	Hs.81791	8.00109	5.82014e-06	0.000131496	0.649111	YES
218193_s_at	GOLT1B	ENSG00000111711	Hs.62275	7.99781	5.8432e-06	0.000131884	0.82902	YES
203961_at	NEBL	---	Hs.5025	-7.99494	5.86349e-06	0.000132207	-0.965434	YES
212488_at	COL5A1	ENSG00000130635	Hs.210283	-7.99336	5.87472e-06	0.000132327	-1.2887	YES
203114_at	SSSCA1	ENSG00000173465	Hs.654840	7.99048	5.89516e-06	0.000132653	1.01226	YES
209781_s_at	KHDRBS3	ENSG00000131773	Hs.444558	7.98743	5.91691e-06	0.000133003	0.652664	YES
222275_at	---	---	Hs.719273	-7.98663	5.92264e-06	0.000133003	-0.673156	YES
205015_s_at	TGFA	ENSG00000163235	Hs.170009	7.98574	5.92904e-06	0.000133007	0.669391	YES
212451_at	SECISBP2L	ENSG00000138593	Hs.9997	-7.98494	5.93476e-06	0.000133007	-1.19147	YES
214682_at	LOC399491	---	---	-7.98408	5.94093e-06	0.000133011	-0.777341	YES
205687_at	UBFD1	ENSG00000103353	Hs.3459	7.98185	5.95695e-06	0.000133236	0.959914	YES
221750_at	HMGCS1	ENSG00000112972	Hs.397729	7.97382	6.01515e-06	0.000134403	0.760129	YES
208859_s_at	ATRX	ENSG00000085224 /// ENSG00000215766	Hs.533526	-7.97105	6.03534e-06	0.000134719	-0.851932	YES
217739_s_at	NAMPT	ENSG00000105835	Hs.489615	7.96547	6.07625e-06	0.000135496	0.766832	YES
217617_at	---	---	Hs.663061	-7.96322	6.09277e-06	0.000135729	-1.06416	YES
211709_s_at	CLEC11A	ENSG00000105472	Hs.512680	-7.95894	6.12447e-06	0.000136162	-0.722658	YES
218521_s_at	UBE2W	---	Hs.597486	-7.95947	6.12053e-06	0.000136162	-0.834376	YES
217932_at	MRPS7	ENSG00000125445	Hs.71787	7.95589	6.14712e-06	0.00013653	0.753236	YES
209291_at	ID4	ENSG00000172201	Hs.519601	-7.9539	6.16198e-06	0.000136723	-1.1839	YES
214177_s_at	PBXIP1	ENSG00000163346	Hs.505806	-7.95271	6.1709e-06	0.000136785	-0.971015	YES
205713_s_at	COMP	ENSG00000105664	Hs.1584	7.95178	6.17788e-06	0.000136804	2.35971	YES
218358_at	CRELD2	ENSG00000184164	Hs.211282	7.95027	6.18915e-06	0.000136917	0.846602	YES
202715_at	CAD	ENSG00000084774	Hs.377010	7.94755	6.20962e-06	0.000136949	0.682276	YES
208638_at	PDIA6	ENSG00000143870	Hs.212102	7.94567	6.22382e-06	0.000136949	0.711352	YES
220760_x_at	ZNF665	---	Hs.590980	-7.94194	6.25206e-06	0.000136949	-0.606624	YES
202761_s_at	SYNE2	ENSG00000054654	Hs.525392	-7.94202	6.25143e-06	0.000136949	-0.993502	YES
205442_at	MFAP3L	ENSG00000198948	Hs.593942	-7.94304	6.24367e-06	0.000136949	-1.09937	YES
203651_at	ZFYVE16	ENSG00000039319	Hs.482660	-7.94314	6.24292e-06	0.000136949	-0.71195	YES
212078_s_at	MLL	ENSG00000118058	Hs.258855	-7.94316	6.24275e-06	0.000136949	-0.719398	YES
204159_at	CDKN2C	ENSG00000123080	Hs.716664	-7.94328	6.24186e-06	0.000136949	-0.858365	YES
218603_at	HECA	ENSG00000112406	Hs.197644	-7.9433	6.24169e-06	0.000136949	-0.759701	YES
200635_s_at	PTPRF	ENSG00000142949	Hs.272062	-7.94711	6.21296e-06	0.000136949	-0.824608	YES
202423_at	MYST3	ENSG00000083168	Hs.491577	-7.93887	6.27536e-06	0.000137324	-0.600465	YES
222162_s_at	ADAMTS1	ENSG00000154734	Hs.643357	7.93588	6.29821e-06	0.000137537	1.23566	YES
201198_s_at	PSMD1	ENSG00000173692	Hs.3887	7.935	6.30489e-06	0.000137537	0.626419	YES
213454_at	APITD1	ENSG00000175279	---	7.93437	6.30977e-06	0.000137537	0.885084	YES
212253_x_at	DST	ENSG00000151914	Hs.631992	-7.9363	6.29498e-06	0.000137537	-0.730316	YES
219522_at	FJX1	---	Hs.39384	7.9297	6.34564e-06	0.000137992	0.963114	YES
209807_s_at	NFIX	ENSG00000008441	Hs.257970	-7.92924	6.34922e-06	0.000137992	-1.17713	YES
218147_s_at	GLT8D1	ENSG00000016864	Hs.297304	-7.93032	6.34082e-06	0.000137992	-0.734049	YES
205204_at	NMB	ENSG00000197696	Hs.386470	7.92789	6.35962e-06	0.000138083	0.834524	YES
201317_s_at	PSMA2	ENSG00000106588	Hs.333786	7.91918	6.42732e-06	0.000139417	0.614374	YES
205916_at	S100A7	ENSG00000143556	Hs.112408	7.91801	6.43644e-06	0.000139479	0.805583	YES
213696_s_at	MED8	ENSG00000159479	Hs.301756	7.91608	6.45158e-06	0.000139671	0.68114	YES
203775_at	SLC25A13	ENSG00000004864	Hs.489190	7.91227	6.48152e-06	0.000140183	0.764531	YES
211936_at	HSPA5	ENSG00000044574	Hs.716396	7.90959	6.50272e-06	0.000140505	0.749526	YES
201482_at	QSOX1	ENSG00000116260	Hs.719176	7.90456	6.54264e-06	0.000140762	0.724486	YES
208788_at	ELOVL5	ENSG00000012660	Hs.713560	7.90403	6.54685e-06	0.000140762	0.659819	YES
201912_s_at	GSPT1	ENSG00000103342	Hs.528780	7.90353	6.55091e-06	0.000140762	0.838275	YES
201150_s_at	TIMP3	ENSG00000100234	Hs.644633	-7.90333	6.55249e-06	0.000140762	-0.989823	YES
220233_at	FBXO17	ENSG00000161241	Hs.531770	-7.9037	6.54954e-06	0.000140762	-0.838607	YES
202503_s_at	KIAA0101	ENSG00000166803	Hs.81892	7.90378	6.54887e-06	0.000140762	1.10308	NO
220318_at	EPN3	ENSG00000049283	Hs.670090	7.89391	6.62811e-06	0.000142249	0.669619	YES
215067_x_at	PRDX2	---	Hs.432121	-7.89072	6.65392e-06	0.000142665	-0.68444	YES
208696_at	CCT5	ENSG00000150753	Hs.1600	7.88908	6.66727e-06	0.000142814	0.768473	YES
222362_at	AGFG2	ENSG00000106351	Hs.521083	-7.8881	6.67519e-06	0.000142847	-0.778181	YES
210891_s_at	GTF2I /// GTF2IP1 /// LOC100093631	ENSG00000077809	Hs.647041	-7.88603	6.6921e-06	0.000143071	-0.657379	YES
219037_at	RRP15	ENSG00000067533	Hs.660109	7.88455	6.70421e-06	0.000143192	1.00446	YES
203499_at	EPHA2	ENSG00000142627	Hs.171596	7.88178	6.72684e-06	0.000143538	0.86689	YES
203046_s_at	TIMELESS	ENSG00000111602	Hs.118631	7.8788	6.75135e-06	0.000143923	0.931158	YES
208905_at	CYCS	ENSG00000172115	Hs.437060	7.87713	6.7652e-06	0.000144081	0.649588	YES
205350_at	CRABP1	---	Hs.346950	7.87466	6.7856e-06	0.000144341	0.70192	YES
220263_at	SMAD5OS	ENSG00000164621	Hs.59666	-7.8733	6.79688e-06	0.000144341	-1.13667	YES
209824_s_at	ARNTL	ENSG00000133794	Hs.65734	-7.87361	6.79432e-06	0.000144341	-0.708905	YES
200807_s_at	HSPD1	ENSG00000144381	Hs.719142	7.87144	6.81231e-06	0.000144394	0.748943	YES
203249_at	EZH1	ENSG00000108799	Hs.194669	-7.87152	6.81167e-06	0.000144394	-0.564394	YES
201196_s_at	AMD1	ENSG00000123505	Hs.159118	7.86994	6.82482e-06	0.00014442	0.726577	YES
221447_s_at	GLT8D2	ENSG00000120820	Hs.631650	-7.86974	6.82653e-06	0.00014442	-1.32934	YES
209487_at	RBPMS	---	Hs.334587	7.86788	6.84202e-06	0.000144611	0.646732	YES
210096_at	CYP4B1	ENSG00000142973	Hs.436317	-7.86103	6.89957e-06	0.000145689	-1.23863	YES
204369_at	PIK3CA	ENSG00000121879	Hs.553498	-7.85643	6.93846e-06	0.000146371	-0.782191	YES
201391_at	TRAP1	ENSG00000126602	Hs.30345	7.8538	6.96082e-06	0.000146704	0.707033	YES
201284_s_at	APEH	ENSG00000164062	Hs.517969	7.85301	6.96755e-06	0.000146707	0.700078	YES
201168_x_at	ARHGDIA	ENSG00000141522 /// ENSG00000215642	Hs.159161	7.84955	6.99714e-06	0.000147052	0.580163	YES
201990_s_at	CREBL2	ENSG00000111269	Hs.591156	-7.85013	6.99217e-06	0.000147052	-0.966775	YES
212299_at	NEK9	ENSG00000119638	Hs.719118	-7.84858	7.0054e-06	0.000147087	-0.587994	YES
212677_s_at	CEP68	ENSG00000011523	Hs.709257	-7.84685	7.02023e-06	0.00014726	-1.03307	YES
212814_at	AHCYL2	ENSG00000158467	Hs.600789	-7.84518	7.03462e-06	0.000147423	-0.863626	YES
213921_at	SST	ENSG00000157005	Hs.12409	7.84383	7.04623e-06	0.000147527	0.913201	YES
60474_at	FERMT1	ENSG00000101311	Hs.472054	7.83535	7.1198e-06	0.000148927	0.713921	YES
202073_at	OPTN	ENSG00000123240	Hs.332706	-7.83408	7.13093e-06	0.00014902	-0.843976	YES
200629_at	WARS	ENSG00000140105	Hs.497599	7.83284	7.14181e-06	0.000149108	0.837424	YES
222011_s_at	TCP1	ENSG00000120438	Hs.363137	7.82778	7.18623e-06	0.000149814	0.932968	YES
221646_s_at	ZDHHC11	ENSG00000188818	Hs.659832	-7.82746	7.18907e-06	0.000149814	-0.715701	YES
201917_s_at	SLC25A36	ENSG00000114120	Hs.144130	-7.82573	7.20428e-06	0.00014999	-0.764545	YES
201400_at	PSMB3	ENSG00000108294	Hs.82793	7.82318	7.22688e-06	0.00015032	0.827936	YES
208074_s_at	AP2S1	ENSG00000042753	Hs.119591	7.81797	7.27318e-06	0.000150898	0.677029	YES
212850_s_at	LRP4	ENSG00000134569	Hs.4930	-7.81702	7.28174e-06	0.000150898	-0.850614	YES
202034_x_at	RB1CC1	ENSG00000023287	Hs.196102	-7.81713	7.2807e-06	0.000150898	-0.903984	YES
218456_at	CAPRIN2	ENSG00000110888	Hs.234355	-7.81733	7.27894e-06	0.000150898	-0.89497	YES
200660_at	S100A11	ENSG00000163191	Hs.417004	7.81625	7.28854e-06	0.000150899	0.818974	YES
217523_at	CD44	---	Hs.502328	-7.81253	7.32199e-06	0.00015145	-0.797746	YES
206426_at	MLANA	ENSG00000120215	Hs.154069	-7.80777	7.36489e-06	0.000152196	-0.741495	YES
219517_at	ELL3	ENSG00000128886	Hs.706346	-7.80197	7.41754e-06	0.000153142	-0.796687	YES
201697_s_at	DNMT1	ENSG00000130816	Hs.202672	7.79993	7.43617e-06	0.000153221	0.723676	YES
204015_s_at	DUSP4	ENSG00000120875	Hs.417962	7.7993	7.44199e-06	0.000153221	1.21075	YES
203883_s_at	RAB11FIP2	ENSG00000107560	Hs.173656	-7.80012	7.43446e-06	0.000153221	-0.674947	YES
212854_x_at	NBPF10	---	Hs.515947	-7.79468	7.48439e-06	0.000153952	-0.675841	YES
201030_x_at	LDHB	ENSG00000111716	Hs.446149	7.79248	7.50465e-06	0.000154215	0.708602	YES
37005_at	NBL1	ENSG00000158747	Hs.654502	-7.79179	7.51101e-06	0.000154215	-0.760254	YES
220319_s_at	MYLIP	ENSG00000007944	Hs.484738	-7.78519	7.57224e-06	0.000155186	-0.762873	YES
212991_at	FBXO9	ENSG00000112146	Hs.216653	-7.78531	7.57113e-06	0.000155186	-0.61079	YES
213922_at	TTBK2	ENSG00000128881	Hs.659846	-7.78178	7.60408e-06	0.000155695	-0.694736	YES
200803_s_at	TMBIM6	ENSG00000139644	Hs.708025	7.77979	7.6228e-06	0.000155935	0.586554	YES
207625_s_at	CBFA2T2	ENSG00000078699	Hs.153934	-7.77538	7.66428e-06	0.00015664	-0.773829	YES
212215_at	PREPL	ENSG00000138078	Hs.719111	-7.77295	7.68729e-06	0.000156966	-0.601356	YES
201163_s_at	IGFBP7	ENSG00000163453	Hs.479808	-7.77113	7.70451e-06	0.00015703	-1.00541	YES
211704_s_at	SPIN2A /// SPIN2B	ENSG00000147059 /// ENSG00000186787	Hs.719343	-7.77124	7.70345e-06	0.00015703	-0.746043	YES
202644_s_at	TNFAIP3	ENSG00000118503	Hs.211600	7.76916	7.72326e-06	0.000157268	0.685517	YES
206032_at	DSC3	ENSG00000134762	Hs.41690	-7.76596	7.75385e-06	0.000157747	-0.643179	YES
206652_at	ZMYM5	ENSG00000132950	Hs.530988	-7.76483	7.76465e-06	0.000157822	-1.22324	YES
203420_at	FAM8A1	ENSG00000137414	Hs.95260	-7.76195	7.79229e-06	0.00015824	-0.659996	YES
200886_s_at	PGAM1	ENSG00000171314 /// ENSG00000197041	Hs.632918	7.75938	7.81701e-06	0.000158597	0.684974	YES
202144_s_at	ADSL	ENSG00000100357	Hs.75527	7.75804	7.82998e-06	0.000158716	0.643762	YES
214972_at	MGEA5	---	Hs.500842	-7.75313	7.87757e-06	0.000159535	-0.871676	YES
203549_s_at	LPL	ENSG00000175445	Hs.180878	7.7501	7.90702e-06	0.000159861	1.03482	YES
221704_s_at	VPS37B	ENSG00000139722	Hs.507162	7.74832	7.92451e-06	0.000159861	0.710744	YES
208735_s_at	CTDSP2	ENSG00000175215	Hs.524530	7.74822	7.92542e-06	0.000159861	0.587835	YES
204331_s_at	MRPS12	ENSG00000128626	Hs.411125	7.7478	7.92953e-06	0.000159861	0.967045	YES
212760_at	UBR2	ENSG00000024048	Hs.529925	-7.74997	7.9083e-06	0.000159861	-0.61647	YES
213302_at	PFAS	ENSG00000178921	Hs.573976	7.74485	7.95854e-06	0.000160301	0.694451	YES
212943_at	KIAA0528	ENSG00000111731	Hs.271014	-7.7422	7.98465e-06	0.000160681	-0.646303	YES
203386_at	TBC1D4	ENSG00000136111	Hs.210891	-7.73741	8.032e-06	0.000161488	-0.753556	YES
201737_s_at	2018-03-06	ENSG00000145495	Hs.432862	-7.73535	8.05251e-06	0.000161754	-0.930814	YES
213802_at	---	---	Hs.445857	-7.7318	8.08794e-06	0.000162174	-1.05789	YES
204177_s_at	KLHL20	ENSG00000076321	Hs.495035	-7.73247	8.08123e-06	0.000162174	-0.589339	YES
210946_at	PPAP2A	ENSG00000067113	Hs.696231	-7.72881	8.11792e-06	0.000162337	-0.86869	YES
201384_s_at	LOC100133166 /// NBR1	ENSG00000188554 /// ENSG00000215691	Hs.277721	-7.7289	8.11702e-06	0.000162337	-0.758067	YES
210711_at	C1orf217	---	Hs.661178	-7.7291	8.11502e-06	0.000162337	-0.81621	YES
206600_s_at	LOC100133772 /// SLC16A5	ENSG00000170190	Hs.592095	-7.72771	8.12904e-06	0.000162413	-0.820378	YES
206303_s_at	NUDT4	ENSG00000173598	Hs.506325	7.72066	8.20025e-06	0.000163689	0.93075	YES
213791_at	PENK	ENSG00000181195	Hs.339831	7.7192	8.21508e-06	0.000163838	0.832638	YES
213694_at	RSBN1	ENSG00000081019	Hs.486285	-7.71517	8.25619e-06	0.000164364	-0.581225	YES
209627_s_at	OSBPL3	ENSG00000070882	Hs.520259	-7.71518	8.25606e-06	0.000164364	-0.554969	YES
212445_s_at	NEDD4L	ENSG00000049759	Hs.185677	7.70971	8.31225e-06	0.000165278	0.730581	YES
209725_at	UTP20	ENSG00000120800	Hs.295732	7.70925	8.31697e-06	0.000165278	0.645029	YES
209296_at	PPM1B	ENSG00000138032	Hs.416769	-7.70757	8.33435e-06	0.000165476	-0.662986	YES
220780_at	PLA2G3	ENSG00000100078	Hs.149623	7.70445	8.36663e-06	0.000165935	0.789824	YES
203504_s_at	ABCA1	ENSG00000165029	Hs.719214	-7.7039	8.37233e-06	0.000165935	-1.60315	YES
206302_s_at	NUDT4 /// NUDT4P1	ENSG00000173598	Hs.601274	7.7014	8.39837e-06	0.000166303	1.15353	YES
200760_s_at	ARL6IP5	ENSG00000144746	Hs.518060	-7.70055	8.40721e-06	0.00016633	-0.652231	YES
214670_at	ZKSCAN1	ENSG00000106261	Hs.615360	-7.69874	8.4261e-06	0.000166556	-0.82721	YES
201714_at	TUBG1	ENSG00000131462	Hs.279669	7.69386	8.4773e-06	0.000167419	0.641619	YES
211621_at	AR	---	Hs.496240	-7.69101	8.50737e-06	0.000167864	-0.838609	YES
205024_s_at	RAD51	ENSG00000051180	Hs.631709	7.68867	8.53209e-06	0.000168203	1.13688	YES
201631_s_at	IER3	ENSG00000137331 /// ENSG00000206377 /// ENSG00000206478	Hs.591785	7.68424	8.57916e-06	0.000168981	1.03718	YES
216438_s_at	TMSB4X /// TMSL3	ENSG00000187653 /// ENSG00000205542	Hs.522584	7.68288	8.59372e-06	0.000169119	0.764018	YES
218221_at	ARNT	ENSG00000143437	Hs.632446	-7.68081	8.61586e-06	0.000169405	-0.67712	YES
208687_x_at	HSPA8	ENSG00000109971	Hs.702021	7.67613	8.66614e-06	0.000169809	0.813337	YES
218982_s_at	MRPS17 /// ZNF713	ENSG00000154999	Hs.660834	7.67586	8.66907e-06	0.000169809	0.871266	YES
213746_s_at	FLNA	ENSG00000196924	Hs.195464	7.67535	8.67454e-06	0.000169809	0.736524	YES
211538_s_at	HSPA2	ENSG00000126803	Hs.719230	-7.67626	8.66467e-06	0.000169809	-0.661636	YES
216511_s_at	TCF7L2	---	Hs.593995	-7.67641	8.66313e-06	0.000169809	-1.32272	YES
214012_at	ERAP1	ENSG00000164307	Hs.716426	-7.66917	8.74146e-06	0.000170969	-1.19749	YES
220085_at	HELLS	ENSG00000119969	Hs.655830	7.66663	8.76911e-06	0.000171359	1.16764	YES
207668_x_at	PDIA6	ENSG00000143870	Hs.212102	7.66252	8.81413e-06	0.000171983	0.611361	YES
215716_s_at	ATP2B1	ENSG00000070961	Hs.506276	7.66231	8.81646e-06	0.000171983	0.543295	YES
214722_at	NOTCH2NL	---	Hs.655156	-7.66114	8.82927e-06	0.000172082	-0.715733	YES
216101_at	---	---	Hs.658638	-7.66002	8.8416e-06	0.000172172	-0.903516	YES
201283_s_at	TRAK1	ENSG00000182606	Hs.535711	-7.65711	8.87366e-06	0.000172645	-0.830052	YES
201531_at	ZFP36	ENSG00000128016	Hs.534052	7.65457	8.90183e-06	0.000172957	0.780866	YES
207717_s_at	PKP2	ENSG00000057294	Hs.164384	7.65426	8.90521e-06	0.000172957	0.751423	YES
221905_at	CYLD	ENSG00000083799	Hs.578973	-7.65029	8.94945e-06	0.000173664	-0.799881	YES
219006_at	NDUFAF4	ENSG00000123545	Hs.591333	7.6471	8.9851e-06	0.000174205	0.753372	YES
217972_at	CHCHD3	ENSG00000106554	Hs.655010	7.64	9.06501e-06	0.000175601	0.723614	YES
209936_at	RBM5	---	---	-7.63564	9.11447e-06	0.000176406	-0.840444	YES
210538_s_at	BIRC3	ENSG00000023445	Hs.127799	-7.62689	9.21463e-06	0.000178035	-0.925036	YES
212897_at	CDC2L6	ENSG00000155111	Hs.719138	-7.62758	9.20665e-06	0.000178035	-0.663204	YES
210672_s_at	C16orf35	ENSG00000103148	Hs.19699	7.62487	9.23783e-06	0.000178329	0.744413	YES
211931_s_at	HNRNPA3 /// HNRNPA3P1	ENSG00000170144	Hs.632956	7.62346	9.25416e-06	0.000178489	0.626301	YES
215412_x_at	PMS2L2	---	Hs.292996	-7.62182	9.2731e-06	0.000178545	-0.664905	YES
211841_s_at	TNFRSF25	ENSG00000215788	Hs.462529	-7.62236	9.26688e-06	0.000178545	-0.712238	YES
212919_at	DCP2	ENSG00000172795	Hs.443875	-7.62043	9.28927e-06	0.000178702	-0.84749	YES
219941_at	TMEM19	---	Hs.688627	-7.6187	9.30934e-06	0.000178934	-1.06348	YES
205308_at	FAM164A	ENSG00000104427	Hs.271876	-7.61773	9.32066e-06	0.000178997	-0.757043	YES
210962_s_at	AKAP9	ENSG00000127914	Hs.651221	-7.61568	9.34459e-06	0.000179302	-0.754732	YES
202430_s_at	PLSCR1	ENSG00000188313	Hs.130759	7.60857	9.42811e-06	0.000180749	0.657069	YES
220635_at	PSORS1C2	ENSG00000137311 /// ENSG00000204538 /// ENSG00000206459	Hs.146824	-7.60647	9.45283e-06	0.000181067	-0.738983	YES
201906_s_at	CTDSPL	ENSG00000144677	Hs.475963	-7.60441	9.47725e-06	0.000181223	-0.737627	YES
204417_at	GALC	ENSG00000054983	Hs.513439	-7.60469	9.47396e-06	0.000181223	-0.795514	YES
218830_at	RPL26L1	ENSG00000037241	Hs.546390	7.60267	9.49796e-06	0.000181308	0.760803	YES
218324_s_at	SPATS2	ENSG00000123352	Hs.654826	-7.60297	9.49432e-06	0.000181308	-0.783957	YES
218067_s_at	ARGLU1	ENSG00000134884	Hs.508644	-7.59744	9.56036e-06	0.000182073	-0.635507	YES
220728_at	---	---	---	-7.5981	9.55242e-06	0.000182073	-0.872062	YES
218313_s_at	GALNT7	ENSG00000109586	Hs.548088	7.59725	9.56259e-06	0.000182073	0.599241	NO
207191_s_at	ISLR	ENSG00000129009	Hs.699822	-7.58824	9.67121e-06	0.000183984	-1.41665	YES
211806_s_at	KCNJ15	ENSG00000157551	Hs.411299	7.58617	9.69635e-06	0.000183995	0.791551	YES
210832_x_at	PTGER3	ENSG00000050628	Hs.445000	-7.58411	9.72135e-06	0.000183995	-0.643828	YES
218342_s_at	ERMP1	ENSG00000099219	Hs.591078	-7.58453	9.71631e-06	0.000183995	-0.665812	YES
213208_at	KIAA0240	ENSG00000112624	Hs.658033	-7.58468	9.7145e-06	0.000183995	-0.846901	YES
204651_at	NRF1	ENSG00000106459	Hs.654363	-7.58552	9.70418e-06	0.000183995	-0.777164	YES
201149_s_at	TIMP3	ENSG00000100234	Hs.644633	-7.58666	9.69032e-06	0.000183995	-0.914156	YES
210150_s_at	LAMA5	ENSG00000130702	Hs.473256	-7.58217	9.74512e-06	0.000184289	-0.855751	YES
203325_s_at	COL5A1	ENSG00000130635	Hs.210283	-7.57876	9.78688e-06	0.000184921	-1.24586	YES
218242_s_at	SUV420H1	ENSG00000110066	Hs.632120	-7.57657	9.81382e-06	0.000185116	-0.60694	YES
210517_s_at	AKAP12	ENSG00000131016	Hs.371240	-7.57689	9.80978e-06	0.000185116	-0.833345	NO
218657_at	RAPGEFL1	ENSG00000108352	Hs.715686	-7.57423	9.84259e-06	0.000185502	-0.761494	YES
200622_x_at	CALM3	ENSG00000160014	Hs.515487	7.57033	9.89096e-06	0.000186256	0.754551	YES
210980_s_at	ASAH1	ENSG00000104763	Hs.527412	-7.5644	9.96488e-06	0.00018749	-0.697014	YES
209575_at	IL10RB	ENSG00000159113	Hs.654593	-7.55979	1.00228e-05	0.00018842	-0.677558	YES
209221_s_at	OSBPL2	ENSG00000130703	Hs.473254	-7.5583	1.00416e-05	0.000188455	-0.686024	YES
218851_s_at	WDR33	ENSG00000136709	Hs.620490	-7.55882	1.0035e-05	0.000188455	-0.658094	YES
202896_s_at	SIRPA	ENSG00000198053	Hs.581021	7.55484	1.00853e-05	0.000189116	0.639533	YES
215790_at	AJAP1	ENSG00000196581	Hs.25924	7.553	1.01087e-05	0.000189396	0.604574	YES
208972_s_at	ATP5G1	ENSG00000159199	Hs.80986	7.54579	1.02008e-05	0.000190834	0.860294	YES
201591_s_at	NISCH	ENSG00000010322	Hs.435290	-7.54565	1.02026e-05	0.000190834	-0.695943	YES
203196_at	ABCC4	ENSG00000125257	Hs.508423	-7.54489	1.02124e-05	0.000190858	-0.982093	YES
201957_at	PPP1R12B	ENSG00000077157	Hs.444403	-7.54348	1.02305e-05	0.000191035	-0.581688	YES
58696_at	EXOSC4	ENSG00000178896	Hs.632041	7.5414	1.02573e-05	0.000191238	0.730288	YES
204137_at	GPR137B	ENSG00000077585	Hs.498160	-7.54131	1.02585e-05	0.000191238	-0.61991	YES
212702_s_at	BICD2	ENSG00000185963	Hs.436939	-7.5402	1.02729e-05	0.000191345	-0.760201	YES
211994_at	WNK1	ENSG00000060237	Hs.709894	-7.53839	1.02963e-05	0.00019162	-0.603433	YES
212163_at	KIDINS220	ENSG00000134313	Hs.9873	-7.53156	1.03852e-05	0.000193115	-0.570416	YES
212838_at	DNMBP	ENSG00000107554	Hs.500771	-7.52905	1.04181e-05	0.000193565	-0.645649	YES
221601_s_at	FAIM3	ENSG00000162894	Hs.58831	7.51941	1.05456e-05	0.00019573	0.73489	YES
219221_at	ZBTB38	ENSG00000177311	Hs.715534	-7.51891	1.05522e-05	0.00019573	-0.694402	YES
219680_at	NLRX1	ENSG00000160703	Hs.524082	7.51658	1.05834e-05	0.000196027	0.6358	YES
218844_at	ACSF2	ENSG00000167107	Hs.288959	-7.51639	1.05858e-05	0.000196027	-0.836677	YES
212288_at	FNBP1	ENSG00000187239	Hs.189409	-7.51559	1.05965e-05	0.000196062	-0.802184	YES
201797_s_at	VARS	ENSG00000096171 /// ENSG00000204394	Hs.520026	7.5119	1.0646e-05	0.000196813	0.784292	YES
204075_s_at	KIAA0562	---	Hs.509017	-7.50858	1.06908e-05	0.000197478	-0.556217	YES
202138_x_at	JTV1	ENSG00000106305	Hs.301613	7.50569	1.07299e-05	0.000198036	0.74056	YES
200628_s_at	WARS	ENSG00000140105	Hs.497599	7.50338	1.07611e-05	0.000198416	0.677818	YES
206279_at	PRKY	ENSG00000099725	Hs.632287	-7.50286	1.07683e-05	0.000198416	-0.770799	YES
218866_s_at	POLR3K	ENSG00000161980	Hs.632223	7.49918	1.08185e-05	0.000199012	0.895165	YES
205871_at	PLGLB1 /// PLGLB2	ENSG00000125551 /// ENSG00000169659 /// ENSG00000183281	Hs.652174	-7.49929	1.0817e-05	0.000199012	-1.40916	YES
205325_at	PHYHIP	ENSG00000168490	Hs.334688	-7.49649	1.08553e-05	0.000199524	-0.797591	YES
215698_at	KDM5A	ENSG00000073614	Hs.76272	-7.49562	1.08673e-05	0.00019958	-1.10004	YES
204575_s_at	MMP19	ENSG00000123342	Hs.591033	7.49383	1.08919e-05	0.000199867	0.877455	YES
201090_x_at	TUBA1B	ENSG00000123416	Hs.719075	7.48925	1.09551e-05	0.000200862	0.655205	YES
215069_at	NMT2	---	Hs.60339	-7.4854	1.10087e-05	0.000201678	-1.0543	YES
206421_s_at	SERPINB7	ENSG00000166396	Hs.138202	-7.48268	1.10466e-05	0.000202207	-0.69505	YES
221264_s_at	LOC100128223 /// TARDBP	ENSG00000120948	Hs.300624	-7.48161	1.10615e-05	0.000202314	-0.926528	YES
203409_at	DDB2	ENSG00000134574	Hs.700338	-7.47962	1.10895e-05	0.000202493	-0.834638	YES
214030_at	CRYBG3	ENSG00000080200	Hs.714457	-7.47965	1.1089e-05	0.000202493	-0.718874	YES
217772_s_at	MTCH2	ENSG00000109919	Hs.269944	7.47541	1.11488e-05	0.00020291	0.639279	YES
212830_at	MEGF9	ENSG00000106780	Hs.715550	-7.47545	1.11482e-05	0.00020291	-0.862405	YES
203356_at	CAPN7	ENSG00000131375	Hs.631920	-7.47632	1.1136e-05	0.00020291	-0.62782	YES
222368_at	---	---	Hs.649066	-7.47668	1.11309e-05	0.00020291	-0.779965	YES
203484_at	SEC61G	ENSG00000132432	Hs.488282	7.47046	1.1219e-05	0.00020402	0.775304	YES
215743_at	NMT2	---	Hs.60339	-7.46804	1.12534e-05	0.000204479	-0.74266	YES
202753_at	PSMD6	ENSG00000163636	Hs.152536	7.46071	1.13585e-05	0.000205884	0.550677	YES
210951_x_at	RAB27A	ENSG00000069974	Hs.654978	7.46007	1.13677e-05	0.000205884	0.816375	YES
204547_at	RAB40B	ENSG00000141542	Hs.484068	-7.46022	1.13655e-05	0.000205884	-0.755956	YES
212842_x_at	RGPD4 /// RGPD5 /// RGPD6 /// RGPD8	ENSG00000015568 /// ENSG00000169629 /// ENSG00000183054	Hs.535589	-7.46076	1.13577e-05	0.000205884	-0.593215	YES
216890_at	---	---	---	7.45824	1.13941e-05	0.000206028	0.618445	YES
216197_at	ATF7IP	---	Hs.714407	-7.45884	1.13855e-05	0.000206028	-0.85477	YES
206059_at	ZNF91	ENSG00000167232	Hs.654471	-7.45608	1.14255e-05	0.000206428	-0.70857	YES
214683_s_at	CLK1	ENSG00000013441	Hs.433732	-7.45215	1.14826e-05	0.000207291	-1.02171	YES
203382_s_at	APOE	ENSG00000130203	Hs.654439	-7.44648	1.15656e-05	0.00020862	-0.881724	YES
33307_at	RRP7A	ENSG00000189306	Hs.534041	7.4438	1.16049e-05	0.000208722	0.730701	YES
215017_s_at	FNBP1L	ENSG00000137942	Hs.134060	-7.44355	1.16087e-05	0.000208722	-0.701429	YES
201311_s_at	SH3BGRL	ENSG00000131171	Hs.108029	-7.44425	1.15984e-05	0.000208722	-1.06515	YES
209890_at	TSPAN5	ENSG00000168785	Hs.591706	-7.4445	1.15946e-05	0.000208722	-0.712934	YES
217906_at	KLHDC2	ENSG00000165516	Hs.719215	-7.44004	1.16606e-05	0.000208981	-0.68825	YES
211038_s_at	CROCCL1	ENSG00000215908	Hs.631865	-7.44042	1.16549e-05	0.000208981	-0.607736	YES
220432_s_at	CYP39A1	ENSG00000146233	Hs.387367	-7.44116	1.1644e-05	0.000208981	-1.36049	YES
212585_at	OSBPL8	ENSG00000091039	Hs.430849	-7.44157	1.16379e-05	0.000208981	-0.835816	YES
202735_at	EBP	ENSG00000147155	Hs.30619	7.43788	1.16927e-05	0.000209387	0.695276	YES
220526_s_at	MRPL20	ENSG00000131586 /// ENSG00000215734	Hs.182698	7.43524	1.17318e-05	0.00020992	0.602612	YES
218924_s_at	CTBS	ENSG00000117151	Hs.513557	-7.42538	1.188e-05	0.0002124	-0.997629	YES
210281_s_at	ZMYM2	ENSG00000121741	Hs.644041	-7.42475	1.18895e-05	0.000212401	-0.981696	YES
212590_at	RRAS2	ENSG00000133818	Hs.502004	7.42006	1.19607e-05	0.0002135	1.00969	YES
210386_s_at	MTX1	ENSG00000173171	Hs.490874	7.41728	1.20031e-05	0.000214085	0.641615	YES
200743_s_at	TPP1	ENSG00000166340	Hs.523454	-7.41481	1.2041e-05	0.00021459	-0.605053	YES
217627_at	ZNF573	ENSG00000189144	Hs.531262	-7.4127	1.20734e-05	0.000214995	-0.82453	YES
211466_at	NFIB	---	Hs.644095	-7.4071	1.21598e-05	0.000216361	-0.944094	YES
212613_at	BTN3A2	ENSG00000186470	Hs.376046	-7.40602	1.21766e-05	0.000216486	-0.843176	YES
200916_at	TAGLN2	ENSG00000158710	Hs.517168	7.40099	1.22549e-05	0.000217706	0.652578	YES
210512_s_at	VEGFA	ENSG00000112715	Hs.73793	7.39891	1.22874e-05	0.000217757	0.810532	YES
221768_at	SFPQ	---	Hs.355934	-7.39831	1.22969e-05	0.000217757	-0.547453	YES
202820_at	AHR	ENSG00000106546	Hs.171189	-7.39886	1.22884e-05	0.000217757	-0.640672	YES
214500_at	H2AFY	ENSG00000113648	Hs.599225	-7.40001	1.22704e-05	0.000217757	-0.665345	YES
212071_s_at	SPTBN1	ENSG00000115306	Hs.705692	-7.39254	1.23879e-05	0.000219193	-0.731758	YES
205783_at	KLK13	ENSG00000167759	Hs.165296	7.38907	1.24429e-05	0.000219992	0.728208	YES
203608_at	ALDH5A1	ENSG00000112294	Hs.371723	-7.38838	1.24538e-05	0.000220011	-0.876139	YES
207431_s_at	DEGS1	ENSG00000143753	Hs.299878	-7.38322	1.25362e-05	0.000221291	-1.26499	YES
204755_x_at	HLF	ENSG00000108924	Hs.196952	-7.38125	1.25677e-05	0.000221671	-1.05542	YES
59375_at	MYO15B	ENSG00000204325	Hs.390817	-7.38036	1.2582e-05	0.000221747	-0.688691	YES
215024_at	C7orf28B	---	Hs.567779	-7.37372	1.26893e-05	0.000223462	-0.808508	YES
204033_at	TRIP13	ENSG00000071539	Hs.436187	7.37037	1.27438e-05	0.000224245	1.06256	YES
218585_s_at	DTL	ENSG00000143476	Hs.656473	7.36973	1.27542e-05	0.00022425	1.73701	YES
208613_s_at	FLNB	ENSG00000136068	Hs.476448	7.36596	1.28159e-05	0.000225158	0.671464	YES
219433_at	BCOR	ENSG00000183337	Hs.659681	-7.3651	1.28301e-05	0.000225229	-0.750219	YES
201762_s_at	PSME2	ENSG00000100911	Hs.434081	7.3642	1.28448e-05	0.000225311	0.757751	YES
207324_s_at	DSC1	ENSG00000134765	Hs.567260	-7.36154	1.28886e-05	0.000225722	-0.557976	YES
218501_at	ARHGEF3	ENSG00000163947	Hs.476402	-7.36177	1.28848e-05	0.000225722	-0.530439	YES
201341_at	ENC1	ENSG00000171617	Hs.104925	7.35559	1.29872e-05	0.000227271	0.741502	YES
220911_s_at	KIAA1305	---	Hs.288348	-7.35401	1.30136e-05	0.000227554	-0.795266	YES
215083_at	---	---	Hs.662937	-7.34684	1.31336e-05	0.000229292	-0.769993	YES
206544_x_at	SMARCA2	ENSG00000080503	Hs.298990	-7.34733	1.31255e-05	0.000229292	-1.05021	YES
208864_s_at	TXN	ENSG00000136810	Hs.435136	7.34398	1.31819e-05	0.00022991	0.7679	YES
202965_s_at	CAPN6	ENSG00000077274	Hs.496593	-7.34352	1.31896e-05	0.00022991	-1.27004	YES
219396_s_at	NEIL1	ENSG00000140398	Hs.512732	-7.34273	1.3203e-05	0.000229964	-0.754681	YES
207157_s_at	GNG5	ENSG00000174021	Hs.645427	7.33984	1.3252e-05	0.000230637	0.546322	YES
207034_s_at	GLI2	ENSG00000074047	Hs.111867	-7.33637	1.33111e-05	0.000231485	-1.20963	YES
209031_at	CADM1	---	Hs.370510	-7.3349	1.33363e-05	0.000231742	-0.726691	YES
210978_s_at	TAGLN2	ENSG00000158710	Hs.517168	7.33248	1.33778e-05	0.000232281	0.708255	YES
204062_s_at	ULK2	ENSG00000083290	Hs.168762	-7.33152	1.33943e-05	0.000232387	-0.667289	YES
212432_at	GRPEL1	ENSG00000109519	Hs.443723	7.32965	1.34265e-05	0.000232764	0.649019	YES
218238_at	GTPBP4	ENSG00000107937	Hs.215766	7.32565	1.34957e-05	0.000233616	0.688416	YES
202949_s_at	FHL2	ENSG00000115641	Hs.443687	7.3256	1.34966e-05	0.000233616	0.845426	YES
201370_s_at	CUL3	ENSG00000036257	Hs.372286	-7.32454	1.35149e-05	0.000233751	-0.838136	YES
208827_at	PSMB6	ENSG00000142507	Hs.77060	7.31842	1.36216e-05	0.000235414	0.60313	YES
209782_s_at	DBP	ENSG00000105516	Hs.528006	-7.31655	1.36544e-05	0.000235798	-1.17368	YES
205209_at	ACVR1B	ENSG00000135503	Hs.438918	-7.31264	1.37232e-05	0.000236803	-0.750846	YES
202824_s_at	TCEB1	ENSG00000154582	Hs.554594	7.30673	1.38279e-05	0.000238424	0.558706	YES
202264_s_at	TOMM40	ENSG00000130204	Hs.655909	7.3047	1.38642e-05	0.000238836	0.861762	YES
209393_s_at	EIF4E2	ENSG00000135930	Hs.292026	7.30419	1.38732e-05	0.000238836	0.522222	YES
204718_at	EPHB6	ENSG00000106123	Hs.380089	-7.30324	1.38902e-05	0.000238943	-1.08611	YES
217783_s_at	YPEL5	ENSG00000119801	Hs.515890	-7.29973	1.39531e-05	0.000239656	-0.626447	YES
219313_at	GRAMD1C	ENSG00000178075	Hs.24583	-7.30022	1.39444e-05	0.000239656	-0.790328	YES
221541_at	CRISPLD2	ENSG00000103196	Hs.513779	7.29876	1.39706e-05	0.000239728	1.08705	YES
209603_at	GATA3	ENSG00000107485	Hs.524134	-7.2983	1.39788e-05	0.000239728	-1.20928	YES
214088_s_at	FUT3	ENSG00000171124	Hs.169238	7.29243	1.4085e-05	0.000241159	0.845152	YES
201723_s_at	GALNT1	ENSG00000141429	Hs.514806	-7.29189	1.40948e-05	0.000241159	-0.654298	YES
206149_at	CHP2	ENSG00000166869	Hs.178589	-7.29237	1.4086e-05	0.000241159	-1.17948	YES
208726_s_at	EIF2S2	ENSG00000125977	Hs.429180	7.28829	1.41604e-05	0.000241539	0.587851	YES
212689_s_at	KDM3A	ENSG00000115548	Hs.557425	-7.28847	1.4157e-05	0.000241539	-0.682599	YES
205739_x_at	ZNF107	ENSG00000196247	Hs.50216	-7.28925	1.41429e-05	0.000241539	-0.794628	YES
214152_at	CCPG1	ENSG00000214882	Hs.285051	-7.28974	1.41339e-05	0.000241539	-0.532366	YES
215450_at	---	---	---	7.27934	1.43248e-05	0.000243868	0.756475	YES
208962_s_at	FADS1	ENSG00000149485	Hs.503546	7.27848	1.43407e-05	0.000243868	0.777885	YES
207693_at	CACNB4	ENSG00000182389	Hs.120725	-7.27858	1.43387e-05	0.000243868	-0.905977	YES
205005_s_at	NMT2	ENSG00000152465	Hs.60339	-7.27999	1.43126e-05	0.000243868	-1.10239	YES
203708_at	PDE4B	---	Hs.198072	7.27749	1.43589e-05	0.000243993	1.07931	YES
212953_x_at	CALR	ENSG00000179218	Hs.515162	7.27452	1.4414e-05	0.000244739	0.744384	YES
210764_s_at	CYR61	ENSG00000142871	Hs.8867	7.27394	1.44249e-05	0.000244739	1.28916	YES
204608_at	ASL	ENSG00000169910	Hs.632015	7.27218	1.44577e-05	0.00024511	0.656478	YES
217525_at	OLFML1	ENSG00000183801	Hs.503500	-7.26894	1.45183e-05	0.00024595	-1.7168	YES
209478_at	STRA13	---	Hs.37616	7.26624	1.4569e-05	0.000246622	0.803641	YES
217257_at	SH3BP2	---	Hs.167679	-7.26317	1.4627e-05	0.000246666	-0.826048	YES
212074_at	UNC84A	ENSG00000164828	Hs.438072	-7.26334	1.46238e-05	0.000246666	-0.888229	YES
201877_s_at	PPP2R5C	ENSG00000078304	Hs.368264	-7.26416	1.46083e-05	0.000246666	-0.585733	YES
204870_s_at	PCSK2	ENSG00000125851	Hs.315186	-7.26474	1.45972e-05	0.000246666	-0.656584	YES
203919_at	TCEA2	ENSG00000171703	Hs.505004	-7.26549	1.45831e-05	0.000246666	-0.74255	YES
35147_at	MCF2L	ENSG00000126217	Hs.170422	-7.26077	1.46724e-05	0.000247245	-0.555146	YES
210635_s_at	KLHL20	ENSG00000076321	Hs.495035	-7.25619	1.47595e-05	0.000248524	-0.472491	NO
204589_at	NUAK1	ENSG00000074590	Hs.719171	-7.25303	1.48199e-05	0.000249165	-0.724193	YES
215390_at	---	---	Hs.674822	-7.25318	1.48171e-05	0.000249165	-0.61282	YES
212377_s_at	NOTCH2	ENSG00000134250	Hs.487360	-7.24976	1.48826e-05	0.000249842	-0.735143	YES
203804_s_at	CROP	ENSG00000108848	Hs.130293	-7.25024	1.48736e-05	0.000249842	-0.54373	YES
212767_at	MTG1	ENSG00000148824	Hs.501578	7.24684	1.49391e-05	0.000250602	0.634247	YES
201381_x_at	CACYBP	ENSG00000116161	Hs.508524	7.24526	1.49696e-05	0.000250818	0.623852	YES
209848_s_at	SILV	ENSG00000185664	Hs.95972	-7.24501	1.49745e-05	0.000250818	-0.688367	YES
213998_s_at	DDX17	ENSG00000100201	Hs.719084	-7.24318	1.501e-05	0.000251223	-1.40197	YES
213113_s_at	SLC43A3	ENSG00000134802	Hs.99962	7.24253	1.50225e-05	0.000251244	0.555095	YES
209784_s_at	JAG2	ENSG00000184916	Hs.433445	-7.23748	1.51212e-05	0.000252704	-0.706885	YES
213564_x_at	LDHB	ENSG00000111716	Hs.446149	7.23604	1.51495e-05	0.000252987	0.719793	YES
205016_at	TGFA	ENSG00000163235	Hs.170009	7.23135	1.52417e-05	0.000254337	0.79249	YES
218268_at	TBC1D15	ENSG00000121749	Hs.284630	-7.22869	1.52943e-05	0.000254642	-0.651061	YES
209377_s_at	HMGN3	ENSG00000118418	Hs.77558	-7.22905	1.52873e-05	0.000254642	-0.560126	YES
206747_at	GPRIN2	---	Hs.523375	-7.2291	1.52862e-05	0.000254642	-0.651698	YES
211951_at	NOLC1	ENSG00000166197	Hs.523238	7.22747	1.53185e-05	0.000254807	0.611952	YES
204201_s_at	PTPN13	ENSG00000163629	Hs.436142	-7.22704	1.53271e-05	0.000254807	-0.768254	YES
211700_s_at	TRO	ENSG00000067445	Hs.633653	-7.22371	1.53935e-05	0.000255529	-1.07356	YES
218518_at	FAM13B	ENSG00000031003	Hs.567453	-7.22382	1.53912e-05	0.000255529	-0.599057	YES
205141_at	ANG	ENSG00000214274	Hs.283749	-7.22253	1.54169e-05	0.000255728	-0.773895	YES
207705_s_at	NINL	ENSG00000101004	Hs.696157	-7.22141	1.54394e-05	0.00025591	-0.732365	YES
217771_at	GOLM1	ENSG00000135052	Hs.494337	-7.22026	1.54625e-05	0.000256102	-0.858928	YES
220770_s_at	C5orf54	ENSG00000221886	Hs.529464	-7.21887	1.54905e-05	0.000256375	-0.845802	YES
204591_at	CHL1	ENSG00000134121	Hs.148909	-7.21597	1.55487e-05	0.000257148	-0.658282	YES
204493_at	BID	ENSG00000015475	Hs.591054	7.21418	1.55849e-05	0.000257319	0.785272	YES
201251_at	PKM2	ENSG00000067225	Hs.534770	7.21318	1.56052e-05	0.000257319	0.842535	YES
221496_s_at	TOB2	ENSG00000183864	Hs.719120	-7.21341	1.56007e-05	0.000257319	-0.789573	YES
205516_x_at	CIZ1	ENSG00000148337	Hs.212395	-7.21395	1.55897e-05	0.000257319	-0.579226	YES
212244_at	GCOM1 /// GRINL1A	ENSG00000137878	Hs.437256	-7.21028	1.56641e-05	0.000258098	-0.798033	YES
211675_s_at	MDFIC	ENSG00000135272	Hs.427236	-7.20577	1.5756e-05	0.000259421	-0.82721	YES
215667_x_at	LOC730324	---	---	-7.20503	1.57712e-05	0.000259479	-0.716209	YES
202918_s_at	MOBKL3	ENSG00000115540	Hs.645458	7.20284	1.58163e-05	0.000260029	0.582786	YES
201128_s_at	ACLY	ENSG00000131473	Hs.387567	7.19928	1.58895e-05	0.000261039	0.610029	YES
45288_at	ABHD6	ENSG00000163686	Hs.476454	-7.19655	1.59461e-05	0.000261777	-0.717961	YES
214866_at	PLAUR	ENSG00000011422	Hs.466871	7.19382	1.60028e-05	0.000262491	0.680306	YES
203387_s_at	TBC1D4	ENSG00000136111	Hs.210891	-7.19275	1.60249e-05	0.000262491	-0.946394	YES
203146_s_at	GABBR1	ENSG00000204681 /// ENSG00000206466 /// ENSG00000206511	Hs.167017	-7.19332	1.60132e-05	0.000262491	-0.623343	YES
202746_at	ITM2A	ENSG00000078596	Hs.17109	-7.19207	1.60391e-05	0.00026253	-1.1394	YES
200983_x_at	CD59	ENSG00000085063	Hs.709466	7.1903	1.60761e-05	0.000262942	1.01532	YES
208916_at	SLC1A5	ENSG00000105281	Hs.631582	7.18774	1.61299e-05	0.000263242	0.854384	YES
213737_x_at	GOLGA9P	ENSG00000153666	---	-7.18779	1.61288e-05	0.000263242	-0.583624	YES
204291_at	ZNF518A	ENSG00000177853	Hs.600823	-7.18818	1.61205e-05	0.000263242	-0.679226	YES
203187_at	DOCK1	ENSG00000150760	Hs.645702	-7.18659	1.6154e-05	0.000263443	-0.681233	YES
206924_at	IL11	ENSG00000095752	Hs.467304	7.18423	1.62037e-05	0.00026406	1.16412	YES
214687_x_at	ALDOA	ENSG00000149925	Hs.513490	7.17574	1.63837e-05	0.000266127	0.579255	YES
202446_s_at	PLSCR1	ENSG00000188313	Hs.130759	7.17544	1.63903e-05	0.000266127	0.7158	YES
202125_s_at	TRAK2	ENSG00000115993	Hs.152774	-7.17613	1.63755e-05	0.000266127	-0.908176	YES
216000_at	---	---	---	-7.1765	1.63675e-05	0.000266127	-0.704706	YES
212535_at	MEF2A	ENSG00000068305	Hs.268675	-7.17761	1.63438e-05	0.000266127	-0.732631	YES
208658_at	PDIA4	ENSG00000155660	Hs.93659	7.17186	1.64668e-05	0.000267175	0.740351	YES
207720_at	LOR	ENSG00000203782	Hs.251680	-7.17111	1.6483e-05	0.000267243	-0.700914	YES
216913_s_at	RRP12	ENSG00000052749	Hs.434251	7.17001	1.65065e-05	0.000267361	0.656602	YES
217317_s_at	HERC2P2 /// HERC2P3 /// LOC440248	ENSG00000140181 /// ENSG00000206149	Hs.655732	-7.16965	1.65143e-05	0.000267361	-0.637937	YES
213702_x_at	ASAH1	ENSG00000104763	Hs.527412	-7.16847	1.65397e-05	0.000267578	-0.70301	YES
217877_s_at	GPBP1L1	ENSG00000159592	Hs.238432	-7.16784	1.65533e-05	0.000267603	-0.537153	YES
212857_x_at	SUB1	ENSG00000113387	Hs.229641	7.16642	1.65839e-05	0.000267905	0.626623	YES
211013_x_at	PML	---	Hs.526464	7.1641	1.66342e-05	0.000268015	0.757174	YES
210594_x_at	MPZL1	ENSG00000197965	Hs.493919	7.16389	1.66389e-05	0.000268015	0.68865	YES
206385_s_at	ANK3	ENSG00000151150	Hs.499725	-7.16445	1.66267e-05	0.000268015	-0.549343	YES
212899_at	CDC2L6	ENSG00000155111	Hs.719138	-7.1645	1.66256e-05	0.000268015	-0.616069	YES
217763_s_at	RAB31	ENSG00000168461	Hs.714730	7.16326	1.66525e-05	0.00026804	0.885059	YES
205568_at	AQP9	ENSG00000103569	Hs.104624	-7.16262	1.66664e-05	0.00026807	-0.853166	YES
206272_at	RAB4A /// SPHAR	ENSG00000168118 /// ENSG00000213029	Hs.296169	-7.15985	1.67268e-05	0.000268848	-0.849424	YES
207977_s_at	DPT	ENSG00000143196	Hs.80552	-7.15894	1.67466e-05	0.000268972	-1.54335	YES
208137_x_at	ZNF611	ENSG00000175885	Hs.143951	-7.15464	1.68409e-05	0.000270291	-0.64166	YES
211929_at	HNRNPA3	ENSG00000170144	Hs.516539	-7.15127	1.69152e-05	0.000271288	-0.577492	YES
215359_x_at	ZNF44	---	Hs.296731	-7.149	1.69653e-05	0.000271701	-0.586659	YES
202124_s_at	TRAK2	ENSG00000115993	Hs.152774	-7.14926	1.69595e-05	0.000271701	-0.564238	YES
212657_s_at	IL1RN	ENSG00000136689	Hs.81134	7.14821	1.69829e-05	0.000271787	0.571964	YES
203025_at	ARD1A	ENSG00000102030	Hs.433291	7.1463	1.70254e-05	0.000272268	0.594681	YES
220987_s_at	C11orf17 /// NUAK2	ENSG00000163545	Hs.131180	7.14559	1.70411e-05	0.000272268	0.694491	YES
204174_at	ALOX5AP	ENSG00000132965	Hs.507658	7.14484	1.70579e-05	0.000272268	0.534782	YES
208126_s_at	CYP2C18	ENSG00000108242	Hs.511872	7.14466	1.70618e-05	0.000272268	0.681741	YES
201600_at	PHB2	---	Hs.504620	7.14325	1.70932e-05	0.00027241	0.570823	YES
211531_x_at	PRB1	ENSG00000121335	Hs.631726	7.14066	1.71511e-05	0.00027241	0.53382	YES
212836_at	POLD3	ENSG00000077514	---	7.14064	1.71517e-05	0.00027241	0.56243	YES
202259_s_at	N4BP2L2	ENSG00000139617	Hs.507680	-7.14043	1.71563e-05	0.00027241	-0.957254	YES
222148_s_at	RHOT1	ENSG00000126858	Hs.655325	-7.14089	1.7146e-05	0.00027241	-0.747125	YES
218807_at	VAV3	ENSG00000134215	Hs.267659	-7.14173	1.71273e-05	0.00027241	-1.13818	YES
216518_at	---	---	Hs.669936	-7.14243	1.71116e-05	0.00027241	-0.839393	YES
207508_at	ATP5G3	ENSG00000154518	Hs.429	7.13737	1.72252e-05	0.000273309	0.615166	YES
200636_s_at	PTPRF	ENSG00000142949	Hs.272062	-7.13585	1.72593e-05	0.000273655	-0.599048	YES
213191_at	TICAM1	ENSG00000127666	Hs.29344	7.13423	1.72959e-05	0.000274041	0.587489	YES
220609_at	LOC202181	---	---	-7.13271	1.73303e-05	0.000274196	-0.698221	YES
209770_at	BTN3A1	ENSG00000026950	Hs.191510	-7.13302	1.73233e-05	0.000274196	-0.898787	YES
212609_s_at	AKT3	---	Hs.498292	-7.13168	1.73537e-05	0.000274371	-0.631369	YES
209536_s_at	EHD4	ENSG00000103966	Hs.143703	7.13057	1.73791e-05	0.000274577	0.536988	YES
219959_at	MOCOS	ENSG00000075643	Hs.405028	7.12757	1.74473e-05	0.000275252	0.771687	YES
204326_x_at	MT1X	ENSG00000187193	Hs.374950	7.12715	1.74568e-05	0.000275252	0.85026	YES
215483_at	AKAP9	---	Hs.651221	-7.12707	1.74588e-05	0.000275252	-0.73128	YES
201124_at	ITGB5	ENSG00000082781	Hs.536663	-7.12541	1.74967e-05	0.000275654	-0.874973	YES
220620_at	CRCT1	---	Hs.110196	7.11928	1.76377e-05	0.000277679	0.709003	YES
214022_s_at	IFITM1	ENSG00000185885	Hs.458414	7.11695	1.76916e-05	0.000278058	1.00792	YES
212638_s_at	WWP1	ENSG00000123124	Hs.655189	-7.11662	1.76993e-05	0.000278058	-0.842346	YES
212579_at	SMCHD1	---	Hs.8118	-7.11687	1.76935e-05	0.000278058	-0.811024	YES
209106_at	NCOA1	ENSG00000084676	Hs.596314	-7.11589	1.77163e-05	0.000278129	-0.760165	YES
216250_s_at	LPXN	ENSG00000110031	Hs.125474	7.11528	1.77303e-05	0.000278154	0.910782	YES
200853_at	H2AFZ	ENSG00000164032	Hs.119192	7.11325	1.77775e-05	0.000278502	0.538355	YES
212985_at	APBB2	---	Hs.479602	-7.11342	1.77735e-05	0.000278502	-0.6023	YES
201821_s_at	TIMM17A	ENSG00000134375	Hs.20716	7.1113	1.7823e-05	0.000279018	0.713025	YES
216957_at	USP22	---	Hs.462492	-7.11062	1.78389e-05	0.00027907	-0.576714	YES
202659_at	PSMB10	ENSG00000205220	Hs.9661	7.10967	1.78612e-05	0.000279224	0.84903	YES
213517_at	PCBP2	---	Hs.546271	-7.10743	1.79138e-05	0.00027985	-0.699712	YES
216323_x_at	TUBA3D	ENSG00000075886	Hs.503749	7.09715	1.81568e-05	0.000283448	0.535621	YES
205407_at	RECK	ENSG00000122707	Hs.388918	-7.08959	1.8338e-05	0.000286075	-1.23338	YES
218199_s_at	NOL6	ENSG00000165271	Hs.493709	7.08891	1.83545e-05	0.000286132	0.676823	YES
218962_s_at	TMEM168	ENSG00000146802	Hs.709689	-7.08659	1.84105e-05	0.000286805	-0.693474	YES
200738_s_at	PGK1	ENSG00000102144	Hs.78771	7.08026	1.85642e-05	0.000288996	0.62584	YES
218188_s_at	TIMM13	ENSG00000099800	Hs.75056	7.07878	1.86004e-05	0.000289358	0.785532	YES
204020_at	PURA	ENSG00000185129	Hs.443121	-7.07824	1.86135e-05	0.00028936	-0.562087	YES
202661_at	ITPR2	ENSG00000123104	Hs.512235	-7.07346	1.87308e-05	0.000290778	-0.931544	YES
222016_s_at	ZNF323	ENSG00000197657	Hs.656413	-7.07395	1.87189e-05	0.000290778	-0.517581	YES
205259_at	NR3C2	ENSG00000151623	Hs.163924	-7.07181	1.87717e-05	0.000291008	-0.58899	YES
212606_at	WDFY3	ENSG00000163625	Hs.480116	-7.0721	1.87645e-05	0.000291008	-0.70743	YES
201127_s_at	ACLY	ENSG00000131473	Hs.387567	7.07012	1.88134e-05	0.00029145	0.777134	YES
216109_at	MED13L	---	Hs.603766	-7.0628	1.89954e-05	0.000294066	-1.02593	YES
218796_at	FERMT1	ENSG00000101311	Hs.472054	7.06133	1.90324e-05	0.000294434	0.683705	YES
205357_s_at	AGTR1	ENSG00000144891	Hs.719071	-7.05704	1.91402e-05	0.000295691	-0.871402	YES
217800_s_at	NDFIP1	ENSG00000131507	Hs.9788	-7.05721	1.9136e-05	0.000295691	-0.73229	YES
214820_at	BRWD1	ENSG00000185658	Hs.654740	-7.05381	1.92218e-05	0.000296745	-0.698406	YES
212080_at	MLL	---	Hs.258855	-7.04499	1.94465e-05	0.000300007	-0.519044	YES
202154_x_at	TUBB3	ENSG00000198211	Hs.511743	7.04225	1.9517e-05	0.000300886	0.568273	YES
222029_x_at	PFDN6	ENSG00000204220 /// ENSG00000206211 /// ENSG00000206283	Hs.446374	7.04045	1.95633e-05	0.000301392	0.631142	YES
214058_at	MYCL1	ENSG00000116990	Hs.437922	-7.03888	1.9604e-05	0.000301809	-1.11511	YES
203964_at	NMI	ENSG00000123609	Hs.54483	7.03722	1.96469e-05	0.000302261	0.509699	NO
202352_s_at	PSMD12	ENSG00000197170	Hs.646575	7.02961	1.98453e-05	0.000305102	0.697616	YES
200655_s_at	CALM1	ENSG00000198668	Hs.282410	7.02822	1.98819e-05	0.000305455	0.60954	YES
44654_at	G6PC3	ENSG00000141349	Hs.294005	7.02506	1.99649e-05	0.000306036	0.481048	YES
200966_x_at	ALDOA	ENSG00000149925	Hs.513490	7.02351	2.00059e-05	0.000306036	0.550967	YES
201506_at	TGFBI	ENSG00000120708	Hs.369397	-7.02313	2.00159e-05	0.000306036	-1.03952	YES
218641_at	LOC65998	---	Hs.191073	-7.02378	1.99989e-05	0.000306036	-0.651912	YES
213977_s_at	CIZ1	ENSG00000148337	Hs.212395	-7.02421	1.99875e-05	0.000306036	-0.516186	YES
209050_s_at	RALGDS	ENSG00000160271	Hs.106185	-7.02456	1.99781e-05	0.000306036	-0.688115	YES
208999_at	2018-09-08	ENSG00000164402	Hs.522057	-7.02583	1.99447e-05	0.000306036	-0.583771	YES
204058_at	ME1	ENSG00000065833	Hs.21160	7.02145	2.00605e-05	0.000306507	0.610144	YES
213703_at	LOC150759	---	Hs.651352	-7.02018	2.00942e-05	0.000306811	-0.94189	YES
202581_at	HSPA1A /// HSPA1B	ENSG00000204388 /// ENSG00000212860 /// ENSG00000212866	Hs.274402	-7.01737	2.0169e-05	0.000307742	-0.622346	YES
202643_s_at	TNFAIP3	ENSG00000118503	Hs.211600	7.0163	2.01977e-05	0.000307969	0.69199	YES
209657_s_at	HSF2	ENSG00000025156	Hs.158195	-7.01393	2.02609e-05	0.000308723	-0.579512	YES
209082_s_at	COL18A1	ENSG00000182871	Hs.517356	-7.01048	2.03537e-05	0.000309925	-0.642785	YES
214744_s_at	RPL23	ENSG00000125691	Hs.406300	7.00863	2.04036e-05	0.000310472	0.783228	YES
218556_at	ORMDL2	ENSG00000123353	Hs.534450	7.00715	2.04434e-05	0.000310865	0.726536	YES
202067_s_at	LDLR	ENSG00000130164	Hs.213289	7.00317	2.05514e-05	0.000312295	0.853813	YES
203627_at	IGF1R	ENSG00000140443	Hs.643120	7.00158	2.05949e-05	0.000312411	0.649492	YES
200685_at	SFRS11	---	Hs.479693	-7.00135	2.06012e-05	0.000312411	-0.649482	YES
41644_at	SASH1	ENSG00000111961	Hs.193133	-7.00174	2.05905e-05	0.000312411	-0.628971	YES
210048_at	NAPG	ENSG00000134265	Hs.464622	7.00042	2.06266e-05	0.000312585	0.720556	YES
213327_s_at	USP12	ENSG00000152484	Hs.42400	-6.99892	2.06674e-05	0.00031299	-0.494698	YES
205724_at	PKP1	ENSG00000081277	Hs.497350	6.99694	2.07217e-05	0.000313578	0.947146	YES
206782_s_at	DNAJC4	ENSG00000110011	Hs.172847	-6.99597	2.07485e-05	0.000313578	-0.689477	YES
219233_s_at	GSDMB	ENSG00000073605	Hs.306777	-6.99612	2.07444e-05	0.000313578	-0.652868	YES
213822_s_at	UBE3B	---	Hs.374067	6.99541	2.07638e-05	0.000313596	0.471666	YES
217786_at	PRMT5	ENSG00000100462	Hs.367854	6.98634	2.1015e-05	0.000317175	0.618976	YES
209586_s_at	PRUNE	ENSG00000143363	Hs.78524	-6.97949	2.12068e-05	0.000319853	-0.496325	NO
213045_at	MAST3	ENSG00000099308	Hs.466184	-6.97855	2.12334e-05	0.000320038	-0.616119	YES
208986_at	TCF12	ENSG00000140262	Hs.511504	-6.97752	2.12624e-05	0.000320258	-0.541309	YES
213093_at	PRKCA	ENSG00000154229	Hs.531704	-6.97664	2.12871e-05	0.000320413	-0.764029	YES
209337_at	PSIP1	ENSG00000164985	Hs.658434	-6.97146	2.1434e-05	0.000322407	-0.709872	YES
207756_at	---	---	---	-6.96954	2.14887e-05	0.000323012	-0.825286	YES
211058_x_at	TUBA1B	ENSG00000123416	Hs.719075	6.9682	2.1527e-05	0.000323369	0.613482	YES
208322_s_at	ST3GAL1	ENSG00000008513	Hs.374257	6.96756	2.15453e-05	0.000323427	0.643058	YES
215728_s_at	ACOT7	ENSG00000097021	Hs.126137	6.96407	2.16454e-05	0.000324223	0.706636	YES
207510_at	BDKRB1	ENSG00000100739	Hs.525572	6.96376	2.16545e-05	0.000324223	0.842451	YES
219109_at	SPAG16	---	Hs.715620	-6.96318	2.16712e-05	0.000324223	-0.686477	YES
209711_at	SLC35D1	---	Hs.213642	-6.96328	2.16684e-05	0.000324223	-0.762208	YES
202561_at	TNKS	ENSG00000173273	Hs.370267	-6.96434	2.16377e-05	0.000324223	-0.587964	YES
204017_at	KDELR3	ENSG00000100196	Hs.528305	-6.9621	2.17024e-05	0.000324473	-1.13313	YES
202139_at	AKR7A2	ENSG00000053371	Hs.571886	-6.9577	2.18295e-05	0.000326154	-0.687051	YES
208939_at	SEPHS1	ENSG00000086475	Hs.124027	-6.95658	2.18622e-05	0.000326424	-0.643822	YES
218323_at	RHOT1	ENSG00000126858	Hs.655325	-6.95197	2.19967e-05	0.000328212	-0.691581	YES
222266_at	C19orf2	---	Hs.466391	-6.94894	2.20854e-05	0.000329315	-0.666452	YES
212406_s_at	PCMTD2	ENSG00000203880	Hs.473317	-6.94646	2.21586e-05	0.000329745	-1.04816	YES
216405_at	---	---	Hs.701974	6.94715	2.21381e-05	0.000329745	0.981324	NO
201897_s_at	CKS1B	ENSG00000173207	Hs.374378	6.94675	2.21498e-05	0.000329745	0.567615	NO
208969_at	NDUFA9	ENSG00000139180	Hs.75227	6.94042	2.23374e-05	0.000332183	0.697056	YES
209247_s_at	ABCF2	ENSG00000033050	Hs.654958	6.93574	2.24771e-05	0.000333566	0.695195	YES
213236_at	SASH1	ENSG00000111961	Hs.193133	-6.9353	2.24903e-05	0.000333566	-0.661961	YES
219103_at	ASAP3	ENSG00000088280	Hs.437379	-6.93564	2.24801e-05	0.000333566	-0.657903	YES
202443_x_at	NOTCH2	ENSG00000134250	Hs.487360	-6.93653	2.24534e-05	0.000333566	-0.615015	YES
212435_at	TRIM33	ENSG00000197323	Hs.26837	-6.93209	2.25868e-05	0.000334552	-0.592812	YES
221221_s_at	KLHL3	ENSG00000146021	Hs.655084	-6.93257	2.25723e-05	0.000334552	-0.641894	YES
208656_s_at	CCNI	ENSG00000118816	Hs.518827	-6.92922	2.26732e-05	0.000335609	-0.616624	YES
209200_at	MEF2C	---	Hs.653394	-6.92848	2.26956e-05	0.000335717	-0.875613	YES
202967_at	GSTA4	ENSG00000170899	Hs.485557	-6.92691	2.27432e-05	0.000336198	-0.496445	YES
200777_s_at	BZW1	ENSG00000082153	Hs.355983	6.92509	2.27986e-05	0.000336794	0.722591	YES
217707_x_at	SMARCA2	ENSG00000080503	Hs.298990	-6.92176	2.29001e-05	0.000338068	-0.558717	YES
203910_at	ARHGAP29	ENSG00000137962	Hs.483238	-6.92055	2.29369e-05	0.000338388	-0.734463	YES
209279_s_at	NSDHL	ENSG00000147383	Hs.57698	6.91881	2.29903e-05	0.000338951	0.680293	YES
202136_at	ZMYND11	ENSG00000015171	Hs.292265	-6.91646	2.30626e-05	0.000339343	-0.596625	YES
205511_at	FLJ10038	---	Hs.511316	-6.91652	2.30608e-05	0.000339343	-1.03236	YES
213243_at	VPS13B	ENSG00000132549	Hs.191540	-6.91697	2.30469e-05	0.000339343	-0.700529	YES
202858_at	U2AF1	ENSG00000160201	Hs.365116	6.91592	2.30793e-05	0.000339365	0.54326	YES
201621_at	NBL1	ENSG00000158747	Hs.654502	-6.91523	2.31006e-05	0.000339455	-0.75513	YES
210092_at	MAGOH	ENSG00000162385	Hs.421576	6.9127	2.31787e-05	0.000340261	0.619841	YES
202064_s_at	SEL1L	ENSG00000071537	Hs.181300	6.91246	2.31861e-05	0.000340261	0.485008	YES
210419_at	BARX2	ENSG00000043039	Hs.591944	6.90771	2.33337e-05	0.000342202	0.617743	YES
202565_s_at	SVIL	ENSG00000197321	Hs.499209	-6.90604	2.33857e-05	0.000342514	-0.593993	YES
202549_at	VAPB	ENSG00000124164	Hs.182625	-6.90643	2.33736e-05	0.000342514	-0.713566	YES
221669_s_at	ACAD8	ENSG00000151498	Hs.14791	-6.90291	2.3484e-05	0.000343501	-0.615358	YES
204568_at	KIAA0831	ENSG00000126775	Hs.414809	-6.90294	2.34829e-05	0.000343501	-0.652086	YES
203458_at	SPR	ENSG00000116096	Hs.301540	6.90188	2.35163e-05	0.000343513	0.533664	YES
209285_s_at	C3orf63	---	Hs.116877	-6.90092	2.35465e-05	0.000343513	-0.539095	YES
217777_s_at	PTPLAD1	ENSG00000074696	Hs.512973	-6.90093	2.35461e-05	0.000343513	-0.482022	YES
209187_at	DR1	ENSG00000117505	Hs.348418	-6.90134	2.35333e-05	0.000343513	-0.714596	YES
220230_s_at	CYB5R2	---	Hs.414362	6.89922	2.36e-05	0.000343945	0.588486	YES
200610_s_at	NCL	ENSG00000115053	Hs.79110	6.89866	2.36176e-05	0.000343945	0.51028	YES
210118_s_at	IL1A	ENSG00000115008	Hs.1722	6.8984	2.36258e-05	0.000343945	1.6678	YES
201594_s_at	PPP4R1	ENSG00000154845	Hs.719096	6.89776	2.36462e-05	0.000343945	0.580497	YES
219763_at	DENND1A	ENSG00000119522	Hs.568340	6.89753	2.36532e-05	0.000343945	0.505856	YES
215322_at	---	---	Hs.671978	-6.89666	2.3681e-05	0.000344124	-1.08895	YES
215434_x_at	NBPF1 /// NBPF10	ENSG00000179571	Hs.515947	-6.8956	2.37144e-05	0.000344384	-0.889727	YES
219779_at	ZFHX4	ENSG00000091656	Hs.458973	-6.89511	2.37302e-05	0.000344389	-0.556435	YES
203319_s_at	ZNF148	ENSG00000163848	Hs.592591	-6.89388	2.37692e-05	0.00034473	-0.596637	YES
219575_s_at	COG8 /// PDF	ENSG00000157312 /// ENSG00000213380	Hs.130849	6.89324	2.37896e-05	0.000344801	0.514699	YES
201327_s_at	CCT6A	ENSG00000146731	Hs.82916	6.88952	2.39081e-05	0.000345737	0.607546	YES
201904_s_at	CTDSPL	ENSG00000144677	Hs.475963	-6.88927	2.39162e-05	0.000345737	-0.598606	YES
218791_s_at	C15orf29	ENSG00000134152	Hs.633566	-6.88994	2.38949e-05	0.000345737	-0.565156	YES
212367_at	FEM1B	---	Hs.362733	-6.89031	2.38829e-05	0.000345737	-0.604976	YES
220664_at	SPRR2C	---	Hs.2421	6.88463	2.40652e-05	0.000347441	1.59511	YES
219498_s_at	BCL11A	ENSG00000119866	Hs.370549	-6.8848	2.40598e-05	0.000347441	-0.711196	YES
210374_x_at	PTGER3	ENSG00000050628	Hs.445000	-6.88372	2.40946e-05	0.000347639	-0.550608	YES
217901_at	DSG2	---	Hs.412597	6.88174	2.41585e-05	0.000348336	0.611729	YES
212482_at	RMND5A	---	Hs.75277	-6.87885	2.42522e-05	0.000349009	-0.79287	YES
211665_s_at	SOS2	ENSG00000100485	Hs.291533	-6.87894	2.42494e-05	0.000349009	-0.84246	YES
209203_s_at	BICD2	ENSG00000185963	Hs.436939	-6.87936	2.42357e-05	0.000349009	-0.815385	YES
218408_at	TIMM10	ENSG00000134809	Hs.235750	6.87823	2.42724e-05	0.000349074	0.742006	YES
201848_s_at	BNIP3	ENSG00000176171	Hs.144873	6.87695	2.4314e-05	0.000349291	0.662305	YES
205466_s_at	HS3ST1	ENSG00000002587	Hs.507348	6.8768	2.43188e-05	0.000349291	0.794913	YES
203855_at	WDR47	ENSG00000085433	Hs.654760	-6.87493	2.43798e-05	0.000349941	-0.692837	YES
217924_at	C6orf106	ENSG00000196821	Hs.643498	6.87359	2.44238e-05	0.000350347	0.700136	YES
209568_s_at	RGL1	ENSG00000143344	Hs.497148	-6.87217	2.44702e-05	0.000350787	-0.640828	YES
214693_x_at	NBPF10	ENSG00000163386	Hs.515947	-6.87011	2.45379e-05	0.000351532	-0.85975	YES
202188_at	NUP93	ENSG00000102900	Hs.276878	6.86712	2.46367e-05	0.000352453	0.557755	YES
202289_s_at	TACC2	ENSG00000138162	Hs.501252	-6.86672	2.46497e-05	0.000352453	-0.915549	YES
214093_s_at	FUBP1	---	Hs.567380	-6.86692	2.46432e-05	0.000352453	-0.668689	YES
219087_at	ASPN	ENSG00000106819	Hs.435655	-6.85778	2.49473e-05	0.000356251	-1.36086	YES
213298_at	NFIC	ENSG00000141905	Hs.170131	-6.85783	2.49455e-05	0.000356251	-0.594676	YES
214036_at	EFNA5	---	Hs.288741	-6.85346	2.50923e-05	0.000358092	-0.730225	YES
203449_s_at	TERF1	---	Hs.442707	-6.85124	2.51673e-05	0.000358932	-0.68947	YES
221523_s_at	RRAGD	ENSG00000025039	Hs.31712	-6.84773	2.52863e-05	0.000360399	-0.787321	YES
213129_s_at	GCSH	ENSG00000140905	Hs.546256	6.84413	2.5409e-05	0.000361776	0.614459	YES
205081_at	CRIP1	ENSG00000182351 /// ENSG00000213145	Hs.70327	-6.84394	2.54154e-05	0.000361776	-1.42749	YES
201479_at	DKC1	ENSG00000130826	Hs.4747	6.84317	2.54416e-05	0.000361918	0.56097	YES
218972_at	TTC17	---	Hs.696109	-6.83999	2.55508e-05	0.000363239	-0.604506	YES
218493_at	SNRNP25	ENSG00000161981	Hs.15277	6.83694	2.56556e-05	0.000364496	0.71526	YES
200599_s_at	HSP90B1	ENSG00000166598	Hs.192374	6.83621	2.5681e-05	0.000364624	0.512085	YES
204267_x_at	PKMYT1	ENSG00000127564	Hs.77783	6.83393	2.57596e-05	0.000365275	0.592264	YES
206832_s_at	SEMA3F	ENSG00000001617	Hs.32981	-6.83394	2.57595e-05	0.000365275	-0.523414	YES
207133_x_at	ALPK1	ENSG00000073331	Hs.652825	-6.83175	2.58354e-05	0.000365884	-0.552869	YES
219474_at	C3orf52	ENSG00000114529	Hs.434247	-6.83182	2.58331e-05	0.000365884	-0.901621	YES
217835_x_at	C20orf24	ENSG00000101084	Hs.584985	6.83118	2.58553e-05	0.000365933	0.601886	YES
212725_s_at	TUG1	---	Hs.554829	-6.83055	2.5877e-05	0.000366008	-0.568648	YES
208797_s_at	GOLGA8A	ENSG00000215252	Hs.182982	-6.8291	2.59279e-05	0.000366494	-0.710401	NO
48531_at	TNIP2	ENSG00000168884	Hs.719161	6.8284	2.59522e-05	0.000366606	0.580292	YES
212913_at	C6orf26 /// MSH5	ENSG00000213709 /// ENSG00000215309	Hs.647011	-6.82575	2.60449e-05	0.000367449	-0.963272	YES
207076_s_at	ASS1	ENSG00000130707	Hs.160786	-6.82618	2.60298e-05	0.000367449	-0.823579	YES
221679_s_at	ABHD6	ENSG00000163686	Hs.476454	-6.82162	2.61901e-05	0.000369264	-0.976935	YES
208442_s_at	ATM	ENSG00000149311	Hs.367437	-6.82047	2.62308e-05	0.000369603	-0.857688	YES
215398_at	---	---	Hs.657062	-6.81942	2.62679e-05	0.000369659	-0.596541	YES
205842_s_at	JAK2	ENSG00000096968	Hs.656213	-6.81964	2.62601e-05	0.000369659	-0.897518	YES
204478_s_at	RABIF	ENSG00000183155	Hs.90875	6.81716	2.63481e-05	0.000370553	0.630833	YES
212357_at	FAM168A	ENSG00000054965	Hs.475334	-6.8162	2.6382e-05	0.000370663	-0.5448	YES
217773_s_at	NDUFA4	ENSG00000189043	Hs.50098	6.816	2.63891e-05	0.000370663	0.516583	NO
213353_at	ABCA5	ENSG00000154265	Hs.421474	-6.81395	2.64624e-05	0.000371457	-0.834519	YES
207730_x_at	---	---	---	-6.81262	2.65097e-05	0.000371887	-0.75373	YES
221676_s_at	CORO1C	ENSG00000110880	Hs.330384	6.81005	2.66017e-05	0.000372942	0.696529	YES
202120_x_at	AP2S1	---	Hs.119591	6.80885	2.66447e-05	0.000373311	0.587473	YES
203473_at	SLCO2B1	ENSG00000137491	Hs.7884	6.80835	2.66629e-05	0.000373331	0.890729	YES
209845_at	MKRN1	---	Hs.490347	-6.80481	2.67906e-05	0.000374883	-0.523197	YES
216525_x_at	PMS2L3	ENSG00000127957	Hs.659871	-6.80417	2.68135e-05	0.000374968	-0.650169	YES
222010_at	TCP1	ENSG00000120438	Hs.363137	6.80131	2.69173e-05	0.000375741	0.769449	YES
218828_at	PLSCR3	ENSG00000187838	Hs.655161	6.80125	2.69193e-05	0.000375741	0.64454	YES
218597_s_at	CISD1	ENSG00000122873	Hs.370102	6.80189	2.68963e-05	0.000375741	0.536688	NO
214853_s_at	SHC1	ENSG00000160691	Hs.433795	6.79933	2.69893e-05	0.000376095	0.496396	YES
203306_s_at	SLC35A1	ENSG00000164414	Hs.423163	-6.79916	2.69954e-05	0.000376095	-0.520226	YES
219871_at	FLJ13197	ENSG00000215240	Hs.29725	-6.79948	2.69838e-05	0.000376095	-0.952044	YES
211954_s_at	IPO5	ENSG00000065150	Hs.712598	6.7983	2.7027e-05	0.0003763	0.562476	YES
211883_x_at	CEACAM1	ENSG00000079385	Hs.512682	6.79737	2.70609e-05	0.000376357	0.847229	YES
204932_at	TNFRSF11B	ENSG00000164761	Hs.81791	6.79689	2.70782e-05	0.000376357	0.519105	YES
38892_at	KIAA0240	ENSG00000112624	Hs.658033	-6.7968	2.70818e-05	0.000376357	-0.744994	YES
209911_x_at	HIST1H2BD	ENSG00000158373	Hs.591797	-6.79505	2.71459e-05	0.000377013	-0.673514	YES
212867_at	---	---	Hs.595378	-6.79291	2.72241e-05	0.000377864	-0.756841	YES
214730_s_at	GLG1	ENSG00000090863	Hs.109731	-6.79136	2.72814e-05	0.000378423	-0.575552	YES
201185_at	HTRA1	ENSG00000166033	Hs.501280	-6.78989	2.73354e-05	0.000378937	-0.856367	YES
219806_s_at	C11orf75	ENSG00000166002	Hs.438064	-6.7887	2.73797e-05	0.000379315	-0.488818	YES
204744_s_at	IARS	ENSG00000196305	Hs.445403	6.78513	2.75118e-05	0.000380895	0.6286	YES
213793_s_at	HOMER1	ENSG00000152413	Hs.591761	6.7847	2.7528e-05	0.000380895	0.752968	YES
209375_at	XPC	ENSG00000154767	Hs.475538	-6.78393	2.75565e-05	0.000380928	-0.692668	YES
204531_s_at	BRCA1	ENSG00000012048	Hs.194143	6.78372	2.75645e-05	0.000380928	1.02145	NO
212170_at	RBM12	ENSG00000214078	Hs.246413	-6.78323	2.75829e-05	0.000380944	-0.635652	YES
204823_at	NAV3	ENSG00000067798	Hs.655301	6.78165	2.76416e-05	0.000381282	0.593549	YES
206565_x_at	SMA4	---	---	-6.78173	2.76389e-05	0.000381282	-0.70889	YES
205082_s_at	AOX1	ENSG00000138356	Hs.406238	6.78037	2.76897e-05	0.000381681	0.519215	YES
208683_at	CAPN2	ENSG00000162909	Hs.350899	6.77997	2.77047e-05	0.000381681	0.605161	YES
222288_at	---	---	Hs.657591	-6.77789	2.77826e-05	0.000382517	-1.61568	YES
221558_s_at	LEF1	ENSG00000138795	Hs.719332	-6.77497	2.78925e-05	0.000383793	-0.720228	YES
212378_at	GART	ENSG00000159131	Hs.473648	6.77379	2.79373e-05	0.000384172	0.642915	YES
212753_at	PCGF3	ENSG00000185619	Hs.144309	-6.77283	2.79735e-05	0.000384433	-0.531195	YES
215057_at	LOC100272228	---	---	-6.77143	2.80265e-05	0.000384923	-0.887376	YES
209514_s_at	RAB27A	ENSG00000069974	Hs.654978	6.76966	2.80936e-05	0.000385608	0.754145	YES
211272_s_at	DGKA	ENSG00000065357	Hs.524488	-6.76875	2.81285e-05	0.000385848	-1.0358	YES
214686_at	ZNF266	ENSG00000174652	Hs.656185	-6.76811	2.81528e-05	0.000385945	-0.678855	YES
212013_at	PXDN	ENSG00000130508	Hs.332197	6.76735	2.81816e-05	0.000386102	1.07536	YES
218876_at	TPPP3	ENSG00000159713	Hs.534458	-6.7653	2.82601e-05	0.00038694	-1.18636	YES
211072_x_at	TUBA1B	ENSG00000123416	Hs.719075	6.76055	2.84422e-05	0.000389071	0.583007	YES
201599_at	OAT	ENSG00000065154	Hs.523332	-6.76034	2.84507e-05	0.000389071	-0.514856	YES
200650_s_at	LDHA	ENSG00000134333	Hs.2795	6.75941	2.84864e-05	0.000389081	0.57089	YES
209501_at	CDR2	ENSG00000140743	Hs.513430	-6.75946	2.84845e-05	0.000389081	-0.830131	YES
206506_s_at	SUPT3H	ENSG00000196284	Hs.368325	6.75889	2.85064e-05	0.000389115	0.595832	YES
219366_at	AVEN	ENSG00000169857	Hs.555966	6.75776	2.85501e-05	0.000389474	0.613169	YES
203385_at	DGKA	ENSG00000065357	Hs.524488	-6.74791	2.8934e-05	0.000394469	-0.578926	YES
202397_at	NUTF2	ENSG00000102898	Hs.719219	6.74708	2.89667e-05	0.000394644	0.592504	YES
221227_x_at	COQ3	---	Hs.713623	6.74668	2.89822e-05	0.000394644	0.523109	YES
219843_at	IPP	ENSG00000197429	Hs.699548	-6.74568	2.90215e-05	0.000394937	-0.809159	YES
219956_at	GALNT6	ENSG00000139629	Hs.505575	6.74485	2.90543e-05	0.000395143	0.827621	YES
200876_s_at	PSMB1	ENSG00000008018	Hs.352768	6.74008	2.92431e-05	0.000397159	0.50941	YES
220992_s_at	C1orf25	ENSG00000121486	Hs.107149	-6.73975	2.92561e-05	0.000397159	-0.617824	YES
211352_s_at	NCOA3	ENSG00000124151	Hs.592142	-6.74004	2.92445e-05	0.000397159	-0.683693	YES
208791_at	CLU	ENSG00000120885	Hs.436657	-6.73851	2.93054e-05	0.000397587	-1.20306	YES
205542_at	STEAP1	ENSG00000164647	Hs.61635	6.73483	2.94524e-05	0.000399337	1.28128	YES
210830_s_at	PON2	ENSG00000105854	Hs.719159	-6.73296	2.95271e-05	0.000400107	-0.892763	YES
201892_s_at	IMPDH2	ENSG00000178035	Hs.654400	6.72823	2.97174e-05	0.000401582	0.650664	YES
212456_at	KIAA0664	ENSG00000132361	Hs.22616	6.72712	2.97622e-05	0.000401582	0.565827	YES
204004_at	PAWR	ENSG00000177425	Hs.643130	-6.72717	2.97604e-05	0.000401582	-0.532982	YES
212421_at	C22orf9	ENSG00000100364	Hs.592207	-6.72753	2.97457e-05	0.000401582	-0.599323	YES
209630_s_at	FBXW2	ENSG00000119402	Hs.494985	-6.72792	2.97301e-05	0.000401582	-0.595106	YES
221812_at	FBXO42	---	Hs.522384	-6.72831	2.97143e-05	0.000401582	-0.55095	YES
212793_at	DAAM2	ENSG00000146122	Hs.357128	-6.72851	2.9706e-05	0.000401582	-0.988494	YES
200682_s_at	UBE2L3	ENSG00000185651	Hs.108104	6.72572	2.98191e-05	0.000401621	0.61506	YES
202838_at	FUCA1	ENSG00000179163	Hs.370858	-6.72573	2.98186e-05	0.000401621	-0.508995	YES
221590_s_at	---	---	Hs.663176	-6.72646	2.97889e-05	0.000401621	-0.64096	YES
200795_at	SPARCL1	ENSG00000152583	Hs.62886	-6.72514	2.98427e-05	0.000401695	-1.2013	YES
209267_s_at	SLC39A8	ENSG00000138821	Hs.288034	6.72307	2.99264e-05	0.000402579	0.92889	YES
211623_s_at	FBL	ENSG00000105202	Hs.299002	6.72225	2.99599e-05	0.000402786	0.668158	YES
213923_at	RAP2B	ENSG00000181467	Hs.98643	6.71908	3.00893e-05	0.000404281	0.520009	YES
212368_at	ZNF292	ENSG00000188994	Hs.485892	-6.71861	3.01088e-05	0.0004043	-0.641698	YES
202599_s_at	NRIP1	ENSG00000180530	Hs.155017	6.71724	3.01649e-05	0.000404566	0.559628	YES
222090_at	LOC100134713	---	Hs.643181	6.71755	3.0152e-05	0.000404566	0.491208	NO
222221_x_at	EHD1	ENSG00000110047	Hs.523774	6.7159	3.02199e-05	0.00040506	0.513584	YES
213462_at	NPAS2	ENSG00000170485	Hs.156832	-6.71401	3.02975e-05	0.000405612	-0.508874	YES
205363_at	BBOX1	ENSG00000129151	Hs.591996	-6.71424	3.02882e-05	0.000405612	-0.558664	YES
215921_at	NPIPL1	ENSG00000196161 /// ENSG00000196877	---	-6.7127	3.03519e-05	0.000406095	-1.14004	YES
203117_s_at	PAN2	ENSG00000135473	Hs.273397	-6.71177	3.03902e-05	0.000406364	-0.540169	YES
204510_at	CDC7	ENSG00000097046	Hs.533573	6.70904	3.05033e-05	0.000407631	0.950562	NO
204442_x_at	LTBP4	ENSG00000090006	Hs.466766	-6.70783	3.05535e-05	0.000408058	-0.530445	NO
203464_s_at	EPN2	ENSG00000072134	Hs.715517	-6.70502	3.06709e-05	0.000409136	-0.622959	YES
217819_at	GOLGA7	ENSG00000147533	Hs.654773	-6.70512	3.06666e-05	0.000409136	-0.532305	YES
220711_at	---	---	---	-6.70403	3.0712e-05	0.000409438	-0.620471	YES
208795_s_at	MCM7	ENSG00000166508	Hs.438720	6.70154	3.08163e-05	0.000410583	0.749256	YES
208117_s_at	LAS1L	ENSG00000001497	Hs.522675	6.69522	3.10831e-05	0.000413823	0.546873	YES
205854_at	TULP3	ENSG00000078246	Hs.655333	-6.69446	3.11152e-05	0.000413823	-0.581242	YES
212157_at	SDC2	ENSG00000169439	Hs.1501	-6.69452	3.11127e-05	0.000413823	-0.660272	YES
209449_at	LSM2	ENSG00000111987 /// ENSG00000172850 /// ENSG00000204392	Hs.103106	6.68963	3.13207e-05	0.000416307	0.786868	YES
212775_at	OBSL1	ENSG00000124006	Hs.526594	-6.68608	3.14727e-05	0.000418079	-0.573567	YES
218057_x_at	COX4NB	ENSG00000131148	Hs.173162	6.6834	3.15882e-05	0.000419113	0.541832	YES
212755_at	MON2	ENSG00000061987	Hs.389378	-6.68345	3.15863e-05	0.000419113	-0.584224	NO
207966_s_at	GLG1	---	Hs.109731	-6.68121	3.16829e-05	0.000419619	-0.630343	YES
211737_x_at	PTN	ENSG00000105894	Hs.371249	-6.68132	3.16779e-05	0.000419619	-1.15126	YES
202319_at	SENP6	ENSG00000112701	Hs.485784	-6.682	3.16486e-05	0.000419619	-0.8504	YES
212761_at	TCF7L2	---	Hs.593995	-6.67663	3.18816e-05	0.000422001	-0.822035	YES
208476_s_at	FRMD4A	ENSG00000151474	Hs.330463	-6.67587	3.19145e-05	0.000422184	-1.16512	YES
203080_s_at	BAZ2B	ENSG00000123636	Hs.470369	-6.67376	3.20066e-05	0.000423152	-0.706097	YES
210224_at	MR1	ENSG00000153029	Hs.101840	-6.66955	3.21912e-05	0.000425088	-0.616595	YES
205433_at	BCHE	ENSG00000114200	Hs.420483	-6.6698	3.21802e-05	0.000425088	-0.861601	YES
202739_s_at	PHKB	ENSG00000102893	Hs.78060	-6.66846	3.22396e-05	0.000425223	-0.635384	YES
220783_at	MMP27	ENSG00000137675	Hs.534479	-6.6686	3.22331e-05	0.000425223	-1.48607	YES
214855_s_at	GARNL1	ENSG00000174373	Hs.113150	-6.66745	3.22839e-05	0.000425556	-0.723904	YES
210115_at	RPL39L	ENSG00000163923	Hs.647900	6.66693	3.23069e-05	0.000425607	0.452367	YES
39582_at	CYLD	ENSG00000083799	Hs.578973	-6.66511	3.23874e-05	0.000426415	-0.571099	YES
220952_s_at	PLEKHA5	ENSG00000052126	Hs.188614	-6.66281	3.24894e-05	0.000427506	-0.549613	YES
221135_s_at	ASTE1	ENSG00000034533	Hs.100878	-6.6571	3.2744e-05	0.000430601	-0.626511	YES
204647_at	HOMER3	ENSG00000051128	---	6.65614	3.27873e-05	0.000430916	0.584244	YES
203740_at	MPHOSPH6	ENSG00000135698	Hs.344400	6.65338	3.29111e-05	0.000432034	0.627319	YES
207747_s_at	DOK4	ENSG00000125170	Hs.279832	-6.65376	3.2894e-05	0.000432034	-0.636154	YES
212203_x_at	IFITM3	ENSG00000142089	Hs.374650	6.65263	3.29451e-05	0.000432225	0.790716	YES
211874_s_at	MYST4	ENSG00000156650	Hs.35758	-6.65068	3.3033e-05	0.000433123	-0.931511	YES
201114_x_at	PSMA7	ENSG00000101182	Hs.233952	6.64818	3.31464e-05	0.000434275	0.550517	YES
211716_x_at	ARHGDIA	ENSG00000141522 /// ENSG00000215642	Hs.159161	6.64722	3.31898e-05	0.000434275	0.540919	YES
203476_at	TPBG	ENSG00000146242	Hs.82128	6.64662	3.32173e-05	0.000434275	0.516907	YES
213971_s_at	SUZ12 /// SUZ12P	ENSG00000178691	Hs.628886	-6.64659	3.32184e-05	0.000434275	-0.496376	YES
213212_x_at	FLJ40113 /// LOC440295	ENSG00000196648 /// ENSG00000197978	Hs.498345	-6.64667	3.3215e-05	0.000434275	-0.570162	YES
211922_s_at	CAT	ENSG00000121691	Hs.502302	-6.63934	3.35502e-05	0.000438356	-0.867199	YES
35160_at	LDB1	ENSG00000198728	Hs.454418	-6.63835	3.35958e-05	0.000438695	-0.529807	YES
209251_x_at	TUBA1C	ENSG00000167553	Hs.719091	6.63698	3.3659e-05	0.000439263	0.609013	YES
209030_s_at	CADM1	ENSG00000182985	Hs.370510	-6.63573	3.37166e-05	0.000439757	-0.586886	YES
215013_s_at	USP34	---	Hs.644708	-6.63343	3.38232e-05	0.00044089	-0.548332	YES
209884_s_at	SLC4A7	ENSG00000033867	Hs.250072	6.63209	3.3885e-05	0.000441437	0.625213	YES
201042_at	TGM2	ENSG00000198959	Hs.517033	6.62844	3.40553e-05	0.000442772	0.845038	YES
218973_at	EFTUD1	ENSG00000140598	Hs.459114	6.6273	3.41085e-05	0.000442772	0.613432	YES
218719_s_at	GINS3	ENSG00000181938	Hs.47125	6.62692	3.41263e-05	0.000442772	0.667308	YES
219437_s_at	ANKRD11	ENSG00000167522	Hs.335003	-6.62691	3.41267e-05	0.000442772	-0.459833	YES
203906_at	IQSEC1	---	Hs.475506	-6.62814	3.40694e-05	0.000442772	-0.664288	YES
221156_x_at	CCPG1	---	Hs.285051	-6.62861	3.40473e-05	0.000442772	-0.533923	YES
210239_at	IRX5	ENSG00000176842	Hs.435730	-6.62903	3.40279e-05	0.000442772	-0.922857	YES
213068_at	DPT	ENSG00000143196	Hs.80552	-6.62083	3.4413e-05	0.000446227	-1.35663	YES
213608_s_at	SRRD	ENSG00000100104	Hs.709914	6.61724	3.45827e-05	0.000448086	0.575085	YES
207563_s_at	OGT	ENSG00000147162	Hs.405410	-6.61695	3.45965e-05	0.000448086	-0.659917	YES
221192_x_at	MFSD11	---	Hs.73965	-6.61471	3.47031e-05	0.000448944	-0.591804	YES
213016_at	BBX	---	Hs.124366	-6.6149	3.4694e-05	0.000448944	-0.711651	YES
218633_x_at	ABHD10	ENSG00000144827	Hs.708240	-6.61245	3.4811e-05	0.000450079	-0.651922	YES
48031_r_at	C5orf4	ENSG00000170271	Hs.713175	-6.60803	3.50232e-05	0.000452559	-0.546312	YES
206142_at	ZNF135	---	Hs.85863	-6.60652	3.50958e-05	0.000453234	-0.727213	YES
219239_s_at	ZNF654	ENSG00000175105	Hs.591650	-6.60577	3.51321e-05	0.000453441	-0.507788	YES
202940_at	WNK1	---	Hs.709894	-6.60505	3.51672e-05	0.000453631	-0.573178	YES
201077_s_at	NHP2L1	ENSG00000100138	Hs.182255	6.60416	3.52101e-05	0.000453673	0.587931	YES
210797_s_at	OASL	ENSG00000135114	Hs.118633	6.60414	3.52112e-05	0.000453673	0.955025	YES
202728_s_at	LTBP1	ENSG00000049323	Hs.713533	6.60155	3.53368e-05	0.000455027	0.606569	YES
208025_s_at	HMGA2	ENSG00000149948	Hs.505924	6.6004	3.53927e-05	0.000455221	1.07774	YES
201774_s_at	NCAPD2	ENSG00000010292	Hs.5719	-6.60059	3.53832e-05	0.000455221	-0.531417	YES
200822_x_at	TPI1	ENSG00000111669	Hs.524219	6.5992	3.54509e-05	0.000455706	0.640074	YES
222305_at	HK2	---	---	6.59867	3.54767e-05	0.000455776	0.769688	YES
204113_at	CUGBP1	ENSG00000149187	Hs.632137	6.59576	3.56192e-05	0.000457342	0.703586	YES
203967_at	CDC6	ENSG00000094804	Hs.405958	6.59492	3.56606e-05	0.00045761	1.17038	YES
218528_s_at	RNF38	ENSG00000137075	Hs.333503	-6.59343	3.57338e-05	0.000458285	-0.937999	YES
207065_at	KRT75	ENSG00000170454	Hs.697046	6.59067	3.58699e-05	0.000459767	0.672201	YES
212655_at	ZCCHC14	ENSG00000140948	Hs.156231	-6.59023	3.58916e-05	0.000459779	-0.65548	YES
213646_x_at	TUBA1B	ENSG00000123416	Hs.719075	6.58877	3.59636e-05	0.000460438	0.64377	YES
56197_at	PLSCR3	ENSG00000187838	Hs.655161	6.58597	3.61025e-05	0.00046193	0.519995	YES
217100_s_at	UBXN7	ENSG00000163960	Hs.518524	-6.58559	3.61217e-05	0.00046193	-0.701206	YES
203422_at	POLD1	ENSG00000062822	Hs.279413	6.58476	3.61628e-05	0.000462191	0.60809	YES
213501_at	ACOX1	ENSG00000161533	Hs.464137	-6.58113	3.63441e-05	0.000464242	-0.861691	YES
202819_s_at	TCEB3	ENSG00000011007	---	6.58025	3.63882e-05	0.000464459	0.66811	YES
215868_x_at	---	---	Hs.671830	-6.57913	3.64445e-05	0.000464459	-0.786784	YES
216229_x_at	HCG2P7	---	---	-6.57916	3.64431e-05	0.000464459	-0.528395	YES
203451_at	LDB1	ENSG00000198728	Hs.454418	-6.57947	3.64275e-05	0.000464459	-0.550552	YES
219212_at	HSPA14	ENSG00000187522	Hs.534169	6.57855	3.64736e-05	0.000464564	0.614151	NO
200604_s_at	PRKAR1A	ENSG00000108946	Hs.280342	6.57769	3.65171e-05	0.000464697	0.774475	YES
213474_at	KCTD7	---	Hs.546627	-6.57751	3.65258e-05	0.000464697	-0.588378	YES
206628_at	SLC5A1	ENSG00000100170	Hs.1964	6.57586	3.66089e-05	0.000465223	0.683156	YES
203815_at	GSTT1	ENSG00000184674	Hs.268573	-6.57587	3.66086e-05	0.000465223	-0.964586	YES
214431_at	GMPS	ENSG00000163655	Hs.591314	6.5751	3.66474e-05	0.000465448	0.718374	YES
201192_s_at	PITPNA	ENSG00000174238	Hs.429819	6.57395	3.67056e-05	0.000465861	0.586846	YES
204769_s_at	TAP2	ENSG00000204267 /// ENSG00000206235 /// ENSG00000206299	Hs.502	6.57363	3.67218e-05	0.000465861	0.656729	YES
214096_s_at	SHMT2	ENSG00000182199	Hs.719098	6.57051	3.688e-05	0.000467602	0.775794	YES
52837_at	KIAA1644	ENSG00000138944	Hs.6829	6.56838	3.69887e-05	0.000467914	0.696778	YES
214473_x_at	PMS2L3	ENSG00000127957	Hs.659871	-6.56843	3.69865e-05	0.000467914	-0.562773	YES
217610_at	---	---	Hs.656428	-6.56858	3.69784e-05	0.000467914	-0.662901	YES
213234_at	KIAA1467	ENSG00000084444	Hs.132660	-6.56877	3.69687e-05	0.000467914	-0.461721	YES
218510_x_at	FAM134B	ENSG00000154153	Hs.481704	-6.56233	3.72991e-05	0.000471573	-0.735587	YES
221891_x_at	HSPA8	ENSG00000109971	Hs.702021	6.56157	3.73383e-05	0.000471801	0.588034	YES
217954_s_at	PHF3	ENSG00000118482	Hs.348921	-6.5605	3.73933e-05	0.000472228	-0.606073	YES
202212_at	PES1	ENSG00000100029	Hs.517543	6.55902	3.74696e-05	0.000472872	0.562797	YES
216512_s_at	DCT	ENSG00000080166	Hs.301865	-6.55869	3.74868e-05	0.000472872	-1.27905	YES
216290_x_at	---	---	Hs.675436	-6.55774	3.75362e-05	0.000473228	-0.524247	YES
219270_at	CHAC1	ENSG00000128965	Hs.155569	6.55261	3.78032e-05	0.000476325	1.08057	YES
204821_at	BTN3A3	ENSG00000111801	Hs.167741	-6.551	3.7887e-05	0.00047711	-1.03721	YES
222273_at	PAPOLG	---	Hs.387471	-6.54834	3.80266e-05	0.000478599	-0.619396	YES
219815_at	GAL3ST4	ENSG00000197093	Hs.44856	-6.54771	3.806e-05	0.000478748	-0.644924	YES
201601_x_at	IFITM1	ENSG00000185885	Hs.458414	6.54585	3.81581e-05	0.000479596	1.00917	YES
205370_x_at	DBT	ENSG00000137992	Hs.709187	-6.54561	3.81705e-05	0.000479596	-0.608771	YES
200801_x_at	ACTB	ENSG00000075624	Hs.520640	6.54439	3.8235e-05	0.000479865	0.529488	YES
203685_at	BCL2	ENSG00000171791	Hs.150749	-6.54446	3.82313e-05	0.000479865	-0.953111	YES
208345_s_at	POU3F1	ENSG00000185668	Hs.1837	-6.54387	3.82626e-05	0.000479942	-0.770002	YES
212162_at	KIDINS220	ENSG00000134313	Hs.9873	-6.54133	3.83973e-05	0.00048136	-0.661956	YES
201893_x_at	DCN	ENSG00000011465	Hs.718429	-6.53966	3.84859e-05	0.000482199	-1.27956	YES
218127_at	NFYB	ENSG00000120837	Hs.84928	-6.53517	3.87259e-05	0.000484934	-0.656941	YES
217164_at	---	---	---	-6.53226	3.88823e-05	0.000486619	-0.801695	YES
211930_at	HNRNPA3	ENSG00000170144	Hs.516539	-6.53036	3.89846e-05	0.000487625	-0.757187	YES
202174_s_at	PCM1	ENSG00000078674	Hs.491148	-6.52432	3.93122e-05	0.000491447	-0.597991	YES
204962_s_at	CENPA	ENSG00000115163	Hs.1594	-6.52282	3.9394e-05	0.000492193	-0.877944	YES
213213_at	DIDO1	ENSG00000101191	Hs.517172	-6.52109	3.94885e-05	0.000492821	-0.495546	YES
209379_s_at	KIAA1128	ENSG00000107771	Hs.461988	-6.52149	3.94665e-05	0.000492821	-0.684354	YES
215529_x_at	DIP2A	---	Hs.189585	-6.51902	3.9602e-05	0.00049396	-0.597543	YES
205002_at	AHDC1	ENSG00000126705	Hs.469280	-6.51825	3.96441e-05	0.00049421	-0.521964	YES
201157_s_at	NMT1	ENSG00000136448	Hs.532790	6.5146	3.98451e-05	0.000496437	0.57677	YES
206343_s_at	NRG1	ENSG00000157168	Hs.453951	6.51338	3.99129e-05	0.000497003	0.595801	YES
202737_s_at	LSM4	ENSG00000130520	Hs.515255	6.50967	4.01189e-05	0.000499289	0.86476	YES
211603_s_at	ETV4	ENSG00000175832	Hs.434059	6.5086	4.01785e-05	0.000499753	0.695084	YES
218486_at	KLF11	ENSG00000172059	Hs.12229	-6.50746	4.0242e-05	0.000499983	-0.672128	YES
221600_s_at	C11orf67	ENSG00000087884	Hs.503357	-6.50778	4.02239e-05	0.000499983	-0.836005	YES
201919_at	SLC25A36	---	Hs.144130	-6.50623	4.03108e-05	0.00050056	-0.70931	YES
206630_at	TYR	ENSG00000077498	Hs.503555	-6.50496	4.03817e-05	0.000500603	-0.695969	YES
209466_x_at	PTN	ENSG00000105894	Hs.371249	-6.50529	4.03631e-05	0.000500603	-1.12566	YES
204462_s_at	SLC16A2	ENSG00000147100	Hs.75317	-6.50532	4.03618e-05	0.000500603	-0.676182	YES
219981_x_at	ZNF587	ENSG00000198466 /// ENSG00000213758	Hs.715493	-6.50429	4.04196e-05	0.000500794	-0.536104	YES
206503_x_at	PML	---	Hs.526464	6.50294	4.04949e-05	0.000501448	0.682548	YES
203378_at	PCF11	ENSG00000165494	Hs.128959	-6.5024	4.05255e-05	0.000501548	-0.780177	YES
218960_at	TMPRSS4	ENSG00000137648	Hs.161985	6.49666	4.08499e-05	0.000505282	1.1341	YES
219186_at	ZBTB7A	---	Hs.591384	-6.49574	4.09022e-05	0.000505648	-0.44156	YES
204169_at	IMPDH1	ENSG00000106348	Hs.654401	6.4928	4.10698e-05	0.000507157	0.4949	YES
220658_s_at	ARNTL2	ENSG00000029153	Hs.434269	6.4924	4.10926e-05	0.000507157	0.599592	YES
206188_at	ZNF623	---	Hs.694018	-6.49267	4.10769e-05	0.000507157	-0.584814	YES
208988_at	KDM2A	---	Hs.124147	-6.49156	4.11402e-05	0.000507465	-0.483867	YES
201890_at	RRM2	ENSG00000171848	Hs.226390	6.49101	4.11716e-05	0.00050757	0.958215	NO
212057_at	KIAA0182	ENSG00000131149	Hs.461647	-6.49059	4.11957e-05	0.000507587	-0.787908	YES
218248_at	FAM111A	ENSG00000166801	Hs.150651	-6.49008	4.12253e-05	0.00050767	-0.784929	YES
208308_s_at	GPI /// LOC100133951	ENSG00000105220	Hs.466471	6.48778	4.13569e-05	0.000509009	0.58906	YES
220369_at	SMEK1	---	Hs.533887	-6.48549	4.1489e-05	0.000510353	-0.50368	YES
212817_at	DNAJB5	ENSG00000137094	Hs.237506	6.48495	4.15204e-05	0.000510458	0.697743	YES
204341_at	TRIM16	ENSG00000108448 /// ENSG00000186060	Hs.123534	6.4837	4.15922e-05	0.000511059	0.693615	YES
212547_at	BRD3	---	Hs.522472	-6.48121	4.17365e-05	0.000512549	-0.501111	YES
213049_at	GARNL1	ENSG00000174373	Hs.113150	-6.48021	4.17949e-05	0.000512983	-0.577966	YES
206237_s_at	NRG1	ENSG00000157168	Hs.453951	6.47846	4.18965e-05	0.000513948	0.651689	YES
201432_at	CAT	ENSG00000121691	Hs.502302	-6.47662	4.20039e-05	0.000514982	-0.670319	YES
216565_x_at	---	ENSG00000172823	---	6.47471	4.21162e-05	0.000516074	0.759921	YES
210416_s_at	CHEK2	ENSG00000183765	Hs.291363	6.4722	4.22634e-05	0.000517395	0.392094	YES
203188_at	B3GNT1	ENSG00000174684	Hs.8526	-6.47208	4.22705e-05	0.000517395	-0.522213	YES
202234_s_at	SLC16A1	ENSG00000155380	Hs.75231	6.47076	4.2348e-05	0.000518059	0.794506	YES
202941_at	NDUFV2	ENSG00000178127	Hs.464572	6.46937	4.24301e-05	0.000518779	0.574711	YES
218894_s_at	MAGOHB	ENSG00000111196	Hs.104650	6.46869	4.24705e-05	0.000518988	0.511822	NO
200054_at	ZNF259	---	Hs.7165	6.46638	4.26071e-05	0.000520372	0.582152	YES
203683_s_at	VEGFB	ENSG00000173511	Hs.78781	-6.46547	4.26613e-05	0.000520749	-0.639798	YES
211401_s_at	FGFR2	ENSG00000066468	Hs.533683	-6.46464	4.2711e-05	0.00052107	-0.763687	NO
45714_at	HCFC1R1	ENSG00000103145	Hs.719259	-6.46384	4.27584e-05	0.000521077	-0.600868	YES
213067_at	MYH10	ENSG00000133026	Hs.16355	-6.46392	4.27537e-05	0.000521077	-0.607965	YES
216733_s_at	GATM	ENSG00000171766	Hs.75335	-6.46306	4.28047e-05	0.000521356	-1.2153	YES
202522_at	PITPNB	ENSG00000180957	Hs.713581	6.45841	4.30836e-05	0.000524466	0.53911	YES
200874_s_at	NOP56	ENSG00000101361	Hs.376064	6.45728	4.31514e-05	0.000525005	0.658152	YES
218317_x_at	GIYD1 /// GIYD2	ENSG00000132207 /// ENSG00000181625	---	6.45644	4.32016e-05	0.000525329	0.556604	YES
206765_at	KCNJ2	ENSG00000123700	Hs.1547	-6.45535	4.32677e-05	0.000525846	-0.733641	YES
207809_s_at	ATP6AP1	ENSG00000071553	Hs.6551	-6.44921	4.36397e-05	0.000530077	-0.491202	YES
211034_s_at	C12orf51	ENSG00000173064	Hs.695995	-6.44558	4.38611e-05	0.000532476	-0.536172	YES
203912_s_at	DNASE1L1	ENSG00000013563	Hs.401929	6.44415	4.39488e-05	0.000532954	0.608718	YES
202771_at	FAM38A	ENSG00000103335	Hs.513807	6.44384	4.3968e-05	0.000532954	0.546523	YES
212460_at	C14orf147	ENSG00000165389	Hs.269909	6.44365	4.39796e-05	0.000532954	0.49479	YES
213792_s_at	INSR	ENSG00000171105	Hs.465744	-6.44338	4.39961e-05	0.000532954	-0.633077	YES
213168_at	SP3	ENSG00000172845	Hs.531587	-6.44221	4.40683e-05	0.000533248	-0.55181	YES
212154_at	SDC2	ENSG00000169439	Hs.1501	-6.4425	4.40507e-05	0.000533248	-0.949924	YES
204695_at	CDC25A	ENSG00000164045	Hs.437705	6.44087	4.4151e-05	0.000533572	1.30087	YES
215029_at	---	---	---	-6.44061	4.41669e-05	0.000533572	-0.847829	YES
213376_at	ZBTB1	ENSG00000126804	Hs.655536	-6.44066	4.41639e-05	0.000533572	-0.681591	YES
211750_x_at	TUBA1C	ENSG00000167553	Hs.719091	6.43996	4.42072e-05	0.000533769	0.610836	YES
218239_s_at	GTPBP4	ENSG00000107937	Hs.215766	6.43882	4.4277e-05	0.000534323	0.540799	YES
201809_s_at	ENG	ENSG00000106991	Hs.76753	6.43655	4.44178e-05	0.000535731	0.839056	YES
212759_s_at	TCF7L2	ENSG00000148737	Hs.593995	-6.43534	4.44933e-05	0.000536062	-0.708172	YES
218987_at	ATF7IP	ENSG00000171681	Hs.714407	-6.43542	4.44879e-05	0.000536062	-0.686513	YES
204175_at	ZNF593	ENSG00000142684	Hs.477273	6.43436	4.4554e-05	0.000536503	0.728482	YES
218339_at	MRPL22	ENSG00000082515	Hs.483924	6.42998	4.48277e-05	0.000539506	0.563466	NO
221526_x_at	PARD3	ENSG00000148498	Hs.131489	-6.42757	4.49788e-05	0.000540449	-0.586566	YES
221825_at	ANGEL2	ENSG00000174606	Hs.157078	-6.42762	4.49761e-05	0.000540449	-0.501611	YES
218197_s_at	OXR1	ENSG00000164830	Hs.148778	-6.42769	4.49715e-05	0.000540449	-0.921669	YES
209750_at	NR1D2	ENSG00000174738	Hs.37288	-6.42691	4.50204e-05	0.000540657	-1.15664	YES
210094_s_at	PARD3	ENSG00000148498	Hs.131489	-6.42506	4.51374e-05	0.000541771	-0.673711	YES
200620_at	TMEM59	ENSG00000116209	Hs.523262	-6.4227	4.52865e-05	0.000542975	-0.532395	YES
214997_at	C9orf126	---	Hs.59504	-6.42277	4.52822e-05	0.000542975	-0.572995	YES
209086_x_at	MCAM	ENSG00000076706	Hs.599039	6.42186	4.53396e-05	0.000543027	0.613514	YES
218450_at	HEBP1	ENSG00000013583	Hs.642618	-6.42201	4.53304e-05	0.000543027	-0.540283	YES
221470_s_at	IL1F7	ENSG00000125571	Hs.166371	-6.42101	4.53935e-05	0.000543381	-0.810795	YES
204027_s_at	METTL1	---	Hs.42957	6.41735	4.56268e-05	0.000545586	0.755419	YES
213686_at	---	---	Hs.655754	-6.41765	4.56076e-05	0.000545586	-0.579323	YES
203991_s_at	KDM6A	ENSG00000147050	Hs.522616	-6.4112	4.60215e-05	0.000550011	-0.923704	YES
221845_s_at	CLPB	ENSG00000162129	Hs.523877	6.41065	4.6057e-05	0.000550141	0.528678	YES
201568_at	UQCRQ	ENSG00000164405	Hs.146602	6.41025	4.60822e-05	0.000550147	0.574298	YES
201843_s_at	EFEMP1	ENSG00000115380	Hs.76224	-6.40442	4.64601e-05	0.000554361	-0.951762	YES
213111_at	PIKFYVE	ENSG00000115020	Hs.173939	-6.40372	4.65059e-05	0.00055461	-0.606857	YES
204082_at	PBX3	ENSG00000167081	Hs.428027	-6.40309	4.65469e-05	0.000554802	-0.588933	YES
206653_at	POLR3G	ENSG00000113356	Hs.282387	6.40158	4.66455e-05	0.00055568	1.08088	YES
212310_at	MIA3	ENSG00000154305	Hs.118474	-6.39852	4.68463e-05	0.000557774	-0.757437	YES
221872_at	RARRES1	ENSG00000118849	Hs.131269	-6.39789	4.68876e-05	0.000557968	-1.71155	YES
214095_at	SHMT2	ENSG00000182199	Hs.719098	6.39559	4.70391e-05	0.000559472	0.908292	YES
209445_x_at	C7orf44	ENSG00000106603	Hs.654779	6.39263	4.72352e-05	0.000561234	0.490352	YES
218584_at	TCTN1	ENSG00000204852	Hs.211511	-6.39259	4.72377e-05	0.000561234	-0.723311	YES
217784_at	YKT6	ENSG00000106636	Hs.520794	6.3907	4.73628e-05	0.000562421	0.589412	YES
206861_s_at	CGGBP1	ENSG00000163320	Hs.444818	6.38795	4.75461e-05	0.000563876	0.59953	YES
206391_at	RARRES1	ENSG00000118849	Hs.131269	-6.38772	4.75613e-05	0.000563876	-1.07095	YES
213089_at	LOC100272216	---	---	-6.38781	4.75558e-05	0.000563876	-0.813863	YES
205802_at	TRPC1	ENSG00000144935	Hs.250687	-6.38669	4.76305e-05	0.000564396	-0.758945	YES
200808_s_at	ZYX	ENSG00000159840	Hs.490415	6.38534	4.77208e-05	0.000564928	0.793885	YES
204431_at	TLE2	ENSG00000065717	Hs.332173	-6.38526	4.77261e-05	0.000564928	-0.575976	YES
210612_s_at	SYNJ2	ENSG00000078269	Hs.434494	6.38379	4.78246e-05	0.000565193	0.651788	YES
208443_x_at	SHOX2	ENSG00000168779	Hs.55967	-6.38398	4.78118e-05	0.000565193	-0.673246	YES
219571_s_at	ZNF12	ENSG00000164631	Hs.431471	-6.38408	4.78048e-05	0.000565193	-0.579334	YES
212639_x_at	TUBA1B	ENSG00000123416 /// ENSG00000167552	Hs.719075	6.38282	4.789e-05	0.000565666	0.527885	YES
203189_s_at	NDUFS8	ENSG00000110717	Hs.90443	6.38224	4.79287e-05	0.000565822	0.673487	YES
210831_s_at	PTGER3	ENSG00000050628	Hs.445000	-6.38133	4.79904e-05	0.000566251	-0.645643	YES
203156_at	AKAP11	ENSG00000023516	Hs.105105	-6.37873	4.81657e-05	0.000568018	-0.607158	YES
209380_s_at	ABCC5	ENSG00000114770	Hs.719074	-6.3768	4.82968e-05	0.000568962	-0.470311	YES
201561_s_at	CLSTN1	ENSG00000171603	Hs.29665	-6.37715	4.8273e-05	0.000568962	-0.442054	YES
204476_s_at	PC	ENSG00000173599	Hs.89890	6.37547	4.83865e-05	0.000569417	0.756232	YES
213018_at	GATAD1	ENSG00000157259	Hs.21145	-6.37556	4.83806e-05	0.000569417	-0.494685	YES
207396_s_at	ALG3	ENSG00000214160	Hs.478481	6.3743	4.84664e-05	0.000569755	0.520386	YES
203179_at	GALT	ENSG00000213930	Hs.522090	-6.37442	4.84582e-05	0.000569755	-0.552944	YES
219327_s_at	GPRC5C	ENSG00000170412	Hs.446438	6.37292	4.85604e-05	0.000570559	0.626381	YES
204514_at	DPH2	ENSG00000132768	Hs.632398	6.37138	4.86659e-05	0.000571498	0.677291	YES
214203_s_at	PRODH	ENSG00000100033	Hs.517352	-6.37028	4.87414e-05	0.000572082	-0.624133	YES
214132_at	ATP5C1	ENSG00000165629	Hs.271135	-6.3699	4.87674e-05	0.000572086	-0.529746	YES
209037_s_at	EHD1	ENSG00000110047	Hs.523774	6.36892	4.88347e-05	0.000572574	0.788994	YES
203091_at	FUBP1	ENSG00000162613	Hs.567380	6.3685	4.88631e-05	0.000572606	0.543545	YES
214989_x_at	---	---	Hs.655546	-6.36523	4.90884e-05	0.000574943	-0.558918	YES
204379_s_at	FGFR3	ENSG00000068078	Hs.1420	-6.3615	4.93467e-05	0.000577665	-0.604096	YES
211824_x_at	NLRP1	ENSG00000091592	Hs.104305	-6.36076	4.93983e-05	0.000577965	-0.715398	YES
212935_at	MCF2L	ENSG00000126217	Hs.170422	-6.35552	4.97636e-05	0.000581933	-0.604448	YES
214757_at	PMS2L2	---	Hs.292996	-6.35506	4.97959e-05	0.000582006	-0.778682	YES
212982_at	ZDHHC17	ENSG00000186908	Hs.4014	-6.35321	4.99257e-05	0.000583217	-0.724357	YES
222028_at	ZNF45	ENSG00000124459	Hs.381285	-6.35174	5.00293e-05	0.000584121	-0.584854	YES
205029_s_at	FABP7	ENSG00000164434	Hs.26770	-6.35132	5.00591e-05	0.000584163	-1.41866	YES
200615_s_at	AP2B1	ENSG00000006125	Hs.514819	6.34999	5.01529e-05	0.000584847	0.739941	YES
205945_at	IL6R	ENSG00000160712	Hs.709210	6.34974	5.01703e-05	0.000584847	0.634386	YES
202290_at	PDAP1	ENSG00000106244	Hs.632296	6.34652	5.0399e-05	0.000587207	0.604355	YES
213133_s_at	GCSH	ENSG00000140905 /// ENSG00000187615	Hs.546256	6.34407	5.05731e-05	0.000588927	0.495587	YES
200971_s_at	SERP1	ENSG00000120742	Hs.709270	6.33992	5.08701e-05	0.000591457	0.559782	YES
213776_at	LOC157562	---	---	-6.34026	5.0845e-05	0.000591457	-0.698792	YES
212542_s_at	PHIP	ENSG00000146247	Hs.511817	-6.34039	5.08361e-05	0.000591457	-0.547852	YES
212355_at	KIAA0323	ENSG00000100441	Hs.713590	6.33847	5.0974e-05	0.000591971	0.674205	YES
217858_s_at	ARMCX3	ENSG00000102401	Hs.592225	-6.33819	5.0994e-05	0.000591971	-0.615116	YES
217620_s_at	PIK3CB	ENSG00000051382	Hs.239818	-6.33856	5.09672e-05	0.000591971	-0.97784	YES
203810_at	DNAJB4	---	Hs.13852	-6.33749	5.10447e-05	0.000592251	-0.678347	YES
214807_at	---	---	Hs.99472	-6.33668	5.1103e-05	0.000592619	-0.861231	YES
212259_s_at	PBXIP1	ENSG00000163346	Hs.505806	-6.33586	5.1162e-05	0.000592994	-0.737205	YES
202306_at	POLR2G	ENSG00000168002	Hs.14839	6.3343	5.12748e-05	0.000593684	0.522894	YES
220336_s_at	GP6	ENSG00000088053	Hs.661752	-6.3346	5.12532e-05	0.000593684	-0.68112	YES
201011_at	RPN1	ENSG00000163902	Hs.518244	6.33373	5.1316e-05	0.000593852	0.49988	YES
200653_s_at	CALM1	ENSG00000198668	Hs.282410	6.33267	5.13925e-05	0.00059443	0.69594	YES
210389_x_at	TUBD1	ENSG00000108423	Hs.463638	-6.3314	5.14847e-05	0.000595186	-0.857939	YES
206569_at	IL24	ENSG00000162892	Hs.719320	6.32884	5.16708e-05	0.000597029	1.21706	YES
201724_s_at	GALNT1	ENSG00000141429	Hs.514806	-6.32714	5.1795e-05	0.000598154	-0.609714	YES
215411_s_at	TRAF3IP2	ENSG00000056972	Hs.654708	6.32672	5.18261e-05	0.000598203	0.478087	YES
202534_x_at	DHFR	---	Hs.648635	6.3262	5.18641e-05	0.00059833	0.673299	NO
218002_s_at	CXCL14	ENSG00000145824	Hs.483444	-6.3243	5.20034e-05	0.000599628	-0.599018	YES
205571_at	LIPT1	ENSG00000144182	---	-6.32242	5.21419e-05	0.000600913	-0.622034	YES
213011_s_at	TPI1	ENSG00000111669	Hs.524219	6.32047	5.22855e-05	0.000602256	0.677682	YES
212450_at	SECISBP2L	ENSG00000138593	Hs.9997	-6.31916	5.23822e-05	0.000603059	-0.495553	YES
218251_at	MID1IP1	ENSG00000165175	Hs.522605	6.31862	5.2422e-05	0.000603205	0.583694	YES
201118_at	PGD	ENSG00000142657	Hs.464071	6.31421	5.27497e-05	0.000606662	0.696379	YES
212426_s_at	YWHAQ	ENSG00000134308	Hs.74405	6.31375	5.27841e-05	0.000606745	0.477403	YES
203310_at	STXBP3	ENSG00000116266	Hs.530436	-6.31323	5.28234e-05	0.000606883	-0.543091	YES
221882_s_at	TMEM8	ENSG00000129925	Hs.288940	6.31172	5.29362e-05	0.000607722	0.557432	YES
210132_at	EFNA3	ENSG00000143590	Hs.516656	-6.31152	5.29509e-05	0.000607722	-0.43748	YES
203185_at	RASSF2	ENSG00000101265	Hs.631504	-6.30802	5.32137e-05	0.000609795	-0.863866	YES
205030_at	FABP7	ENSG00000164434	Hs.26770	-6.30804	5.32123e-05	0.000609795	-1.98761	YES
201987_at	MED13	ENSG00000108510	Hs.282678	-6.30811	5.3207e-05	0.000609795	-0.504602	YES
217962_at	NOP10	ENSG00000182117	Hs.14317	6.30728	5.32691e-05	0.000610116	0.568319	YES
213106_at	ATP8A1	ENSG00000124406	Hs.435052	-6.30457	5.3474e-05	0.000612148	-0.699059	YES
208610_s_at	SRRM2	ENSG00000167978	Hs.712559	-6.30323	5.35755e-05	0.000612995	-0.586067	YES
202853_s_at	RYK	ENSG00000163785	Hs.654562	-6.30184	5.36807e-05	0.000613883	-0.503934	YES
213911_s_at	H2AFZ	ENSG00000164032	Hs.119192	6.29968	5.38453e-05	0.000615135	0.454617	YES
206393_at	TNNI2	ENSG00000130598	Hs.523403	-6.30001	5.38204e-05	0.000615135	-0.69974	YES
212267_at	WAPAL	ENSG00000062650	Hs.203099	-6.29842	5.39417e-05	0.000615919	-0.654663	YES
200747_s_at	NUMA1	ENSG00000137497	Hs.325978	-6.29659	5.40814e-05	0.000617198	-0.651002	YES
205198_s_at	ATP7A	---	Hs.496414	-6.29431	5.42563e-05	0.00061856	-0.929187	YES
219122_s_at	THG1L	ENSG00000113272	Hs.353090	6.29463	5.42317e-05	0.00061856	0.513901	NO
209479_at	CCDC28A	ENSG00000024862	Hs.412019	-6.29354	5.43153e-05	0.000618916	-0.70497	YES
200776_s_at	BZW1 /// BZW1L1	ENSG00000082153	Hs.355983	6.29285	5.43689e-05	0.000619211	1.07929	YES
213455_at	FAM114A1	---	Hs.476517	-6.29173	5.4455e-05	0.000619874	-0.586783	YES
218613_at	PSD3	ENSG00000156011	Hs.434255	-6.29024	5.45699e-05	0.000620231	-0.980238	YES
210203_at	CNOT4	ENSG00000080802	Hs.490224	-6.29041	5.45565e-05	0.000620231	-0.832357	YES
208655_at	---	---	Hs.705679	-6.29077	5.45292e-05	0.000620231	-0.550057	YES
221127_s_at	DKK3	---	Hs.292156	-6.28683	5.48341e-05	0.000622916	-0.612171	YES
208082_x_at	MKRN1	ENSG00000197639	Hs.490347	-6.28561	5.49291e-05	0.000623678	-0.591693	YES
221988_at	C19orf42	---	Hs.356467	-6.28385	5.5066e-05	0.000624277	-0.661367	YES
205074_at	SLC22A5	ENSG00000197375	Hs.443572	-6.28404	5.50515e-05	0.000624277	-0.829499	YES
218590_at	C10orf2	ENSG00000107815	Hs.22678	6.28424	5.50359e-05	0.000624277	0.655755	NO
218708_at	NXT1	ENSG00000132661	Hs.516933	6.28211	5.5202e-05	0.000625183	0.695138	YES
211896_s_at	DCN	ENSG00000011465	Hs.718429	-6.28241	5.51791e-05	0.000625183	-1.4941	YES
202912_at	ADM	ENSG00000148926	Hs.441047	6.28061	5.53197e-05	0.000626198	1.04311	YES
46256_at	SPSB3	ENSG00000162032	Hs.592080	-6.27964	5.53959e-05	0.000626742	-0.540086	YES
218530_at	FHOD1	ENSG00000135723	Hs.95231	6.27745	5.55683e-05	0.000628373	0.568543	YES
213993_at	SPON1	ENSG00000152268	Hs.705394	6.27682	5.56177e-05	0.000628406	1.09356	YES
221255_s_at	TMEM93	ENSG00000127774	Hs.30011	6.2767	5.56276e-05	0.000628406	0.523515	YES
208711_s_at	CCND1	ENSG00000110092	Hs.523852	-6.27498	5.57632e-05	0.000629618	-0.936114	YES
218435_at	DNAJC15	ENSG00000120675	Hs.438830	6.27358	5.58744e-05	0.000630357	0.607104	YES
210220_at	FZD2	ENSG00000180340	Hs.142912	-6.27344	5.58852e-05	0.000630357	-0.756986	YES
218627_at	DRAM	ENSG00000136048	Hs.525634	6.2728	5.59364e-05	0.000630615	0.445665	YES
209443_at	SERPINA5	---	Hs.159628	-6.27218	5.59852e-05	0.000630846	-1.03354	YES
215250_at	TMEM111	---	Hs.475392	-6.2681	5.63102e-05	0.000634188	-0.791791	YES
209512_at	HSDL2	ENSG00000119471	Hs.59486	-6.26608	5.64725e-05	0.000635693	-0.532706	YES
203763_at	DYNC2LI1	ENSG00000138036	Hs.371597	-6.26101	5.68804e-05	0.000639962	-0.714667	YES
209971_x_at	JTV1	ENSG00000106305	Hs.301613	6.2591	5.70348e-05	0.000640699	0.670888	YES
210694_s_at	MID1	---	Hs.27695	-6.25772	5.71472e-05	0.000640699	-0.512805	YES
201719_s_at	EPB41L2	ENSG00000079819	Hs.486470	-6.25785	5.71367e-05	0.000640699	-0.767496	YES
203762_s_at	DYNC2LI1	ENSG00000138036	Hs.371597	-6.25833	5.70971e-05	0.000640699	-0.602324	YES
37577_at	ARHGAP19	ENSG00000213390	Hs.80305	-6.2585	5.70834e-05	0.000640699	-0.559064	YES
209561_at	THBS3	ENSG00000169231	Hs.169875	-6.25877	5.70613e-05	0.000640699	-0.661028	YES
213008_at	FANCI	ENSG00000140525	Hs.513126	6.25891	5.70507e-05	0.000640699	0.832016	NO
204059_s_at	ME1	ENSG00000065833	Hs.21160	6.25697	5.72082e-05	0.000641059	0.619201	YES
202961_s_at	ATP5J2	ENSG00000160916	Hs.656515	6.25557	5.73214e-05	0.000642005	0.514278	YES
204622_x_at	NR4A2	ENSG00000153234	Hs.563344	6.25395	5.7454e-05	0.000643069	0.984803	YES
214953_s_at	APP	ENSG00000142192	Hs.434980	-6.2537	5.74741e-05	0.000643069	-0.585413	YES
219513_s_at	SH2D3A	ENSG00000125731	Hs.439645	6.2521	5.76055e-05	0.000643791	0.53424	YES
220391_at	ZBTB3	---	Hs.147554	-6.25244	5.75775e-05	0.000643791	-0.517032	YES
208103_s_at	ANP32E	ENSG00000143401	Hs.656466	6.25185	5.76253e-05	0.000643791	0.600985	NO
218471_s_at	BBS1	ENSG00000174483	Hs.502915	-6.24891	5.78671e-05	0.000646168	-0.645733	YES
215985_at	NCRNA00171	---	Hs.653168	-6.24793	5.79476e-05	0.000646743	-0.520585	YES
218660_at	DYSF	ENSG00000135636	Hs.252180	6.24669	5.80497e-05	0.000647558	0.560642	YES
212446_s_at	LASS6	---	Hs.718403	-6.24615	5.80951e-05	0.000647739	-0.674577	YES
204990_s_at	ITGB4	ENSG00000132470	Hs.632226	6.24579	5.81242e-05	0.00064774	0.615082	YES
[truncated: 5,571 more rows]

## Sheet: D24vsD0
id.Affy	Gene.Symbol	Ensembl	UniGene.ID	statistic	raw.p.value	adj.p.value	fold.change	Shared in C24vsC0
205828_at	MMP3	ENSG00000149968	Hs.375129	53.5258	2.76697e-15	5.8044e-11	6.77597	YES
205680_at	MMP10	ENSG00000166670	Hs.2258	50.6795	5.21112e-15	5.8044e-11	5.94763	YES
212268_at	SERPINB1	ENSG00000021355	Hs.381167	44.766	2.19138e-14	1.62724e-10	4.19244	YES
204475_at	MMP1	ENSG00000196611	Hs.83169	40.8062	6.39459e-14	3.56131e-10	7.92013	YES
215034_s_at	TM4SF1	ENSG00000169908	Hs.715499	38.781	1.15138e-13	5.12988e-10	5.07219	YES
205513_at	TCN1	ENSG00000134827	Hs.2012	36.9041	2.04146e-13	5.76991e-10	3.65397	YES
209800_at	KRT16	ENSG00000186832	Hs.655160	36.8942	2.04779e-13	5.76991e-10	4.96887	YES
203936_s_at	MMP9	ENSG00000100985	Hs.297413	36.8565	2.07206e-13	5.76991e-10	5.70109	YES
209387_s_at	TM4SF1	ENSG00000169908	Hs.715499	34.6223	4.26232e-13	1.05502e-09	4.33763	YES
210873_x_at	APOBEC3A	ENSG00000128383	Hs.348983	33.2252	6.85161e-13	1.40307e-09	5.90423	YES
209386_at	TM4SF1	ENSG00000169908	Hs.715499	33.1931	6.92811e-13	1.40307e-09	4.37177	YES
203180_at	ALDH1A3	ENSG00000184254	Hs.459538	32.3102	9.45056e-13	1.75442e-09	4.79936	YES
209369_at	ANXA3	ENSG00000138772	Hs.480042	30.8899	1.58529e-12	2.71657e-09	5.02247	YES
207526_s_at	IL1RL1	ENSG00000115602	Hs.66	29.4899	2.70187e-12	4.29925e-09	4.79724	YES
206392_s_at	RARRES1	ENSG00000118849	Hs.131269	-28.8248	3.51117e-12	5.21455e-09	-2.18271	YES
203757_s_at	CEACAM6	ENSG00000086548	Hs.466814	28.2177	4.48322e-12	5.92013e-09	5.10458	YES
207356_at	DEFB4	ENSG00000171711 /// ENSG00000177257	Hs.105924	28.1988	4.51776e-12	5.92013e-09	5.15375	YES
203939_at	NT5E	ENSG00000135318	Hs.153952	28.0446	4.81111e-12	5.95429e-09	2.25366	YES
204597_x_at	STC1	ENSG00000159167	Hs.25590	27.4869	6.05789e-12	7.10272e-09	3.95028	YES
213572_s_at	SERPINB1	ENSG00000021355	Hs.381167	27.0942	7.14464e-12	7.63952e-09	3.77628	YES
219554_at	RHCG	ENSG00000140519	Hs.459284	27.0754	7.20159e-12	7.63952e-09	3.55014	YES
208636_at	ACTN1	---	Hs.509765	26.8141	8.04815e-12	8.14948e-09	2.69125	YES
210845_s_at	PLAUR	ENSG00000011422	Hs.466871	25.9093	1.19246e-11	1.15497e-08	2.89421	YES
211657_at	CEACAM6	ENSG00000086548	Hs.466814	24.9073	1.87245e-11	1.73802e-08	4.19076	YES
208637_x_at	ACTN1	ENSG00000072110	Hs.509765	24.7402	2.0223e-11	1.77076e-08	2.61125	YES
204733_at	KLK6	ENSG00000167755	Hs.79361	24.6932	2.0667e-11	1.77076e-08	4.01077	YES
205676_at	CYP27B1	ENSG00000111012	Hs.524528	24.5754	2.18283e-11	1.801e-08	2.88873	YES
217996_at	PHLDA1	ENSG00000139289	Hs.602085	24.4071	2.36108e-11	1.87849e-08	3.22345	YES
212190_at	SERPINE2	ENSG00000135919	Hs.38449	24.3176	2.46234e-11	1.8915e-08	2.90064	YES
204268_at	S100A2	ENSG00000196754	Hs.516484	24.072	2.76492e-11	2.0485e-08	2.9049	YES
201954_at	ARPC1B	ENSG00000130429	Hs.489284	24.0078	2.85063e-11	2.0485e-08	2.34608	YES
41469_at	PI3	ENSG00000124102	Hs.112341	23.6138	3.44323e-11	2.32439e-08	3.90058	YES
209292_at	ID4	---	Hs.519601	-23.6723	3.34736e-11	2.32439e-08	-2.5596	YES
205403_at	IL1R2	ENSG00000115590	Hs.25333	23.1929	4.2274e-11	2.66567e-08	3.19569	YES
206172_at	IL13RA2	ENSG00000123496	Hs.336046	23.1823	4.24933e-11	2.66567e-08	4.66927	YES
204748_at	PTGS2	ENSG00000073756	Hs.196384	23.1546	4.30777e-11	2.66567e-08	3.44185	YES
214091_s_at	GPX3	---	Hs.719149	22.9069	4.86974e-11	2.93198e-08	3.7057	YES
201348_at	GPX3	---	Hs.719149	22.487	6.01237e-11	3.52467e-08	3.75427	YES
202859_x_at	IL8	ENSG00000169429	Hs.624	22.3579	6.41971e-11	3.66697e-08	3.53392	YES
204698_at	ISG20	ENSG00000172183	Hs.459265	22.1461	7.15465e-11	3.84246e-08	2.6623	YES
203821_at	HBEGF	ENSG00000113070	Hs.799	22.1422	7.1687e-11	3.84246e-08	3.31026	YES
209126_x_at	KRT6B	ENSG00000185479	Hs.709235	22.1218	7.2444e-11	3.84246e-08	4.09575	YES
203127_s_at	SPTLC2	ENSG00000100596	Hs.435661	22.0626	7.46868e-11	3.8693e-08	1.89322	YES
203234_at	UPP1	ENSG00000183696	Hs.488240	21.8536	8.32286e-11	4.13301e-08	3.71924	YES
218084_x_at	FXYD5	ENSG00000089327	Hs.333418	21.7656	8.71373e-11	4.13301e-08	1.66815	YES
218856_at	TNFRSF21	ENSG00000146072	Hs.443577	21.7287	8.88391e-11	4.13301e-08	2.62613	YES
202267_at	LAMC2	---	Hs.591484	21.7241	8.90534e-11	4.13301e-08	3.01564	YES
214598_at	CLDN8	ENSG00000156284	Hs.162209	-21.7757	8.6679e-11	4.13301e-08	-1.99462	YES
202350_s_at	MATN2	---	Hs.189445	-21.6154	9.42765e-11	4.28612e-08	-2.666	YES
205381_at	LRRC17	ENSG00000128606	Hs.567412	-21.5749	9.63109e-11	4.29104e-08	-2.40158	YES
218468_s_at	GREM1	ENSG00000166923	Hs.40098	21.5038	9.99951e-11	4.34113e-08	2.51978	YES
215768_at	---	---	Hs.663788	-21.4786	1.01333e-10	4.34113e-08	-2.14606	YES
203691_at	PI3	ENSG00000124102	Hs.112341	21.3905	1.06182e-10	4.41909e-08	3.90352	YES
221833_at	LONP2	---	Hs.706828	-21.3739	1.0712e-10	4.41909e-08	-1.96118	YES
203889_at	SCG5	ENSG00000166922	Hs.156540	21.2389	1.15117e-10	4.57939e-08	4.14197	YES
213369_at	PCDH21	ENSG00000148600	Hs.137556	-21.2402	1.15037e-10	4.57939e-08	-1.82845	YES
204034_at	ETHE1	ENSG00000105755	Hs.7486	20.9505	1.34452e-10	5.25472e-08	2.00695	YES
204745_x_at	MT1G	ENSG00000125144	Hs.433391	20.8523	1.4182e-10	5.40118e-08	1.9109	YES
203256_at	CDH3	ENSG00000062038	Hs.191842	20.8365	1.43049e-10	5.40118e-08	1.71952	YES
206302_s_at	NUDT4 /// NUDT4P1	ENSG00000173598	Hs.601274	20.7383	1.50925e-10	5.52275e-08	1.90247	YES
211160_x_at	ACTN1	---	Hs.509765	20.7013	1.54012e-10	5.52275e-08	2.29447	YES
209803_s_at	PHLDA2	ENSG00000181649	Hs.154036	20.677	1.56076e-10	5.52275e-08	2.06782	YES
219181_at	LIPG	ENSG00000101670	Hs.465102	20.6758	1.56185e-10	5.52275e-08	3.7303	YES
213603_s_at	RAC2	ENSG00000128340	Hs.517601	20.6407	1.59223e-10	5.5422e-08	2.16411	YES
212942_s_at	KIAA1199	ENSG00000103888	Hs.459088	20.5181	1.7035e-10	5.83828e-08	2.99504	YES
201666_at	TIMP1	ENSG00000102265	Hs.522632	20.3298	1.8913e-10	6.38373e-08	2.02817	YES
200790_at	ODC1	ENSG00000115758	Hs.467701	20.286	1.93807e-10	6.44393e-08	2.05058	YES
211372_s_at	IL1R2	ENSG00000115590	Hs.25333	20.2228	2.00782e-10	6.57767e-08	3.5207	YES
202628_s_at	SERPINE1	ENSG00000106366	Hs.414795	20.1896	2.04557e-10	6.60423e-08	3.00322	YES
202935_s_at	SOX9	ENSG00000125398	Hs.647409	20.0471	2.21655e-10	7.05402e-08	2.66337	YES
222231_s_at	LRRC59	ENSG00000108829	Hs.370927	19.9186	2.38392e-10	7.4798e-08	1.73636	YES
221477_s_at	SOD2	---	Hs.487046	19.8556	2.47099e-10	7.61043e-08	2.13216	YES
210809_s_at	POSTN	ENSG00000133110	Hs.136348	-19.8395	2.49388e-10	7.61043e-08	-2.08905	YES
201695_s_at	NP	ENSG00000198805	Hs.75514	19.6229	2.82373e-10	8.50057e-08	2.17308	YES
211122_s_at	CXCL11	---	Hs.632592	19.5667	2.9169e-10	8.66396e-08	2.75047	YES
212185_x_at	MT2A	ENSG00000125148	Hs.647371	19.4449	3.13043e-10	9.17587e-08	2.02168	YES
214581_x_at	TNFRSF21	ENSG00000146072	Hs.443577	19.4115	3.19184e-10	9.23436e-08	2.55954	YES
203108_at	GPRC5A	ENSG00000013588	Hs.631733	19.3862	3.23935e-10	9.25168e-08	3.73471	YES
203408_s_at	SATB1	ENSG00000182568	Hs.517717	-19.2728	3.46142e-10	9.76077e-08	-1.40287	YES
200776_s_at	BZW1 /// BZW1L1	ENSG00000082153	Hs.355983	19.2413	3.52602e-10	9.81865e-08	1.85334	YES
206461_x_at	MT1H	ENSG00000205358	Hs.438462	19.0599	3.92442e-10	1.06914e-07	1.68081	YES
214451_at	TFAP2B	ENSG00000008196	Hs.33102	-19.0552	3.93544e-10	1.06914e-07	-1.99584	YES
202289_s_at	TACC2	ENSG00000138162	Hs.501252	-19.033	3.98743e-10	1.07022e-07	-1.4267	YES
202693_s_at	STK17A	ENSG00000164543	Hs.709489	18.9955	4.07734e-10	1.08132e-07	1.58251	YES
218309_at	CAMK2N1	ENSG00000162545	Hs.197922	18.9395	4.21568e-10	1.10486e-07	1.97966	YES
204420_at	FOSL1	ENSG00000175592	Hs.283565	18.801	4.5798e-10	1.18633e-07	2.33899	YES
209498_at	CEACAM1	ENSG00000079385	Hs.512682	18.7645	4.68139e-10	1.1987e-07	3.41302	YES
205129_at	NPM3	ENSG00000107833	Hs.90691	18.742	4.74512e-10	1.20122e-07	1.57198	YES
218368_s_at	TNFRSF12A	ENSG00000006327	Hs.355899	18.7125	4.83035e-10	1.20183e-07	2.08096	YES
207517_at	LAMC2	ENSG00000058085	Hs.591484	18.6967	4.8765e-10	1.20183e-07	3.17612	YES
221541_at	CRISPLD2	ENSG00000103196	Hs.513779	18.6856	4.9094e-10	1.20183e-07	1.48684	YES
213375_s_at	N4BP2L1	ENSG00000139597	Hs.161220	-18.6535	5.00548e-10	1.21203e-07	-2.13835	YES
221872_at	RARRES1	ENSG00000118849	Hs.131269	-18.6298	5.07798e-10	1.21637e-07	-2.04339	YES
211924_s_at	PLAUR	ENSG00000011422	Hs.466871	18.5426	5.35389e-10	1.26881e-07	2.32186	YES
206025_s_at	TNFAIP6	ENSG00000123610	Hs.437322	18.4527	5.65553e-10	1.32619e-07	3.15351	YES
218384_at	CARHSP1	ENSG00000153048	Hs.632184	18.4198	5.7705e-10	1.33906e-07	1.83594	YES
218751_s_at	FBXW7	ENSG00000109670	Hs.679796	-18.3629	5.97529e-10	1.37228e-07	-1.54425	YES
204751_x_at	DSC2	ENSG00000134755	Hs.95612	18.3236	6.12135e-10	1.38817e-07	4.12523	YES
200001_at	CAPNS1	ENSG00000126247	Hs.515371	18.3109	6.16907e-10	1.38817e-07	1.41939	YES
201487_at	CTSC	ENSG00000109861	Hs.128065	18.1326	6.88808e-10	1.51926e-07	1.71222	YES
215516_at	LAMB4	ENSG00000091128	Hs.62022	-18.1364	6.872e-10	1.51926e-07	-2.28413	YES
205542_at	STEAP1	ENSG00000164647	Hs.61635	18.0385	7.30383e-10	1.59517e-07	1.85149	YES
215223_s_at	SOD2	ENSG00000112096	Hs.487046	17.9714	7.61668e-10	1.64001e-07	3.02955	YES
208476_s_at	FRMD4A	ENSG00000151474	Hs.330463	-17.9632	7.65635e-10	1.64001e-07	-1.87701	YES
219836_at	ZBED2	ENSG00000177494	Hs.136912	17.9406	7.76527e-10	1.64749e-07	2.76857	YES
210118_s_at	IL1A	ENSG00000115008	Hs.1722	17.8763	8.08545e-10	1.68617e-07	1.75942	YES
217165_x_at	MT1F	ENSG00000198417	Hs.513626	17.8737	8.09893e-10	1.68617e-07	1.6848	YES
205239_at	AREG	ENSG00000109321 /// ENSG00000205595	Hs.270833	17.8225	8.36456e-10	1.72535e-07	2.51868	YES
205713_s_at	COMP	ENSG00000105664	Hs.1584	17.7851	8.56459e-10	1.7504e-07	2.63953	YES
205863_at	S100A12	ENSG00000163221	Hs.19413	17.742	8.80145e-10	1.78245e-07	2.83599	YES
33304_at	ISG20	ENSG00000172183	Hs.459265	17.6819	9.14403e-10	1.83515e-07	2.41214	YES
210087_s_at	MPZL1	ENSG00000197965	Hs.493919	17.5608	9.87817e-10	1.9474e-07	1.45182	YES
219115_s_at	IL20RA	ENSG00000016402	Hs.445868	-17.5638	9.85925e-10	1.9474e-07	-1.72826	YES
205595_at	DSG3	ENSG00000134757	Hs.1925	17.5126	1.01881e-09	1.99088e-07	1.64394	YES
218804_at	ANO1	ENSG00000131620	Hs.503074	-17.488	1.03503e-09	2.00498e-07	-1.56509	YES
38037_at	HBEGF	ENSG00000113070	Hs.799	17.409	1.08908e-09	2.09151e-07	2.38185	YES
218644_at	PLEK2	ENSG00000100558	Hs.170473	17.3573	1.12602e-09	2.14396e-07	1.43335	YES
209278_s_at	TFPI2	ENSG00000105825	Hs.438231	17.2974	1.17066e-09	2.19149e-07	4.17877	YES
206595_at	CST6	ENSG00000175315	Hs.139389	-17.3061	1.16402e-09	2.19149e-07	-1.38551	YES
202177_at	GAS6 /// LOC100133684	ENSG00000183087	Hs.646346	-17.2362	1.21814e-09	2.26138e-07	-1.50559	YES
219403_s_at	HPSE	ENSG00000173083	Hs.44227	17.2079	1.24083e-09	2.26388e-07	2.1383	YES
203021_at	SLPI	ENSG00000124107	Hs.517070	17.1993	1.24782e-09	2.26388e-07	1.52055	YES
210119_at	KCNJ15	ENSG00000157551	Hs.411299	17.1682	1.27343e-09	2.26388e-07	2.15843	YES
214549_x_at	SPRR1A	ENSG00000169474	Hs.46320	17.1577	1.28218e-09	2.26388e-07	2.1654	YES
210163_at	CXCL11	---	Hs.632592	17.1466	1.29156e-09	2.26388e-07	2.20933	YES
205019_s_at	VIPR1	ENSG00000114812	Hs.348500	-17.1357	1.30079e-09	2.26388e-07	-1.55688	YES
205158_at	RNASE4	ENSG00000181784	---	-17.1552	1.28426e-09	2.26388e-07	-1.60686	YES
219833_s_at	EFHC1	ENSG00000096093	Hs.403171	-17.1756	1.26728e-09	2.26388e-07	-1.917	YES
200644_at	MARCKSL1	ENSG00000175130	Hs.75061	17.1073	1.3252e-09	2.28848e-07	2.21376	YES
222162_s_at	ADAMTS1	ENSG00000154734	Hs.643357	17.0804	1.34883e-09	2.31138e-07	1.81224	YES
215239_x_at	ZNF273	ENSG00000198039	Hs.520889	-17.0596	1.36739e-09	2.32529e-07	-3.11488	YES
205568_at	AQP9	ENSG00000103569	Hs.104624	-17.0236	1.40017e-09	2.363e-07	-1.42349	YES
200983_x_at	CD59	ENSG00000085063	Hs.709466	17.0038	1.41852e-09	2.37597e-07	1.50725	YES
201010_s_at	TXNIP	ENSG00000117289	Hs.715525	-16.9696	1.45091e-09	2.39422e-07	-1.55993	YES
209603_at	GATA3	ENSG00000107485	Hs.524134	-16.9767	1.44418e-09	2.39422e-07	-1.52349	YES
203815_at	GSTT1	ENSG00000184674	Hs.268573	-16.9186	1.5007e-09	2.45816e-07	-1.33191	YES
202087_s_at	CTSL1	ENSG00000135047	Hs.716407	16.6609	1.78232e-09	2.8793e-07	1.89927	YES
209270_at	LAMB3	---	Hs.497636	16.6598	1.78365e-09	2.8793e-07	2.05029	YES
201752_s_at	ADD3	ENSG00000148700	Hs.501012	-16.5582	1.91011e-09	3.06125e-07	-1.57057	YES
201564_s_at	FSCN1	ENSG00000075618	Hs.118400	16.5253	1.95309e-09	3.10116e-07	1.7832	YES
204533_at	CXCL10	ENSG00000169245	Hs.632586	16.5179	1.96285e-09	3.10116e-07	2.22721	YES
201141_at	GPNMB	ENSG00000136235	Hs.190495	-16.4976	1.99004e-09	3.12199e-07	-1.43247	YES
206026_s_at	TNFAIP6	ENSG00000123610	Hs.437322	16.4845	2.0079e-09	3.12797e-07	3.46872	YES
205338_s_at	DCT	ENSG00000080166	Hs.301865	-16.4414	2.06762e-09	3.19864e-07	-1.33811	YES
201012_at	ANXA1	ENSG00000135046	Hs.494173	16.3965	2.13171e-09	3.22158e-07	2.09597	YES
204470_at	CXCL1	---	Hs.789	16.3843	2.14965e-09	3.22158e-07	2.74523	YES
209911_x_at	HIST1H2BD	ENSG00000158373	Hs.591797	-16.3808	2.15476e-09	3.22158e-07	-1.17511	YES
213227_at	PGRMC2	ENSG00000164040	Hs.507910	-16.3892	2.1424e-09	3.22158e-07	-1.60902	YES
222357_at	ZBTB20	---	Hs.655108	-16.3918	2.13862e-09	3.22158e-07	-1.38162	YES
209604_s_at	GATA3	ENSG00000107485	Hs.524134	-16.3244	2.23943e-09	3.32585e-07	-1.46633	YES
220635_at	PSORS1C2	ENSG00000137311 /// ENSG00000204538 /// ENSG00000206459	Hs.146824	-16.3104	2.26099e-09	3.33564e-07	-1.33943	YES
200798_x_at	MCL1	ENSG00000143384	Hs.719112	16.299	2.27879e-09	3.33978e-07	1.41546	YES
205014_at	FGFBP1	ENSG00000137440	Hs.1690	16.2845	2.30151e-09	3.35103e-07	2.92394	YES
209291_at	ID4	ENSG00000172201	Hs.519601	-16.2673	2.329e-09	3.36903e-07	-1.50495	YES
211456_x_at	MT1P2	---	Hs.632513	16.1599	2.50784e-09	3.58123e-07	1.25074	YES
213156_at	---	---	Hs.592414	-16.1602	2.50727e-09	3.58123e-07	-1.56249	YES
208498_s_at	AMY1A /// AMY1B /// AMY1C /// AMY2A /// AMY2B	ENSG00000051415 /// ENSG00000174876 /// ENSG00000187733 /// ENSG00000196318 /// ENSG00000197839 /// ENSG00000219295	Hs.654437	-16.131	2.55857e-09	3.6304e-07	-1.58121	YES
204595_s_at	STC1	ENSG00000159167	Hs.25590	16.0985	2.61676e-09	3.66014e-07	3.30334	YES
218380_at	NLRP1	ENSG00000170233	Hs.104305	-16.0919	2.62882e-09	3.66014e-07	-1.26379	YES
208096_s_at	COL21A1	ENSG00000124749	Hs.47629	-16.0996	2.61476e-09	3.66014e-07	-1.86917	YES
212382_at	TCF4	ENSG00000196628	Hs.605153	-15.9887	2.82463e-09	3.88422e-07	-1.42117	YES
221834_at	LONP2	---	Hs.706828	-15.99	2.82211e-09	3.88422e-07	-1.25957	YES
205180_s_at	ADAM8	ENSG00000151651	Hs.501574	15.9207	2.96219e-09	4.04839e-07	1.68514	YES
206571_s_at	MAP4K4	ENSG00000071054	Hs.719073	15.9078	2.98908e-09	4.06023e-07	1.4414	YES
220432_s_at	CYP39A1	ENSG00000146233	Hs.387367	-15.7852	3.25842e-09	4.39927e-07	-1.91214	YES
218305_at	IPO4	ENSG00000196497	Hs.411865	15.7749	3.2823e-09	4.40481e-07	1.32609	YES
202208_s_at	ARL4C	ENSG00000188042	Hs.699342	15.7553	3.32813e-09	4.43956e-07	1.16777	YES
213353_at	ABCA5	ENSG00000154265	Hs.421474	-15.7048	3.44938e-09	4.57392e-07	-1.52069	YES
205020_s_at	ARL4A	ENSG00000122644	Hs.245540	-15.603	3.70864e-09	4.88861e-07	-1.21254	YES
214415_at	PLGLB1 /// PLGLB2	ENSG00000125551 /// ENSG00000183281	Hs.652174	-15.576	3.78079e-09	4.9544e-07	-1.33665	YES
216202_s_at	SPTLC2	ENSG00000100596	Hs.435661	15.5273	3.91493e-09	5.01534e-07	2.04806	YES
201920_at	SLC20A1	ENSG00000144136	Hs.187946	15.5265	3.91736e-09	5.01534e-07	1.37967	YES
206884_s_at	SCEL	ENSG00000136155	Hs.534699	-15.531	3.90476e-09	5.01534e-07	-2.13777	YES
215071_s_at	HIST1H2AC	ENSG00000180573	Hs.699831	-15.5472	3.85955e-09	5.01534e-07	-1.21525	YES
208581_x_at	MT1X	ENSG00000187193	Hs.374950	15.4943	4.00899e-09	5.10333e-07	1.39939	YES
203252_at	CDK2AP2	ENSG00000167797	Hs.523835	15.4607	4.10706e-09	5.16909e-07	1.2903	YES
1598_g_at	GAS6 /// LOC100133684	ENSG00000183087	Hs.646346	-15.4665	4.08986e-09	5.16909e-07	-1.18678	YES
218820_at	C14orf132	---	Hs.6434	-15.4505	4.13717e-09	5.17773e-07	-1.61411	YES
200831_s_at	SCD	ENSG00000099194	Hs.558396	15.4408	4.16622e-09	5.18497e-07	1.34063	YES
202207_at	ARL4C	ENSG00000188042	Hs.719190	15.4108	4.2574e-09	5.269e-07	1.41744	YES
217997_at	PHLDA1	ENSG00000139289	Hs.602085	15.3929	4.31273e-09	5.30799e-07	2.07552	YES
200825_s_at	HYOU1	ENSG00000149428	Hs.277704	15.3848	4.33802e-09	5.30978e-07	1.41099	YES
218807_at	VAV3	ENSG00000134215	Hs.267659	-15.3627	4.40796e-09	5.35755e-07	-1.41363	YES
201170_s_at	BHLHE40	ENSG00000134107	Hs.719093	15.3574	4.42515e-09	5.35755e-07	1.16894	NO
211906_s_at	SERPINB4	ENSG00000057149	Hs.123035	15.3138	4.56721e-09	5.49966e-07	6.19473	YES
208700_s_at	TKT	ENSG00000163931	Hs.89643	15.2964	4.62532e-09	5.53969e-07	1.16776	YES
205464_at	SCNN1B	ENSG00000168447	Hs.414614	-15.2817	4.67498e-09	5.56922e-07	-1.26662	YES
220263_at	SMAD5OS	ENSG00000164621	Hs.59666	-15.2649	4.73258e-09	5.60786e-07	-1.51177	YES
213456_at	SOSTDC1	ENSG00000171243	Hs.648106	-15.2296	4.856e-09	5.72366e-07	-2.18327	YES
202237_at	NNMT	ENSG00000166741	Hs.503911	15.2215	4.88465e-09	5.72712e-07	3.32633	YES
201110_s_at	THBS1	ENSG00000137801	Hs.164226	15.2128	4.91588e-09	5.73001e-07	1.7776	YES
212444_at	---	---	Hs.632997	15.2065	4.93856e-09	5.73001e-07	2.20649	YES
210511_s_at	INHBA	ENSG00000122641	Hs.583348	15.1627	5.09934e-09	5.88591e-07	2.30128	YES
212980_at	USP34	---	Hs.644708	-15.1515	5.14172e-09	5.90423e-07	-1.70972	YES
209125_at	KRT6A	---	Hs.700779	15.1401	5.18478e-09	5.92314e-07	3.90714	YES
215811_at	---	---	Hs.664694	-15.0932	5.36655e-09	6.09953e-07	-1.29838	YES
AFFX-HUMGAPDH/M33197_M_at	GAPDH	---	Hs.544577	15.0658	5.47597e-09	6.1109e-07	1.21365	YES
205198_s_at	ATP7A	---	Hs.496414	-15.0498	5.54115e-09	6.1109e-07	-1.32825	YES
209493_at	PDZD2	ENSG00000133401	Hs.481819	-15.0551	5.51914e-09	6.1109e-07	-1.38768	YES
218638_s_at	SPON2	ENSG00000159674	Hs.302963	-15.0628	5.48801e-09	6.1109e-07	-1.70729	YES
212254_s_at	DST	ENSG00000151914	Hs.631992	-15.0684	5.46566e-09	6.1109e-07	-1.19423	YES
204754_at	HLF	ENSG00000108924	Hs.196952	-15.082	5.41083e-09	6.1109e-07	-1.53415	YES
201009_s_at	TXNIP	ENSG00000117289	Hs.715525	-15.0196	5.66581e-09	6.2176e-07	-1.69807	YES
221923_s_at	NPM1	ENSG00000181163	Hs.557550	14.9647	5.90096e-09	6.43273e-07	1.27626	YES
214580_x_at	KRT6A /// KRT6B /// KRT6C	ENSG00000170465 /// ENSG00000185479 /// ENSG00000205420	Hs.709235	14.9605	5.91961e-09	6.43273e-07	3.35977	YES
213629_x_at	MT1F	ENSG00000198417	Hs.513626	14.9364	6.02632e-09	6.5169e-07	1.51746	YES
203695_s_at	DFNA5	ENSG00000105928	Hs.520708	14.9247	6.07883e-09	6.52528e-07	2.31679	YES
203685_at	BCL2	ENSG00000171791	Hs.150749	-14.9152	6.12194e-09	6.52528e-07	-1.33663	YES
205518_s_at	CMAH	ENSG00000168405	Hs.484918	-14.9163	6.11688e-09	6.52528e-07	-2.47984	YES
201008_s_at	TXNIP	ENSG00000117289	Hs.715525	-14.9068	6.16032e-09	6.53493e-07	-1.79421	YES
213680_at	KRT6B	ENSG00000185479	Hs.709235	14.8978	6.20194e-09	6.5479e-07	5.01743	YES
201953_at	CIB1	ENSG00000185043	Hs.715556	14.8861	6.25594e-09	6.57376e-07	1.26031	YES
212914_at	CBX7	ENSG00000100307	Hs.356416	-14.8703	6.33007e-09	6.62043e-07	-1.41043	YES
209031_at	CADM1	---	Hs.370510	-14.8635	6.36261e-09	6.62336e-07	-1.56516	YES
219799_s_at	DHRS9	ENSG00000073737	Hs.179608	14.857	6.39359e-09	6.62465e-07	2.40805	YES
202238_s_at	NNMT	ENSG00000166741	Hs.503911	14.8413	6.46893e-09	6.6508e-07	2.75041	YES
204820_s_at	BTN3A2 /// BTN3A3	ENSG00000111801 /// ENSG00000186470	Hs.376046	-14.8393	6.47854e-09	6.6508e-07	-1.13184	YES
221521_s_at	GINS2	ENSG00000131153	Hs.433180	14.8124	6.6103e-09	6.75494e-07	1.35918	YES
201034_at	ADD3	ENSG00000148700	Hs.501012	-14.8041	6.65144e-09	6.76594e-07	-1.51103	YES
211883_x_at	CEACAM1	ENSG00000079385	Hs.512682	14.7914	6.71496e-09	6.79951e-07	1.4059	YES
222277_at	LOC100133696 /// PCOTH	ENSG00000205861	Hs.642624	-14.7728	6.80929e-09	6.8329e-07	-1.35468	YES
214651_s_at	HOXA9	ENSG00000078399	Hs.659350	-14.7735	6.80565e-09	6.8329e-07	-1.09363	YES
212240_s_at	PIK3R1	ENSG00000145675	Hs.132225	-14.7655	6.84671e-09	6.83965e-07	-1.10036	YES
221139_s_at	CSAD	ENSG00000139631	Hs.279815	-14.7564	6.89344e-09	6.85558e-07	-1.38824	YES
221527_s_at	PARD3	ENSG00000148498	Hs.131489	-14.6387	7.53355e-09	7.45889e-07	-1.50837	YES
208433_s_at	LRP8	ENSG00000157193	Hs.719248	14.5663	7.95875e-09	7.8222e-07	1.83301	YES
201231_s_at	ENO1	ENSG00000074800	Hs.517145	14.5585	8.00584e-09	7.8222e-07	1.54325	YES
218806_s_at	VAV3	ENSG00000134215	Hs.267659	-14.5617	7.98656e-09	7.8222e-07	-1.30783	YES
212677_s_at	CEP68	ENSG00000011523	Hs.709257	-14.552	8.04534e-09	7.82646e-07	-1.39733	YES
213929_at	EXPH5	---	Hs.28540	-14.5382	8.13031e-09	7.84064e-07	-1.64099	YES
205871_at	PLGLB1 /// PLGLB2	ENSG00000125551 /// ENSG00000169659 /// ENSG00000183281	Hs.652174	-14.5396	8.12152e-09	7.84064e-07	-1.64155	YES
212386_at	TCF4	ENSG00000196628	Hs.605153	-14.5039	8.34607e-09	7.94553e-07	-1.27617	YES
205442_at	MFAP3L	ENSG00000198948	Hs.593942	-14.5068	8.32704e-09	7.94553e-07	-1.36198	YES
204718_at	EPHB6	ENSG00000106123	Hs.380089	-14.5124	8.29208e-09	7.94553e-07	-1.54508	YES
AFFX-HUMGAPDH/M33197_5_at	GAPDH	---	Hs.544577	14.4828	8.48131e-09	8.03992e-07	1.33446	YES
204014_at	DUSP4	ENSG00000120875	Hs.417962	14.4688	8.57234e-09	8.09178e-07	2.19731	YES
208893_s_at	DUSP6	ENSG00000139318	Hs.298654	14.4571	8.64989e-09	8.13053e-07	1.63021	YES
211737_x_at	PTN	ENSG00000105894	Hs.371249	-14.425	8.86483e-09	8.29756e-07	-1.24965	YES
209191_at	TUBB6	ENSG00000176014	Hs.193491	14.3829	9.15627e-09	8.46366e-07	1.5257	YES
202449_s_at	RXRA	ENSG00000186350	Hs.590886	-14.3843	9.14635e-09	8.46366e-07	-1.0502	YES
219908_at	DKK2	ENSG00000155011	Hs.211869	-14.3883	9.11804e-09	8.46366e-07	-2.35426	YES
215554_at	GPLD1	---	Hs.533291	-14.3591	9.32548e-09	8.58445e-07	-1.41075	YES
209774_x_at	CXCL2	ENSG00000081041	Hs.75765	14.3425	9.44565e-09	8.64345e-07	2.74271	YES
203868_s_at	VCAM1	ENSG00000162692	Hs.109225	-14.3395	9.46717e-09	8.64345e-07	-1.19142	YES
219155_at	PITPNC1	ENSG00000154217	Hs.591185	14.2881	9.85055e-09	8.95676e-07	1.93184	YES
207463_x_at	PRSS3	ENSG00000010438	Hs.654513	14.2671	1.00122e-08	9.03006e-07	1.57633	YES
212387_at	TCF4	ENSG00000196628	Hs.605153	-14.2698	9.99079e-09	9.03006e-07	-1.40909	YES
200984_s_at	CD59	ENSG00000085063	Hs.278573	14.2117	1.0452e-08	9.36987e-07	1.32119	YES
208760_at	UBE2I	---	Hs.302903	-14.2091	1.04731e-08	9.36987e-07	-1.36479	YES
201312_s_at	SH3BGRL	ENSG00000131171	Hs.108029	-14.2012	1.05373e-08	9.38958e-07	-1.45108	YES
213397_x_at	RNASE4	ENSG00000181784	---	-14.1647	1.08411e-08	9.62182e-07	-1.67774	YES
211714_x_at	TUBB	ENSG00000137379 /// ENSG00000183311 /// ENSG00000196230	Hs.636480	14.1571	1.09053e-08	9.63468e-07	1.28384	YES
213593_s_at	TRA2A	---	Hs.445652	-14.1477	1.09854e-08	9.63468e-07	-1.17037	YES
218217_at	SCPEP1	ENSG00000121064	Hs.514950	-14.1502	1.09643e-08	9.63468e-07	-1.45046	YES
211382_s_at	TACC2	ENSG00000138162	Hs.501252	-14.1243	1.11879e-08	9.77382e-07	-1.17757	YES
205882_x_at	ADD3	ENSG00000148700	Hs.501012	-14.1166	1.12562e-08	9.7951e-07	-1.54887	YES
202917_s_at	S100A8	ENSG00000143546	Hs.416073	14.0637	1.17318e-08	1.016e-06	4.77917	YES
213624_at	SMPDL3A	ENSG00000172594	Hs.486357	-14.0599	1.17668e-08	1.016e-06	-1.28813	YES
201531_at	ZFP36	ENSG00000128016	Hs.534052	14.0148	1.21913e-08	1.04103e-06	1.26139	YES
221253_s_at	TXNDC5	ENSG00000188428	Hs.150837	14.0142	1.21969e-08	1.04103e-06	1.22322	YES
208662_s_at	TTC3	ENSG00000182670	Hs.368214	-14.0154	1.21854e-08	1.04103e-06	-1.06162	YES
205064_at	SPRR1B	---	Hs.1076	13.9978	1.23556e-08	1.04945e-06	1.59532	YES
201701_s_at	PGRMC2	ENSG00000164040	Hs.507910	-13.9943	1.23897e-08	1.04945e-06	-1.15355	YES
201614_s_at	RUVBL1	ENSG00000175792	Hs.272822	13.9774	1.25557e-08	1.05642e-06	1.20887	YES
203925_at	GCLM	ENSG00000023909	Hs.315562	13.9715	1.26142e-08	1.05642e-06	1.22745	YES
209596_at	MXRA5	ENSG00000101825	Hs.369422	-13.9731	1.25987e-08	1.05642e-06	-1.67294	YES
206561_s_at	AKR1B10	ENSG00000198074	Hs.116724	13.9623	1.27061e-08	1.06013e-06	2.49245	YES
212850_s_at	LRP4	ENSG00000134569	Hs.4930	-13.9348	1.29858e-08	1.07942e-06	-1.33462	YES
210094_s_at	PARD3	ENSG00000148498	Hs.131489	-13.9064	1.3281e-08	1.09985e-06	-1.06773	YES
203535_at	S100A9	ENSG00000163220	Hs.112405	13.886	1.34975e-08	1.11364e-06	3.01131	YES
214981_at	POSTN	---	Hs.136348	-13.8738	1.36287e-08	1.12032e-06	-1.38673	YES
205308_at	FAM164A	ENSG00000104427	Hs.271876	-13.8641	1.37341e-08	1.12483e-06	-1.12769	YES
217553_at	MGC87042	ENSG00000105889	Hs.512234	13.8418	1.39796e-08	1.13658e-06	1.40273	YES
204869_at	PCSK2	ENSG00000125851	Hs.315186	-13.8442	1.39534e-08	1.13658e-06	-1.0345	YES
204712_at	WIF1	ENSG00000156076	Hs.284122	-13.8183	1.42447e-08	1.15392e-06	-1.6666	YES
202661_at	ITPR2	ENSG00000123104	Hs.512235	-13.7814	1.46693e-08	1.18402e-06	-1.20528	YES
202936_s_at	SOX9	ENSG00000125398	Hs.647409	13.7401	1.51628e-08	1.21942e-06	2.30743	YES
221868_at	PAIP2B	ENSG00000124374	Hs.416735	-13.7283	1.53064e-08	1.22655e-06	-1.34942	YES
214177_s_at	PBXIP1	ENSG00000163346	Hs.505806	-13.7109	1.55212e-08	1.23488e-06	-1.02632	YES
219518_s_at	ELL3	ENSG00000128886	Hs.706346	-13.7146	1.54752e-08	1.23488e-06	-1.18366	YES
213273_at	ODZ4	ENSG00000149256	Hs.213087	-13.6837	1.58645e-08	1.2577e-06	-1.3422	YES
200985_s_at	CD59	ENSG00000085063	Hs.278573	13.6765	1.5956e-08	1.2577e-06	1.12526	YES
203657_s_at	CTSF	ENSG00000174080	Hs.11590	-13.6749	1.59775e-08	1.2577e-06	-1.04146	YES
209652_s_at	PGF	ENSG00000119630	Hs.252820	13.6506	1.62929e-08	1.27446e-06	1.30646	YES
201201_at	CSTB	ENSG00000160213	Hs.695	13.6457	1.63574e-08	1.27446e-06	1.29085	YES
215016_x_at	DST	ENSG00000151914	Hs.631992	-13.6453	1.6362e-08	1.27446e-06	-1.29215	YES
209602_s_at	GATA3	ENSG00000107485	Hs.524134	-13.6383	1.64554e-08	1.27727e-06	-1.43762	YES
204879_at	PDPN	---	Hs.468675	13.6165	1.67465e-08	1.29076e-06	1.37621	YES
204069_at	MEIS1	ENSG00000143995	Hs.526754	-13.6124	1.6803e-08	1.29076e-06	-1.41437	YES
202259_s_at	N4BP2L2	ENSG00000139617	Hs.507680	-13.6168	1.6743e-08	1.29076e-06	-1.27172	YES
202887_s_at	DDIT4	ENSG00000168209	Hs.523012	13.6041	1.69155e-08	1.29337e-06	2.09495	YES
209772_s_at	CD24	---	Hs.694721	13.6014	1.69532e-08	1.29337e-06	1.87879	YES
207351_s_at	SH2D2A	ENSG00000027869	Hs.103527	13.5722	1.73586e-08	1.31811e-06	1.66302	YES
213891_s_at	TCF4	ENSG00000196628	Hs.605153	-13.5653	1.74548e-08	1.31811e-06	-1.34203	YES
218285_s_at	BDH2	ENSG00000164039	Hs.124696	-13.5656	1.74504e-08	1.31811e-06	-1.00719	YES
208687_x_at	HSPA8	ENSG00000109971	Hs.702021	13.561	1.75158e-08	1.31824e-06	1.12359	YES
215250_at	TMEM111	---	Hs.475392	-13.5255	1.80273e-08	1.35217e-06	-1.12837	YES
213453_x_at	GAPDH	ENSG00000111640	Hs.544577	13.5092	1.82689e-08	1.36569e-06	1.07158	YES
45288_at	ABHD6	ENSG00000163686	Hs.476454	-13.5001	1.84038e-08	1.37117e-06	-1.00518	YES
209026_x_at	TUBB	ENSG00000137379 /// ENSG00000183311 /// ENSG00000196230	Hs.636480	13.4915	1.8533e-08	1.37366e-06	1.32936	YES
208910_s_at	C1QBP	ENSG00000108561	Hs.555866	13.4897	1.85605e-08	1.37366e-06	1.10379	YES
220403_s_at	TP53AIP1	ENSG00000120471	Hs.160953	-13.4848	1.86344e-08	1.37456e-06	-1.20989	YES
205022_s_at	FOXN3	ENSG00000053254	Hs.434286	-13.4604	1.90092e-08	1.39759e-06	-1.08716	YES
205433_at	BCHE	ENSG00000114200	Hs.420483	-13.4439	1.9267e-08	1.41187e-06	-1.57471	YES
206303_s_at	NUDT4	ENSG00000173598	Hs.506325	13.4293	1.94979e-08	1.42393e-06	1.17081	YES
213905_x_at	BGN	ENSG00000182492	Hs.821	-13.4255	1.95593e-08	1.42393e-06	-1.21996	YES
212828_at	SYNJ2	---	Hs.434494	13.4064	1.98664e-08	1.43324e-06	1.54035	YES
201930_at	MCM6	ENSG00000076003	Hs.444118	13.4057	1.98785e-08	1.43324e-06	1.28741	YES
204858_s_at	TYMP	ENSG00000025708	Hs.592212	13.4056	1.98802e-08	1.43324e-06	2.78063	YES
209340_at	UAP1	ENSG00000117143	Hs.492859	13.3852	2.02151e-08	1.45268e-06	1.92925	YES
219918_s_at	ASPM	ENSG00000066279	Hs.121028	-13.3746	2.03912e-08	1.46062e-06	-1.12189	YES
217733_s_at	TMSB10	ENSG00000034510	Hs.446574	13.3571	2.06866e-08	1.47232e-06	0.97442	YES
203638_s_at	FGFR2	ENSG00000066468	Hs.533683	-13.359	2.06542e-08	1.47232e-06	-1.3464	YES
220664_at	SPRR2C	---	Hs.2421	13.3304	2.11452e-08	1.50017e-06	1.60685	YES
217122_s_at	RP11-345P4.4	ENSG00000189339	Hs.655255	-13.3185	2.13529e-08	1.51009e-06	-0.993965	YES
212326_at	VPS13D	ENSG00000048707	Hs.439381	-13.2981	2.1715e-08	1.53084e-06	-1.09166	YES
219737_s_at	PCDH9	ENSG00000184226	Hs.654709	-13.2904	2.18546e-08	1.53582e-06	-1.09062	YES
213364_s_at	SNX1	ENSG00000028528	Hs.188634	-13.2765	2.2106e-08	1.5486e-06	-1.36375	YES
212814_at	AHCYL2	ENSG00000158467	Hs.600789	-13.2698	2.22296e-08	1.55238e-06	-1.18459	YES
202740_at	ACY1	ENSG00000114786	Hs.334707	13.2562	2.24811e-08	1.56387e-06	1.36845	YES
220948_s_at	ATP1A1	ENSG00000163399	Hs.371889	13.2533	2.25345e-08	1.56387e-06	1.16323	YES
201195_s_at	SLC7A5	ENSG00000103257	Hs.513797	13.2435	2.27182e-08	1.57172e-06	1.34034	YES
205051_s_at	KIT	ENSG00000157404	Hs.479754	-13.2291	2.29901e-08	1.5856e-06	-1.31619	YES
204345_at	COL16A1	ENSG00000084636	Hs.368921	-13.217	2.32225e-08	1.59669e-06	-1.1248	YES
200737_at	PGK1	ENSG00000102144	Hs.78771	13.2097	2.33627e-08	1.6013e-06	1.12804	YES
210933_s_at	FSCN1	ENSG00000075618	Hs.118400	13.2061	2.34333e-08	1.6013e-06	1.38846	YES
214753_at	N4BP2L2	---	Hs.507680	-13.1746	2.40543e-08	1.63371e-06	-1.186	YES
209240_at	OGT	ENSG00000147162	Hs.405410	-13.1779	2.39875e-08	1.63371e-06	-1.07395	YES
218346_s_at	SESN1	ENSG00000080546	Hs.591336	-13.1463	2.46273e-08	1.66754e-06	-1.17725	YES
201530_x_at	EIF4A1	ENSG00000161960	Hs.129673	13.1351	2.48592e-08	1.67249e-06	0.947873	YES
201625_s_at	INSIG1	ENSG00000186480	Hs.520819	13.1319	2.49256e-08	1.67249e-06	1.2057	YES
208661_s_at	TTC3	ENSG00000182670 /// ENSG00000215105	Hs.368214	-13.1359	2.48424e-08	1.67249e-06	-1.16883	YES
209375_at	XPC	ENSG00000154767	Hs.475538	-13.1164	2.525e-08	1.68917e-06	-1.05809	YES
218769_s_at	ANKRA2	ENSG00000164331	Hs.239154	-13.1116	2.53507e-08	1.69083e-06	-1.07046	YES
202949_s_at	FHL2	ENSG00000115641	Hs.443687	13.0636	2.63894e-08	1.74933e-06	1.14588	YES
202107_s_at	MCM2	ENSG00000073111	Hs.477481	13.0602	2.64634e-08	1.74933e-06	1.17983	YES
215129_at	PIK3C2G	ENSG00000139144	Hs.22500	-13.0616	2.64332e-08	1.74933e-06	-1.64312	YES
215057_at	LOC100272228	---	---	-13.0473	2.67519e-08	1.76317e-06	-1.04208	YES
213796_at	SPRR1A	ENSG00000169474	Hs.46320	13.0324	2.70885e-08	1.78009e-06	2.01227	YES
203650_at	PROCR	ENSG00000101000	Hs.647450	13.0168	2.74451e-08	1.79822e-06	1.25655	YES
205157_s_at	KRT17	ENSG00000186831	Hs.2785	13.0124	2.75479e-08	1.79966e-06	2.7677	YES
211936_at	HSPA5	ENSG00000044574	Hs.716396	13.008	2.765e-08	1.80105e-06	1.03591	YES
215228_at	NHLH2	ENSG00000177551	Hs.46296	-12.9927	2.80074e-08	1.81901e-06	-1.31728	YES
45714_at	HCFC1R1	ENSG00000103145	Hs.719259	-12.9832	2.82317e-08	1.82825e-06	-1.03289	YES
220026_at	CLCA4	ENSG00000016602	Hs.567422	-12.9733	2.84679e-08	1.8382e-06	-2.01223	YES
203499_at	EPHA2	ENSG00000142627	Hs.171596	12.9498	2.90378e-08	1.86295e-06	1.2806	YES
206427_s_at	MLANA	ENSG00000120215	Hs.154069	-12.9404	2.92693e-08	1.86295e-06	-1.05257	YES
203409_at	DDB2	ENSG00000134574	Hs.700338	-12.9426	2.92155e-08	1.86295e-06	-1.08107	YES
215069_at	NMT2	---	Hs.60339	-12.943	2.92063e-08	1.86295e-06	-1.1068	YES
202054_s_at	ALDH3A2	ENSG00000072210	Hs.499886	-12.9455	2.91455e-08	1.86295e-06	-1.12797	YES
211787_s_at	EIF4A1	ENSG00000161960	Hs.129673	12.9003	3.02804e-08	1.90937e-06	0.966553	YES
221962_s_at	UBE2H	ENSG00000186591	Hs.643548	12.8963	3.03837e-08	1.90937e-06	1.0944	YES
212590_at	RRAS2	ENSG00000133818	Hs.502004	12.8946	3.04272e-08	1.90937e-06	1.48513	YES
218552_at	ECHDC2	ENSG00000121310	Hs.476319	-12.8963	3.03827e-08	1.90937e-06	-1.04375	YES
200712_s_at	MAPRE1	ENSG00000101367	Hs.472437	12.9028	3.02164e-08	1.90937e-06	0.996221	NO
212581_x_at	GAPDH	ENSG00000111640	Hs.544577	12.8793	3.08244e-08	1.92442e-06	0.999198	YES
218456_at	CAPRIN2	ENSG00000110888	Hs.234355	-12.8787	3.08398e-08	1.92442e-06	-1.23146	YES
208456_s_at	RRAS2	ENSG00000133818	Hs.502004	12.8708	3.10466e-08	1.93191e-06	1.46459	YES
217862_at	PIAS1	ENSG00000033800	Hs.162458	-12.8587	3.13675e-08	1.94644e-06	-1.17007	YES
201464_x_at	JUN	ENSG00000177606	Hs.714791	12.8099	3.26985e-08	2.0059e-06	1.13319	YES
221646_s_at	ZDHHC11	ENSG00000188818	Hs.659832	-12.8071	3.27758e-08	2.0059e-06	-1.18454	YES
210129_s_at	TTLL3	ENSG00000214021	Hs.709359	-12.8078	3.27552e-08	2.0059e-06	-1.12932	YES
213089_at	LOC100272216	---	---	-12.8122	3.26339e-08	2.0059e-06	-0.935184	YES
201744_s_at	LUM	ENSG00000139329	Hs.406475	-12.8192	3.24395e-08	2.0059e-06	-1.24266	YES
203233_at	IL4R	ENSG00000077238	Hs.513457	12.7886	3.3297e-08	2.03221e-06	1.18037	YES
220940_at	ANKRD36B	---	Hs.532921	-12.7768	3.36348e-08	2.04722e-06	-1.45826	YES
210150_s_at	LAMA5	ENSG00000130702	Hs.473256	-12.7462	3.45268e-08	2.09579e-06	-1.08804	YES
218002_s_at	CXCL14	ENSG00000145824	Hs.483444	-12.7379	3.47713e-08	2.10489e-06	-1.17593	YES
213933_at	PTGER3	ENSG00000050628	Hs.445000	-12.7333	3.49104e-08	2.10758e-06	-1.27514	YES
205908_s_at	OMD	ENSG00000127083	Hs.94070	-12.7164	3.54185e-08	2.13248e-06	-1.74588	YES
210764_s_at	CYR61	ENSG00000142871	Hs.8867	12.7027	3.58379e-08	2.14613e-06	1.93861	YES
221740_x_at	LRRC37A2	---	Hs.600840 /// Hs.646568	-12.7038	3.58044e-08	2.14613e-06	-1.15603	YES
212307_s_at	OGT	ENSG00000147162	Hs.405410	-12.692	3.61674e-08	2.15428e-06	-1.0014	YES
217712_at	LOC389906	---	Hs.636199	-12.695	3.60744e-08	2.15428e-06	-0.920064	YES
213110_s_at	COL4A5	ENSG00000188153	Hs.369089	-12.663	3.70807e-08	2.19693e-06	-1.54215	YES
212613_at	BTN3A2	ENSG00000186470	Hs.376046	-12.6642	3.70451e-08	2.19693e-06	-1.3024	YES
213702_x_at	ASAH1	ENSG00000104763	Hs.527412	-12.6519	3.74398e-08	2.21233e-06	-1.05692	YES
217398_x_at	GAPDH	ENSG00000111640	Hs.544577	12.6413	3.77812e-08	2.22659e-06	1.0751	YES
205895_s_at	NOLC1	ENSG00000166197	Hs.523238	12.5963	3.9278e-08	2.30065e-06	1.25848	YES
208663_s_at	TTC3	ENSG00000182670	Hs.368214	-12.5943	3.93476e-08	2.30065e-06	-1.28218	YES
205081_at	CRIP1	ENSG00000182351 /// ENSG00000213145	Hs.70327	-12.5983	3.92117e-08	2.30065e-06	-1.63612	YES
219915_s_at	SLC16A10	ENSG00000112394	Hs.591327	-12.5896	3.95071e-08	2.30392e-06	-1.60898	YES
201912_s_at	GSPT1	ENSG00000103342	Hs.528780	12.5715	4.0132e-08	2.33426e-06	1.05522	YES
213158_at	---	---	Hs.592414	-12.566	4.03245e-08	2.33935e-06	-1.73522	YES
206652_at	ZMYM5	ENSG00000132950	Hs.530988	-12.5628	4.04358e-08	2.33971e-06	-1.20087	YES
202761_s_at	SYNE2	ENSG00000054654	Hs.525392	-12.546	4.10292e-08	2.36789e-06	-1.04865	YES
218469_at	GREM1	ENSG00000166923	Hs.40098	12.5308	4.15738e-08	2.39313e-06	1.99305	YES
217951_s_at	PHF3	ENSG00000118482	Hs.348921	-12.5022	4.2621e-08	2.44708e-06	-0.995995	YES
211926_s_at	MYH9	ENSG00000100345	Hs.474751	12.488	4.31515e-08	2.47117e-06	1.17876	YES
213421_x_at	PRSS3	ENSG00000010438	Hs.654513	12.4783	4.3518e-08	2.48577e-06	1.57188	YES
202856_s_at	SLC16A3	ENSG00000141526	Hs.500761	12.473	4.37182e-08	2.49082e-06	1.30586	YES
208699_x_at	TKT	ENSG00000163931	Hs.89643	12.4543	4.44385e-08	2.5254e-06	1.25731	YES
202037_s_at	SFRP1	ENSG00000104332	Hs.713546	12.4431	4.48744e-08	2.54368e-06	1.59485	YES
203961_at	NEBL	---	Hs.5025	-12.4352	4.5187e-08	2.54843e-06	-1.34681	YES
205437_at	ZNF211	ENSG00000121417	Hs.590977	-12.4365	4.51372e-08	2.54843e-06	-1.05658	YES
222362_at	AGFG2	ENSG00000106351	Hs.521083	-12.4298	4.54011e-08	2.55404e-06	-1.12621	YES
212992_at	AHNAK2	ENSG00000185567	Hs.441783	-12.4124	4.60997e-08	2.58681e-06	-0.885562	YES
213746_s_at	FLNA	ENSG00000196924	Hs.195464	12.3981	4.66809e-08	2.61211e-06	1.08449	YES
209442_x_at	ANK3	ENSG00000151150	Hs.499725	-12.3955	4.67851e-08	2.61211e-06	-1.21976	YES
209318_x_at	PLAGL1	ENSG00000118495	Hs.715495	-12.3791	4.74649e-08	2.63685e-06	-1.21563	YES
221470_s_at	IL1F7	ENSG00000125571	Hs.166371	-12.3804	4.74095e-08	2.63685e-06	-1.63052	YES
200929_at	TMED10	ENSG00000170348	Hs.74137	12.3578	4.83613e-08	2.67996e-06	0.8758	YES
215385_at	---	---	Hs.690165	-12.3517	4.86196e-08	2.68759e-06	-1.13425	YES
209846_s_at	BTN3A2	ENSG00000186470	Hs.376046	-12.3145	5.02414e-08	2.77037e-06	-1.1723	YES
207236_at	ZNF345	ENSG00000167637	Hs.362324	-12.2972	5.1013e-08	2.80597e-06	-1.12286	YES
221523_s_at	RRAGD	ENSG00000025039	Hs.31712	-12.2943	5.11445e-08	2.80627e-06	-0.976447	YES
200600_at	MSN	ENSG00000147065	Hs.87752	12.2892	5.13776e-08	2.81214e-06	1.159	YES
210524_x_at	---	---	---	12.2847	5.15821e-08	2.81641e-06	1.2337	YES
214793_at	DUSP7	ENSG00000164086	Hs.591664	12.2602	5.27118e-08	2.86962e-06	1.21899	YES
209723_at	SERPINB9	ENSG00000170542	Hs.104879	12.258	5.28144e-08	2.86962e-06	1.22118	YES
208290_s_at	EIF5	ENSG00000100664	Hs.433702	12.2529	5.30542e-08	2.87485e-06	0.980447	YES
208650_s_at	CD24	ENSG00000185275	Hs.694721	12.2504	5.31686e-08	2.87485e-06	1.75557	YES
205337_at	DCT	---	Hs.301865	-12.2267	5.42986e-08	2.92884e-06	-1.4514	YES
209230_s_at	NUPR1	ENSG00000176046	Hs.513463	-12.222	5.45268e-08	2.93404e-06	-0.897623	YES
210273_at	PCDH7	---	Hs.479439	-12.2182	5.47137e-08	2.93701e-06	-1.17383	YES
209360_s_at	RUNX1	ENSG00000159216	Hs.149261	12.2108	5.50726e-08	2.94209e-06	1.26265	YES
221895_at	MOSPD2	ENSG00000130150	Hs.715564	-12.2112	5.50511e-08	2.94209e-06	-1.16296	YES
201289_at	CYR61	ENSG00000142871	Hs.8867	12.206	5.53069e-08	2.94524e-06	1.8065	YES
212179_at	SFRS18	---	Hs.520287	-12.2042	5.5396e-08	2.94524e-06	-1.37028	YES
204755_x_at	HLF	ENSG00000108924	Hs.196952	-12.1971	5.57456e-08	2.95677e-06	-1.32274	YES
203931_s_at	MRPL12	ENSG00000183093	Hs.109059	12.1917	5.60176e-08	2.95712e-06	1.04479	YES
221552_at	ABHD6	ENSG00000163686	Hs.476454	-12.1933	5.5935e-08	2.95712e-06	-1.03649	YES
212236_x_at	KRT17	ENSG00000186831	Hs.2785	12.1887	5.61634e-08	2.95781e-06	2.17409	YES
203507_at	CD68 /// EIF4A1	ENSG00000129226 /// ENSG00000161960	Hs.647419	12.1752	5.68433e-08	2.98304e-06	1.20287	YES
219440_at	RAI2	ENSG00000131831	Hs.446680	-12.1713	5.70443e-08	2.98304e-06	-1.15886	YES
213802_at	---	---	Hs.445857	-12.1719	5.70107e-08	2.98304e-06	-1.09026	YES
212859_x_at	MT1E	ENSG00000169715	Hs.534330	12.1646	5.73869e-08	2.99393e-06	1.0124	YES
217755_at	HN1	ENSG00000189159 /// ENSG00000218884	Hs.532803	12.1603	5.76025e-08	2.99815e-06	1.21133	YES
213568_at	OSR2	ENSG00000164920	Hs.253247	-12.1528	5.79927e-08	3.00442e-06	-1.50563	YES
219284_at	HSPBAP1	ENSG00000169087	Hs.29169	-12.1528	5.79918e-08	3.00442e-06	-1.00728	YES
214056_at	MCL1	---	Hs.719112	12.1236	5.95224e-08	3.0694e-06	1.2692	YES
212535_at	MEF2A	ENSG00000068305	Hs.268675	-12.1245	5.94737e-08	3.0694e-06	-1.02382	YES
216640_s_at	PDIA6	ENSG00000143870	Hs.212102	12.1038	6.05873e-08	3.11464e-06	1.25528	YES
214870_x_at	LOC339047	ENSG00000183426 /// ENSG00000183458 /// ENSG00000183793 /// ENSG00000183889 /// ENSG00000185208 /// ENSG00000205746 /// ENSG00000214940 /// ENSG00000214967	Hs.619009	-12.1021	6.06794e-08	3.11464e-06	-0.922326	YES
212858_at	PAQR4	ENSG00000162073	Hs.351474	12.0922	6.12199e-08	3.13279e-06	0.923024	YES
205439_at	GSTT2	ENSG00000099984 /// ENSG00000133433	Hs.654462	-12.0905	6.13142e-08	3.13279e-06	-1.45926	YES
209840_s_at	LRRN3	ENSG00000173114	Hs.3781	-12.0845	6.16461e-08	3.14254e-06	-0.866441	YES
216250_s_at	LPXN	ENSG00000110031	Hs.125474	12.0774	6.20406e-08	3.14824e-06	1.07108	YES
212056_at	KIAA0182	ENSG00000131149	Hs.461647	-12.079	6.19506e-08	3.14824e-06	-0.938787	YES
221704_s_at	VPS37B	ENSG00000139722	Hs.507162	12.0746	6.21961e-08	3.14896e-06	0.96493	YES
204985_s_at	TRAPPC6A	ENSG00000007255	Hs.466929	-12.0596	6.30356e-08	3.18423e-06	-1.06152	YES
201508_at	IGFBP4	ENSG00000141753	Hs.462998	12.042	6.40455e-08	3.22643e-06	2.18369	YES
201876_at	PON2	ENSG00000105854	Hs.719159	-12.04	6.41608e-08	3.22643e-06	-1.22272	YES
206426_at	MLANA	ENSG00000120215	Hs.154069	-12.0299	6.47416e-08	3.24831e-06	-1.07107	YES
59625_at	NOL3	ENSG00000140939	Hs.513667	-12.0242	6.50785e-08	3.25787e-06	-1.07426	YES
206765_at	KCNJ2	ENSG00000123700	Hs.1547	-12.0216	6.52279e-08	3.25803e-06	-1.34485	YES
210694_s_at	MID1	---	Hs.27695	-12.0145	6.56514e-08	3.27185e-06	-0.989746	YES
213032_at	NFIB	ENSG00000147862	Hs.644095	-12.0112	6.58425e-08	3.27405e-06	-1.03039	YES
221564_at	PRMT2	---	Hs.154163	-11.9782	6.78318e-08	3.36545e-06	-0.942197	YES
210904_s_at	IL13RA1	ENSG00000131724	Hs.496646	11.971	6.82753e-08	3.37244e-06	1.8826	YES
220917_s_at	WDR19	ENSG00000157796	Hs.438482	-11.9716	6.82382e-08	3.37244e-06	-0.988532	YES
AFFX-HUMGAPDH/M33197_3_at	GAPDH	---	Hs.544577	11.9527	6.94145e-08	3.41257e-06	0.972844	YES
202431_s_at	MYC	ENSG00000136997	---	11.9458	6.98491e-08	3.41257e-06	1.53721	YES
204995_at	CDK5R1	ENSG00000176749	Hs.500015	11.9387	7.03012e-08	3.41257e-06	1.79983	YES
209250_at	DEGS1	ENSG00000143753	Hs.299878	-11.9385	7.03133e-08	3.41257e-06	-1.12141	YES
212239_at	PIK3R1	ENSG00000145675	Hs.132225	-11.9391	7.02743e-08	3.41257e-06	-1.03262	YES
207625_s_at	CBFA2T2	ENSG00000078699	Hs.153934	-11.9443	6.99458e-08	3.41257e-06	-0.967597	YES
206272_at	RAB4A /// SPHAR	ENSG00000168118 /// ENSG00000213029	Hs.296169	-11.9494	6.96255e-08	3.41257e-06	-1.01318	YES
218755_at	KIF20A	ENSG00000112984	Hs.718626	-11.9416	7.01183e-08	3.41257e-06	-1.04563	NO
200611_s_at	WDR1	ENSG00000071127	Hs.128548	11.9294	7.08953e-08	3.42702e-06	1.05883	YES
203504_s_at	ABCA1	ENSG00000165029	Hs.719214	-11.9291	7.09188e-08	3.42702e-06	-1.68086	YES
212830_at	MEGF9	ENSG00000106780	Hs.715550	-11.9213	7.14234e-08	3.44394e-06	-0.990397	YES
209905_at	HOXA9	ENSG00000078399	Hs.659350	-11.909	7.22232e-08	3.47498e-06	-1.14038	YES
201427_s_at	SEPP1	---	Hs.275775	-11.8881	7.36088e-08	3.53401e-06	-1.5293	YES
221501_x_at	LOC339047	ENSG00000183458 /// ENSG00000183889 /// ENSG00000205746 /// ENSG00000214940 /// ENSG00000214967	Hs.619009	-11.8663	7.50838e-08	3.59708e-06	-0.885661	YES
210926_at	ACTBL3	ENSG00000204434	Hs.631267	11.8536	7.59579e-08	3.63114e-06	0.956368	YES
221264_s_at	LOC100128223 /// TARDBP	ENSG00000120948	Hs.300624	-11.8419	7.67713e-08	3.64655e-06	-1.23247	YES
208935_s_at	LGALS8	---	Hs.4082	-11.8426	7.67208e-08	3.64655e-06	-0.907333	YES
213380_x_at	MSTP9	ENSG00000186301 /// ENSG00000186715	Hs.655432	-11.8431	7.66862e-08	3.64655e-06	-1.02681	YES
209792_s_at	KLK10	ENSG00000129451	Hs.275464	11.8376	7.7072e-08	3.65305e-06	1.88834	YES
221589_s_at	ALDH6A1	---	Hs.293970	-11.8235	7.8072e-08	3.68476e-06	-1.47508	YES
205383_s_at	ZBTB20	ENSG00000181722	Hs.655108	-11.824	7.80343e-08	3.68476e-06	-1.38454	YES
201470_at	GSTO1	ENSG00000148834	Hs.190028	11.8031	7.95455e-08	3.73767e-06	1.11398	YES
210306_at	L3MBTL	ENSG00000185513	Hs.709356	-11.7987	7.9864e-08	3.73767e-06	-1.20871	YES
202258_s_at	N4BP2L2	ENSG00000139617	Hs.507680	-11.7996	7.97992e-08	3.73767e-06	-1.17991	YES
205325_at	PHYHIP	ENSG00000168490	Hs.334688	-11.8026	7.95799e-08	3.73767e-06	-1.35723	YES
202712_s_at	CKMT1A /// CKMT1B	ENSG00000166998 /// ENSG00000168775	Hs.425633	11.7792	8.13032e-08	3.79704e-06	1.27875	YES
202206_at	ARL4C	ENSG00000188042	Hs.719190	11.7732	8.1754e-08	3.81011e-06	1.32499	YES
201577_at	NME1	ENSG00000011052	Hs.463456	11.7586	8.28507e-08	3.83714e-06	1.07616	YES
221878_at	C2orf68	---	Hs.516159	-11.7591	8.28114e-08	3.83714e-06	-1.13643	YES
213186_at	DZIP3	ENSG00000198919	Hs.409210	-11.7607	8.26937e-08	3.83714e-06	-1.71662	YES
204472_at	GEM	---	Hs.654463	11.7554	8.30934e-08	3.83735e-06	1.22307	YES
203747_at	AQP3	ENSG00000165272	Hs.234642	11.7523	8.33342e-08	3.83735e-06	1.26042	YES
208892_s_at	DUSP6	ENSG00000139318	Hs.298654	11.7518	8.33719e-08	3.83735e-06	2.16759	YES
38241_at	BTN3A3	ENSG00000111801	Hs.167741	-11.7487	8.36082e-08	3.84029e-06	-1.13935	YES
210413_x_at	SERPINB3 /// SERPINB4	ENSG00000057149	Hs.123035	11.7435	8.40141e-08	3.84308e-06	5.24677	YES
205694_at	TYRP1	ENSG00000107165	Hs.270279	-11.7453	8.38749e-08	3.84308e-06	-0.895918	YES
214752_x_at	FLNA	ENSG00000196924	Hs.195464	11.7321	8.48919e-08	3.8516e-06	0.90992	YES
206149_at	CHP2	ENSG00000166869	Hs.178589	-11.7329	8.48297e-08	3.8516e-06	-1.45939	YES
209447_at	SYNE1	ENSG00000131018	Hs.12967	-11.735	8.46661e-08	3.8516e-06	-1.55447	YES
204136_at	COL7A1	ENSG00000114270	Hs.476218	-11.7387	8.4379e-08	3.8516e-06	-1.09778	YES
210944_s_at	CAPN3	ENSG00000092529	Hs.143261	-11.7289	8.51465e-08	3.8553e-06	-0.83565	YES
206110_at	---	---	---	-11.7154	8.62122e-08	3.89564e-06	-1.0364	YES
208712_at	CCND1	ENSG00000110092	Hs.523852	-11.7122	8.64654e-08	3.89917e-06	-0.924335	YES
214599_at	IVL	ENSG00000163207	Hs.516439	11.7013	8.73394e-08	3.9227e-06	1.29872	YES
209917_s_at	TP53TG1	ENSG00000182165	Hs.274329	-11.7028	8.72159e-08	3.9227e-06	-1.04849	YES
208539_x_at	SPRR2B	ENSG00000196805 /// ENSG00000213166	Hs.568239	11.6922	8.80746e-08	3.94776e-06	2.15695	YES
213605_s_at	LOC100134401 /// LOC100272216	---	---	-11.6867	8.85247e-08	3.95997e-06	-0.918448	YES
213923_at	RAP2B	ENSG00000181467	Hs.98643	11.682	8.89073e-08	3.96911e-06	0.950827	YES
220865_s_at	PDSS1	ENSG00000148459	Hs.558468	11.6754	8.94527e-08	3.98548e-06	1.48169	YES
201770_at	SNRPA	ENSG00000077312	Hs.466775	11.6606	9.06789e-08	4.01416e-06	0.916861	YES
209272_at	NAB1	ENSG00000138386	Hs.570078	-11.659	9.08172e-08	4.01416e-06	-0.866718	YES
204964_s_at	SSPN	ENSG00000123096	Hs.183428	-11.6595	9.07707e-08	4.01416e-06	-1.13368	YES
217807_s_at	GLTSCR2	ENSG00000105373	Hs.421907	-11.663	9.04788e-08	4.01416e-06	-0.966894	YES
200750_s_at	RAN	ENSG00000132341 /// ENSG00000218005 /// ENSG00000219946 /// ENSG00000220432	Hs.10842	11.6458	9.19303e-08	4.04914e-06	0.928914	YES
209590_at	BMP7	---	Hs.473163	-11.6453	9.19723e-08	4.04914e-06	-0.912293	YES
213272_s_at	TMEM159	ENSG00000011638	Hs.258212	-11.6273	9.35234e-08	4.10931e-06	-1.11486	YES
212462_at	MYST4	ENSG00000156650	Hs.35758	-11.6241	9.37955e-08	4.11315e-06	-0.976332	YES
213329_at	SRGAP2	ENSG00000163486	Hs.497575	-11.6	9.5918e-08	4.19797e-06	-1.35492	YES
203724_s_at	RUFY3	ENSG00000018189	Hs.713172	-11.5951	9.63603e-08	4.20906e-06	-0.992869	YES
204768_s_at	FEN1	ENSG00000168496	Hs.409065	11.5837	9.73824e-08	4.24538e-06	1.39805	YES
201591_s_at	NISCH	ENSG00000010322	Hs.435290	-11.5754	9.81395e-08	4.27003e-06	-1.01784	YES
200777_s_at	BZW1	ENSG00000082153	Hs.355983	11.571	9.8544e-08	4.27927e-06	1.03059	YES
203146_s_at	GABBR1	ENSG00000204681 /// ENSG00000206466 /// ENSG00000206511	Hs.167017	-11.5632	9.92588e-08	4.30192e-06	-0.863126	YES
203921_at	CHST2	ENSG00000175040	Hs.8786	11.5558	9.99453e-08	4.31163e-06	1.91708	YES
208475_at	FRMD4A	ENSG00000151474	Hs.330463	-11.5545	1.00064e-07	4.31163e-06	-1.87976	YES
205907_s_at	OMD	ENSG00000127083	Hs.94070	-11.5562	9.99042e-08	4.31163e-06	-1.54647	YES
208639_x_at	PDIA6	ENSG00000143870	Hs.212102	11.5308	1.023e-07	4.391e-06	0.990531	YES
211110_s_at	AR	ENSG00000169083	Hs.496240	-11.5315	1.02241e-07	4.391e-06	-1.47764	YES
202627_s_at	SERPINE1	ENSG00000106366	Hs.414795	11.5273	1.02638e-07	4.39706e-06	2.10389	YES
200987_x_at	PSME3	ENSG00000131467	Hs.152978	11.5122	1.041e-07	4.42892e-06	0.994691	YES
210645_s_at	TTC3	ENSG00000182670	Hs.368214	-11.5114	1.04177e-07	4.42892e-06	-1.01749	YES
220988_s_at	C1QTNF3	ENSG00000082196	Hs.171929	-11.5167	1.03659e-07	4.42892e-06	-1.07666	YES
204743_at	TAGLN3	ENSG00000144834	Hs.169330	11.5145	1.03876e-07	4.42892e-06	0.92282	NO
208718_at	DDX17	ENSG00000100201	Hs.719084	-11.5076	1.04544e-07	4.43605e-06	-0.905597	YES
216565_x_at	---	ENSG00000172823	---	11.5035	1.04945e-07	4.44458e-06	1.10421	YES
206693_at	IL7	ENSG00000104432	Hs.591873	-11.496	1.05689e-07	4.46763e-06	-0.996164	YES
204788_s_at	PPOX	ENSG00000143224	Hs.517373	-11.478	1.07481e-07	4.53477e-06	-0.963123	YES
209186_at	ATP2A2	ENSG00000174437	Hs.506759	11.475	1.07786e-07	4.53903e-06	0.907693	YES
222148_s_at	RHOT1	ENSG00000126858	Hs.655325	-11.456	1.09728e-07	4.61208e-06	-0.979721	YES
208073_x_at	TTC3	ENSG00000182670	Hs.368214	-11.4532	1.10009e-07	4.61519e-06	-0.972768	YES
208638_at	PDIA6	ENSG00000143870	Hs.212102	11.4507	1.10275e-07	4.61766e-06	0.904408	YES
204334_at	KLF7	---	Hs.471221	11.4483	1.10523e-07	4.61934e-06	1.40483	YES
202067_s_at	LDLR	ENSG00000130164	Hs.213289	11.4337	1.12044e-07	4.67416e-06	1.42365	YES
205666_at	FMO1	ENSG00000010932	Hs.1424	-11.4308	1.12353e-07	4.67829e-06	-1.3091	YES
219423_x_at	TNFRSF25	ENSG00000215788	Hs.462529	-11.4273	1.1272e-07	4.68484e-06	-0.947939	YES
201315_x_at	IFITM2	---	Hs.709321	11.4251	1.12956e-07	4.68573e-06	1.04056	YES
204715_at	PANX1	ENSG00000110218	Hs.591976	11.4232	1.13163e-07	4.68573e-06	1.32201	YES
206385_s_at	ANK3	ENSG00000151150	Hs.499725	-11.418	1.13717e-07	4.69993e-06	-1.24423	YES
209853_s_at	PSME3	ENSG00000131467	Hs.152978	11.3992	1.1574e-07	4.76589e-06	1.02188	YES
218995_s_at	EDN1	---	Hs.511899	-11.3995	1.15708e-07	4.76589e-06	-0.891719	YES
208683_at	CAPN2	ENSG00000162909	Hs.350899	11.387	1.1709e-07	4.81257e-06	1.0872	YES
205200_at	CLEC3B	ENSG00000163815	Hs.476092	-11.3847	1.1734e-07	4.81396e-06	-1.77466	YES
201555_at	MCM3	ENSG00000112118	Hs.179565	11.3819	1.17652e-07	4.81791e-06	1.0513	YES
217785_s_at	YKT6	ENSG00000106636	Hs.520794	11.3661	1.19414e-07	4.88107e-06	1.14695	YES
211996_s_at	LOC100132247 /// LOC613037 /// NPIPL3	ENSG00000169203 /// ENSG00000169246 /// ENSG00000185864 /// ENSG00000198064	Hs.552700	-11.3594	1.20175e-07	4.90319e-06	-0.97912	YES
217764_s_at	RAB31	ENSG00000168461	Hs.714730	11.3525	1.20963e-07	4.90351e-06	1.13169	YES
200872_at	S100A10	ENSG00000197747	Hs.143873	11.3497	1.21281e-07	4.90351e-06	0.873286	YES
200801_x_at	ACTB	ENSG00000075624	Hs.520640	11.3482	1.21454e-07	4.90351e-06	0.801821	YES
221526_x_at	PARD3	ENSG00000148498	Hs.131489	-11.3478	1.21504e-07	4.90351e-06	-0.908064	YES
212675_s_at	CEP68	ENSG00000011523	Hs.709257	-11.3525	1.20969e-07	4.90351e-06	-1.38684	YES
201842_s_at	EFEMP1	ENSG00000115380	Hs.76224	-11.3574	1.20405e-07	4.90351e-06	-1.23551	YES
212378_at	GART	ENSG00000159131	Hs.473648	11.3378	1.22658e-07	4.94115e-06	0.868721	YES
201363_s_at	IVNS1ABP	ENSG00000116679	Hs.497183	-11.3242	1.2425e-07	4.99624e-06	-0.990669	YES
208002_s_at	ACOT7	ENSG00000097021	Hs.126137	11.3208	1.2465e-07	5.00328e-06	1.31546	YES
212282_at	TMEM97	ENSG00000109084	Hs.199695	11.3101	1.25919e-07	5.01927e-06	0.873988	YES
209368_at	EPHX2	ENSG00000120915	Hs.212088	-11.3099	1.25949e-07	5.01927e-06	-1.32323	YES
209309_at	AZGP1	ENSG00000160862	Hs.546239	-11.3136	1.255e-07	5.01927e-06	-1.16958	YES
215555_at	---	---	Hs.671113	-11.3146	1.25385e-07	5.01927e-06	-1.36208	YES
203929_s_at	MAPT	ENSG00000186868	Hs.101174	-11.3013	1.26982e-07	5.0514e-06	-1.08088	YES
202976_s_at	RHOBTB3	ENSG00000164292	Hs.445030	-11.2824	1.29278e-07	5.12442e-06	-1.30318	YES
204538_x_at	NPIP	ENSG00000069651 /// ENSG00000183426 /// ENSG00000183458 /// ENSG00000183793 /// ENSG00000183889 /// ENSG00000185208 /// ENSG00000205746 /// ENSG00000214940 /// ENSG00000214967	Hs.676266	-11.283	1.29199e-07	5.12442e-06	-0.877627	YES
60474_at	FERMT1	ENSG00000101311	Hs.472054	11.2796	1.29623e-07	5.12895e-06	0.977943	YES
221898_at	PDPN	ENSG00000162493	Hs.468675	11.2763	1.30035e-07	5.13375e-06	1.46632	YES
211038_s_at	CROCCL1	ENSG00000215908	Hs.631865	-11.2749	1.30205e-07	5.13375e-06	-1.03312	YES
200859_x_at	FLNA	ENSG00000196924	Hs.195464	11.2669	1.31198e-07	5.14313e-06	0.89017	YES
201516_at	SRM	ENSG00000116649	Hs.76244	11.2661	1.31304e-07	5.14313e-06	1.22445	YES
200884_at	CKB	---	Hs.173724	-11.2656	1.31366e-07	5.14313e-06	-0.995751	YES
217317_s_at	HERC2P2 /// HERC2P3 /// LOC440248	ENSG00000140181 /// ENSG00000206149	Hs.655732	-11.2703	1.30776e-07	5.14313e-06	-1.13237	YES
212327_at	LIMCH1	---	Hs.335163	-11.2637	1.31604e-07	5.1434e-06	-1.10195	YES
209037_s_at	EHD1	ENSG00000110047	Hs.523774	11.2606	1.3199e-07	5.14947e-06	1.02163	YES
216841_s_at	SOD2	ENSG00000112096	Hs.487046	11.2495	1.33388e-07	5.18949e-06	2.42797	YES
221768_at	SFPQ	---	Hs.355934	-11.2488	1.33482e-07	5.18949e-06	-0.988972	YES
202483_s_at	RANBP1	ENSG00000099901	Hs.24763	11.2202	1.37179e-07	5.32171e-06	1.08948	YES
205554_s_at	DNASE1L3	ENSG00000163687	Hs.476453	11.2188	1.37361e-07	5.32171e-06	1.37151	YES
215203_at	GOLGA4	---	Hs.344151	-11.2163	1.37684e-07	5.32499e-06	-0.89334	YES
212899_at	CDC2L6	ENSG00000155111	Hs.719138	-11.2125	1.38194e-07	5.33545e-06	-1.16729	YES
208891_at	DUSP6	ENSG00000139318	Hs.298654	11.1856	1.41785e-07	5.4646e-06	1.48887	YES
218730_s_at	OGN	ENSG00000106809	Hs.109439	-11.1825	1.42217e-07	5.4718e-06	-2.35596	YES
217087_at	C1orf68	ENSG00000198854	Hs.601077	-11.1662	1.44452e-07	5.5482e-06	-0.840226	YES
219358_s_at	ADAP2	ENSG00000184060	Hs.514063	11.1602	1.45291e-07	5.56282e-06	0.944608	YES
205648_at	WNT2	ENSG00000105989	Hs.567356	-11.1599	1.45332e-07	5.56282e-06	-0.928529	YES
214011_s_at	NOP16	ENSG00000048162	Hs.696283	11.1578	1.4562e-07	5.56428e-06	1.01031	YES
216237_s_at	MCM5	ENSG00000100297	Hs.517582	11.1399	1.48142e-07	5.65096e-06	1.20616	YES
201755_at	MCM5	ENSG00000100297	Hs.517582	11.1379	1.48426e-07	5.65211e-06	0.964072	YES
218358_at	CRELD2	ENSG00000184164	Hs.211282	11.1182	1.51275e-07	5.75076e-06	1.00076	YES
210346_s_at	CLK4	ENSG00000113240	Hs.406557	-11.1121	1.52159e-07	5.76472e-06	-1.10381	YES
203753_at	TCF4	ENSG00000196628	Hs.605153	-11.1124	1.52121e-07	5.76472e-06	-1.19877	YES
221899_at	N4BP2L2	---	Hs.507680	-11.1077	1.52808e-07	5.77945e-06	-1.14682	YES
212110_at	SLC39A14	ENSG00000104635	Hs.491232	11.0945	1.54764e-07	5.84352e-06	0.961208	YES
203962_s_at	NEBL	ENSG00000078114	Hs.5025	-11.0874	1.55822e-07	5.87353e-06	-1.13024	YES
215440_s_at	BEX4	ENSG00000102409	Hs.184736	-11.0848	1.56222e-07	5.87863e-06	-1.07034	YES
221599_at	C11orf67	ENSG00000087884	Hs.503357	-11.0772	1.57375e-07	5.91204e-06	-1.08956	YES
210198_s_at	PLP1	ENSG00000123560	Hs.1787	-11.0614	1.59793e-07	5.99277e-06	-1.46461	YES
220937_s_at	ST6GALNAC4	ENSG00000136840	Hs.3972	11.0584	1.60258e-07	6.0001e-06	0.900283	YES
207114_at	LY6G6C	ENSG00000111975 /// ENSG00000204421 /// ENSG00000206398	Hs.241586	-11.0547	1.60829e-07	6.0114e-06	-0.969271	YES
200658_s_at	PHB	ENSG00000167085	Hs.514303	11.0464	1.62122e-07	6.04958e-06	0.873851	YES
207668_x_at	PDIA6	ENSG00000143870	Hs.212102	11.0363	1.63714e-07	6.09877e-06	0.945685	YES
219517_at	ELL3	ENSG00000128886	Hs.706346	-11.0298	1.64758e-07	6.12742e-06	-1.01456	YES
200889_s_at	SSR1	ENSG00000124783	Hs.114033	11.0198	1.66367e-07	6.17584e-06	0.939772	YES
205074_at	SLC22A5	ENSG00000197375	Hs.443572	-11.0182	1.66615e-07	6.17584e-06	-1.07185	YES
205141_at	ANG	ENSG00000214274	Hs.283749	-11.0162	1.66941e-07	6.17764e-06	-1.12415	YES
219257_s_at	SPHK1	ENSG00000176170	Hs.68061	11.0036	1.69006e-07	6.24368e-06	0.941831	YES
201753_s_at	ADD3	ENSG00000148700	Hs.501012	-10.9998	1.69624e-07	6.24581e-06	-1.58073	YES
219970_at	GIPC2	ENSG00000137960	Hs.659356	-11.0007	1.69476e-07	6.24581e-06	-1.22199	YES
217995_at	SQRDL	ENSG00000137767	Hs.511251	10.99	1.71252e-07	6.28565e-06	1.0728	YES
218007_s_at	RPS27L	ENSG00000185088	Hs.108957	-10.9831	1.72399e-07	6.28565e-06	-0.905237	YES
212406_s_at	PCMTD2	ENSG00000203880	Hs.473317	-10.9834	1.7235e-07	6.28565e-06	-1.01961	YES
206677_at	KRT31	ENSG00000094796	Hs.41696	-10.9855	1.71989e-07	6.28565e-06	-1.08825	YES
209570_s_at	D4S234E	ENSG00000168824	Hs.518595	-10.9861	1.71889e-07	6.28565e-06	-0.825205	YES
201291_s_at	TOP2A	ENSG00000131747	Hs.156346	-10.9886	1.71478e-07	6.28565e-06	-1.4744	YES
205139_s_at	UST	ENSG00000111962	Hs.657370	-10.9705	1.74527e-07	6.35284e-06	-1.49493	YES
219188_s_at	MACROD1	ENSG00000133315	Hs.602898	-10.9443	1.79039e-07	6.49585e-06	-0.987274	YES
221645_s_at	ZNF83	ENSG00000167766	Hs.467210	-10.9456	1.78821e-07	6.49585e-06	-1.43159	YES
211725_s_at	BID	ENSG00000015475	Hs.591054	10.9302	1.81525e-07	6.56465e-06	1.00552	YES
207760_s_at	NCOR2	ENSG00000196498	Hs.137510	-10.9314	1.81309e-07	6.56465e-06	-0.912076	YES
206445_s_at	PRMT1	ENSG00000126457	Hs.20521	10.9209	1.83185e-07	6.61397e-06	1.26321	YES
215116_s_at	DNM1	ENSG00000106976	Hs.522413	-10.9025	1.86512e-07	6.71232e-06	-1.19118	YES
218031_s_at	FOXN3	ENSG00000053254	Hs.434286	-10.9039	1.86239e-07	6.71232e-06	-1.19411	YES
203608_at	ALDH5A1	ENSG00000112294	Hs.371723	-10.8999	1.86987e-07	6.71857e-06	-1.33331	YES
216336_x_at	MT1E /// MT1H /// MT1M /// MT1P2	ENSG00000162840	Hs.534330	10.8934	1.88178e-07	6.75046e-06	1.24595	YES
218069_at	DCTPP1	ENSG00000179958	Hs.632191	10.8846	1.89799e-07	6.78982e-06	0.864557	YES
200824_at	GSTP1	ENSG00000084207	Hs.523836	10.8842	1.89885e-07	6.78982e-06	1.09732	YES
206924_at	IL11	ENSG00000095752	Hs.467304	10.8767	1.91275e-07	6.82857e-06	1.27333	YES
214012_at	ERAP1	ENSG00000164307	Hs.716426	-10.8677	1.92966e-07	6.87794e-06	-1.49017	YES
202295_s_at	CTSH	ENSG00000103811	Hs.148641	-10.8592	1.94598e-07	6.925e-06	-1.11388	YES
211668_s_at	PLAU	ENSG00000122861	Hs.77274	10.8324	1.99781e-07	7.09813e-06	1.35449	YES
201196_s_at	AMD1	ENSG00000123505	Hs.159118	10.8271	2.00823e-07	7.11244e-06	0.921481	YES
210847_x_at	TNFRSF25	---	Hs.462529	-10.8277	2.00705e-07	7.11244e-06	-0.940325	YES
218657_at	RAPGEFL1	ENSG00000108352	Hs.715686	-10.8248	2.01278e-07	7.11726e-06	-0.965284	YES
221950_at	EMX2	ENSG00000170370	Hs.202095	-10.8191	2.02411e-07	7.14598e-06	-1.02254	YES
221269_s_at	SH3BGRL3	ENSG00000142669	Hs.109051	10.8154	2.0315e-07	7.16071e-06	1.13222	YES
222108_at	AMIGO2	ENSG00000139211	Hs.121520	10.8108	2.0408e-07	7.18212e-06	1.72437	YES
218197_s_at	OXR1	ENSG00000164830	Hs.148778	-10.8089	2.04471e-07	7.18456e-06	-1.1448	YES
221901_at	KIAA1644	ENSG00000138944	Hs.6829	10.8035	2.05546e-07	7.1996e-06	0.871552	YES
217506_at	LOC339290	---	Hs.700799	-10.8046	2.0533e-07	7.1996e-06	-1.13804	YES
203779_s_at	MPZL2	ENSG00000149573	Hs.116651	10.792	2.07888e-07	7.27022e-06	1.11883	NO
209946_at	VEGFC	ENSG00000150630	Hs.435215	10.7865	2.09032e-07	7.29877e-06	1.65708	YES
217763_s_at	RAB31	ENSG00000168461	Hs.714730	10.7789	2.10599e-07	7.33522e-06	1.32177	YES
211538_s_at	HSPA2	ENSG00000126803	Hs.719230	-10.7767	2.11064e-07	7.33522e-06	-0.983821	YES
203081_at	CTNNBIP1	ENSG00000178585	Hs.463759	-10.7768	2.11045e-07	7.33522e-06	-1.0153	YES
207030_s_at	CSRP2	ENSG00000175183	Hs.530904	10.7682	2.12839e-07	7.38538e-06	1.35009	YES
214036_at	EFNA5	---	Hs.288741	-10.7661	2.13287e-07	7.38941e-06	-0.998718	YES
203327_at	IDE	---	Hs.500546	-10.7632	2.13902e-07	7.39922e-06	-0.948376	YES
213844_at	HOXA5	ENSG00000106004	Hs.655218	-10.7575	2.15103e-07	7.42922e-06	-0.97439	YES
214686_at	ZNF266	ENSG00000174652	Hs.656185	-10.7558	2.15476e-07	7.43057e-06	-0.878306	YES
214214_s_at	C1QBP	ENSG00000108561	Hs.555866	10.7541	2.15827e-07	7.43117e-06	1.196	YES
222288_at	---	---	Hs.657591	-10.7499	2.16734e-07	7.4509e-06	-1.20387	YES
213241_at	PLXNC1	---	Hs.584845	-10.7482	2.17089e-07	7.45161e-06	-0.908462	YES
205684_s_at	DENND4C	ENSG00000137145	Hs.249591	-10.746	2.17564e-07	7.45641e-06	-1.1198	YES
202430_s_at	PLSCR1	ENSG00000188313	Hs.130759	10.7384	2.19222e-07	7.50127e-06	1.10941	YES
212221_x_at	IDS	ENSG00000010404	Hs.460960	-10.7369	2.19546e-07	7.50127e-06	-0.764015	YES
222036_s_at	MCM4	---	Hs.460184	10.7291	2.21249e-07	7.54787e-06	0.878408	YES
207945_s_at	CSNK1D	ENSG00000141551	Hs.631725	10.7269	2.21723e-07	7.5525e-06	0.957941	YES
211126_s_at	CSRP2	ENSG00000175183	Hs.530904	10.7229	2.22621e-07	7.55997e-06	1.01491	YES
206747_at	GPRIN2	---	Hs.523375	-10.7244	2.22285e-07	7.55997e-06	-0.923067	YES
208613_s_at	FLNB	ENSG00000136068	Hs.476448	10.7172	2.23877e-07	7.56064e-06	0.954321	YES
204363_at	F3	---	Hs.62192	-10.7166	2.23999e-07	7.56064e-06	-1.16886	YES
221897_at	TRIM52	---	Hs.708154	-10.719	2.23472e-07	7.56064e-06	-1.32362	YES
210980_s_at	ASAH1	ENSG00000104763	Hs.527412	-10.7209	2.2306e-07	7.56064e-06	-1.02871	YES
215438_x_at	GSPT1	ENSG00000103342	Hs.528780	10.712	2.25038e-07	7.58423e-06	0.786443	YES
215066_at	PTPRF	---	Hs.272062	-10.709	2.25715e-07	7.59554e-06	-0.846851	YES
218193_s_at	GOLT1B	ENSG00000111711	Hs.62275	10.6937	2.29166e-07	7.67155e-06	0.876531	YES
AFFX-HSAC07/X00351_3_at	ACTB	---	Hs.520640	10.6934	2.29232e-07	7.67155e-06	0.788663	YES
201465_s_at	JUN	ENSG00000177606	Hs.714791	10.6914	2.29695e-07	7.67155e-06	0.967977	YES
213388_at	PDE4DIP	---	Hs.584841	-10.6926	2.29421e-07	7.67155e-06	-1.38131	YES
209007_s_at	C1orf63	ENSG00000117616	Hs.259412	-10.6937	2.29161e-07	7.67155e-06	-1.13129	YES
207510_at	BDKRB1	ENSG00000100739	Hs.525572	10.6778	2.32824e-07	7.76439e-06	0.841572	YES
218440_at	MCCC1	ENSG00000078070	Hs.47649	-10.6727	2.34014e-07	7.79243e-06	-0.90468	YES
214722_at	NOTCH2NL	---	Hs.655156	-10.6711	2.34377e-07	7.79285e-06	-0.886769	YES
212935_at	MCF2L	ENSG00000126217	Hs.170422	-10.6668	2.35397e-07	7.81511e-06	-0.998004	YES
205583_s_at	ALG13	ENSG00000101901	Hs.443061	-10.6652	2.35757e-07	7.81541e-06	-1.10431	YES
219498_s_at	BCL11A	ENSG00000119866	Hs.370549	-10.6598	2.37029e-07	7.8459e-06	-1.01667	YES
218148_at	CENPT	ENSG00000102901	Hs.288382	-10.6573	2.37629e-07	7.85409e-06	-1.03917	YES
35147_at	MCF2L	ENSG00000126217	Hs.170422	-10.6548	2.38215e-07	7.86181e-06	-0.986314	YES
222129_at	FAM134A	---	Hs.516707	-10.6514	2.39032e-07	7.8771e-06	-0.951804	YES
212233_at	MAP1B	---	Hs.335079	-10.6437	2.40883e-07	7.92637e-06	-1.3146	YES
201389_at	ITGA5	ENSG00000161638	Hs.505654	10.6421	2.41261e-07	7.92711e-06	1.15959	YES
214663_at	DSTYK	ENSG00000133059	Hs.6874	-10.6367	2.42551e-07	7.94603e-06	-0.944603	YES
216197_at	ATF7IP	---	Hs.714407	-10.637	2.42494e-07	7.94603e-06	-1.25899	YES
216554_s_at	---	---	---	10.6348	2.43027e-07	7.94995e-06	1.39499	YES
212483_at	NIPBL	ENSG00000164190	Hs.481927	-10.6314	2.43838e-07	7.96479e-06	-0.947122	YES
206465_at	ACSBG1	ENSG00000103740	Hs.655760	-10.6272	2.44881e-07	7.98715e-06	-0.862954	NO
204527_at	MYO5A	ENSG00000197535	Hs.21213	10.613	2.48372e-07	8.08914e-06	1.28066	YES
210096_at	CYP4B1	ENSG00000142973	Hs.436317	-10.6075	2.49745e-07	8.11016e-06	-1.47499	YES
221272_s_at	C1orf21	ENSG00000116667	Hs.497159	-10.608	2.49637e-07	8.11016e-06	-1.04186	YES
212498_at	---	---	Hs.561432	-10.6052	2.50332e-07	8.1174e-06	-0.969917	YES
200635_s_at	PTPRF	ENSG00000142949	Hs.272062	-10.5979	2.5217e-07	8.16509e-06	-0.905745	YES
203612_at	BYSL	---	Hs.106880	10.5939	2.53189e-07	8.18618e-06	0.939253	YES
206630_at	TYR	ENSG00000077498	Hs.503555	-10.5892	2.54364e-07	8.21229e-06	-0.944915	YES
209082_s_at	COL18A1	ENSG00000182871	Hs.517356	-10.5872	2.54893e-07	8.21745e-06	-0.80226	YES
213234_at	KIAA1467	ENSG00000084444	Hs.132660	-10.5816	2.56308e-07	8.25111e-06	-1.16989	YES
216470_x_at	PRSS1	ENSG00000204983	Hs.713534	10.5756	2.57874e-07	8.28956e-06	1.29922	YES
207076_s_at	ASS1	ENSG00000130707	Hs.160786	-10.5677	2.5991e-07	8.34297e-06	-1.23073	YES
212012_at	PXDN	ENSG00000130508	Hs.332197	10.5588	2.62266e-07	8.3944e-06	1.03747	YES
209726_at	CA11	ENSG00000063180	Hs.428446	-10.5601	2.619e-07	8.3944e-06	-0.894937	YES
211806_s_at	KCNJ15	ENSG00000157551	Hs.411299	10.5528	2.63841e-07	8.4128e-06	0.991899	YES
211889_x_at	CEACAM1	ENSG00000079385	Hs.512682	10.5523	2.63974e-07	8.4128e-06	1.23933	YES
200636_s_at	PTPRF	ENSG00000142949	Hs.272062	-10.553	2.63798e-07	8.4128e-06	-0.808271	YES
221539_at	EIF4EBP1	ENSG00000187840	Hs.411641	10.5497	2.64663e-07	8.41704e-06	1.2857	YES
206176_at	BMP6	ENSG00000153162	Hs.285671	10.5469	2.65418e-07	8.41704e-06	1.48652	YES
200648_s_at	GLUL	ENSG00000135821	Hs.518525	10.5445	2.6606e-07	8.41704e-06	0.995289	YES
204201_s_at	PTPN13	ENSG00000163629	Hs.436142	-10.5433	2.66374e-07	8.41704e-06	-1.0957	YES
209815_at	PTCH1	ENSG00000185920	Hs.494538	-10.5451	2.65883e-07	8.41704e-06	-1.19087	YES
219843_at	IPP	ENSG00000197429	Hs.699548	-10.5467	2.65467e-07	8.41704e-06	-0.835888	YES
204568_at	KIAA0831	ENSG00000126775	Hs.414809	-10.5379	2.67818e-07	8.4507e-06	-0.797173	YES
202912_at	ADM	ENSG00000148926	Hs.441047	10.5319	2.69447e-07	8.49005e-06	1.2628	YES
210652_s_at	TTC39A	ENSG00000085831	Hs.112949	10.5263	2.70972e-07	8.52355e-06	1.17951	YES
203382_s_at	APOE	ENSG00000130203	Hs.654439	-10.5252	2.71275e-07	8.52355e-06	-1.24052	YES
211075_s_at	CD47	ENSG00000196776	Hs.446414	10.5173	2.73443e-07	8.57956e-06	0.958298	YES
215043_s_at	LOC653188 /// SMA4 /// SMA5	ENSG00000205575	Hs.529793	-10.5106	2.75309e-07	8.62596e-06	-1.12672	YES
204750_s_at	DSC2	ENSG00000134755	Hs.95612	10.5067	2.7639e-07	8.64766e-06	2.97731	YES
210563_x_at	CFLAR	ENSG00000003402	Hs.390736	10.5036	2.7725e-07	8.66241e-06	0.870578	YES
202888_s_at	ANPEP	ENSG00000166825	Hs.1239	10.5007	2.78073e-07	8.67505e-06	1.33921	YES
207326_at	BTC	ENSG00000174808	Hs.710156	-10.4994	2.78433e-07	8.67505e-06	-0.879259	YES
202655_at	ARMET	ENSG00000145050	Hs.436446	10.4917	2.80606e-07	8.72688e-06	0.976899	YES
204466_s_at	SNCA	ENSG00000145335	Hs.21374	-10.4907	2.8088e-07	8.72688e-06	-0.810128	YES
218189_s_at	NANS	ENSG00000095380	Hs.522310	10.4768	2.84846e-07	8.83776e-06	0.997732	YES
200903_s_at	AHCY	ENSG00000101444	Hs.388004	10.4645	2.88414e-07	8.93603e-06	0.904733	YES
204647_at	HOMER3	ENSG00000051128	---	10.4624	2.89042e-07	8.94303e-06	0.767968	YES
212192_at	KCTD12	ENSG00000178695	Hs.644125	-10.4598	2.89816e-07	8.95454e-06	-1.45318	YES
201523_x_at	UBE2N	ENSG00000177889	Hs.524630	10.4562	2.90856e-07	8.96184e-06	0.865979	YES
AFFX-HSAC07/X00351_M_at	ACTB	---	Hs.520640	10.4575	2.9048e-07	8.96184e-06	1.46111	NO
202637_s_at	ICAM1	ENSG00000090339	Hs.643447	10.4436	2.94595e-07	9.0423e-06	0.976098	YES
209030_s_at	CADM1	ENSG00000182985	Hs.370510	-10.4433	2.94686e-07	9.0423e-06	-0.996423	YES
220488_s_at	BCAS3	ENSG00000141376	Hs.655028	-10.4438	2.94549e-07	9.0423e-06	-0.957652	YES
207290_at	PLXNA2	ENSG00000076356	Hs.497626	-10.4371	2.96548e-07	9.08695e-06	-1.23479	NO
202990_at	PYGL	ENSG00000100504	Hs.282417	10.4347	2.97263e-07	9.09632e-06	1.05211	YES
205660_at	OASL	ENSG00000135114	Hs.118633	10.4289	2.99023e-07	9.13764e-06	2.20867	YES
200904_at	HLA-E	ENSG00000204592 /// ENSG00000206413 /// ENSG00000206493	Hs.650174	-10.4253	3.00139e-07	9.15918e-06	-0.896022	YES
205402_x_at	PRSS2	ENSG00000204982	---	10.4227	3.00922e-07	9.17049e-06	1.26577	YES
209025_s_at	SYNCRIP	ENSG00000135316	Hs.571177	10.4158	3.03039e-07	9.2224e-06	1.1108	YES
219271_at	GALNT14	ENSG00000158089	Hs.468058	10.4039	3.0674e-07	9.31977e-06	1.06117	YES
218918_at	MAN1C1	ENSG00000117643	Hs.197043	-10.4028	3.07075e-07	9.31977e-06	-1.79086	YES
218312_s_at	ZSCAN18	ENSG00000121413	Hs.235390	-10.4009	3.07651e-07	9.32456e-06	-1.27874	YES
213808_at	---	---	Hs.370287	-10.3981	3.08534e-07	9.33861e-06	-0.987527	YES
221221_s_at	KLHL3	ENSG00000146021	Hs.655084	-10.3958	3.09268e-07	9.34812e-06	-1.0625	YES
217188_s_at	C14orf1	ENSG00000133935	Hs.15106	10.3926	3.10268e-07	9.35531e-06	0.803905	YES
209567_at	RRS1	ENSG00000179041	Hs.71827	10.3924	3.10346e-07	9.35531e-06	0.767638	YES
203726_s_at	LAMA3	ENSG00000053747	Hs.436367	10.3878	3.11788e-07	9.38608e-06	1.43598	YES
203552_at	MAP4K5	ENSG00000012983	Hs.130491	-10.3829	3.13363e-07	9.40806e-06	-1.01311	YES
201261_x_at	BGN	ENSG00000182492	Hs.821	-10.3838	3.13063e-07	9.40806e-06	-1.06288	YES
213867_x_at	ACTB	ENSG00000075624	Hs.520640	10.3685	3.17982e-07	9.5339e-06	0.759225	YES
206059_at	ZNF91	ENSG00000167232	Hs.654471	-10.365	3.1914e-07	9.55577e-06	-1.51177	YES
208696_at	CCT5	ENSG00000150753	Hs.1600	10.3521	3.23347e-07	9.6668e-06	0.938385	YES
212171_x_at	VEGFA	ENSG00000112715	Hs.73793	10.351	3.23716e-07	9.6668e-06	1.23845	YES
200628_s_at	WARS	ENSG00000140105	Hs.497599	10.3436	3.26168e-07	9.72698e-06	1.03198	YES
201841_s_at	HSPB1	ENSG00000106211	Hs.520973	-10.3313	3.30313e-07	9.7981e-06	-0.753027	YES
204963_at	SSPN	ENSG00000123096	Hs.183428	-10.3319	3.30111e-07	9.7981e-06	-1.33414	YES
202364_at	MXI1	ENSG00000119950	Hs.719185	-10.332	3.30076e-07	9.7981e-06	-0.727574	YES
202080_s_at	TRAK1	ENSG00000182606	Hs.535711	-10.3327	3.29842e-07	9.7981e-06	-0.775885	YES
202528_at	GALE	ENSG00000117308	Hs.632380	10.3284	3.31283e-07	9.81278e-06	0.921736	YES
202975_s_at	RHOBTB3	ENSG00000164292	Hs.445030	-10.3259	3.32129e-07	9.81278e-06	-1.27767	YES
205872_x_at	PDE4DIP	---	Hs.719077	-10.3266	3.31906e-07	9.81278e-06	-0.968331	YES
213787_s_at	EBP	ENSG00000147155	Hs.30619	10.3245	3.32621e-07	9.8143e-06	0.887547	YES
220911_s_at	KIAA1305	---	Hs.288348	-10.3204	3.34001e-07	9.82899e-06	-1.04412	YES
211675_s_at	MDFIC	ENSG00000135272	Hs.427236	-10.3216	3.33591e-07	9.82899e-06	-0.865417	YES
202073_at	OPTN	ENSG00000123240	Hs.332706	-10.3132	3.36487e-07	9.88908e-06	-0.978572	YES
212585_at	OSBPL8	ENSG00000091039	Hs.430849	-10.3102	3.37532e-07	9.90671e-06	-0.958108	YES
219228_at	ZNF331	ENSG00000130844	Hs.185674	-10.3032	3.39954e-07	9.96467e-06	-0.883916	YES
212368_at	ZNF292	ENSG00000188994	Hs.485892	-10.2953	3.42721e-07	1.00326e-05	-1.06714	YES
214460_at	LSAMP	ENSG00000185565	Hs.657246	-10.2873	3.45547e-07	1.0102e-05	-1.01485	YES
221009_s_at	ANGPTL4	ENSG00000167772	Hs.9613	10.286	3.46016e-07	1.01025e-05	1.43127	YES
213939_s_at	RUFY3	ENSG00000018189	Hs.713172	-10.2827	3.47183e-07	1.01233e-05	-0.930431	YES
212328_at	LIMCH1	ENSG00000064042	Hs.335163	-10.2784	3.48724e-07	1.01417e-05	-1.17615	YES
207324_s_at	DSC1	ENSG00000134765	Hs.567260	-10.2787	3.48599e-07	1.01417e-05	-0.874319	YES
202136_at	ZMYND11	ENSG00000015171	Hs.292265	-10.2741	3.50257e-07	1.0173e-05	-0.7532	YES
207828_s_at	CENPF	ENSG00000117724	Hs.497741	-10.2694	3.51972e-07	1.02095e-05	-0.891334	NO
219522_at	FJX1	---	Hs.39384	10.268	3.52483e-07	1.0211e-05	1.07555	YES
203080_s_at	BAZ2B	ENSG00000123636	Hs.470369	-10.2655	3.53392e-07	1.0224e-05	-0.828362	YES
202756_s_at	GPC1	ENSG00000063660	Hs.328232	-10.2589	3.55781e-07	1.02798e-05	-0.822934	YES
208308_s_at	GPI /// LOC100133951	ENSG00000105220	Hs.466471	10.2547	3.57321e-07	1.03109e-05	0.80043	YES
220413_at	SLC39A2	ENSG00000165794	Hs.175783	-10.253	3.57934e-07	1.03153e-05	-0.822412	YES
200700_s_at	KDELR2	ENSG00000136240	Hs.654552	10.2488	3.59511e-07	1.03473e-05	0.85466	YES
212775_at	OBSL1	ENSG00000124006	Hs.526594	-10.2455	3.6072e-07	1.03687e-05	-0.884742	YES
217848_s_at	PPA1	ENSG00000180817	Hs.437403	10.2401	3.62752e-07	1.04137e-05	0.853262	YES
212346_s_at	MXD4	ENSG00000123933	Hs.655020	-10.238	3.63541e-07	1.04229e-05	-0.795429	YES
205185_at	SPINK5	ENSG00000133710	Hs.331555	-10.2366	3.64053e-07	1.04242e-05	-1.07732	YES
206101_at	ECM2	ENSG00000106823	Hs.117060	-10.2301	3.66509e-07	1.04676e-05	-2.1659	YES
215715_at	SLC6A2	ENSG00000103546	Hs.78036	-10.2313	3.66063e-07	1.04676e-05	-1.11451	YES
203006_at	INPP5A	ENSG00000068383	Hs.523360	-10.2241	3.68778e-07	1.05189e-05	-0.808103	YES
204584_at	L1CAM	ENSG00000198910	Hs.522818	-10.2135	3.72821e-07	1.06206e-05	-0.832222	YES
209512_at	HSDL2	ENSG00000119471	Hs.59486	-10.2116	3.73568e-07	1.06283e-05	-0.846209	YES
212289_at	ANKRD12	ENSG00000101745	Hs.464585	-10.2069	3.75379e-07	1.06526e-05	-0.899097	YES
201906_s_at	CTDSPL	ENSG00000144677	Hs.475963	-10.207	3.75334e-07	1.06526e-05	-0.817625	YES
206279_at	PRKY	ENSG00000099725	Hs.632287	-10.1976	3.7899e-07	1.07414e-05	-1.04198	YES
209770_at	BTN3A1	ENSG00000026950	Hs.191510	-10.1865	3.83379e-07	1.08245e-05	-1.1105	YES
212080_at	MLL	---	Hs.258855	-10.1874	3.83017e-07	1.08245e-05	-0.781529	YES
203494_s_at	CEP57	ENSG00000166037	Hs.101014	-10.1875	3.83e-07	1.08245e-05	-0.796492	YES
222146_s_at	TCF4	ENSG00000196628	Hs.605153	-10.183	3.84783e-07	1.08504e-05	-1.09638	YES
203798_s_at	VSNL1	ENSG00000163032	Hs.444212	10.18	3.8597e-07	1.08701e-05	1.57959	YES
202040_s_at	KDM5A	ENSG00000073614	Hs.76272	-10.177	3.87194e-07	1.08908e-05	-1.12808	YES
201087_at	PXN	---	Hs.446336	10.1692	3.90319e-07	1.09649e-05	0.810356	YES
209080_x_at	GLRX3	ENSG00000108010	Hs.42644	10.1636	3.92581e-07	1.0975e-05	0.754138	YES
204767_s_at	FEN1	ENSG00000168496	Hs.409065	10.1635	3.92649e-07	1.0975e-05	1.04458	YES
206082_at	HCP5	---	Hs.654480	-10.1655	3.91811e-07	1.0975e-05	-0.835366	YES
213050_at	COBL	ENSG00000106078	Hs.99141	-10.1664	3.91461e-07	1.0975e-05	-0.964907	YES
209335_at	DCN	ENSG00000011465	Hs.718429	-10.1555	3.95898e-07	1.10519e-05	-1.23084	YES
214811_at	RIMBP2	ENSG00000060709	Hs.657441	-10.1528	3.97025e-07	1.10695e-05	-0.919747	YES
218901_at	PLSCR4	---	Hs.477869	-10.1514	3.97578e-07	1.10711e-05	-1.52216	YES
205354_at	GAMT	ENSG00000130005	Hs.81131	-10.1469	3.99447e-07	1.11092e-05	-1.2091	YES
219756_s_at	POF1B	ENSG00000124429	Hs.267038	-10.1453	4.00133e-07	1.11144e-05	-1.11945	YES
203420_at	FAM8A1	ENSG00000137414	Hs.95260	-10.1382	4.03087e-07	1.11548e-05	-0.927006	YES
212798_s_at	ANKMY2	ENSG00000106524	Hs.157378	-10.1384	4.02997e-07	1.11548e-05	-1.1137	YES
209285_s_at	C3orf63	---	Hs.116877	-10.1384	4.02986e-07	1.11548e-05	-0.814782	YES
213281_at	JUN	---	Hs.714791	10.1319	4.05746e-07	1.12005e-05	0.901213	YES
204537_s_at	GABRE	ENSG00000102287	Hs.22785	-10.132	4.05676e-07	1.12005e-05	-0.818884	YES
205241_at	SCO2	ENSG00000130489	Hs.718545	10.1295	4.06734e-07	1.12139e-05	1.31074	YES
213075_at	OLFML2A	ENSG00000185585	Hs.357004	-10.1262	4.08138e-07	1.12387e-05	-1.75249	YES
209719_x_at	SERPINB3	ENSG00000206073	Hs.227948	10.1211	4.10303e-07	1.12844e-05	5.0414	YES
216782_at	---	---	Hs.677385	10.1177	4.11758e-07	1.13104e-05	1.27851	YES
213462_at	NPAS2	ENSG00000170485	Hs.156832	-10.1053	4.17097e-07	1.14429e-05	-0.878728	YES
209231_s_at	DCTN5	ENSG00000166847	Hs.435941	10.0932	4.22415e-07	1.15746e-05	0.760263	YES
200685_at	SFRS11	---	Hs.479693	-10.0828	4.27039e-07	1.16869e-05	-0.744841	YES
202790_at	CLDN7	ENSG00000181885	Hs.513915	10.0809	4.27863e-07	1.16951e-05	0.900015	NO
205404_at	HSD11B1	ENSG00000117594	Hs.195040	-10.0761	4.30034e-07	1.17257e-05	-1.86043	YES
218603_at	HECA	ENSG00000112406	Hs.197644	-10.0763	4.29944e-07	1.17257e-05	-0.858976	YES
221891_x_at	HSPA8	ENSG00000109971	Hs.702021	10.0719	4.31902e-07	1.175e-05	0.856514	YES
203023_at	NOP16	ENSG00000048162	Hs.696283	10.0717	4.31981e-07	1.175e-05	1.03587	YES
217665_at	---	ENSG00000216603 /// ENSG00000220013	---	-10.0696	4.32945e-07	1.17619e-05	-0.840551	YES
219233_s_at	GSDMB	ENSG00000073605	Hs.306777	-10.0643	4.35341e-07	1.18125e-05	-0.868521	YES
204457_s_at	GAS1	ENSG00000180447	Hs.65029	-10.0528	4.40638e-07	1.19127e-05	-1.20225	YES
210571_s_at	CMAH	ENSG00000168405	Hs.484918	-10.0534	4.40332e-07	1.19127e-05	-1.18249	YES
212776_s_at	OBSL1	ENSG00000124006	Hs.526594	-10.0537	4.40207e-07	1.19127e-05	-0.939891	YES
212865_s_at	COL14A1	ENSG00000187955	Hs.409662	-10.0511	4.41408e-07	1.19191e-05	-1.36932	YES
213524_s_at	G0S2	ENSG00000123689	Hs.432132	10.0491	4.42317e-07	1.19292e-05	1.72128	YES
205206_at	KAL1	ENSG00000011201	Hs.521869	-10.0444	4.44495e-07	1.19734e-05	-1.9328	YES
204523_at	ZNF140	ENSG00000196387	Hs.181552	-10.027	4.52699e-07	1.21797e-05	-1.04071	YES
219194_at	SEMA4G	ENSG00000095539	Hs.591923	-10.0248	4.53754e-07	1.21933e-05	-0.953958	YES
201118_at	PGD	ENSG00000142657	Hs.464071	10.0216	4.55263e-07	1.22044e-05	0.974745	YES
212838_at	DNMBP	ENSG00000107554	Hs.500771	-10.0226	4.54763e-07	1.22044e-05	-0.821958	YES
218120_s_at	HMOX2	ENSG00000103415	Hs.284279	10.018	4.56959e-07	1.22352e-05	1.01987	YES
204962_s_at	CENPA	ENSG00000115163	Hs.1594	-10.0146	4.58593e-07	1.22642e-05	-1.33892	YES
202284_s_at	CDKN1A	ENSG00000124762	Hs.370771	10.0085	4.61574e-07	1.23143e-05	0.750954	YES
217886_at	EPS15	ENSG00000085832	Hs.83722	-10.0094	4.61147e-07	1.23143e-05	-0.975661	YES
202033_s_at	RB1CC1	ENSG00000023287	Hs.196102	-10.0062	4.62668e-07	1.23288e-05	-0.881074	YES
209720_s_at	SERPINB3	ENSG00000206073	Hs.227948	9.99216	4.69551e-07	1.24823e-05	4.74638	YES
214035_x_at	LOC399491	---	---	-9.99227	4.69497e-07	1.24823e-05	-0.83543	YES
202729_s_at	LTBP1	ENSG00000049323	Hs.713533	9.9764	4.77402e-07	1.26759e-05	0.995338	YES
213798_s_at	CAP1	ENSG00000131236	Hs.370581	9.97421	4.78505e-07	1.26901e-05	0.837708	YES
213489_at	MAPRE2	---	Hs.532824	-9.9726	4.79317e-07	1.26965e-05	-0.772477	YES
209112_at	CDKN1B	ENSG00000111276	Hs.238990	-9.9704	4.80429e-07	1.27108e-05	-0.935625	YES
200782_at	ANXA5	ENSG00000164111	Hs.480653	9.96839	4.81449e-07	1.27227e-05	0.741511	NO
220954_s_at	PILRB	ENSG00000121716	Hs.632314	-9.96032	4.8556e-07	1.28161e-05	-0.786215	YES
202519_at	MLXIP	ENSG00000175727	Hs.437153	-9.95878	4.86347e-07	1.28217e-05	-0.827727	YES
204944_at	PTPRG	ENSG00000144724	Hs.595541	9.95539	4.88088e-07	1.28524e-05	1.28931	YES
218796_at	FERMT1	ENSG00000101311	Hs.472054	9.94755	4.92144e-07	1.29287e-05	0.896774	YES
213243_at	VPS13B	ENSG00000132549	Hs.191540	-9.94792	4.91952e-07	1.29287e-05	-0.839655	YES
39549_at	NPAS2	ENSG00000170485	Hs.156832	-9.94474	4.93606e-07	1.29518e-05	-0.946601	YES
222206_s_at	NCLN	ENSG00000125912	Hs.657032	9.93921	4.96495e-07	1.2997e-05	0.965299	YES
202959_at	MUT	ENSG00000146085	Hs.485527	-9.93989	4.9614e-07	1.2997e-05	-0.824374	YES
203919_at	TCEA2	ENSG00000171703	Hs.505004	-9.93197	5.00308e-07	1.30814e-05	-0.919745	YES
219895_at	FAM70A	ENSG00000125355	Hs.437563	-9.92296	5.05094e-07	1.31602e-05	-0.793358	YES
209465_x_at	PTN	ENSG00000105894	Hs.371249	-9.92511	5.03947e-07	1.31602e-05	-0.800985	YES
203313_s_at	TGIF1	ENSG00000177426	Hs.373550	9.92296	5.05095e-07	1.31602e-05	0.767129	NO
209373_at	MALL	ENSG00000144063	Hs.185055	9.91502	5.09352e-07	1.32556e-05	0.755718	YES
201123_s_at	EIF5A	ENSG00000132507	Hs.534314	9.90952	5.12323e-07	1.33024e-05	1.5635	YES
207302_at	SGCG	ENSG00000102683	Hs.37167	-9.90619	5.14133e-07	1.33024e-05	-1.27946	YES
202125_s_at	TRAK2	ENSG00000115993	Hs.152774	-9.90625	5.14103e-07	1.33024e-05	-0.832815	YES
217620_s_at	PIK3CB	ENSG00000051382	Hs.239818	-9.90628	5.14088e-07	1.33024e-05	-1.02727	YES
203257_s_at	C11orf49	ENSG00000149179	Hs.368296	-9.90645	5.13995e-07	1.33024e-05	-0.896057	YES
217497_at	TYMP	---	Hs.592212	9.89781	5.18716e-07	1.34054e-05	1.86356	YES
210212_x_at	MTCP1NB	ENSG00000182712 /// ENSG00000214827	Hs.6917	-9.8965	5.19439e-07	1.34085e-05	-0.791187	NO
201947_s_at	CCT2	ENSG00000166226	Hs.189772	9.88926	5.23441e-07	1.34962e-05	0.857765	YES
200738_s_at	PGK1	ENSG00000102144	Hs.78771	9.88358	5.26603e-07	1.35405e-05	0.812227	YES
211953_s_at	IPO5	ENSG00000065150	Hs.712598	9.88291	5.26975e-07	1.35405e-05	0.922321	YES
201601_x_at	IFITM1	ENSG00000185885	Hs.458414	9.87973	5.28759e-07	1.35405e-05	1.54622	YES
218959_at	HOXC10	ENSG00000180818	Hs.44276	-9.87964	5.28808e-07	1.35405e-05	-0.808105	YES
218537_at	HCFC1R1	ENSG00000103145	Hs.719259	-9.88131	5.2787e-07	1.35405e-05	-0.983837	YES
214823_at	ZNF204	ENSG00000204789	Hs.8198	-9.88132	5.27867e-07	1.35405e-05	-1.5199	YES
220751_s_at	C5orf4	ENSG00000170271	Hs.713175	-9.87675	5.3043e-07	1.35665e-05	-1.02995	YES
204994_at	MX2	ENSG00000183486	Hs.926	9.87378	5.32106e-07	1.35937e-05	2.29895	YES
212582_at	OSBPL8	ENSG00000091039	Hs.430849	-9.87073	5.33835e-07	1.36223e-05	-0.920058	YES
218336_at	PFDN2	ENSG00000143256	Hs.492516	9.86717	5.35855e-07	1.36582e-05	0.783271	YES
204519_s_at	PLLP	ENSG00000102934	Hs.632215	-9.85894	5.40561e-07	1.37624e-05	-0.995863	YES
204379_s_at	FGFR3	ENSG00000068078	Hs.1420	-9.85713	5.41604e-07	1.37732e-05	-0.738599	YES
202446_s_at	PLSCR1	ENSG00000188313	Hs.130759	9.84919	5.46196e-07	1.38741e-05	1.46394	YES
200731_s_at	PTP4A1	ENSG00000112245	Hs.227777	9.83497	5.54522e-07	1.40696e-05	0.834501	NO
203381_s_at	APOE	ENSG00000130203	Hs.654439	-9.82883	5.58159e-07	1.41457e-05	-1.15172	YES
200622_x_at	CALM3	ENSG00000160014	Hs.515487	9.824	5.61043e-07	1.42027e-05	0.811796	YES
203797_at	VSNL1	ENSG00000163032	Hs.444212	9.82227	5.62075e-07	1.42126e-05	1.27911	YES
214437_s_at	SHMT2	ENSG00000182199	Hs.719098	9.81927	5.63876e-07	1.42388e-05	0.904418	YES
215322_at	---	---	Hs.671978	-9.81842	5.64388e-07	1.42388e-05	-1.35776	YES
200693_at	YWHAQ	ENSG00000134308	Hs.74405	9.81078	5.69007e-07	1.43233e-05	0.810676	YES
207480_s_at	MEIS2	ENSG00000134138	Hs.510989	-9.81076	5.69021e-07	1.43233e-05	-1.12019	YES
214205_x_at	GLRX3	ENSG00000108010	Hs.42644	9.80728	5.71135e-07	1.4329e-05	0.716304	YES
202638_s_at	ICAM1	ENSG00000090339	Hs.643447	9.80616	5.71821e-07	1.4329e-05	0.951089	YES
210891_s_at	GTF2I /// GTF2IP1 /// LOC100093631	ENSG00000077809	Hs.647041	-9.8065	5.71614e-07	1.4329e-05	-0.798824	YES
205807_s_at	TUFT1	ENSG00000143367	Hs.489922	-9.80762	5.70927e-07	1.4329e-05	-0.857098	YES
201275_at	FDPS	ENSG00000160752	Hs.335918	9.80147	5.74691e-07	1.43694e-05	0.982304	YES
205076_s_at	MTMR11	ENSG00000014914	Hs.425144	-9.80141	5.74726e-07	1.43694e-05	-0.823031	YES
215808_at	KLK10	ENSG00000129451	Hs.275464	9.80031	5.75405e-07	1.43703e-05	2.08714	YES
211824_x_at	NLRP1	ENSG00000091592	Hs.104305	-9.7991	5.76148e-07	1.43727e-05	-0.791031	YES
209279_s_at	NSDHL	ENSG00000147383	Hs.57698	9.78921	5.82268e-07	1.45091e-05	0.800696	YES
213195_at	LOC201229	ENSG00000205191 /// ENSG00000214779	Hs.434386	-9.7848	5.85018e-07	1.45614e-05	-0.907176	YES
212481_s_at	TPM4	ENSG00000167460	Hs.631618	9.77446	5.91527e-07	1.4707e-05	1.43529	YES
211404_s_at	APLP2	ENSG00000084234	Hs.709184	9.77269	5.92648e-07	1.47184e-05	0.974865	YES
201466_s_at	JUN	ENSG00000177606	Hs.714791	9.76981	5.94477e-07	1.47474e-05	1.10795	YES
218834_s_at	TMEM132A	ENSG00000006118	Hs.118552	9.76267	5.99042e-07	1.48441e-05	1.04834	YES
220124_at	GAN	ENSG00000127688	Hs.112569	-9.75924	6.01243e-07	1.48656e-05	-0.863429	YES
209732_at	CLEC2B	ENSG00000110852	Hs.85201	-9.75937	6.01162e-07	1.48656e-05	-1.06508	YES
208658_at	PDIA4	ENSG00000155660	Hs.93659	9.7438	6.11282e-07	1.50826e-05	0.849663	YES
202380_s_at	NKTR	ENSG00000114857	Hs.529509	-9.74366	6.11374e-07	1.50826e-05	-0.887104	YES
217924_at	C6orf106	ENSG00000196821	Hs.643498	9.72377	6.24569e-07	1.53911e-05	0.969573	YES
201037_at	PFKP	ENSG00000067057	Hs.26010	9.72149	6.26106e-07	1.54096e-05	1.00301	YES
201605_x_at	CNN2	---	Hs.651923	9.72059	6.26706e-07	1.54096e-05	0.812953	YES
212616_at	CHD9	ENSG00000177200	Hs.622347	-9.71785	6.28558e-07	1.54381e-05	-0.862593	YES
203917_at	CXADR	ENSG00000154639	Hs.634837	-9.70803	6.35235e-07	1.5585e-05	-0.891564	YES
208835_s_at	CROP	ENSG00000108848	Hs.130293	-9.69448	6.44568e-07	1.57965e-05	-1.2082	YES
201506_at	TGFBI	ENSG00000120708	Hs.369397	-9.69195	6.46326e-07	1.58222e-05	-1.39125	YES
205226_at	PDGFRL	ENSG00000104213	Hs.458573	-9.68532	6.50962e-07	1.59182e-05	-1.30776	YES
221840_at	PTPRE	ENSG00000132334	Hs.127022	9.68396	6.51919e-07	1.59241e-05	1.06333	YES
212657_s_at	IL1RN	ENSG00000136689	Hs.81134	9.67827	6.55926e-07	1.59869e-05	0.892379	YES
40837_at	TLE2	ENSG00000065717	Hs.332173	-9.67865	6.5566e-07	1.59869e-05	-0.8397	YES
218681_s_at	SDF2L1	ENSG00000128228	Hs.303116	9.6738	6.59103e-07	1.60468e-05	1.41705	YES
200736_s_at	GPX1	---	Hs.76686	9.66885	6.62633e-07	1.61151e-05	0.898682	YES
204341_at	TRIM16	ENSG00000108448 /// ENSG00000186060	Hs.123534	9.6643	6.65893e-07	1.61768e-05	0.899667	YES
222368_at	---	---	Hs.649066	-9.65879	6.69868e-07	1.62556e-05	-1.04408	YES
218567_x_at	DPP3	ENSG00000221844	Hs.502914	9.65024	6.76088e-07	1.63787e-05	1.07226	YES
201836_s_at	SUPT7L	ENSG00000119760	Hs.6232	-9.6498	6.76412e-07	1.63787e-05	-0.771383	YES
217864_s_at	PIAS1	ENSG00000033800	Hs.162458	-9.645	6.79932e-07	1.64105e-05	-0.809594	YES
202708_s_at	HIST2H2BE	ENSG00000184678	Hs.2178	-9.64522	6.79769e-07	1.64105e-05	-0.886399	YES
212068_s_at	BAT2L	ENSG00000130723	Hs.495349	-9.64681	6.78603e-07	1.64105e-05	-0.775748	YES
213480_at	VAMP4	ENSG00000117533	Hs.6651	-9.63915	6.84247e-07	1.64967e-05	-0.960549	YES
220402_at	TP53AIP1	ENSG00000120471	Hs.160953	-9.63234	6.89307e-07	1.66008e-05	-0.904849	YES
213438_at	NFASC	ENSG00000163531	Hs.13349	-9.62408	6.95505e-07	1.67139e-05	-1.24884	YES
213661_at	PAMR1	ENSG00000149090	Hs.55044	-9.62429	6.95346e-07	1.67139e-05	-1.30794	YES
214734_at	EXPH5	ENSG00000110723	Hs.28540	-9.622	6.97074e-07	1.67335e-05	-1.3395	YES
211721_s_at	ZNF551	ENSG00000204519	---	-9.6187	6.99573e-07	1.67574e-05	-0.894392	YES
214235_at	CYP3A5	---	Hs.695915	-9.61942	6.99022e-07	1.67574e-05	-1.01742	YES
36830_at	MIPEP	ENSG00000027001	Hs.507498	-9.61707	7.0081e-07	1.6769e-05	-0.730158	YES
219109_at	SPAG16	---	Hs.715620	-9.61571	7.0184e-07	1.67756e-05	-0.904564	YES
204291_at	ZNF518A	ENSG00000177853	Hs.600823	-9.61025	7.06009e-07	1.68572e-05	-0.856345	YES
203513_at	SPG11	ENSG00000104133	Hs.656271	-9.60839	7.07432e-07	1.68731e-05	-0.767902	YES
209124_at	MYD88	ENSG00000172936	Hs.82116	9.60525	7.09849e-07	1.68933e-05	0.88041	YES
203114_at	SSSCA1	ENSG00000173465	Hs.654840	9.60335	7.11314e-07	1.68933e-05	0.871181	YES
206539_s_at	CYP4F12	---	Hs.591000	-9.60432	7.10569e-07	1.68933e-05	-1.10915	YES
216862_s_at	MTCP1NB	ENSG00000182712 /// ENSG00000214827	Hs.6917	-9.60411	7.10731e-07	1.68933e-05	-0.747183	NO
218471_s_at	BBS1	ENSG00000174483	Hs.502915	-9.59791	7.15528e-07	1.69753e-05	-0.90173	YES
206576_s_at	CEACAM1	ENSG00000079385	Hs.512682	9.59321	7.19187e-07	1.7044e-05	1.77239	YES
217762_s_at	RAB31	ENSG00000168461	Hs.714730	9.5912	7.20762e-07	1.70631e-05	0.945924	YES
218156_s_at	TSR1	ENSG00000167721	Hs.388170	9.58868	7.22741e-07	1.70918e-05	0.952113	YES
200696_s_at	GSN	ENSG00000148180	Hs.522373	-9.58704	7.24031e-07	1.71042e-05	-0.995082	YES
202613_at	CTPS	ENSG00000171793	Hs.473087	9.58509	7.25568e-07	1.71223e-05	1.13441	YES
211048_s_at	PDIA4	ENSG00000155660	Hs.93659	9.58139	7.2849e-07	1.71465e-05	0.844626	YES
215062_at	---	---	Hs.676449	9.58112	7.28703e-07	1.71465e-05	1.01946	YES
202195_s_at	TMED5	ENSG00000117500	Hs.482873	9.57943	7.30045e-07	1.71465e-05	1.16408	YES
212116_at	TRIM27	ENSG00000112448 /// ENSG00000204713 /// ENSG00000215641	Hs.440382	9.57909	7.30315e-07	1.71465e-05	0.77514	YES
218779_x_at	EPS8L1	ENSG00000131037	Hs.438862	-9.57893	7.30441e-07	1.71465e-05	-0.795725	YES
217211_at	---	---	---	9.57548	7.33184e-07	1.71928e-05	1.42071	YES
206600_s_at	LOC100133772 /// SLC16A5	ENSG00000170190	Hs.592095	-9.57316	7.3504e-07	1.72182e-05	-1.00341	YES
214186_s_at	HCG26	---	Hs.132807	-9.56723	7.39796e-07	1.73114e-05	-0.933412	YES
201489_at	PPIF	ENSG00000108179	Hs.381072	9.56549	7.412e-07	1.7326e-05	0.920685	YES
212638_s_at	WWP1	ENSG00000123124	Hs.655189	-9.55904	7.46425e-07	1.74299e-05	-0.82498	YES
32137_at	JAG2	ENSG00000184916	Hs.433445	-9.55767	7.47539e-07	1.74376e-05	-0.82119	YES
201594_s_at	PPP4R1	ENSG00000154845	Hs.719096	9.54902	7.5462e-07	1.75844e-05	0.849798	YES
212297_at	ATP13A3	ENSG00000133657	Hs.529609	9.54743	7.55928e-07	1.75965e-05	1.217	YES
212355_at	KIAA0323	ENSG00000100441	Hs.713590	9.54606	7.57057e-07	1.75991e-05	0.768616	YES
218248_at	FAM111A	ENSG00000166801	Hs.150651	-9.54538	7.57622e-07	1.75991e-05	-1.35815	YES
205498_at	GHR	ENSG00000112964	Hs.125180	-9.54257	7.59945e-07	1.76347e-05	-1.43479	YES
201960_s_at	MYCBP2	ENSG00000005810	Hs.591221	-9.53612	7.65312e-07	1.77407e-05	-0.715768	YES
219103_at	ASAP3	ENSG00000088280	Hs.437379	-9.53457	7.66609e-07	1.77523e-05	-0.785455	YES
43427_at	ACACB	ENSG00000076555	Hs.234898	-9.53351	7.67497e-07	1.77544e-05	-0.890604	YES
201109_s_at	THBS1	ENSG00000137801	Hs.164226	9.52809	7.72052e-07	1.78413e-05	2.12361	NO
213267_at	DOPEY1	---	Hs.520246	-9.52511	7.74567e-07	1.78809e-05	-1.01297	YES
212563_at	BOP1	ENSG00000170727 /// ENSG00000204775	Hs.535901	9.52277	7.76552e-07	1.78896e-05	1.14132	YES
215558_at	UBR2	---	Hs.529925	-9.52321	7.76179e-07	1.78896e-05	-1.01242	YES
204331_s_at	MRPS12	ENSG00000128626	Hs.411125	9.5216	7.77548e-07	1.7894e-05	0.952619	YES
212446_s_at	LASS6	---	Hs.718403	-9.51586	7.82441e-07	1.79695e-05	-0.770202	YES
206030_at	ASPA	ENSG00000108381	Hs.171142	-9.51655	7.81852e-07	1.79695e-05	-1.02384	YES
213727_x_at	MPPE1	ENSG00000154889	Hs.712666	-9.51479	7.83356e-07	1.7972e-05	-0.717137	YES
204622_x_at	NR4A2	ENSG00000153234	Hs.563344	9.51356	7.84409e-07	1.79777e-05	1.04979	YES
203787_at	SSBP2	ENSG00000145687	Hs.102735	-9.51171	7.86002e-07	1.79956e-05	-0.975667	YES
213469_at	PGAP1	ENSG00000197121	Hs.229988	-9.50883	7.8848e-07	1.80154e-05	-1.00506	YES
213992_at	COL4A6	ENSG00000197565	Hs.145586	-9.50888	7.88439e-07	1.80154e-05	-1.26667	YES
211597_s_at	HOPX	ENSG00000171476	Hs.654864	-9.50599	7.90931e-07	1.80528e-05	-0.742745	YES
203354_s_at	PSD3	ENSG00000156011	Hs.434255	-9.5029	7.93611e-07	1.80955e-05	-1.17865	YES
208937_s_at	ID1	ENSG00000125968	Hs.504609	9.48844	8.06277e-07	1.83655e-05	1.36662	YES
208791_at	CLU	ENSG00000120885	Hs.436657	-9.48539	8.08979e-07	1.84082e-05	-1.30828	YES
217523_at	CD44	---	Hs.502328	-9.47998	8.13793e-07	1.84988e-05	-0.841181	YES
221500_s_at	STX16	ENSG00000124222	Hs.307913	-9.47742	8.16082e-07	1.8532e-05	-0.751027	YES
212274_at	LPIN1	ENSG00000134324	Hs.467740	9.47522	8.18046e-07	1.85535e-05	1.0167	YES
213869_x_at	THY1	---	Hs.719101	9.47381	8.19316e-07	1.85535e-05	0.710178	YES
202468_s_at	CTNNAL1	ENSG00000119326	Hs.58488	-9.47357	8.1953e-07	1.85535e-05	-0.825695	YES
56197_at	PLSCR3	ENSG00000187838	Hs.655161	9.46889	8.23752e-07	1.85897e-05	0.709259	YES
204294_at	AMT	ENSG00000145020	Hs.102	-9.46875	8.23879e-07	1.85897e-05	-1.14847	YES
41660_at	CELSR1	ENSG00000075275	Hs.252387	-9.47023	8.22543e-07	1.85897e-05	-0.674607	YES
217173_s_at	LDLR	ENSG00000130164	Hs.213289	9.4681	8.24468e-07	1.85897e-05	1.21074	NO
212365_at	MYO1B	ENSG00000128641	Hs.439620	9.46551	8.26817e-07	1.86239e-05	1.14316	YES
211612_s_at	IL13RA1	ENSG00000131724	Hs.496646	9.46353	8.28612e-07	1.86454e-05	1.46881	YES
201874_at	MPZL1	ENSG00000197965	Hs.493919	9.46136	8.30586e-07	1.8671e-05	0.841034	NO
210338_s_at	HSPA8	ENSG00000109971	Hs.702021	9.45141	8.39722e-07	1.88574e-05	1.35216	YES
214855_s_at	GARNL1	ENSG00000174373	Hs.113150	-9.44901	8.41933e-07	1.8869e-05	-0.842562	YES
214924_s_at	TRAK1	ENSG00000182606	Hs.535711	-9.44962	8.41371e-07	1.8869e-05	-0.728111	YES
204082_at	PBX3	ENSG00000167081	Hs.428027	-9.44768	8.43172e-07	1.88777e-05	-0.753407	YES
204614_at	SERPINB2	ENSG00000197632	Hs.594481	9.44274	8.4776e-07	1.89424e-05	0.919033	YES
204550_x_at	GSTM1	ENSG00000134184	Hs.301961	-9.44305	8.47475e-07	1.89424e-05	-1.14981	YES
204113_at	CUGBP1	ENSG00000149187	Hs.632137	9.44064	8.49722e-07	1.89672e-05	0.883012	YES
214058_at	MYCL1	ENSG00000116990	Hs.437922	-9.43645	8.53651e-07	1.90358e-05	-1.1703	YES
218653_at	SLC25A15	---	Hs.646645	9.4253	8.64196e-07	1.92517e-05	0.842898	YES
213280_at	GARNL4	---	Hs.499659	9.42193	8.67408e-07	1.93039e-05	0.864307	YES
216005_at	TNC	---	Hs.143250	9.41985	8.694e-07	1.9329e-05	2.01018	YES
214434_at	HSPA12A	ENSG00000165868	Hs.654682	-9.41249	8.76484e-07	1.94283e-05	-0.915408	YES
200899_s_at	MGEA5	ENSG00000198408	Hs.500842	-9.41294	8.76045e-07	1.94283e-05	-0.84817	YES
213015_at	BBX	---	Hs.124366	-9.41372	8.75294e-07	1.94283e-05	-0.839695	YES
214096_s_at	SHMT2	ENSG00000182199	Hs.719098	9.40839	8.80454e-07	1.94854e-05	0.712059	YES
218963_s_at	KRT23	ENSG00000108244	Hs.9029	-9.40802	8.8081e-07	1.94854e-05	-0.843518	YES
213805_at	ABHD5	---	Hs.19385	-9.40526	8.83501e-07	1.95256e-05	-1.01132	YES
208708_x_at	EIF5	ENSG00000100664	Hs.433702	9.40184	8.86838e-07	1.95592e-05	0.943042	YES
217999_s_at	PHLDA1	ENSG00000139289	Hs.602085	9.40104	8.87618e-07	1.95592e-05	0.762676	YES
217901_at	DSG2	---	Hs.412597	9.401	8.87657e-07	1.95592e-05	0.864383	YES
207507_s_at	ATP5G3	ENSG00000154518	Hs.429	9.39664	8.91943e-07	1.96342e-05	0.659496	YES
203386_at	TBC1D4	ENSG00000136111	Hs.210891	-9.39505	8.93509e-07	1.96493e-05	-0.855495	YES
214016_s_at	SFPQ	---	Hs.355934	-9.38899	8.99513e-07	1.97618e-05	-1.13635	YES
205171_at	PTPN4	ENSG00000088179	Hs.469809	-9.38591	9.02578e-07	1.98096e-05	-0.909628	YES
202967_at	GSTA4	ENSG00000170899	Hs.485557	-9.38246	9.0603e-07	1.98658e-05	-0.752741	YES
203464_s_at	EPN2	ENSG00000072134	Hs.715517	-9.3791	9.09402e-07	1.99201e-05	-0.722571	YES
214102_at	ARAP2	---	Hs.479451	-9.37588	9.12646e-07	1.99715e-05	-0.858171	YES
220952_s_at	PLEKHA5	ENSG00000052126	Hs.188614	-9.37308	9.15472e-07	1.99941e-05	-0.790594	YES
210251_s_at	RUFY3	ENSG00000018189	Hs.713172	-9.37379	9.14753e-07	1.99941e-05	-0.935726	YES
218360_at	RAB22A	ENSG00000124209	Hs.529044	9.37183	9.16744e-07	2.00023e-05	0.824812	NO
220243_at	ZBTB44	---	Hs.719099	-9.37077	9.17823e-07	2.00062e-05	-0.86669	YES
201129_at	SFRS7	ENSG00000115875	Hs.309090	-9.36709	9.21564e-07	2.00681e-05	-0.86659	YES
216211_at	---	---	Hs.659130	-9.36486	9.23847e-07	2.00982e-05	-0.868323	YES
204418_x_at	GSTM2	ENSG00000134184 /// ENSG00000213366	Hs.279837	-9.35722	9.31687e-07	2.02095e-05	-1.33464	YES
209377_s_at	HMGN3	ENSG00000118418	Hs.77558	-9.35779	9.31098e-07	2.02095e-05	-1.04263	YES
201335_s_at	ARHGEF12	ENSG00000196914	Hs.24598	-9.35813	9.30755e-07	2.02095e-05	-0.910824	YES
214687_x_at	ALDOA	ENSG00000149925	Hs.513490	9.3541	9.34919e-07	2.02599e-05	0.782965	YES
202458_at	PRSS23	ENSG00000150687	Hs.25338	9.35201	9.37089e-07	2.02872e-05	1.43959	YES
221978_at	HLA-F	ENSG00000137403 /// ENSG00000204642 /// ENSG00000206509	Hs.519972	-9.34626	9.43079e-07	2.03575e-05	-0.820831	YES
205826_at	MYOM2	ENSG00000036448	Hs.443683	-9.34703	9.42268e-07	2.03575e-05	-0.7973	YES
214469_at	HIST1H2AE	ENSG00000168274	Hs.121017	-9.3477	9.41577e-07	2.03575e-05	-0.904958	YES
217627_at	ZNF573	ENSG00000189144	Hs.531262	-9.34473	9.44679e-07	2.03723e-05	-0.99261	YES
214022_s_at	IFITM1	ENSG00000185885	Hs.458414	9.33621	9.53654e-07	2.05163e-05	1.64187	YES
212320_at	TUBB	ENSG00000137379 /// ENSG00000183311 /// ENSG00000196230	Hs.636480	9.3349	9.55038e-07	2.05163e-05	0.691693	YES
218437_s_at	LZTFL1	ENSG00000163818	Hs.30824	-9.33519	9.54733e-07	2.05163e-05	-0.898479	YES
206391_at	RARRES1	ENSG00000118849	Hs.131269	-9.33747	9.52319e-07	2.05163e-05	-1.11229	YES
200795_at	SPARCL1	ENSG00000152583	Hs.62886	-9.32936	9.60926e-07	2.06229e-05	-1.34784	YES
218323_at	RHOT1	ENSG00000126858	Hs.655325	-9.3257	9.64843e-07	2.0687e-05	-0.906404	YES
219069_at	ANKRD49	ENSG00000168876	Hs.29052	-9.3232	9.6753e-07	2.07247e-05	-0.83514	YES
218149_s_at	ZNF395	ENSG00000186918	Hs.699209	-9.32203	9.68781e-07	2.07315e-05	-0.779404	YES
200935_at	CALR	ENSG00000179218	Hs.515162	9.32115	9.69729e-07	2.07319e-05	0.955761	YES
204019_s_at	SH3YL1	ENSG00000035115	Hs.515951	-9.3166	9.74651e-07	2.08172e-05	-0.769613	YES
202909_at	EPM2AIP1	---	Hs.28020	-9.31554	9.758e-07	2.08217e-05	-0.83574	YES
208015_at	SMAD1	---	Hs.604588	-9.30963	9.8223e-07	2.09389e-05	-1.06841	YES
221047_s_at	MARK1	ENSG00000116141	Hs.497806	9.30487	9.87448e-07	2.103e-05	0.830988	YES
220692_at	LOC100134722	ENSG00000214242	---	-9.30203	9.90573e-07	2.10764e-05	-0.832111	YES
203523_at	LSP1	ENSG00000130592	Hs.56729	-9.29351	1.00002e-06	2.1257e-05	-1.00528	YES
202068_s_at	LDLR	ENSG00000130164	Hs.213289	9.29132	1.00246e-06	2.12658e-05	1.4334	YES
219920_s_at	GMPPB	ENSG00000173540 /// ENSG00000176020	Hs.567488	9.29044	1.00344e-06	2.12658e-05	1.07944	YES
202647_s_at	NRAS	ENSG00000213281	Hs.486502	9.28972	1.00425e-06	2.12658e-05	0.984342	YES
202328_s_at	PKD1	ENSG00000008710	Hs.75813	-9.29218	1.00149e-06	2.12658e-05	-0.806481	YES
201459_at	RUVBL2	ENSG00000183207	Hs.515846	9.28797	1.00621e-06	2.12871e-05	0.91313	YES
220658_s_at	ARNTL2	ENSG00000029153	Hs.434269	9.28425	1.01039e-06	2.13451e-05	1.14299	YES
201128_s_at	ACLY	ENSG00000131473	Hs.387567	9.28382	1.01087e-06	2.13451e-05	0.798267	YES
201656_at	ITGA6	ENSG00000091409	Hs.133397	9.26981	1.02679e-06	2.16198e-05	0.89153	YES
201432_at	CAT	ENSG00000121691	Hs.502302	-9.2704	1.02611e-06	2.16198e-05	-0.825916	YES
205372_at	PLAG1	ENSG00000181690	Hs.14968	-9.27083	1.02562e-06	2.16198e-05	-0.958744	YES
221665_s_at	EPS8L1	ENSG00000131037	Hs.438862	-9.26432	1.0331e-06	2.17116e-05	-0.82552	YES
202174_s_at	PCM1	ENSG00000078674	Hs.491148	-9.26474	1.03262e-06	2.17116e-05	-0.798229	YES
215786_at	---	---	Hs.661398	-9.25963	1.03852e-06	2.1805e-05	-0.716007	YES
204791_at	NR2C1	ENSG00000120798	Hs.108301	-9.2578	1.04066e-06	2.18087e-05	-0.915844	YES
AFFX-HSAC07/X00351_5_at	ACTB	---	Hs.520640	9.25799	1.04043e-06	2.18087e-05	2.00132	NO
211750_x_at	TUBA1C	ENSG00000167553	Hs.719091	9.25262	1.04669e-06	2.19146e-05	0.864522	YES
213213_at	DIDO1	ENSG00000101191	Hs.517172	-9.24628	1.05413e-06	2.20497e-05	-0.881365	YES
204159_at	CDKN2C	ENSG00000123080	Hs.716664	-9.24415	1.05666e-06	2.2061e-05	-1.15862	YES
220090_at	CRNN	ENSG00000143536	Hs.242057	-9.24454	1.0562e-06	2.2061e-05	-0.850879	YES
208792_s_at	CLU	ENSG00000120885	Hs.436657	-9.23993	1.06165e-06	2.21445e-05	-1.25936	YES
35671_at	GTF3C1	ENSG00000077235	Hs.371718	-9.2341	1.0686e-06	2.22687e-05	-0.706474	YES
201090_x_at	TUBA1B	ENSG00000123416	Hs.719075	9.22589	1.07846e-06	2.23528e-05	0.80759	YES
221756_at	PIK3IP1	ENSG00000100100	Hs.26670	-9.22573	1.07866e-06	2.23528e-05	-0.716251	YES
219628_at	ZMAT3	ENSG00000172667	Hs.386299	-9.22644	1.0778e-06	2.23528e-05	-0.755412	YES
217525_at	OLFML1	ENSG00000183801	Hs.503500	-9.22701	1.07711e-06	2.23528e-05	-1.44877	YES
217518_at	MYOF	ENSG00000138119	Hs.602086	-9.2294	1.07423e-06	2.23528e-05	-0.740945	YES
214845_s_at	CALU	ENSG00000128595	Hs.718425	9.22838	1.07546e-06	2.23528e-05	0.952775	NO
208649_s_at	VCP	ENSG00000165280	Hs.529782	9.21992	1.08571e-06	2.2478e-05	0.725885	YES
202746_at	ITM2A	ENSG00000078596	Hs.17109	-9.21843	1.08751e-06	2.24945e-05	-1.34288	YES
200886_s_at	PGAM1	ENSG00000171314 /// ENSG00000197041	Hs.632918	9.21289	1.0943e-06	2.26139e-05	0.699343	YES
201449_at	TIA1	---	Hs.413123	-9.21133	1.09622e-06	2.26325e-05	-0.706676	YES
205289_at	BMP2	ENSG00000125845	Hs.73853	9.20412	1.10512e-06	2.27951e-05	0.963435	NO
39249_at	AQP3	ENSG00000165272	Hs.234642	9.20211	1.10761e-06	2.28043e-05	1.38141	YES
212936_at	FAM172A	ENSG00000113391	Hs.600086	-9.20285	1.10669e-06	2.28043e-05	-0.711392	YES
206421_s_at	SERPINB7	ENSG00000166396	Hs.138202	-9.18765	1.12574e-06	2.31562e-05	-0.759244	YES
213775_x_at	ZNF638	ENSG00000075292	Hs.434401	-9.18375	1.13069e-06	2.31937e-05	-0.881661	YES
218813_s_at	SH3GLB2	ENSG00000148341	Hs.460238	-9.18442	1.12983e-06	2.31937e-05	-0.831167	YES
207002_s_at	PLAGL1	ENSG00000118495	Hs.715495	-9.18464	1.12956e-06	2.31937e-05	-1.03204	YES
202561_at	TNKS	ENSG00000173273	Hs.370267	-9.18265	1.13209e-06	2.3201e-05	-0.802822	YES
202506_at	SSFA2	ENSG00000138434	Hs.591602	-9.18015	1.13528e-06	2.3245e-05	-0.802324	YES
46256_at	SPSB3	ENSG00000162032	Hs.592080	-9.17823	1.13773e-06	2.32738e-05	-0.670293	YES
213476_x_at	TUBB3	ENSG00000198211	Hs.511743	9.16919	1.14936e-06	2.34902e-05	0.908976	YES
218740_s_at	CDK5RAP3	ENSG00000108465	Hs.20157	-9.16825	1.15058e-06	2.34935e-05	-0.710038	YES
201435_s_at	EIF4E	ENSG00000151247	Hs.249718	9.16539	1.15429e-06	2.35478e-05	0.806382	NO
208674_x_at	DDOST	ENSG00000117242	Hs.523145	9.16444	1.15552e-06	2.35512e-05	0.661798	YES
213703_at	LOC150759	---	Hs.651352	-9.15802	1.1639e-06	2.37004e-05	-1.34792	YES
215460_x_at	BRD1	ENSG00000100425	Hs.127950	-9.15465	1.16834e-06	2.3769e-05	-0.647615	YES
209733_at	MID2	---	Hs.12256	-9.15198	1.17186e-06	2.38189e-05	-0.939502	YES
205774_at	F12	ENSG00000131187	Hs.1321	9.14871	1.17618e-06	2.38631e-05	0.91597	YES
207063_at	CYorf14	ENSG00000176728	---	-9.14892	1.1759e-06	2.38631e-05	-0.79781	NO
202670_at	MAP2K1	ENSG00000169032	Hs.145442	9.14124	1.18613e-06	2.40137e-05	0.759767	YES
219557_s_at	NRIP3	ENSG00000175352	Hs.523467	9.14072	1.18683e-06	2.40137e-05	0.881633	YES
206542_s_at	SMARCA2	ENSG00000080503	Hs.298990	-9.14129	1.18607e-06	2.40137e-05	-0.798962	YES
200634_at	PFN1	ENSG00000108518	Hs.494691	9.13074	1.20028e-06	2.42636e-05	1.05329	YES
218898_at	FAM57A	ENSG00000167695	Hs.154396	-9.12926	1.20228e-06	2.42821e-05	-0.721072	YES
209553_at	VPS8	ENSG00000156931	Hs.269263	-9.1281	1.20386e-06	2.42921e-05	-0.668595	YES
218633_x_at	ABHD10	ENSG00000144827	Hs.708240	-9.12311	1.21067e-06	2.44073e-05	-0.801788	YES
212593_s_at	PDCD4	ENSG00000150593	Hs.711490	-9.11574	1.2208e-06	2.4567e-05	-0.945727	YES
209344_at	TPM4	ENSG00000167460	Hs.631618	9.11577	1.22074e-06	2.4567e-05	0.944117	NO
210594_x_at	MPZL1	ENSG00000197965	Hs.493919	9.10675	1.23326e-06	2.47707e-05	0.793295	YES
219556_at	C16orf59	ENSG00000162062	Hs.534491	9.10615	1.23411e-06	2.47707e-05	0.758533	YES
216483_s_at	C19orf10	ENSG00000074842	Hs.465645	9.10456	1.23633e-06	2.47707e-05	0.865711	YES
200966_x_at	ALDOA	ENSG00000149925	Hs.513490	9.10445	1.23648e-06	2.47707e-05	0.820805	YES
217906_at	KLHDC2	ENSG00000165516	Hs.719215	-9.10527	1.23533e-06	2.47707e-05	-0.751173	YES
221499_s_at	STX16	ENSG00000124222	Hs.307913	-9.10089	1.24148e-06	2.48485e-05	-0.775513	YES
205016_at	TGFA	ENSG00000163235	Hs.170009	9.09938	1.2436e-06	2.48687e-05	1.03504	YES
209100_at	IFRD2	ENSG00000214706	Hs.719200	9.09733	1.24649e-06	2.49041e-05	0.99858	YES
203812_at	---	---	Hs.552087	-9.09386	1.25139e-06	2.49796e-05	-1.04598	YES
200650_s_at	LDHA	ENSG00000134333	Hs.2795	9.09055	1.25609e-06	2.49839e-05	0.717604	YES
207109_at	POU2F3	ENSG00000137709	Hs.227115	-9.09127	1.25507e-06	2.49839e-05	-0.847614	YES
209075_s_at	ISCU	ENSG00000136003	Hs.615131	-9.09141	1.25487e-06	2.49839e-05	-0.679636	YES
204872_at	TLE4	ENSG00000106829	Hs.444213	-9.0923	1.2536e-06	2.49839e-05	-0.72756	YES
203335_at	PHYH	ENSG00000107537	Hs.498732	-9.08428	1.26506e-06	2.5095e-05	-0.854351	YES
211712_s_at	ANXA9	ENSG00000143412	Hs.3346	-9.0849	1.26416e-06	2.5095e-05	-1.23941	YES
201990_s_at	CREBL2	ENSG00000111269	Hs.591156	-9.08512	1.26385e-06	2.5095e-05	-0.924715	YES
221511_x_at	CCPG1	ENSG00000214882	Hs.285051	-9.08066	1.27026e-06	2.51757e-05	-0.94949	YES
215706_x_at	ZYX	ENSG00000159840	Hs.490415	9.07521	1.27814e-06	2.52889e-05	0.924236	YES
206088_at	LRRC37A /// LRRC37A2 /// LRRC37A3	ENSG00000176681	Hs.551962	-9.07514	1.27824e-06	2.52889e-05	-1.10963	YES
218923_at	CTBS	---	Hs.513557	-9.0738	1.28019e-06	2.5305e-05	-0.96134	YES
201379_s_at	TPD52L2	ENSG00000101150	Hs.473296	9.07051	1.28497e-06	2.53771e-05	0.721194	YES
211034_s_at	C12orf51	ENSG00000173064	Hs.695995	-9.06955	1.28636e-06	2.53821e-05	-0.695242	YES
210113_s_at	NLRP1	ENSG00000091592	Hs.104305	-9.06272	1.29638e-06	2.55571e-05	-0.701079	YES
211058_x_at	TUBA1B	ENSG00000123416	Hs.719075	9.06144	1.29827e-06	2.55717e-05	0.727783	YES
218408_at	TIMM10	ENSG00000134809	Hs.235750	9.05887	1.30207e-06	2.55918e-05	0.674198	YES
202455_at	HDAC5	ENSG00000108840	Hs.438782	-9.05841	1.30274e-06	2.55918e-05	-0.710037	YES
210542_s_at	SLCO3A1	---	Hs.311187	-9.05921	1.30156e-06	2.55918e-05	-0.685378	YES
204958_at	PLK3	ENSG00000173846	Hs.632415	9.0542	1.30899e-06	2.5692e-05	0.951258	YES
205375_at	MDFI	ENSG00000112559	Hs.520119	9.05333	1.31028e-06	2.56947e-05	0.927955	YES
202854_at	HPRT1	ENSG00000165704	Hs.412707	9.04839	1.31767e-06	2.58168e-05	0.907933	YES
212706_at	LOC100133005 /// RASA4	ENSG00000105808 /// ENSG00000214242	Hs.670011	-9.04505	1.32269e-06	2.58924e-05	-0.702352	YES
218396_at	VPS13C	ENSG00000129003	Hs.511668	-9.04361	1.32485e-06	2.59119e-05	-1.10272	YES
219165_at	PDLIM2	ENSG00000120913	Hs.632034	-9.04179	1.32759e-06	2.59428e-05	-0.714493	YES
210387_at	HIST1H2BG	ENSG00000187990	Hs.591809	-9.03831	1.33286e-06	2.60229e-05	-0.815436	YES
221059_s_at	COTL1	ENSG00000103187	Hs.289092	9.03748	1.33412e-06	2.60247e-05	1.04132	YES
206467_x_at	RTEL1 /// TNFRSF6B	ENSG00000026036	Hs.434878	9.03428	1.339e-06	2.60742e-05	1.05953	YES
214247_s_at	DKK3	ENSG00000050165	Hs.292156	-9.03463	1.33846e-06	2.60742e-05	-0.92118	YES
212953_x_at	CALR	ENSG00000179218	Hs.515162	9.03183	1.34274e-06	2.61241e-05	0.762177	YES
212203_x_at	IFITM3	ENSG00000142089	Hs.374650	9.02567	1.35219e-06	2.62623e-05	1.10243	YES
213935_at	ABHD5	---	Hs.19385	-9.02637	1.35111e-06	2.62623e-05	-1.11787	YES
217356_s_at	PGK1	ENSG00000102144	Hs.78771	9.02424	1.3544e-06	2.62822e-05	1.44966	YES
201169_s_at	BHLHE40	ENSG00000134107	Hs.719093	9.02192	1.35798e-06	2.63059e-05	0.769466	NO
212496_s_at	KDM4B	ENSG00000127663	Hs.654816	-9.02218	1.35757e-06	2.63059e-05	-0.650003	NO
209348_s_at	MAF	ENSG00000178573	Hs.134859	-9.01994	1.36105e-06	2.63424e-05	-0.883317	YES
210337_s_at	ACLY	ENSG00000131473	Hs.387567	9.01827	1.36363e-06	2.63604e-05	1.2329	YES
217294_s_at	ENO1	ENSG00000074800	Hs.517145	9.01782	1.36435e-06	2.63604e-05	2.40597	NO
222273_at	PAPOLG	---	Hs.387471	-9.01627	1.36675e-06	2.63611e-05	-0.927974	YES
213045_at	MAST3	ENSG00000099308	Hs.466184	-9.01636	1.36661e-06	2.63611e-05	-0.996787	YES
203946_s_at	ARG2	ENSG00000081181	Hs.708024	9.01304	1.3718e-06	2.64356e-05	1.83273	YES
206122_at	SOX15	ENSG00000129194	Hs.95582	9.01084	1.37524e-06	2.64791e-05	0.74412	YES
202768_at	FOSB	ENSG00000125740	Hs.590958	9.00904	1.37807e-06	2.64956e-05	1.64985	YES
219270_at	CHAC1	ENSG00000128965	Hs.155569	9.00878	1.37848e-06	2.64956e-05	1.69342	YES
213848_at	---	---	Hs.595184	9.00345	1.3869e-06	2.66344e-05	0.79396	YES
218487_at	ALAD	ENSG00000148218	Hs.1227	-9.00106	1.39068e-06	2.6684e-05	-0.818999	YES
204739_at	CENPC1	ENSG00000145241	Hs.479867	-9.00008	1.39223e-06	2.66909e-05	-0.882722	YES
206628_at	SLC5A1	ENSG00000100170	Hs.1964	8.99887	1.39416e-06	2.67047e-05	0.76996	YES
204773_at	IL11RA	ENSG00000137070	Hs.591088	-8.99695	1.39722e-06	2.67405e-05	-1.3902	YES
209685_s_at	PRKCB	ENSG00000166501	Hs.460355	-8.99301	1.40353e-06	2.68382e-05	-0.797681	YES
219871_at	FLJ13197	ENSG00000215240	Hs.29725	-8.99197	1.4052e-06	2.68471e-05	-0.891317	YES
201737_s_at	2018-03-06	ENSG00000145495	Hs.432862	-8.98987	1.40856e-06	2.68882e-05	-0.801781	YES
200832_s_at	SCD	ENSG00000099194	Hs.558396	8.98718	1.4129e-06	2.69409e-05	1.17943	YES
208992_s_at	STAT3	ENSG00000168610	Hs.463059	8.98666	1.41374e-06	2.69409e-05	0.861025	YES
214683_s_at	CLK1	ENSG00000013441	Hs.433732	-8.9822	1.42097e-06	2.70555e-05	-1.1055	YES
212169_at	FKBP9	ENSG00000122642 /// ENSG00000176826	Hs.103934	-8.97696	1.42952e-06	2.71951e-05	-0.766283	YES
209190_s_at	DIAPH1	ENSG00000131504	Hs.529451	8.97231	1.43714e-06	2.72904e-05	0.701003	YES
207206_s_at	ALOX12	ENSG00000108839	Hs.654431	-8.97166	1.43821e-06	2.72904e-05	-0.886356	YES
202747_s_at	ITM2A	ENSG00000078596	Hs.17109	-8.97182	1.43796e-06	2.72904e-05	-1.46323	YES
202934_at	HK2	ENSG00000159399	Hs.406266	8.97089	1.43948e-06	2.72914e-05	1.79259	YES
216598_s_at	CCL2	ENSG00000108691	Hs.303649	8.96746	1.44514e-06	2.73391e-05	1.62853	YES
220936_s_at	H2AFJ	---	Hs.524280	-8.96714	1.44568e-06	2.73391e-05	-0.786587	YES
213018_at	GATAD1	ENSG00000157259	Hs.21145	-8.96802	1.44421e-06	2.73391e-05	-0.746157	YES
214861_at	KDM4C	ENSG00000107077	Hs.709425	-8.96475	1.44963e-06	2.73906e-05	-0.813633	YES
221249_s_at	FAM117A	ENSG00000121104	Hs.514308	-8.96356	1.45162e-06	2.74048e-05	-1.21318	YES
218000_s_at	PHLDA1	ENSG00000139289	Hs.602085	8.95798	1.46092e-06	2.75571e-05	0.879656	YES
201809_s_at	ENG	ENSG00000106991	Hs.76753	8.95607	1.46412e-06	2.75942e-05	0.923876	YES
216248_s_at	NR4A2	ENSG00000153234	Hs.563344	8.95138	1.47202e-06	2.77196e-05	0.995087	YES
206194_at	HOXC4	ENSG00000198353	---	-8.9503	1.47384e-06	2.77303e-05	-0.831585	YES
212510_at	GPD1L	ENSG00000152642	Hs.82432	-8.94882	1.47635e-06	2.77308e-05	-0.777482	YES
213326_at	VAMP1	ENSG00000139190	Hs.20021	-8.94932	1.47549e-06	2.77308e-05	-1.07866	YES
216983_s_at	ZNF224	---	Hs.585869	-8.94746	1.47865e-06	2.77505e-05	-0.948622	YES
221123_x_at	ZNF395	ENSG00000186918	Hs.695998	-8.94586	1.48136e-06	2.77781e-05	-0.831495	YES
220291_at	GDPD2	ENSG00000130055	Hs.438712	-8.94299	1.48626e-06	2.78464e-05	-0.972428	YES
209104_s_at	NHP2	ENSG00000145912	Hs.27222	8.9421	1.48778e-06	2.78498e-05	0.765395	YES
201723_s_at	GALNT1	ENSG00000141429	Hs.514806	-8.94141	1.48894e-06	2.78498e-05	-0.691629	YES
222315_at	---	---	Hs.575983	-8.94035	1.49076e-06	2.78605e-05	-0.880737	YES
202391_at	BASP1	ENSG00000176788	Hs.201641	8.93642	1.49751e-06	2.79493e-05	0.718241	YES
217164_at	---	---	---	-8.93612	1.49802e-06	2.79493e-05	-0.698429	YES
203269_at	NSMAF	ENSG00000035681	Hs.372000	-8.93518	1.49963e-06	2.79559e-05	-0.637636	YES
201011_at	RPN1	ENSG00000163902	Hs.518244	8.92646	1.51473e-06	2.81901e-05	0.694778	YES
213313_at	RABGAP1	ENSG00000011454	Hs.271341	-8.92675	1.51423e-06	2.81901e-05	-0.659411	YES
215574_at	---	---	Hs.648492	-8.92055	1.52505e-06	2.83586e-05	-0.80863	YES
209006_s_at	C1orf63	---	Hs.259412	-8.91861	1.52845e-06	2.83981e-05	-1.18101	YES
211070_x_at	DBI	ENSG00000155368	Hs.78888	-8.91498	1.53486e-06	2.84934e-05	-0.673304	YES
214118_x_at	PCM1	ENSG00000078674	Hs.491148	-8.9126	1.53905e-06	2.85474e-05	-0.678686	YES
201883_s_at	B4GALT1	ENSG00000086062	Hs.272011	8.90778	1.54761e-06	2.86824e-05	0.678478	YES
205151_s_at	KIAA0644	---	Hs.719240	-8.90619	1.55045e-06	2.87111e-05	-1.17773	YES
218330_s_at	NAV2	ENSG00000166833	Hs.502116	8.9004	1.56082e-06	2.8879e-05	0.674059	YES
220770_s_at	C5orf54	ENSG00000221886	Hs.529464	-8.8975	1.56604e-06	2.89517e-05	-0.739716	YES
217783_s_at	YPEL5	ENSG00000119801	Hs.515890	-8.89644	1.56795e-06	2.89629e-05	-0.703714	YES
206848_at	FAM36A /// HOXA7	---	Hs.715571	-8.89482	1.57089e-06	2.89931e-05	-0.894545	YES
221676_s_at	CORO1C	ENSG00000110880	Hs.330384	8.89156	1.5768e-06	2.90782e-05	1.147	YES
91826_at	EPS8L1	ENSG00000131037	Hs.438862	-8.88792	1.58343e-06	2.91762e-05	-0.851637	YES
213046_at	PABPN1	ENSG00000100836	Hs.707712	-8.88513	1.58853e-06	2.92461e-05	-0.694528	YES
215355_at	POU2F3	---	Hs.227115	-8.88221	1.5939e-06	2.93206e-05	-1.15112	YES
211013_x_at	PML	---	Hs.526464	8.87987	1.5982e-06	2.93554e-05	0.971775	YES
209436_at	SPON1	ENSG00000152268	Hs.705394	8.87969	1.59854e-06	2.93554e-05	0.949856	YES
218119_at	TIMM23 /// TIMM23B	ENSG00000138297 /// ENSG00000204152	Hs.499594	8.87793	1.60177e-06	2.93554e-05	0.693506	YES
202205_at	VASP	ENSG00000125753	Hs.515469	8.87754	1.6025e-06	2.93554e-05	0.787462	YES
215123_at	LOC642778 /// LOC729602 /// NPIPL3	---	Hs.661773	-8.87689	1.60369e-06	2.93554e-05	-0.933429	YES
205174_s_at	QPCT	ENSG00000115828	Hs.79033	-8.87695	1.60358e-06	2.93554e-05	-0.806353	YES
218510_x_at	FAM134B	ENSG00000154153	Hs.481704	-8.86913	1.61814e-06	2.95469e-05	-0.928644	YES
212319_at	SGSM2	ENSG00000141258	Hs.513861	-8.86963	1.61719e-06	2.95469e-05	-0.646176	YES
201124_at	ITGB5	ENSG00000082781	Hs.536663	-8.87039	1.61578e-06	2.95469e-05	-1.05607	YES
215235_at	SPTAN1	ENSG00000197694	Hs.372331	-8.86446	1.62688e-06	2.96822e-05	-0.881531	YES
221600_s_at	C11orf67	ENSG00000087884	Hs.503357	-8.86233	1.6309e-06	2.97312e-05	-1.10687	YES
203627_at	IGF1R	ENSG00000140443	Hs.643120	8.86023	1.63485e-06	2.97545e-05	0.860805	YES
212943_at	KIAA0528	ENSG00000111731	Hs.271014	-8.8603	1.63473e-06	2.97545e-05	-0.863448	YES
218039_at	NUSAP1	ENSG00000137804	Hs.615092	-8.85783	1.63939e-06	2.98128e-05	-1.21976	YES
201627_s_at	INSIG1	ENSG00000186480	Hs.520819	8.85414	1.6464e-06	2.99159e-05	0.837935	NO
219147_s_at	C9orf95	ENSG00000106733	Hs.494186	-8.85297	1.64863e-06	2.99319e-05	-0.781132	YES
213701_at	C12orf29	ENSG00000133641	Hs.591009	-8.85108	1.65224e-06	2.99731e-05	-0.994702	YES
217014_s_at	AZGP1 /// AZGP1P1	ENSG00000160862 /// ENSG00000214313	Hs.546239	-8.85005	1.65421e-06	2.99844e-05	-0.985761	YES
214744_s_at	RPL23	ENSG00000125691	Hs.406300	8.84768	1.65875e-06	3.00178e-05	0.952275	YES
214151_s_at	CCPG1	ENSG00000214882	Hs.285051	-8.84792	1.65828e-06	3.00178e-05	-0.845888	YES
201362_at	IVNS1ABP	ENSG00000116679	Hs.497183	-8.84493	1.66403e-06	3.0089e-05	-1.16798	YES
218530_at	FHOD1	ENSG00000135723	Hs.95231	8.84411	1.66562e-06	3.00932e-05	0.758347	YES
201050_at	PLD3	ENSG00000105223	Hs.257008	-8.84099	1.67164e-06	3.01776e-05	-0.683986	YES
219197_s_at	SCUBE2	ENSG00000175356	Hs.523468	-8.83981	1.67392e-06	3.01943e-05	-1.31616	YES
202075_s_at	PLTP	ENSG00000100979	Hs.439312	8.83307	1.68705e-06	3.03052e-05	0.791526	YES
221864_at	ORAI3	ENSG00000175938	Hs.460617	-8.83176	1.68959e-06	3.03052e-05	-0.983137	YES
208228_s_at	FGFR2	ENSG00000066468	Hs.533683	-8.83182	1.68949e-06	3.03052e-05	-1.18054	YES
215985_at	NCRNA00171	---	Hs.653168	-8.83265	1.68786e-06	3.03052e-05	-0.827615	YES
221814_at	GPR124	ENSG00000020181	Hs.274136	-8.83286	1.68745e-06	3.03052e-05	-1.0745	YES
216733_s_at	GATM	ENSG00000171766	Hs.75335	-8.83394	1.68534e-06	3.03052e-05	-1.09249	YES
212793_at	DAAM2	ENSG00000146122	Hs.357128	-8.8358	1.68172e-06	3.03052e-05	-0.837319	YES
213359_at	HNRNPD	---	Hs.480073	-8.8294	1.69423e-06	3.03639e-05	-0.912021	YES
215645_at	FLCN	---	Hs.513975	-8.82793	1.69712e-06	3.03913e-05	-1.14541	YES
203117_s_at	PAN2	ENSG00000135473	Hs.273397	-8.82198	1.70886e-06	3.0577e-05	-0.989857	YES
220038_at	C8orf44 /// SGK3	ENSG00000104205 /// ENSG00000213865	Hs.613417	-8.8197	1.71339e-06	3.06088e-05	-1.14561	YES
202423_at	MYST3	ENSG00000083168	Hs.491577	-8.81973	1.71333e-06	3.06088e-05	-0.763742	YES
201918_at	SLC25A36	---	Hs.144130	-8.81812	1.71652e-06	3.06402e-05	-0.792255	YES
213430_at	RUFY3	ENSG00000018189	Hs.713172	-8.8162	1.72036e-06	3.06841e-05	-1.01691	YES
209487_at	RBPMS	---	Hs.334587	8.81421	1.72432e-06	3.07302e-05	0.920925	YES
210407_at	PPM1A	ENSG00000100614	Hs.130036	-8.81218	1.7284e-06	3.07783e-05	-0.945424	YES
203988_s_at	FUT8	ENSG00000033170	Hs.654961	-8.80949	1.73381e-06	3.08499e-05	-0.707724	YES
212279_at	TMEM97	ENSG00000109084	Hs.199695	8.80558	1.74169e-06	3.09477e-05	0.97939	YES
203187_at	DOCK1	ENSG00000150760	Hs.645702	-8.80538	1.74208e-06	3.09477e-05	-0.804835	YES
213696_s_at	MED8	ENSG00000159479	Hs.301756	8.80341	1.74607e-06	3.09939e-05	0.799435	YES
40524_at	PTPN21	ENSG00000070778	Hs.437040	-8.79915	1.75475e-06	3.11229e-05	-0.847803	YES
210069_at	CHKB /// CPT1B	ENSG00000205560	Hs.654827	-8.79847	1.75614e-06	3.11229e-05	-0.79685	NO
210512_s_at	VEGFA	ENSG00000112715	Hs.73793	8.79631	1.76055e-06	3.11763e-05	1.3094	YES
212761_at	TCF7L2	---	Hs.593995	-8.79393	1.76542e-06	3.12377e-05	-0.981705	YES
216607_s_at	CYP51A1	ENSG00000001630 /// ENSG00000217109	Hs.417077	8.79129	1.77084e-06	3.13087e-05	1.16367	NO
213154_s_at	BICD2	ENSG00000185963	Hs.436939	-8.78959	1.77435e-06	3.13211e-05	-0.739037	YES
200743_s_at	TPP1	ENSG00000166340	Hs.523454	-8.79027	1.77295e-06	3.13211e-05	-0.709137	YES
202433_at	SLC35B1	ENSG00000121073	Hs.154073	8.78884	1.77589e-06	3.13234e-05	0.64272	YES
201251_at	PKM2	ENSG00000067225	Hs.534770	8.78807	1.77749e-06	3.13268e-05	0.885908	YES
200747_s_at	NUMA1	ENSG00000137497	Hs.325978	-8.78519	1.78344e-06	3.14069e-05	-0.72904	YES
218833_at	ZAK	ENSG00000091436	Hs.444451	8.78024	1.79376e-06	3.15636e-05	0.718926	YES
210830_s_at	PON2	ENSG00000105854	Hs.719159	-8.77587	1.80289e-06	3.16993e-05	-1.14469	YES
221988_at	C19orf42	---	Hs.356467	-8.77412	1.80657e-06	3.1714e-05	-0.88775	YES
209784_s_at	JAG2	ENSG00000184916	Hs.433445	-8.77435	1.80608e-06	3.1714e-05	-0.748849	YES
218324_s_at	SPATS2	ENSG00000123352	Hs.654826	-8.76968	1.81593e-06	3.1828e-05	-0.935621	YES
205571_at	LIPT1	ENSG00000144182	---	-8.76977	1.81575e-06	3.1828e-05	-1.26858	YES
202671_s_at	PDXK	ENSG00000160209	Hs.284491	8.76392	1.82816e-06	3.19927e-05	1.59274	YES
206201_s_at	MEOX2	ENSG00000106511	Hs.170355	-8.7639	1.8282e-06	3.19927e-05	-1.71841	YES
218142_s_at	CRBN	ENSG00000113851	Hs.18925	-8.76319	1.82971e-06	3.19941e-05	-0.969259	YES
214030_at	CRYBG3	ENSG00000080200	Hs.714457	-8.75822	1.84035e-06	3.21548e-05	-0.784332	YES
212913_at	C6orf26 /// MSH5	ENSG00000213709 /// ENSG00000215309	Hs.647011	-8.75585	1.84544e-06	3.22186e-05	-1.99316	YES
220319_s_at	MYLIP	ENSG00000007944	Hs.484738	-8.755	1.84727e-06	3.22252e-05	-0.849582	YES
203763_at	DYNC2LI1	ENSG00000138036	Hs.371597	-8.74888	1.86051e-06	3.23548e-05	-0.92773	YES
211704_s_at	SPIN2A /// SPIN2B	ENSG00000147059 /// ENSG00000186787	Hs.719343	-8.74895	1.86035e-06	3.23548e-05	-0.98996	YES
208961_s_at	KLF6	ENSG00000067082	Hs.4055	8.75004	1.85799e-06	3.23548e-05	0.795259	NO
218340_s_at	UBA6	ENSG00000033178	Hs.719086	8.74975	1.85862e-06	3.23548e-05	1.15728	NO
212321_at	SGPL1	ENSG00000166224	Hs.499984	-8.74563	1.86757e-06	3.24522e-05	-0.781693	YES
204547_at	RAB40B	ENSG00000141542	Hs.484068	-8.74325	1.87277e-06	3.25173e-05	-0.898866	YES
215659_at	GSDMB	---	Hs.306777	-8.74133	1.87698e-06	3.2565e-05	-0.951351	YES
218556_at	ORMDL2	ENSG00000123353	Hs.534450	8.73821	1.88383e-06	3.26584e-05	0.691677	YES
206479_at	TRPM1	ENSG00000134160	Hs.155942	-8.73425	1.89256e-06	3.27843e-05	-1.07603	YES
212445_s_at	NEDD4L	ENSG00000049759	Hs.185677	8.73012	1.9017e-06	3.2917e-05	1.13644	YES
200967_at	PPIB	ENSG00000166794	Hs.434937	8.7262	1.91044e-06	3.30426e-05	0.767777	YES
200734_s_at	ARF3	ENSG00000134287	Hs.715625	8.72418	1.91496e-06	3.30872e-05	0.68585	YES
203119_at	CCDC86	ENSG00000110104	Hs.4253	8.72372	1.91599e-06	3.30872e-05	0.903096	YES
217312_s_at	COL7A1	ENSG00000114270	Hs.476218	-8.72176	1.9204e-06	3.31376e-05	-0.984914	YES
201108_s_at	THBS1	ENSG00000137801	Hs.164226	8.71658	1.93207e-06	3.33132e-05	1.49366	YES
206081_at	SLC24A1	ENSG00000074621	Hs.173092	-8.71424	1.93736e-06	3.33786e-05	-0.789137	YES
212473_s_at	MICAL2	ENSG00000133816	Hs.501928	8.71175	1.94302e-06	3.34503e-05	1.005	YES
215599_at	LOC653188	---	---	-8.70657	1.95482e-06	3.36015e-05	-1.12135	YES
219174_at	IFT74	ENSG00000096872	Hs.145402	-8.70699	1.95386e-06	3.36015e-05	-0.76632	NO
213695_at	PON3	ENSG00000105852	Hs.440967	-8.70254	1.96408e-06	3.37346e-05	-1.32721	YES
208319_s_at	RBM3	ENSG00000102317	Hs.301404	8.69753	1.97565e-06	3.38551e-05	0.799481	YES
205584_at	ALG13	ENSG00000101901	Hs.443061	-8.69779	1.97504e-06	3.38551e-05	-0.746868	YES
204753_s_at	HLF	ENSG00000108924	Hs.196952	-8.69828	1.97392e-06	3.38551e-05	-1.30594	YES
220728_at	---	---	---	-8.69521	1.98103e-06	3.39212e-05	-1.15346	YES
210117_at	SPAG1	ENSG00000104450	Hs.591866	-8.693	1.98616e-06	3.39828e-05	-0.834319	YES
209251_x_at	TUBA1C	ENSG00000167553	Hs.719091	8.69106	1.99069e-06	3.40342e-05	0.787121	YES
208873_s_at	REEP5	ENSG00000129625	Hs.429608	-8.68942	1.99451e-06	3.40734e-05	-1.03717	YES
204235_s_at	GULP1	ENSG00000144366	Hs.470887	-8.68484	2.00527e-06	3.4231e-05	-0.91451	YES
213645_at	ENOSF1	---	Hs.369762	-8.68383	2.00764e-06	3.42452e-05	-0.715505	NO
215605_at	NCOA2	---	Hs.446678	-8.68317	2.0092e-06	3.42456e-05	-0.763628	YES
203708_at	PDE4B	---	Hs.198072	8.67774	2.02205e-06	3.44382e-05	1.36516	YES
201162_at	IGFBP7	ENSG00000163453	Hs.479808	-8.67327	2.03268e-06	3.45664e-05	-0.653886	YES
203774_at	MTR	ENSG00000116984	Hs.498187	-8.6735	2.03214e-06	3.45664e-05	-0.960215	YES
214241_at	NDUFB8	ENSG00000166136	Hs.523215	-8.67102	2.03806e-06	3.46052e-05	-0.701478	YES
210347_s_at	BCL11A	ENSG00000119866	Hs.370549	-8.67118	2.03768e-06	3.46052e-05	-0.880348	YES
201877_s_at	PPP2R5C	ENSG00000078304	Hs.368264	-8.66898	2.04296e-06	3.46618e-05	-0.64299	YES
221858_at	TBC1D12	ENSG00000108239	Hs.500598	-8.65919	2.06659e-06	3.50094e-05	-0.75733	YES
206481_s_at	LDB2	ENSG00000169744	Hs.714330	-8.6597	2.06534e-06	3.50094e-05	-1.60409	YES
207850_at	CXCL3	ENSG00000163734	Hs.89690	8.65812	2.06918e-06	3.50268e-05	1.87878	YES
218987_at	ATF7IP	ENSG00000171681	Hs.714407	-8.65542	2.07579e-06	3.51118e-05	-0.739123	YES
202428_x_at	DBI	ENSG00000155368	Hs.78888	-8.6541	2.079e-06	3.51395e-05	-0.681496	YES
200761_s_at	ARL6IP5	ENSG00000144746	Hs.518060	-8.65148	2.08541e-06	3.51945e-05	-0.764113	YES
212672_at	ATM	ENSG00000149311	Hs.367437	-8.65202	2.08409e-06	3.51945e-05	-0.875718	YES
200989_at	HIF1A	ENSG00000100644	Hs.597216	8.63913	2.11597e-06	3.56832e-05	0.714984	YES
220620_at	CRCT1	---	Hs.110196	8.63737	2.12034e-06	3.56886e-05	0.925539	YES
222290_at	OR2A20P /// OR2A5 /// OR2A9P	ENSG00000170356	Hs.591830	-8.63579	2.1243e-06	3.56886e-05	-0.664619	YES
210179_at	KCNJ13	ENSG00000115474	Hs.467338	-8.63617	2.12335e-06	3.56886e-05	-0.787566	YES
209824_s_at	ARNTL	ENSG00000133794	Hs.65734	-8.63625	2.12315e-06	3.56886e-05	-1.16475	YES
214972_at	MGEA5	---	Hs.500842	-8.63629	2.12307e-06	3.56886e-05	-0.803133	YES
210224_at	MR1	ENSG00000153029	Hs.101840	-8.62953	2.14004e-06	3.59259e-05	-0.710213	YES
206858_s_at	HOXC6	ENSG00000197757	Hs.549040	-8.62685	2.1468e-06	3.60123e-05	-0.856615	YES
208152_s_at	DDX21	ENSG00000165732	Hs.223141	8.62475	2.15213e-06	3.60744e-05	0.749074	YES
203476_at	TPBG	ENSG00000146242	Hs.82128	8.61942	2.1657e-06	3.62473e-05	0.628432	YES
205760_s_at	OGG1	ENSG00000114026	Hs.380271	-8.61969	2.16502e-06	3.62473e-05	-0.707901	YES
216035_x_at	TCF7L2	---	Hs.593995	-8.61671	2.17263e-06	3.62817e-05	-1.18771	YES
214790_at	SENP6	---	Hs.485784	-8.61685	2.17229e-06	3.62817e-05	-0.903276	YES
208927_at	SPOP	ENSG00000121067	Hs.718421	-8.61762	2.17032e-06	3.62817e-05	-0.665925	YES
220688_s_at	MRTO4	ENSG00000053372	Hs.463797	8.61544	2.17591e-06	3.63092e-05	0.991882	YES
213737_x_at	GOLGA9P	ENSG00000153666	---	-8.61042	2.18883e-06	3.64975e-05	-1.07544	YES
211429_s_at	SERPINA1	ENSG00000197249	Hs.525557	8.6081	2.19484e-06	3.65703e-05	1.33564	YES
211358_s_at	CIZ1	ENSG00000148337	Hs.212395	-8.6074	2.19666e-06	3.65733e-05	-0.772826	YES
205363_at	BBOX1	ENSG00000129151	Hs.591996	-8.60657	2.19882e-06	3.65819e-05	-0.899801	YES
203091_at	FUBP1	ENSG00000162613	Hs.567380	8.60389	2.20578e-06	3.6643e-05	0.653339	YES
218729_at	LXN	ENSG00000079257	Hs.478067	-8.60406	2.20534e-06	3.6643e-05	-0.902383	NO
221601_s_at	FAIM3	ENSG00000162894	Hs.58831	8.59871	2.21934e-06	3.68151e-05	0.748317	YES
212276_at	LPIN1	ENSG00000134324	Hs.467740	8.59789	2.22148e-06	3.68151e-05	1.26627	YES
201648_at	JAK1	ENSG00000162434	Hs.207538	-8.59741	2.22276e-06	3.68151e-05	-0.688257	YES
208949_s_at	LGALS3	ENSG00000131981	Hs.531081	-8.59838	2.22019e-06	3.68151e-05	-0.629191	YES
212385_at	TCF4	ENSG00000196628	Hs.605153	-8.59568	2.22729e-06	3.68628e-05	-1.16118	YES
212432_at	GRPEL1	ENSG00000109519	Hs.443723	8.59223	2.23639e-06	3.69859e-05	0.668426	YES
210740_s_at	ITPK1	ENSG00000100605	Hs.308122	8.58836	2.24667e-06	3.71284e-05	0.728824	YES
202309_at	MTHFD1	ENSG00000100714	Hs.652308	8.58564	2.2539e-06	3.72203e-05	0.734706	YES
200653_s_at	CALM1	ENSG00000198668	Hs.282410	8.5839	2.25856e-06	3.72695e-05	0.753171	YES
211651_s_at	LAMB1	ENSG00000091136	Hs.650585	-8.58319	2.26045e-06	3.72732e-05	-0.999656	YES
220756_s_at	GPR172B	ENSG00000132517	Hs.632247	-8.58146	2.26508e-06	3.73219e-05	-0.732377	YES
219091_s_at	MMRN2	ENSG00000173269	Hs.719260	8.58072	2.26707e-06	3.73271e-05	0.836105	YES
212143_s_at	IGFBP3	ENSG00000146674	Hs.450230	8.57342	2.28676e-06	3.75956e-05	2.02379	YES
213029_at	NFIB	ENSG00000147862	Hs.644095	-8.57343	2.28674e-06	3.75956e-05	-0.933183	YES
201288_at	ARHGDIB	ENSG00000111348	Hs.504877	8.57051	2.29464e-06	3.76738e-05	0.785223	YES
212390_at	LOC727893 /// PDE4DIP	ENSG00000178104	Hs.568247	-8.57042	2.29489e-06	3.76738e-05	-1.2833	YES
201924_at	AFF1	ENSG00000172493	Hs.480190	-8.55844	2.32774e-06	3.81848e-05	-0.723184	YES
209825_s_at	UCK2	ENSG00000143179	Hs.458360	8.55747	2.33042e-06	3.82007e-05	0.999208	YES
200968_s_at	PPIB	ENSG00000166794	Hs.434937	8.55653	2.33302e-06	3.82035e-05	0.764737	YES
221773_at	ELK3	---	Hs.46523	8.55554	2.33574e-06	3.82035e-05	1.25916	YES
219229_at	SLCO3A1	ENSG00000176463	Hs.311187	-8.55593	2.33466e-06	3.82035e-05	-0.948599	YES
206499_s_at	RCC1 /// SNHG3-RCC1	ENSG00000180198	Hs.469723	8.54965	2.35212e-06	3.83468e-05	0.816807	YES
204862_s_at	NME3	ENSG00000103024	Hs.514065	-8.5493	2.3531e-06	3.83468e-05	-0.67573	YES
218311_at	MAP4K3	ENSG00000011566	Hs.655750	-8.54994	2.35131e-06	3.83468e-05	-1.27955	YES
201843_s_at	EFEMP1	ENSG00000115380	Hs.76224	-8.55064	2.34937e-06	3.83468e-05	-1.10604	YES
214718_at	GATAD1	ENSG00000157259	Hs.21145	-8.55124	2.34769e-06	3.83468e-05	-0.730978	YES
204287_at	SYNGR1	ENSG00000100321	Hs.216226	-8.54755	2.358e-06	3.83984e-05	-0.737451	YES
213820_s_at	STARD5	ENSG00000172345	Hs.513075	-8.53982	2.37977e-06	3.87247e-05	-0.764698	YES
201989_s_at	CREBL2	ENSG00000111269	Hs.591156	-8.53874	2.38281e-06	3.87459e-05	-0.717621	YES
201524_x_at	UBE2N	ENSG00000177889	Hs.524630	8.52986	2.40808e-06	3.91283e-05	0.630004	YES
203020_at	RABGAP1L	---	Hs.585378	-8.52664	2.41733e-06	3.92499e-05	-0.897738	YES
201448_at	TIA1	---	Hs.413123	-8.52301	2.4278e-06	3.93912e-05	-0.929742	YES
213496_at	LPPR4	ENSG00000117600	Hs.13245	-8.52059	2.4348e-06	3.9476e-05	-0.865109	YES
201268_at	NME1 /// NME1-NME2 /// NME2	ENSG00000011052	Hs.463456	8.51796	2.44244e-06	3.9568e-05	0.657839	YES
213322_at	C6orf130	ENSG00000124596	Hs.227457	-8.51741	2.44403e-06	3.9568e-05	-0.691063	YES
212779_at	KIAA1109	ENSG00000138688	Hs.408142	-8.49787	2.5016e-06	4.04707e-05	-0.779461	YES
209277_at	TFPI2	ENSG00000105825	Hs.438231	8.49564	2.50828e-06	4.05246e-05	1.68903	YES
204045_at	TCEAL1	---	Hs.95243	-8.49554	2.50857e-06	4.05246e-05	-0.750402	YES
208370_s_at	RCAN1	ENSG00000159200	Hs.282326	8.49402	2.51311e-06	4.05391e-05	0.909786	YES
213030_s_at	PLXNA2	ENSG00000076356	Hs.497626	-8.49407	2.51298e-06	4.05391e-05	-0.863419	YES
202461_at	EIF2B2	ENSG00000119718	Hs.409137	8.49227	2.51839e-06	4.05949e-05	0.74096	YES
204975_at	EMP2	ENSG00000213853	Hs.531561	-8.48822	2.53057e-06	4.07618e-05	-0.695494	YES
208345_s_at	POU3F1	ENSG00000185668	Hs.1837	-8.48546	2.53891e-06	4.08666e-05	-0.767575	YES
203385_at	DGKA	ENSG00000065357	Hs.524488	-8.48269	2.54733e-06	4.09725e-05	-0.726296	YES
209936_at	RBM5	---	---	-8.47689	2.56504e-06	4.12275e-05	-0.82045	YES
203586_s_at	ARL4D	ENSG00000175906	Hs.183153	8.47514	2.57041e-06	4.12842e-05	0.601697	NO
201543_s_at	SAR1A	ENSG00000079332	Hs.499960	8.47387	2.57432e-06	4.13171e-05	0.956776	YES
222339_x_at	---	---	Hs.666919	-8.47279	2.57765e-06	4.13407e-05	-0.644725	YES
221691_x_at	NPM1	ENSG00000181163	Hs.557550	8.47074	2.58396e-06	4.14006e-05	0.642901	YES
206653_at	POLR3G	ENSG00000113356	Hs.282387	8.47037	2.5851e-06	4.14006e-05	0.909525	YES
201127_s_at	ACLY	ENSG00000131473	Hs.387567	8.46654	2.59698e-06	4.15109e-05	1.0272	YES
215024_at	C7orf28B	---	Hs.567779	-8.46635	2.59757e-06	4.15109e-05	-0.782102	YES
206782_s_at	DNAJC4	ENSG00000110011	Hs.172847	-8.46748	2.59405e-06	4.15109e-05	-0.800245	YES
210357_s_at	SMOX	ENSG00000088826	Hs.433337	8.45851	2.62203e-06	4.18717e-05	0.935947	YES
206565_x_at	SMA4	---	---	-8.45229	2.64164e-06	4.21546e-05	-0.980179	YES
208074_s_at	AP2S1	ENSG00000042753	Hs.119591	8.44983	2.64943e-06	4.22486e-05	0.609527	YES
201724_s_at	GALNT1	ENSG00000141429	Hs.514806	-8.44858	2.65339e-06	4.22513e-05	-0.652503	YES
218087_s_at	SORBS1	ENSG00000095637	Hs.719081	-8.44867	2.6531e-06	4.22513e-05	-0.937534	NO
205282_at	LRP8	ENSG00000157193	Hs.719248	8.44723	2.65769e-06	4.22895e-05	1.12049	YES
212249_at	PIK3R1	ENSG00000145675	Hs.132225	-8.44598	2.66167e-06	4.23226e-05	-1.10952	YES
202007_at	NID1	ENSG00000116962	Hs.356624	8.44334	2.6701e-06	4.24265e-05	1.0947	NO
203355_s_at	PSD3	ENSG00000156011	Hs.434255	-8.43979	2.6815e-06	4.24863e-05	-1.09771	YES
221207_s_at	NBEA	ENSG00000172915	Hs.491172	-8.44076	2.67838e-06	4.24863e-05	-1.09062	YES
218067_s_at	ARGLU1	ENSG00000134884	Hs.508644	-8.44078	2.67831e-06	4.24863e-05	-0.819983	YES
200753_x_at	SFRS2	ENSG00000161547	Hs.713672	8.44004	2.68069e-06	4.24863e-05	0.606219	NO
209032_s_at	CADM1	---	Hs.370510	-8.43839	2.686e-06	4.25274e-05	-1.28135	YES
217617_at	---	---	Hs.663061	-8.43771	2.68818e-06	4.25316e-05	-1.10824	YES
214853_s_at	SHC1	ENSG00000160691	Hs.433795	8.43274	2.70426e-06	4.27557e-05	0.645805	YES
210950_s_at	FDFT1	ENSG00000079459	Hs.593928	8.43202	2.70658e-06	4.27621e-05	0.781386	YES
204060_s_at	PRKX /// PRKY	ENSG00000099725 /// ENSG00000183943	Hs.390788	-8.42606	2.72602e-06	4.30387e-05	-0.739842	YES
212667_at	SPARC	ENSG00000113140	Hs.111779	-8.4252	2.72884e-06	4.30526e-05	-0.868142	YES
212488_at	COL5A1	ENSG00000130635	Hs.210283	-8.42291	2.73635e-06	4.31406e-05	-1.16562	YES
201115_at	POLD2	ENSG00000106628	Hs.306791	8.41982	2.74651e-06	4.32691e-05	0.660306	YES
203325_s_at	COL5A1	ENSG00000130635	Hs.210283	-8.41925	2.74838e-06	4.32691e-05	-0.907783	YES
202724_s_at	FOXO1	ENSG00000150907	Hs.370666	-8.41056	2.77723e-06	4.36923e-05	-0.65702	YES
206343_s_at	NRG1	ENSG00000157168	Hs.453951	8.4079	2.78614e-06	4.38015e-05	0.625446	YES
201447_at	TIA1	---	Hs.413123	-8.40377	2.80001e-06	4.39885e-05	-0.732989	YES
219625_s_at	COL4A3BP	ENSG00000113163	Hs.270437	-8.40177	2.80674e-06	4.40633e-05	-0.712054	YES
209485_s_at	OSBPL1A	ENSG00000141447	Hs.370725	-8.40032	2.81162e-06	4.41088e-05	-0.706551	YES
202371_at	TCEAL4	ENSG00000133142	Hs.194329	-8.39873	2.81701e-06	4.41311e-05	-0.797731	YES
209568_s_at	RGL1	ENSG00000143344	Hs.497148	-8.39882	2.81673e-06	4.41311e-05	-0.702927	YES
213071_at	DPT	ENSG00000143196	Hs.80552	-8.3961	2.82594e-06	4.42399e-05	-1.05143	YES
208964_s_at	FADS1	ENSG00000149485	Hs.503546	8.39526	2.82879e-06	4.42535e-05	0.77048	YES
209276_s_at	GLRX	ENSG00000173221	Hs.28988	-8.39393	2.83333e-06	4.42934e-05	-0.66759	NO
204393_s_at	ACPP	ENSG00000014257	Hs.433060	-8.39202	2.83986e-06	4.43643e-05	-0.833941	YES
219361_s_at	AEN	ENSG00000181026	Hs.436102	8.38605	2.86035e-06	4.46532e-05	0.637166	YES
205005_s_at	NMT2	ENSG00000152465	Hs.60339	-8.38082	2.8784e-06	4.49035e-05	-0.888847	YES
209890_at	TSPAN5	ENSG00000168785	Hs.591706	-8.37949	2.88304e-06	4.49444e-05	-0.76957	YES
209106_at	NCOA1	ENSG00000084676	Hs.596314	-8.37588	2.89562e-06	4.51089e-05	-0.931715	YES
208025_s_at	HMGA2	ENSG00000149948	Hs.505924	8.37508	2.8984e-06	4.51127e-05	1.46404	YES
221655_x_at	EPS8L1	ENSG00000131037	Hs.438862	-8.37465	2.89991e-06	4.51127e-05	-0.756495	YES
205015_s_at	TGFA	ENSG00000163235	Hs.170009	8.37292	2.90594e-06	4.5175e-05	1.04815	YES
203139_at	DAPK1	ENSG00000196730	Hs.380277	-8.37218	2.90855e-06	4.51839e-05	-1.0616	YES
206581_at	BNC1	ENSG00000169594	Hs.459153	8.371	2.91268e-06	4.52166e-05	0.7932	YES
220512_at	DLC1	ENSG00000164741	Hs.134296	-8.3599	2.95197e-06	4.57946e-05	-0.6451	YES
209608_s_at	ACAT2	ENSG00000120437	Hs.571037	8.35769	2.95985e-06	4.5853e-05	1.03752	YES
215629_s_at	DLEU2 /// DLEU2L	---	Hs.659291	-8.3582	2.95804e-06	4.5853e-05	-0.823614	YES
204734_at	KRT15	ENSG00000171346	Hs.654570	-8.35491	2.96982e-06	4.59435e-05	-2.45863	YES
203997_at	PTPN3	ENSG00000070159	Hs.436429	-8.35545	2.96785e-06	4.59435e-05	-0.670981	YES
201474_s_at	ITGA3	---	Hs.265829	8.34799	2.99475e-06	4.6297e-05	1.10742	YES
219634_at	CHST11	ENSG00000171310	Hs.17569	8.34461	3.00698e-06	4.64539e-05	0.639346	YES
219757_s_at	C14orf101	ENSG00000070269	Hs.497253	-8.34168	3.01765e-06	4.65863e-05	-0.82827	YES
217152_at	---	---	Hs.636886	-8.33778	3.03193e-06	4.67744e-05	-0.883566	YES
204063_s_at	ULK2	ENSG00000083290	Hs.168762	-8.33493	3.04238e-06	4.68707e-05	-0.815796	YES
209341_s_at	IKBKB	ENSG00000104365	Hs.597664	-8.33505	3.04196e-06	4.68707e-05	-0.722376	YES
210513_s_at	VEGFA	ENSG00000112715	Hs.73793	8.33405	3.04564e-06	4.68886e-05	1.46907	YES
213699_s_at	YWHAQ	ENSG00000134308	Hs.74405	8.33214	3.05269e-06	4.69646e-05	0.655322	YES
200701_at	NPC2	ENSG00000119655	Hs.433222	-8.32874	3.06526e-06	4.71255e-05	-0.645255	YES
202609_at	EPS8	ENSG00000151491	Hs.591160	-8.32769	3.06916e-06	4.71529e-05	-1.17048	YES
216765_at	MAP2K5	---	Hs.114198	-8.32614	3.07494e-06	4.71766e-05	-0.720566	YES
212843_at	NCAM1	ENSG00000149294	Hs.503878	-8.32619	3.07476e-06	4.71766e-05	-0.759358	YES
222237_s_at	ZFP112	ENSG00000062370	Hs.48589	-8.32408	3.08262e-06	4.72619e-05	-0.944563	YES
205083_at	AOX1	---	Hs.406238	8.32083	3.09475e-06	4.73176e-05	1.99109	YES
213546_at	DKFZP586I1420	---	Hs.112423	-8.32172	3.09143e-06	4.73176e-05	-0.761996	YES
213882_at	TM2D1	ENSG00000162604	Hs.656790	-8.32175	3.09133e-06	4.73176e-05	-1.24204	YES
211945_s_at	ITGB1	ENSG00000150093	Hs.643813	8.32098	3.09421e-06	4.73176e-05	0.617775	NO
214857_at	---	---	Hs.656457	-8.31322	3.12342e-06	4.77232e-05	-0.755834	YES
218817_at	SPCS3	---	Hs.42194	8.30255	3.16412e-06	4.8312e-05	0.822526	YES
206874_s_at	---	---	---	-8.30125	3.16912e-06	4.8322e-05	-0.635614	YES
213298_at	NFIC	ENSG00000141905	Hs.170131	-8.30181	3.16697e-06	4.8322e-05	-0.646465	YES
49452_at	ACACB	ENSG00000076555	Hs.234898	-8.30061	3.17156e-06	4.83261e-05	-1.05458	YES
210778_s_at	MXD4	ENSG00000123933 /// ENSG00000215361	Hs.655020	-8.29786	3.18218e-06	4.84548e-05	-1.02143	YES
209971_x_at	JTV1	ENSG00000106305	Hs.301613	8.29469	3.19445e-06	4.85804e-05	0.589949	YES
206730_at	GRIA3	ENSG00000125675	Hs.377070	-8.2946	3.19479e-06	4.85804e-05	-0.588828	YES
201946_s_at	CCT2	ENSG00000166226	Hs.189772	8.28943	3.21493e-06	4.88533e-05	1.35913	NO
202500_at	DNAJB2	ENSG00000135924	Hs.77768	-8.28471	3.23339e-06	4.91004e-05	-0.593497	YES
200910_at	CCT3	ENSG00000163468	Hs.491494	8.28209	3.2437e-06	4.92233e-05	0.596158	YES
213204_at	CUL9	ENSG00000112659	Hs.485434	-8.27843	3.25818e-06	4.94095e-05	-0.637278	YES
201631_s_at	IER3	ENSG00000137331 /// ENSG00000206377 /// ENSG00000206478	Hs.591785	8.27708	3.26354e-06	4.94234e-05	1.38562	YES
213653_at	METTL3	---	Hs.168799	-8.27749	3.26192e-06	4.94234e-05	-0.69807	YES
214095_at	SHMT2	ENSG00000182199	Hs.719098	8.27322	3.27889e-06	4.96222e-05	0.781758	YES
211072_x_at	TUBA1B	ENSG00000123416	Hs.719075	8.27194	3.28401e-06	4.96265e-05	0.678889	YES
216379_x_at	CD24	ENSG00000185275	Hs.694721	8.27094	3.288e-06	4.96265e-05	0.986471	YES
208606_s_at	WNT4	ENSG00000162552	Hs.25766	-8.27092	3.28809e-06	4.96265e-05	-1.12795	YES
211930_at	HNRNPA3	ENSG00000170144	Hs.516539	-8.27209	3.28341e-06	4.96265e-05	-1.01383	YES
200625_s_at	CAP1	ENSG00000131236	Hs.370581	8.26783	3.30047e-06	4.97797e-05	0.795856	YES
205724_at	PKP1	ENSG00000081277	Hs.497350	8.26509	3.31148e-06	4.99058e-05	0.93902	YES
209081_s_at	COL18A1	ENSG00000182871	Hs.517356	-8.26464	3.31331e-06	4.99058e-05	-0.711799	YES
211841_s_at	TNFRSF25	ENSG00000215788	Hs.462529	-8.26183	3.32468e-06	5.00093e-05	-0.702369	YES
209848_s_at	SILV	ENSG00000185664	Hs.95972	-8.26217	3.32326e-06	5.00093e-05	-0.766074	YES
201959_s_at	MYCBP2	ENSG00000005810	Hs.591221	-8.25737	3.34277e-06	5.02476e-05	-0.665668	YES
203105_s_at	DNM1L	ENSG00000087470	Hs.556296	8.25056	3.37062e-06	5.0632e-05	0.866984	YES
203301_s_at	DMTF1	ENSG00000135164	Hs.196129	-8.24663	3.38679e-06	5.08064e-05	-0.930238	YES
212343_at	YIPF6	---	Hs.82719	-8.24676	3.38628e-06	5.08064e-05	-0.672972	YES
203484_at	SEC61G	ENSG00000132432	Hs.488282	8.24539	3.39192e-06	5.08492e-05	0.655287	YES
203448_s_at	TERF1	ENSG00000147601	Hs.442707	-8.2417	3.40725e-06	5.10445e-05	-0.836519	YES
209536_s_at	EHD4	ENSG00000103966	Hs.143703	8.23953	3.41624e-06	5.11449e-05	0.751337	YES
217972_at	CHCHD3	ENSG00000106554	Hs.655010	8.23706	3.42656e-06	5.12219e-05	0.709201	YES
204033_at	TRIP13	ENSG00000071539	Hs.436187	8.23665	3.42828e-06	5.12219e-05	0.761136	YES
203804_s_at	CROP	ENSG00000108848	Hs.130293	-8.23706	3.42656e-06	5.12219e-05	-1.08169	YES
201774_s_at	NCAPD2	ENSG00000010292	Hs.5719	-8.23571	3.43223e-06	5.12465e-05	-0.662853	YES
214866_at	PLAUR	ENSG00000011422	Hs.466871	8.23279	3.44448e-06	5.1362e-05	0.915469	YES
218121_at	HMOX2	ENSG00000103415	Hs.284279	8.23204	3.44762e-06	5.1362e-05	0.622802	YES
200629_at	WARS	ENSG00000140105	Hs.497599	8.23167	3.44919e-06	5.1362e-05	0.790031	YES
220287_at	ADAMTS9	---	Hs.656071	-8.23269	3.44491e-06	5.1362e-05	-0.935028	YES
203623_at	PLXNA3	ENSG00000130827	Hs.632839	-8.23053	3.45401e-06	5.13995e-05	-0.687858	YES
209289_at	NFIB	ENSG00000147862	Hs.644095	-8.22969	3.45753e-06	5.14176e-05	-0.912993	YES
217932_at	MRPS7	ENSG00000125445	Hs.71787	8.22183	3.49091e-06	5.18374e-05	0.664335	YES
204575_s_at	MMP19	ENSG00000123342	Hs.591033	8.2214	3.49275e-06	5.18374e-05	0.905464	YES
212153_at	POGZ	ENSG00000143442	Hs.489873	-8.2216	3.49189e-06	5.18374e-05	-0.76441	YES
201482_at	QSOX1	ENSG00000116260	Hs.719176	8.21949	3.5009e-06	5.18603e-05	1.07324	YES
207705_s_at	NINL	ENSG00000101004	Hs.696157	-8.2194	3.50128e-06	5.18603e-05	-0.79629	YES
203569_s_at	OFD1	ENSG00000046651	Hs.6483	-8.21992	3.49904e-06	5.18603e-05	-0.735144	NO
202922_at	GCLC	ENSG00000001084	Hs.654465	-8.21711	3.51111e-06	5.19714e-05	-0.620486	YES
202584_at	NFX1	ENSG00000086102	Hs.413074	-8.21545	3.51822e-06	5.20421e-05	-0.607212	YES
213191_at	TICAM1	ENSG00000127666	Hs.29344	8.21411	3.52399e-06	5.20929e-05	0.689524	YES
208977_x_at	TUBB2C	ENSG00000188229	Hs.433615	8.21004	3.54158e-06	5.22835e-05	0.689589	YES
206696_at	GPR143	ENSG00000101850	Hs.74124	-8.21038	3.54009e-06	5.22835e-05	-0.605253	YES
201812_s_at	C4orf46 /// TOMM7	ENSG00000196683	Hs.380920	-8.20893	3.54638e-06	5.23197e-05	-0.653492	YES
217974_at	TM7SF3	ENSG00000064115	Hs.438641	-8.20818	3.54965e-06	5.23332e-05	-0.774981	YES
220760_x_at	ZNF665	---	Hs.590980	-8.20655	3.55672e-06	5.24028e-05	-0.634059	YES
208546_x_at	HIST1H2BH	ENSG00000197459	Hs.247815	-8.20557	3.56099e-06	5.2431e-05	-0.676141	YES
211466_at	NFIB	---	Hs.644095	-8.20453	3.56554e-06	5.24634e-05	-0.811234	YES
219256_s_at	SH3TC1	ENSG00000125089	Hs.479116	8.20261	3.57394e-06	5.25523e-05	0.876633	YES
213116_at	NEK3	ENSG00000136098	Hs.409989	-8.19657	3.60045e-06	5.29071e-05	-0.880878	YES
211282_x_at	TNFRSF25	ENSG00000215788	Hs.462529	-8.19462	3.60907e-06	5.29989e-05	-0.737019	YES
219031_s_at	NIP7	ENSG00000132603	Hs.719308	8.19215	3.61998e-06	5.30192e-05	0.7412	YES
211600_at	PTPRO	ENSG00000198786	Hs.160871	-8.19235	3.61913e-06	5.30192e-05	-0.715554	YES
207118_s_at	MMP23A /// MMP23B	ENSG00000189409 /// ENSG00000215914	Hs.192316	-8.19321	3.61532e-06	5.30192e-05	-0.927998	YES
215253_s_at	RCAN1	ENSG00000159200	Hs.282326	8.19222	3.6197e-06	5.30192e-05	0.950763	NO
210978_s_at	TAGLN2	ENSG00000158710	Hs.517168	8.19068	3.6265e-06	5.30799e-05	0.9591	YES
204030_s_at	SCHIP1	ENSG00000151967	Hs.134665	8.18924	3.63295e-06	5.31217e-05	0.586406	YES
202264_s_at	TOMM40	ENSG00000130204	Hs.655909	8.18897	3.63413e-06	5.31217e-05	0.723464	YES
222236_s_at	ASAP3	ENSG00000088280	Hs.437379	-8.18808	3.63809e-06	5.31448e-05	-0.911974	YES
204305_at	MIPEP	ENSG00000027001	Hs.507498	-8.18615	3.64673e-06	5.3236e-05	-0.723338	YES
219497_s_at	BCL11A	ENSG00000119866	Hs.370549	-8.1743	3.70011e-06	5.39446e-05	-0.957475	YES
202971_s_at	DYRK2	ENSG00000127334	Hs.173135	-8.17472	3.69822e-06	5.39446e-05	-0.679258	YES
204823_at	NAV3	ENSG00000067798	Hs.655301	8.17164	3.7122e-06	5.40501e-05	0.814604	YES
203427_at	ASF1A	ENSG00000111875	Hs.292316	-8.17176	3.71167e-06	5.40501e-05	-1.07928	YES
220318_at	EPN3	ENSG00000049283	Hs.670090	8.15872	3.77159e-06	5.4879e-05	0.990209	YES
46323_at	CANT1	ENSG00000171302	Hs.8859	8.1572	3.77862e-06	5.49454e-05	0.674573	YES
214731_at	CTTNBP2NL	---	Hs.485899	-8.1564	3.78233e-06	5.49635e-05	-0.979869	YES
201252_at	PSMC4	ENSG00000013275	Hs.211594	8.15482	3.78972e-06	5.50349e-05	0.847665	YES
209771_x_at	CD24	ENSG00000185275	Hs.694721	8.14828	3.82028e-06	5.54425e-05	1.01485	YES
206011_at	CASP1	ENSG00000137752	Hs.2490	-8.14379	3.84145e-06	5.57135e-05	-0.906636	YES
200962_at	RPL31	ENSG00000071082	Hs.469473	-8.1394	3.86228e-06	5.59792e-05	-0.801231	YES
206958_s_at	UPF3A	ENSG00000169062	Hs.533855	-8.13487	3.88387e-06	5.62555e-05	-0.623226	YES
203201_at	PMM2	ENSG00000140650	Hs.713724	8.13023	3.90612e-06	5.6541e-05	0.904085	YES
221739_at	C19orf10	ENSG00000074842	Hs.465645	8.1255	3.92898e-06	5.6835e-05	0.61543	YES
205349_at	GNA15	ENSG00000060558	Hs.73797	8.1231	3.94058e-06	5.69591e-05	0.880173	YES
202850_at	ABCD3	ENSG00000117528	Hs.700576	-8.12267	3.94268e-06	5.69591e-05	-0.703861	YES
215279_at	---	---	Hs.656606	-8.12215	3.94523e-06	5.69591e-05	-0.703078	YES
203463_s_at	EPN2	ENSG00000072134	Hs.715517	-8.11845	3.96328e-06	5.71826e-05	-1.0439	YES
222371_at	---	---	Hs.675666	-8.11729	3.96893e-06	5.72271e-05	-0.884663	YES
205029_s_at	FABP7	ENSG00000164434	Hs.26770	-8.11671	3.97179e-06	5.72313e-05	-1.92278	YES
206877_at	MXD1	ENSG00000059728	Hs.468908	8.11502	3.98006e-06	5.72764e-05	0.912528	YES
204520_x_at	BRD1	ENSG00000100425	Hs.127950	-8.11548	3.97782e-06	5.72764e-05	-0.626316	YES
205196_s_at	AP1S1	ENSG00000106367	Hs.718546	8.11131	3.99835e-06	5.75024e-05	0.78866	YES
220786_s_at	SLC38A4	ENSG00000139209	Hs.446077	-8.10828	4.0133e-06	5.76431e-05	-0.877877	YES
207186_s_at	BPTF	ENSG00000171634	Hs.444200	-8.10874	4.01102e-06	5.76431e-05	-0.851063	YES
211822_s_at	NLRP1	ENSG00000091592	Hs.104305	-8.10677	4.02077e-06	5.76759e-05	-0.693902	YES
204790_at	SMAD7	ENSG00000101665	Hs.465087	8.10719	4.0187e-06	5.76759e-05	0.671968	NO
219164_s_at	ATG2B	ENSG00000066739	Hs.168241	-8.10393	4.03491e-06	5.78415e-05	-0.951846	YES
217954_s_at	PHF3	ENSG00000118482	Hs.348921	-8.10185	4.04527e-06	5.79155e-05	-0.779329	YES
216176_at	HCRP1	---	Hs.675399	-8.10208	4.04417e-06	5.79155e-05	-0.633752	YES
217741_s_at	ZFAND5	ENSG00000107372	Hs.406096	8.08433	4.13387e-06	5.91378e-05	1.28431	YES
204821_at	BTN3A3	ENSG00000111801	Hs.167741	-8.0834	4.13861e-06	5.91378e-05	-0.960393	YES
209102_s_at	HBP1	ENSG00000105856	Hs.162032	-8.08375	4.13682e-06	5.91378e-05	-0.615622	YES
215977_x_at	GK	ENSG00000178146 /// ENSG00000198814	Hs.1466	8.07957	4.15826e-06	5.93805e-05	0.922613	YES
205672_at	XPA	ENSG00000136936	Hs.654364	-8.07772	4.16779e-06	5.94785e-05	-0.923406	YES
208664_s_at	TTC3	ENSG00000182670	Hs.368214	-8.07076	4.20385e-06	5.99163e-05	-1.02689	YES
204702_s_at	NFE2L3	ENSG00000050344	Hs.404741	-8.07084	4.20344e-06	5.99163e-05	-0.580992	YES
219151_s_at	RABL2A /// RABL2B	ENSG00000079974 /// ENSG00000144134	Hs.446425	-8.06635	4.22692e-06	6.02066e-05	-0.766344	YES
216438_s_at	TMSB4X /// TMSL3	ENSG00000187653 /// ENSG00000205542	Hs.522584	8.0621	4.24923e-06	6.04857e-05	0.667281	YES
209782_s_at	DBP	ENSG00000105516	Hs.528006	-8.05952	4.26284e-06	6.06019e-05	-0.973792	YES
60815_at	POLR2J4	---	Hs.657028	-8.05963	4.26223e-06	6.06019e-05	-0.872484	YES
211994_at	WNK1	ENSG00000060237	Hs.709894	-8.05615	4.28068e-06	6.08168e-05	-0.645284	YES
217593_at	ZSCAN18	---	Hs.235390	-8.05552	4.28401e-06	6.08253e-05	-0.876908	YES
59375_at	MYO15B	ENSG00000204325	Hs.390817	-8.05457	4.28906e-06	6.08582e-05	-0.675569	YES
65472_at	C2orf68	---	Hs.516159	-8.04984	4.31432e-06	6.11776e-05	-0.844886	YES
221569_at	AHI1	ENSG00000135541	Hs.386684	-8.04865	4.32069e-06	6.1229e-05	-0.71546	YES
212281_s_at	TMEM97	ENSG00000109084	Hs.199695	8.04758	4.32644e-06	6.12715e-05	0.884005	YES
219396_s_at	NEIL1	ENSG00000140398	Hs.512732	-8.04607	4.33453e-06	6.13471e-05	-0.996568	YES
206569_at	IL24	ENSG00000162892	Hs.719320	8.04445	4.34326e-06	6.14317e-05	1.69656	YES
214071_at	GNAL	---	Hs.136295	-8.04142	4.35966e-06	6.16244e-05	-0.760437	YES
201537_s_at	DUSP3	ENSG00000108861	Hs.181046	8.03995	4.36761e-06	6.16977e-05	0.62973	YES
216264_s_at	LAMB2	ENSG00000172037	Hs.439726	-8.03936	4.37083e-06	6.1704e-05	-1.06224	YES
209389_x_at	DBI	ENSG00000155368	Hs.78888	-8.03739	4.38151e-06	6.18156e-05	-0.677143	YES
211986_at	AHNAK	ENSG00000124942	Hs.502756	-8.03638	4.38702e-06	6.18543e-05	-0.585285	YES
200892_s_at	TRA2B	ENSG00000136527	Hs.533122	8.03485	4.39536e-06	6.19326e-05	0.628641	YES
52837_at	KIAA1644	ENSG00000138944	Hs.6829	8.03184	4.41186e-06	6.20849e-05	0.603722	YES
210009_s_at	GOSR2	ENSG00000108433	Hs.463278	8.0316	4.41319e-06	6.20849e-05	0.817057	YES
209538_at	ZNF32	ENSG00000169740	Hs.522885	-8.03135	4.41453e-06	6.20849e-05	-0.698256	YES
206336_at	CXCL6	---	Hs.164021	8.03071	4.41803e-06	6.2095e-05	1.06229	YES
58696_at	EXOSC4	ENSG00000178896	Hs.632041	8.02872	4.42902e-06	6.22101e-05	0.6385	YES
210612_s_at	SYNJ2	ENSG00000078269	Hs.434494	8.02451	4.45224e-06	6.24969e-05	1.24032	YES
219561_at	COPZ2	ENSG00000005243	Hs.408434	-8.02253	4.46321e-06	6.26115e-05	-0.743748	YES
201065_s_at	GTF2I /// GTF2IP1 /// LOC100093631	ENSG00000077809	Hs.647041	-8.02112	4.47104e-06	6.26817e-05	-0.75356	YES
215412_x_at	PMS2L2	---	Hs.292996	-8.01888	4.48356e-06	6.28177e-05	-0.855367	YES
209290_s_at	NFIB	ENSG00000147862	Hs.644095	-8.01597	4.49978e-06	6.30054e-05	-0.743565	YES
200976_s_at	TAX1BP1	ENSG00000106052	Hs.34576	-8.01384	4.51174e-06	6.30936e-05	-0.645076	YES
220216_at	C8orf44	ENSG00000213865	Hs.661238	-8.01428	4.50926e-06	6.30936e-05	-0.67299	YES
222011_s_at	TCP1	ENSG00000120438	Hs.363137	8.01111	4.5271e-06	6.32426e-05	1.12161	YES
207720_at	LOR	ENSG00000203782	Hs.251680	-8.01094	4.52807e-06	6.32426e-05	-0.925005	YES
209858_x_at	MPPE1	ENSG00000154889	Hs.712666	-8.00911	4.53841e-06	6.33472e-05	-0.624167	YES
212141_at	MCM4	ENSG00000104738	Hs.460184	8.00682	4.55137e-06	6.34883e-05	0.914199	YES
219722_s_at	GDPD3	ENSG00000102886	Hs.289015	8.00595	4.5563e-06	6.35013e-05	0.853101	YES
210797_s_at	OASL	ENSG00000135114	Hs.118633	8.00509	4.56119e-06	6.35013e-05	1.51516	YES
201888_s_at	IL13RA1	ENSG00000131724	Hs.496646	8.00465	4.5637e-06	6.35013e-05	1.0619	YES
204072_s_at	FRY	ENSG00000073910	Hs.507669	-8.00501	4.56166e-06	6.35013e-05	-0.680786	YES
202345_s_at	FABP5	ENSG00000164687 /// ENSG00000166899	Hs.408061	8.00308	4.5726e-06	6.35854e-05	0.623154	YES
213994_s_at	SPON1	ENSG00000152268	Hs.705394	8.00088	4.58516e-06	6.37203e-05	0.939104	YES
203928_x_at	MAPT	ENSG00000186868	Hs.101174	-7.99855	4.59849e-06	6.38657e-05	-0.784755	YES
211719_x_at	FN1	ENSG00000115414	Hs.203717	-7.9968	4.60855e-06	6.39257e-05	-0.730316	YES
203178_at	GATM	ENSG00000171766	Hs.75335	-7.99723	4.60605e-06	6.39257e-05	-1.23375	YES
210592_s_at	SAT1	ENSG00000130066	Hs.28491	7.9962	4.612e-06	6.39337e-05	0.76194	YES
207435_s_at	SRRM2	ENSG00000167978	Hs.712559	-7.99473	4.62048e-06	6.40114e-05	-0.621507	YES
209537_at	EXTL2	ENSG00000162694	Hs.357637	-7.99343	4.62797e-06	6.40754e-05	-0.702928	YES
217546_at	MT1M	ENSG00000205364	Hs.647370	7.98884	4.65452e-06	6.4403e-05	1.21688	YES
212639_x_at	TUBA1B	ENSG00000123416 /// ENSG00000167552	Hs.719075	7.98575	4.67252e-06	6.46119e-05	0.761723	YES
214697_s_at	ROD1	ENSG00000119314	Hs.269988	7.98311	4.68794e-06	6.47849e-05	1.08943	YES
209959_at	NR4A3	ENSG00000119508	Hs.279522	7.98034	4.70414e-06	6.49685e-05	0.914659	YES
215359_x_at	ZNF44	---	Hs.296731	-7.97922	4.71075e-06	6.4999e-05	-0.855793	YES
200730_s_at	PTP4A1	ENSG00000112245	Hs.227777	7.97898	4.71219e-06	6.4999e-05	1.53447	NO
218242_s_at	SUV420H1	ENSG00000110066	Hs.632120	-7.97553	4.73249e-06	6.52387e-05	-0.783532	YES
205847_at	PRSS22	ENSG00000005001	Hs.459709	7.97397	4.74174e-06	6.53258e-05	0.852346	YES
203215_s_at	MYO6	ENSG00000196586	Hs.149387	-7.96613	4.78845e-06	6.59285e-05	-0.885337	YES
204137_at	GPR137B	ENSG00000077585	Hs.498160	-7.96026	4.82368e-06	6.63725e-05	-0.66851	YES
209845_at	MKRN1	---	Hs.490347	-7.95866	4.83336e-06	6.64647e-05	-0.75041	YES
220755_s_at	C6orf48	ENSG00000204387 /// ENSG00000206271 /// ENSG00000206380	Hs.640836	-7.95768	4.83927e-06	6.65049e-05	-0.744483	YES
206080_at	PLCH2	ENSG00000149527	Hs.170156	-7.95501	4.85549e-06	6.66866e-05	-0.616429	YES
221519_at	FBXW4	ENSG00000107829	Hs.500822	-7.95174	4.87542e-06	6.69192e-05	-0.624929	YES
206265_s_at	GPLD1	ENSG00000112293	Hs.533291	-7.94984	4.88705e-06	6.69549e-05	-0.643517	YES
219474_at	C3orf52	ENSG00000114529	Hs.434247	-7.94987	4.88685e-06	6.69549e-05	-0.821862	YES
212489_at	COL5A1	ENSG00000130635	Hs.210283	-7.9501	4.88544e-06	6.69549e-05	-1.05175	YES
213175_s_at	SNRPB	ENSG00000125835	Hs.83753	7.94761	4.9007e-06	6.71007e-05	0.621567	YES
203048_s_at	TTC37	ENSG00000198677	Hs.482868	-7.94556	4.91331e-06	6.72321e-05	-0.875286	YES
205466_s_at	HS3ST1	ENSG00000002587	Hs.507348	7.94355	4.92565e-06	6.73362e-05	0.820192	YES
205590_at	RASGRP1	ENSG00000172575	Hs.591127	-7.94334	4.92697e-06	6.73362e-05	-1.02363	NO
222064_s_at	AARSD1	ENSG00000108825	Hs.317403	7.93909	4.95329e-06	6.7557e-05	0.666577	YES
221191_at	STAG3L1	---	Hs.632310	-7.93877	4.95525e-06	6.7557e-05	-0.761766	YES
209430_at	BTAF1	ENSG00000095564	Hs.500526	-7.93909	4.95329e-06	6.7557e-05	-0.853556	YES
206458_s_at	WNT2B	ENSG00000134245	Hs.258575	-7.94009	4.94706e-06	6.7557e-05	-0.703476	YES
207717_s_at	PKP2	ENSG00000057294	Hs.164384	7.93691	4.96684e-06	6.76736e-05	1.15675	YES
205073_at	CYP2J2	ENSG00000134716	Hs.152096	-7.93498	4.97884e-06	6.77957e-05	-0.895778	YES
216221_s_at	PUM2	ENSG00000055917	Hs.467824	-7.93397	4.98519e-06	6.78406e-05	-0.757315	YES
52255_s_at	COL5A3	ENSG00000080573	Hs.235368	-7.93126	5.00214e-06	6.80298e-05	-0.583262	NO
218888_s_at	NETO2	ENSG00000171208	Hs.444046	7.93034	5.00791e-06	6.80666e-05	0.939968	YES
205479_s_at	PLAU	ENSG00000122861	Hs.77274	7.92775	5.0242e-06	6.82464e-05	1.05695	YES
215470_at	GTF2H2B	---	---	-7.92535	5.03934e-06	6.84104e-05	-0.971532	YES
208967_s_at	AK2	ENSG00000004455	Hs.470907	7.92347	5.05126e-06	6.85303e-05	0.635892	YES
211548_s_at	HPGD	ENSG00000164120	Hs.596913	-7.92286	5.05512e-06	6.8541e-05	-0.659968	YES
208756_at	EIF3I	ENSG00000084623	Hs.530096	7.92102	5.06681e-06	6.86577e-05	0.783485	YES
212246_at	MCFD2	ENSG00000180398	Hs.293689	7.91983	5.07439e-06	6.86769e-05	1.19893	YES
64883_at	MOSPD2	---	Hs.715564	-7.92008	5.07281e-06	6.86769e-05	-0.685931	YES
212702_s_at	BICD2	ENSG00000185963	Hs.436939	-7.9191	5.07902e-06	6.86978e-05	-0.886486	YES
221626_at	ZNF506	---	Hs.351906	-7.91778	5.08748e-06	6.87705e-05	-0.642752	NO
213387_at	ATAD2B	ENSG00000119778	Hs.467862	-7.9172	5.09116e-06	6.87785e-05	-0.76441	YES
200054_at	ZNF259	---	Hs.7165	7.91189	5.12524e-06	6.91679e-05	0.620628	YES
64432_at	C12orf47	---	Hs.333120	-7.91174	5.12619e-06	6.91679e-05	-0.774475	YES
202736_s_at	LSM4	ENSG00000130520	Hs.515255	7.90821	5.14899e-06	6.94334e-05	0.654054	YES
221928_at	ACACB	ENSG00000076555	Hs.234898	-7.90303	5.18266e-06	6.98452e-05	-0.714959	YES
221764_at	C19orf22	ENSG00000198858	Hs.557655	7.89968	5.2045e-06	7.00972e-05	0.714009	YES
41644_at	SASH1	ENSG00000111961	Hs.193133	-7.89402	5.2417e-06	7.05556e-05	-0.788521	YES
217835_x_at	C20orf24	ENSG00000101084	Hs.584985	7.89334	5.24622e-06	7.05737e-05	0.605917	YES
202896_s_at	SIRPA	ENSG00000198053	Hs.581021	7.89262	5.25094e-06	7.05945e-05	0.66538	YES
200052_s_at	ILF2	ENSG00000143621	Hs.75117	7.89146	5.25863e-06	7.06553e-05	0.699719	YES
202454_s_at	ERBB3	ENSG00000065361	Hs.118681	-7.89033	5.26612e-06	7.07133e-05	-0.628389	YES
207034_s_at	GLI2	ENSG00000074047	Hs.111867	-7.8896	5.27096e-06	7.07357e-05	-1.37296	YES
211788_s_at	TREX2	ENSG00000183479	Hs.644635	7.88623	5.29337e-06	7.09543e-05	1.07003	YES
218893_at	ISOC2	ENSG00000063241	Hs.467306	7.88577	5.29644e-06	7.09543e-05	0.660051	YES
202512_s_at	ATG5	ENSG00000057663	Hs.486063	-7.88571	5.29681e-06	7.09543e-05	-0.78489	YES
206999_at	IL12RB2	ENSG00000081985	Hs.479347	7.88431	5.30614e-06	7.10366e-05	0.615647	YES
210946_at	PPAP2A	ENSG00000067113	Hs.696231	-7.88149	5.32507e-06	7.12472e-05	-0.963465	YES
218115_at	ASF1B	ENSG00000105011	Hs.26516	7.87941	5.33905e-06	7.13914e-05	0.762496	YES
213726_x_at	TUBB2C	ENSG00000188229	Hs.433615	7.87817	5.3474e-06	7.14601e-05	0.642207	YES
208858_s_at	FAM62A	ENSG00000139641	Hs.632729	7.87704	5.35501e-06	7.15189e-05	0.611446	YES
201540_at	FHL1	ENSG00000022267	Hs.435369	-7.87417	5.37442e-06	7.16922e-05	-1.01341	YES
213776_at	LOC157562	---	---	-7.87452	5.372e-06	7.16922e-05	-0.8548	YES
201391_at	TRAP1	ENSG00000126602	Hs.30345	7.872	5.38915e-06	7.18456e-05	0.709827	YES
201400_at	PSMB3	ENSG00000108294	Hs.82793	7.8661	5.42935e-06	7.22951e-05	0.680255	YES
214997_at	C9orf126	---	Hs.59504	-7.86616	5.42896e-06	7.22951e-05	-0.571622	YES
201384_s_at	LOC100133166 /// NBR1	ENSG00000188554 /// ENSG00000215691	Hs.277721	-7.86301	5.45058e-06	7.24911e-05	-0.76332	YES
212991_at	FBXO9	ENSG00000112146	Hs.216653	-7.86303	5.45041e-06	7.24911e-05	-0.974251	YES
201645_at	TNC	ENSG00000041982	Hs.143250	7.86116	5.46332e-06	7.26172e-05	2.24155	YES
210528_at	MR1	ENSG00000153029	Hs.101840	-7.86002	5.4712e-06	7.26785e-05	-0.925237	YES
202429_s_at	PPP3CA	ENSG00000138814	Hs.435512	-7.85652	5.49539e-06	7.29129e-05	-0.633302	YES
215868_x_at	---	---	Hs.671830	-7.85699	5.49218e-06	7.29129e-05	-0.777225	YES
203124_s_at	SLC11A2	ENSG00000110911	Hs.505545	-7.85584	5.50013e-06	7.29323e-05	-0.759448	YES
218902_at	NOTCH1	ENSG00000148400	Hs.495473	-7.84872	5.54986e-06	7.3548e-05	-0.758249	YES
212013_at	PXDN	ENSG00000130508	Hs.332197	7.84749	5.55843e-06	7.3574e-05	1.20803	YES
218517_at	PHF17	ENSG00000077684	Hs.12420	-7.84756	5.55798e-06	7.3574e-05	-1.25019	YES
200760_s_at	ARL6IP5	ENSG00000144746	Hs.518060	-7.8413	5.60213e-06	7.41084e-05	-0.683354	YES
74694_s_at	LOC100133585 /// RABEP2	ENSG00000177548	Hs.555978	-7.84061	5.60701e-06	7.41289e-05	-0.739734	YES
202796_at	SYNPO	ENSG00000171992	Hs.435228	7.83884	5.61958e-06	7.4225e-05	0.853544	YES
214382_at	UNC93A	ENSG00000112494	Hs.567508	-7.83818	5.62427e-06	7.4225e-05	-0.92889	YES
215281_x_at	POGZ	---	Hs.489873	-7.83848	5.62216e-06	7.4225e-05	-0.888539	YES
212589_at	RRAS2	ENSG00000133818	Hs.502004	7.83643	5.63673e-06	7.43454e-05	0.658155	NO
220553_s_at	PRPF39	ENSG00000185246	Hs.274337	-7.83232	5.66611e-06	7.46887e-05	-0.749534	YES
209913_x_at	KIAA0415	---	Hs.558440	-7.83158	5.67142e-06	7.47145e-05	-0.873276	YES
212919_at	DCP2	ENSG00000172795	Hs.443875	-7.82724	5.70262e-06	7.50812e-05	-0.765573	YES
200815_s_at	PAFAH1B1	ENSG00000007168	Hs.77318	7.82269	5.73557e-06	7.54704e-05	0.682233	YES
210205_at	B3GALT4	ENSG00000203621 /// ENSG00000204222 /// ENSG00000206285	Hs.534375	-7.81954	5.75854e-06	7.57279e-05	-0.612711	YES
207966_s_at	GLG1	---	Hs.109731	-7.81722	5.77547e-06	7.59057e-05	-0.690803	YES
208840_s_at	G3BP2	ENSG00000138757	Hs.303676	7.81246	5.81041e-06	7.62918e-05	0.799635	YES
220272_at	BNC2	ENSG00000173068	Hs.656581	-7.81229	5.8117e-06	7.62918e-05	-0.824556	NO
215643_at	---	---	Hs.664064	-7.81077	5.82291e-06	7.63489e-05	-0.709298	YES
56256_at	SIDT2	ENSG00000149577	Hs.712144	-7.81105	5.8208e-06	7.63489e-05	-0.64597	YES
219571_s_at	ZNF12	ENSG00000164631	Hs.431471	-7.8086	5.83893e-06	7.65141e-05	-0.961283	YES
201189_s_at	ITPR3	ENSG00000096433	Hs.65758	-7.80791	5.84402e-06	7.65357e-05	-0.561914	YES
203378_at	PCF11	ENSG00000165494	Hs.128959	-7.80735	5.84817e-06	7.65451e-05	-0.579944	YES
205739_x_at	ZNF107	ENSG00000196247	Hs.50216	-7.80492	5.86624e-06	7.67364e-05	-1.13935	YES
215342_s_at	RABGAP1L	ENSG00000152061	Hs.585378	-7.80392	5.87368e-06	7.67887e-05	-1.10862	YES
202290_at	PDAP1	ENSG00000106244	Hs.632296	7.80167	5.89046e-06	7.69629e-05	0.65955	YES
201967_at	RBM6	ENSG00000004534	Hs.439480	-7.79792	5.91856e-06	7.72848e-05	-0.710098	YES
218450_at	HEBP1	ENSG00000013583	Hs.642618	-7.79638	5.93015e-06	7.73907e-05	-0.778036	YES
205264_at	CD3EAP	ENSG00000117877	Hs.710495	7.79547	5.93702e-06	7.74233e-05	0.689589	YES
203249_at	EZH1	ENSG00000108799	Hs.194669	-7.79513	5.9396e-06	7.74233e-05	-0.641117	YES
200874_s_at	NOP56	ENSG00000101361	Hs.376064	7.79279	5.9573e-06	7.74785e-05	0.730486	YES
200660_at	S100A11	ENSG00000163191	Hs.417004	7.79211	5.96238e-06	7.74785e-05	0.812105	YES
204223_at	PRELP	ENSG00000188783	Hs.632481	-7.79043	5.97514e-06	7.74785e-05	-0.694171	YES
212928_at	TSPYL4	ENSG00000187189	Hs.284141	-7.79069	5.97318e-06	7.74785e-05	-0.680424	YES
214188_at	---	---	Hs.595118	-7.7907	5.97312e-06	7.74785e-05	-0.743624	YES
216321_s_at	NR3C1	ENSG00000113580	Hs.122926	-7.79114	5.96979e-06	7.74785e-05	-0.959023	YES
212689_s_at	KDM3A	ENSG00000115548	Hs.557425	-7.79155	5.96663e-06	7.74785e-05	-0.667212	YES
215425_at	BTG3	---	Hs.473420	-7.79085	5.97194e-06	7.74785e-05	-0.84645	NO
201292_at	TOP2A	ENSG00000131747	Hs.156346	-7.79204	5.96292e-06	7.74785e-05	-0.764353	NO
204318_s_at	GTSE1	ENSG00000075218	Hs.386189	-7.78964	5.98113e-06	7.75111e-05	-0.680253	YES
220711_at	---	---	---	-7.78671	6.00346e-06	7.77101e-05	-0.719892	YES
202946_s_at	BTBD3	ENSG00000132640	Hs.709366	-7.78707	6.0007e-06	7.77101e-05	-0.684625	YES
219806_s_at	C11orf75	ENSG00000166002	Hs.438064	-7.78512	6.01558e-06	7.78217e-05	-0.867015	YES
218789_s_at	C11orf71	---	Hs.715083	-7.77681	6.07947e-06	7.86026e-05	-0.650227	YES
205133_s_at	HSPE1	ENSG00000115541	Hs.1197	7.77611	6.08492e-06	7.86275e-05	0.675479	YES
203720_s_at	ERCC1	ENSG00000012061	Hs.435981	7.77413	6.10027e-06	7.87802e-05	0.789241	YES
206700_s_at	KDM5D	ENSG00000012817	Hs.80358	-7.77101	6.12451e-06	7.90473e-05	-0.663287	YES
205613_at	SYT17	ENSG00000103528	Hs.258326	-7.76959	6.13555e-06	7.91439e-05	-0.856767	YES
206548_at	---	---	Hs.655463	-7.76903	6.13996e-06	7.91551e-05	-0.906021	YES
201821_s_at	TIMM17A	ENSG00000134375	Hs.20716	7.76792	6.14866e-06	7.92213e-05	0.646526	YES
216320_x_at	MST1	ENSG00000173531	Hs.349110	-7.766	6.16368e-06	7.93689e-05	-0.748237	YES
203914_x_at	HPGD	ENSG00000164120	Hs.596913	-7.76505	6.17112e-06	7.93731e-05	-0.610405	YES
212364_at	MYO1B	ENSG00000128641	Hs.439620	7.76521	6.16989e-06	7.93731e-05	0.756087	NO
201694_s_at	EGR1	ENSG00000120738	Hs.326035	7.76395	6.17977e-06	7.93989e-05	1.17382	YES
202973_x_at	FAM13A	ENSG00000138640	Hs.97270	-7.76389	6.18026e-06	7.93989e-05	-0.912709	YES
204087_s_at	SLC5A6	ENSG00000138074	Hs.435735	7.7625	6.19123e-06	7.94831e-05	0.665729	YES
203575_at	CSNK2A2	ENSG00000070770	Hs.82201	-7.76215	6.19395e-06	7.94831e-05	-0.745324	NO
203278_s_at	PHF21A	ENSG00000135365	Hs.502458	-7.76053	6.20674e-06	7.96013e-05	-0.743051	YES
201274_at	PSMA5	ENSG00000143106	Hs.712557	7.75728	6.23251e-06	7.9794e-05	0.57286	YES
204400_at	EFS	ENSG00000100842	Hs.24587	-7.75732	6.23217e-06	7.9794e-05	-0.642572	YES
213376_at	ZBTB1	ENSG00000126804	Hs.655536	-7.75791	6.22754e-06	7.9794e-05	-0.739935	YES
203967_at	CDC6	ENSG00000094804	Hs.405958	7.75261	6.26973e-06	8.02245e-05	1.05213	YES
219771_at	TBC1D8B	ENSG00000133138	Hs.351798	-7.75205	6.27419e-06	8.02355e-05	-0.963977	YES
201797_s_at	VARS	ENSG00000096171 /// ENSG00000204394	Hs.520026	7.75021	6.28891e-06	8.03776e-05	0.819446	YES
208986_at	TCF12	ENSG00000140262	Hs.511504	-7.74899	6.2987e-06	8.04565e-05	-0.731811	YES
205233_s_at	PAFAH2	ENSG00000158006	Hs.477083	-7.74505	6.3304e-06	8.08151e-05	-0.740741	YES
208933_s_at	LGALS8	ENSG00000116977	Hs.4082	-7.7441	6.33814e-06	8.08675e-05	-0.902754	YES
212151_at	PBX1	---	Hs.557097	-7.7408	6.36483e-06	8.11616e-05	-0.769101	YES
214670_at	ZKSCAN1	ENSG00000106261	Hs.615360	-7.73379	6.42201e-06	8.17971e-05	-0.718614	YES
217991_x_at	SSBP3	ENSG00000157216	Hs.658676	-7.73409	6.41955e-06	8.17971e-05	-0.603993	YES
215013_s_at	USP34	---	Hs.644708	-7.72998	6.45334e-06	8.21491e-05	-0.778873	YES
217784_at	YKT6	ENSG00000106636	Hs.520794	7.72895	6.46182e-06	8.21633e-05	0.80031	YES
212455_at	YTHDC1	ENSG00000083896	Hs.175955	-7.7291	6.46058e-06	8.21633e-05	-0.628273	YES
221825_at	ANGEL2	ENSG00000174606	Hs.157078	-7.72792	6.47038e-06	8.22252e-05	-0.67481	YES
218950_at	ARAP3	ENSG00000120318	Hs.25277	7.72458	6.49799e-06	8.25289e-05	1.06428	YES
217610_at	---	---	Hs.656428	-7.72409	6.50212e-06	8.25343e-05	-0.746629	YES
214427_at	NOP2	ENSG00000111641	Hs.534334	7.72115	6.5266e-06	8.27979e-05	0.765517	YES
212486_s_at	FYN	ENSG00000010810	Hs.390567	-7.72016	6.53482e-06	8.28078e-05	-0.875366	YES
218962_s_at	TMEM168	ENSG00000146802	Hs.709689	-7.72059	6.53126e-06	8.28078e-05	-0.883312	YES
215947_s_at	FAM136A	ENSG00000035141	Hs.516077	7.71784	6.55422e-06	8.29824e-05	0.569235	YES
209741_x_at	SCAPER	ENSG00000140386	Hs.458986	-7.71763	6.55605e-06	8.29824e-05	-0.699393	YES
221213_s_at	ZNF280D	ENSG00000137871	Hs.511477	-7.71325	6.59283e-06	8.34006e-05	-0.874012	YES
212884_x_at	APOE	ENSG00000130203	Hs.654439	-7.71233	6.60063e-06	8.34519e-05	-0.592817	YES
208612_at	PDIA3	ENSG00000167004	Hs.591095	7.71184	6.60471e-06	8.34561e-05	0.564418	NO
54037_at	HPS4	ENSG00000100099	Hs.474436	-7.70747	6.64176e-06	8.38766e-05	-0.543572	NO
202748_at	GBP2	ENSG00000162645	Hs.386567	-7.70551	6.65847e-06	8.404e-05	-0.882387	YES
202138_x_at	JTV1	ENSG00000106305	Hs.301613	7.70408	6.67061e-06	8.4098e-05	0.572446	YES
219815_at	GAL3ST4	ENSG00000197093	Hs.44856	-7.70421	6.66953e-06	8.4098e-05	-1.01416	YES
222037_at	MCM4	---	Hs.460184	7.70328	6.67746e-06	8.41367e-05	0.898484	YES
37408_at	MRC2	ENSG00000011028	Hs.7835	-7.70149	6.69284e-06	8.42829e-05	-0.772399	YES
218717_s_at	LEPREL1	ENSG00000090530	Hs.374191	7.69903	6.71394e-06	8.448e-05	0.731472	YES
211980_at	COL4A1	ENSG00000187498	Hs.17441	7.69878	6.71608e-06	8.448e-05	0.898294	YES
202690_s_at	SNRPD1	ENSG00000167088	Hs.464734	7.69821	6.72101e-06	8.44943e-05	0.682216	YES
208735_s_at	CTDSP2	ENSG00000175215	Hs.524530	7.69602	6.73985e-06	8.4641e-05	0.606769	YES
201917_s_at	SLC25A36	ENSG00000114120	Hs.144130	-7.69597	6.74028e-06	8.4641e-05	-0.811458	YES
219620_x_at	C9orf167	ENSG00000198113	Hs.495541	7.69527	6.7463e-06	8.4669e-05	0.783413	YES
31637_s_at	NR1D1 /// THRA	ENSG00000126368	Hs.724	-7.69299	6.76608e-06	8.48694e-05	-0.625028	YES
212331_at	RBL2	ENSG00000103479	Hs.513609	-7.69171	6.77715e-06	8.49603e-05	-0.774712	YES
208611_s_at	SPTAN1	ENSG00000197694	Hs.372331	-7.69049	6.78781e-06	8.49984e-05	-0.664913	YES
200912_s_at	EIF4A2	ENSG00000156976	Hs.518475	-7.69066	6.78628e-06	8.49984e-05	-0.703797	YES
200659_s_at	PHB	ENSG00000167085	Hs.514303	7.68655	6.82217e-06	8.53807e-05	0.606586	YES
212188_at	KCTD12	ENSG00000178695	Hs.644125	-7.68442	6.84086e-06	8.55664e-05	-1.13643	YES
204199_at	RALGPS1	ENSG00000136828	Hs.648175	-7.68201	6.86199e-06	8.57826e-05	-1.07308	YES
221011_s_at	LBH	ENSG00000213626 /// ENSG00000214718	Hs.567598	7.68026	6.87744e-06	8.59275e-05	0.69656	NO
212688_at	PIK3CB	---	Hs.239818	-7.67969	6.88241e-06	8.59414e-05	-0.701884	YES
202590_s_at	PDK2	ENSG00000005882	Hs.256667	-7.67705	6.90584e-06	8.61856e-05	-0.699209	YES
202291_s_at	MGP	ENSG00000111341	Hs.365706	-7.6742	6.9311e-06	8.64525e-05	-1.92072	YES
208913_at	GGA2	ENSG00000103365	Hs.460336	-7.67317	6.94031e-06	8.65189e-05	-0.790694	YES
215314_at	---	---	Hs.675457	-7.67034	6.96557e-06	8.67852e-05	-0.925372	YES
205384_at	FXYD1	---	Hs.442498	-7.66984	6.97001e-06	8.6792e-05	-0.90061	YES
206662_at	GLRX	ENSG00000173221	Hs.28988	-7.66574	7.00681e-06	8.72015e-05	-0.774771	YES
218073_s_at	TMEM48	ENSG00000058804	Hs.476525	7.66482	7.0151e-06	8.72293e-05	0.78894	YES
214807_at	---	---	Hs.99472	-7.66462	7.01688e-06	8.72293e-05	-1.0331	YES
209440_at	PRPS1	ENSG00000147224	Hs.56	7.66263	7.03483e-06	8.74037e-05	0.624924	YES
213646_x_at	TUBA1B	ENSG00000123416	Hs.719075	7.66097	7.04987e-06	8.75418e-05	0.788285	YES
213596_at	CASP4	---	Hs.138378	-7.65873	7.07026e-06	8.76972e-05	-1.1187	YES
209047_at	AQP1	ENSG00000106125	Hs.76152	-7.65895	7.06825e-06	8.76972e-05	-1.0524	YES
201522_x_at	SNRPN /// SNURF	ENSG00000128739	Hs.555970	-7.65589	7.0961e-06	8.79688e-05	-0.635134	YES
218645_at	ZNF277	ENSG00000198839	Hs.655904	-7.65466	7.10735e-06	8.80592e-05	-0.802829	YES
201585_s_at	SFPQ	ENSG00000116560	Hs.355934	7.65187	7.13283e-06	8.83258e-05	0.591118	YES
209417_s_at	IFI35	ENSG00000068079	Hs.632258	7.65045	7.14589e-06	8.84383e-05	0.922839	YES
218490_s_at	ZNF302	---	Hs.436350	-7.64955	7.15416e-06	8.84915e-05	-1.24873	YES
215743_at	NMT2	---	Hs.60339	-7.64602	7.18672e-06	8.88449e-05	-0.867837	YES
204793_at	GPRASP1	ENSG00000198932	Hs.710048	-7.64459	7.20002e-06	8.88614e-05	-1.10644	YES
219064_at	ITIH5	ENSG00000123243	Hs.498586	-7.64508	7.19543e-06	8.88614e-05	-0.925516	YES
212196_at	IL6ST	ENSG00000134352	Hs.532082	7.64465	7.19939e-06	8.88614e-05	0.918487	NO
200807_s_at	HSPD1	ENSG00000144381	Hs.719142	7.63576	7.2823e-06	8.98271e-05	0.622286	YES
211715_s_at	BDH1	ENSG00000161267	Hs.274539	7.63532	7.2864e-06	8.9828e-05	0.994144	YES
211709_s_at	CLEC11A	ENSG00000105472	Hs.512680	-7.63477	7.29159e-06	8.98423e-05	-0.673557	YES
200822_x_at	TPI1	ENSG00000111669	Hs.524219	7.63234	7.31445e-06	8.99747e-05	0.61531	YES
217646_at	SURF1	ENSG00000148290	Hs.512464	-7.63235	7.31435e-06	8.99747e-05	-0.755552	YES
40569_at	MZF1	ENSG00000099326	Hs.399810	-7.63272	7.31091e-06	8.99747e-05	-0.550785	YES
205729_at	OSMR	ENSG00000145623	Hs.120658	7.63151	7.3223e-06	9.00215e-05	1.17983	NO
221736_at	KIAA1219	ENSG00000170471	Hs.655758	-7.63081	7.32889e-06	9.00528e-05	-0.627239	YES
221892_at	H6PD	ENSG00000049239	Hs.463511	-7.63	7.33659e-06	9.00977e-05	-0.541448	YES
215201_at	REPS1	---	Hs.334603	-7.62857	7.3501e-06	9.02139e-05	-0.918447	YES
206114_at	EPHA4	ENSG00000116106	Hs.371218	-7.62728	7.36232e-06	9.02148e-05	-0.809325	YES
211896_s_at	DCN	ENSG00000011465	Hs.718429	-7.62759	7.35939e-06	9.02148e-05	-1.02397	YES
202551_s_at	CRIM1	ENSG00000150938	Hs.699247	-7.62805	7.35501e-06	9.02148e-05	-0.626087	YES
212411_at	IMP4	ENSG00000136718	Hs.91579	7.61503	7.47959e-06	9.1551e-05	0.879286	YES
1294_at	UBA7	ENSG00000182179	Hs.16695	-7.61526	7.47731e-06	9.1551e-05	-0.63975	YES
37152_at	PPARD	ENSG00000112033	Hs.696032	7.61331	7.49623e-06	9.17042e-05	0.879039	YES
221434_s_at	C14orf156	ENSG00000119705	Hs.655105	7.6121	7.50791e-06	9.17968e-05	0.629927	YES
207065_at	KRT75	ENSG00000170454	Hs.697046	7.60855	7.54239e-06	9.21678e-05	0.758857	YES
209630_s_at	FBXW2	ENSG00000119402	Hs.494985	-7.60723	7.55528e-06	9.22746e-05	-0.792875	YES
210962_s_at	AKAP9	ENSG00000127914	Hs.651221	-7.60345	7.59229e-06	9.26759e-05	-0.738139	YES
215704_at	FLG	ENSG00000143631	Hs.654510	-7.60221	7.60442e-06	9.27731e-05	-0.991588	YES
204015_s_at	DUSP4	ENSG00000120875	Hs.417962	7.60102	7.6161e-06	9.2814e-05	1.4134	YES
206498_at	OCA2	ENSG00000104044	Hs.654411	-7.60103	7.61607e-06	9.2814e-05	-0.669624	YES
207508_at	ATP5G3	ENSG00000154518	Hs.429	7.59472	7.67838e-06	9.35217e-05	0.541387	YES
213693_s_at	MUC1	ENSG00000185499	Hs.89603	7.58698	7.75566e-06	9.44062e-05	0.625033	YES
219236_at	PAQR6	ENSG00000160781	Hs.235873	-7.5866	7.75947e-06	9.44062e-05	-0.622275	YES
201202_at	PCNA	ENSG00000132646	Hs.147433	7.58479	7.77765e-06	9.45757e-05	0.753277	YES
208990_s_at	HNRNPH3	ENSG00000096746	Hs.643472	-7.58242	7.80155e-06	9.48146e-05	-0.956314	YES
212813_at	JAM3 /// LOC100133502	ENSG00000166086	Hs.150718	-7.58144	7.81149e-06	9.48837e-05	-0.618759	YES
209390_at	TSC1	ENSG00000165699	Hs.370854	-7.57819	7.84443e-06	9.52318e-05	-0.577695	YES
218018_at	PDXK	ENSG00000160209	Hs.284491	7.57641	7.86247e-06	9.53468e-05	0.672902	YES
214682_at	LOC399491	---	---	-7.57674	7.85916e-06	9.53468e-05	-0.850502	YES
214255_at	ATP10A	ENSG00000206190	Hs.659258	-7.57301	7.8972e-06	9.5716e-05	-0.690342	YES
204514_at	DPH2	ENSG00000132768	Hs.632398	7.57132	7.91452e-06	9.58216e-05	0.547167	YES
206642_at	DSG1	ENSG00000134760	Hs.2633	-7.57167	7.91093e-06	9.58216e-05	-0.772323	YES
201262_s_at	BGN	ENSG00000182492	Hs.821	-7.56993	7.92878e-06	9.59422e-05	-0.637146	YES
39313_at	WNK1	---	Hs.709894	-7.56827	7.94584e-06	9.60963e-05	-0.775115	YES
208804_s_at	SFRS6	ENSG00000124193	Hs.6891	-7.56771	7.95164e-06	9.61144e-05	-0.689695	YES
205376_at	INPP4B	ENSG00000109452	Hs.658245	7.56494	7.98022e-06	9.63624e-05	0.961816	YES
206027_at	S100A3	ENSG00000188015	Hs.557609	7.56488	7.98081e-06	9.63624e-05	1.08443	YES
203538_at	CAMLG	ENSG00000164615	Hs.529846	-7.56273	8.0031e-06	9.65791e-05	-0.578173	YES
212442_s_at	LASS6	ENSG00000172292	Hs.506829	-7.56035	8.02783e-06	9.68251e-05	-0.844107	YES
200808_s_at	ZYX	ENSG00000159840	Hs.490415	7.55693	8.06359e-06	9.72038e-05	1.05414	YES
203521_s_at	ZNF318	ENSG00000171467	Hs.509718	-7.55398	8.09451e-06	9.75238e-05	-0.71327	YES
205687_at	UBFD1	ENSG00000103353	Hs.3459	7.55301	8.10465e-06	9.75932e-05	0.869672	YES
218656_s_at	LHFP	ENSG00000183722	Hs.507798	-7.54604	8.17837e-06	9.84276e-05	-1.09609	YES
219848_s_at	ZNF432	---	---	-7.54248	8.21628e-06	9.87772e-05	-0.958953	YES
209115_at	UBA3	ENSG00000144744	Hs.154320	-7.54281	8.21271e-06	9.87772e-05	-0.696338	YES
214508_x_at	CREM	ENSG00000095794	Hs.200250	7.54067	8.23566e-06	9.89567e-05	0.631615	YES
206604_at	OVOL1	---	Hs.134434	7.53897	8.2538e-06	9.90679e-05	0.710425	YES
204760_s_at	NR1D1 /// THRA	ENSG00000126368	Hs.724	-7.53924	8.25092e-06	9.90679e-05	-0.791821	YES
207630_s_at	CREM	ENSG00000095794	Hs.200250	7.53788	8.26555e-06	9.91023e-05	0.815493	YES
210556_at	NFATC3	---	Hs.632209	-7.53746	8.27002e-06	9.91023e-05	-0.704371	YES
214526_x_at	PMS2L1	ENSG00000078319	Hs.634244	-7.53757	8.2689e-06	9.91023e-05	-0.634422	YES
217834_s_at	SYNCRIP	---	Hs.571177	7.53389	8.30847e-06	9.95096e-05	0.825601	YES
212842_x_at	RGPD4 /// RGPD5 /// RGPD6 /// RGPD8	ENSG00000015568 /// ENSG00000169629 /// ENSG00000183054	Hs.535589	-7.53236	8.32509e-06	9.96551e-05	-0.671812	YES
200803_s_at	TMBIM6	ENSG00000139644	Hs.708025	7.52621	8.39195e-06	0.000100401	0.625052	YES
204388_s_at	MAOA	ENSG00000189221	Hs.183109	7.5257	8.39748e-06	0.000100414	0.887012	YES
213473_at	BRAP	---	Hs.530940	-7.5228	8.42925e-06	0.00010074	-0.591864	YES
221210_s_at	NPL	ENSG00000135838	Hs.496969	-7.52236	8.43401e-06	0.000100742	-0.894953	YES
220079_s_at	USP48	ENSG00000090686	Hs.467524	-7.52105	8.44845e-06	0.000100861	-0.628446	NO
221637_s_at	C11orf48	ENSG00000162194	Hs.9061	7.51979	8.46227e-06	0.000100972	0.602334	YES
213383_at	---	---	Hs.710221	-7.5187	8.47435e-06	0.000101062	-0.677377	YES
219368_at	NAP1L2	ENSG00000186462	Hs.66180	-7.5174	8.48871e-06	0.000101179	-0.817548	YES
211478_s_at	DPP4	ENSG00000197635	Hs.368912	7.51601	8.50402e-06	0.000101307	0.830815	YES
211527_x_at	VEGFA	ENSG00000112715	Hs.73793	7.51304	8.53704e-06	0.000101646	1.41978	YES
202543_s_at	GMFB	ENSG00000197045	Hs.151413	7.50961	8.57529e-06	0.000102047	1.06079	YES
204769_s_at	TAP2	ENSG00000204267 /// ENSG00000206235 /// ENSG00000206299	Hs.502	7.50577	8.61828e-06	0.000102358	0.697647	YES
211700_s_at	TRO	ENSG00000067445	Hs.633653	-7.50564	8.61979e-06	0.000102358	-0.578633	YES
209989_at	ZNF268	---	Hs.183291	-7.50607	8.6149e-06	0.000102358	-0.798983	YES
217795_s_at	TMEM43	ENSG00000170876	Hs.517817	-7.50642	8.61096e-06	0.000102358	-0.556496	YES
210409_at	C6orf124	ENSG00000198221 /// ENSG00000215739	Hs.520556	-7.50403	8.63784e-06	0.000102517	-0.688231	NO
202257_s_at	CD2BP2	ENSG00000169217	Hs.202677	7.50311	8.64821e-06	0.000102578	0.577432	YES
218585_s_at	DTL	ENSG00000143476	Hs.656473	7.50247	8.65545e-06	0.000102578	1.1419	YES
219402_s_at	DERL1	ENSG00000136986	Hs.241576	7.50236	8.65673e-06	0.000102578	0.638731	YES
205651_x_at	RAPGEF4	ENSG00000091428	Hs.470646	-7.50103	8.67171e-06	0.000102701	-1.09601	YES
203989_x_at	F2R	ENSG00000181104	Hs.482562	-7.49866	8.69859e-06	0.000102964	-0.742121	YES
205030_at	FABP7	ENSG00000164434	Hs.26770	-7.49522	8.73771e-06	0.000103372	-2.23237	YES
203449_s_at	TERF1	---	Hs.442707	-7.4946	8.74479e-06	0.000103401	-0.95019	YES
205486_at	TESK2	ENSG00000070759	Hs.591499	-7.49414	8.75003e-06	0.000103408	-0.83487	YES
220591_s_at	EFHC2	ENSG00000183690	Hs.521953	-7.4925	8.76874e-06	0.000103574	-1.26376	YES
201323_at	EBNA1BP2	ENSG00000117395	Hs.346868	7.48974	8.80038e-06	0.000103774	0.832244	YES
41512_at	BRAP	---	Hs.530940	-7.49005	8.79688e-06	0.000103774	-0.633465	YES
218515_at	C21orf66	ENSG00000159086	Hs.644004	-7.49022	8.79484e-06	0.000103774	-0.81278	YES
201571_s_at	DCTD	ENSG00000129187	Hs.183850	7.4894	8.8043e-06	0.000103774	1.14177	NO
203911_at	RAP1GAP	ENSG00000076864	Hs.148178	7.48808	8.81954e-06	0.000103899	0.632702	YES
219558_at	ATP13A3	ENSG00000133657	Hs.529609	7.48643	8.83854e-06	0.000104013	1.33287	YES
218352_at	RCBTB1	ENSG00000136144	Hs.508021	-7.48661	8.83648e-06	0.000104013	-0.797453	YES
201587_s_at	IRAK1	ENSG00000184216	Hs.522819	7.48335	8.87414e-06	0.000104321	0.762097	YES
220233_at	FBXO17	ENSG00000161241	Hs.531770	-7.4837	8.87006e-06	0.000104321	-0.878635	YES
212205_at	H2AFV	---	Hs.488189	-7.48215	8.888e-06	0.000104429	-0.705917	YES
209466_x_at	PTN	ENSG00000105894	Hs.371249	-7.48167	8.89358e-06	0.00010444	-0.928886	YES
204401_at	KCNN4	ENSG00000104783	Hs.10082	7.4775	8.94222e-06	0.000104931	0.714565	YES
212007_at	UBXN4	ENSG00000144224	Hs.591242	-7.47728	8.9448e-06	0.000104931	-0.545942	YES
221732_at	CANT1	ENSG00000171302	Hs.8859	7.47515	8.96976e-06	0.000105058	0.649431	YES
203196_at	ABCC4	ENSG00000125257	Hs.508423	-7.47567	8.96362e-06	0.000105058	-1.17711	YES
213185_at	KIAA0556	ENSG00000047578	Hs.460459	-7.47545	8.96616e-06	0.000105058	-0.627333	NO
221979_at	LOC100129250	---	Hs.664395	-7.47191	9.00778e-06	0.000105447	-0.631235	NO
203405_at	PSMG1	ENSG00000183527	Hs.473838	7.47136	9.0143e-06	0.000105468	0.769562	YES
201814_at	TBC1D5	---	Hs.475629	-7.46765	9.05809e-06	0.000105925	-0.578541	YES
204326_x_at	MT1X	ENSG00000187193	Hs.374950	7.46291	9.11446e-06	0.000106528	0.670497	YES
219978_s_at	NUSAP1	ENSG00000137804	Hs.615092	-7.46201	9.12518e-06	0.000106598	-0.970606	YES
204570_at	COX7A1	ENSG00000161281	Hs.421621	-7.45726	9.18212e-06	0.000107207	-0.808011	YES
205440_s_at	NPY1R	---	Hs.519057	-7.45427	9.21814e-06	0.000107514	-0.881637	YES
214433_s_at	SELENBP1	ENSG00000143416	Hs.632460	-7.45434	9.21733e-06	0.000107514	-0.999773	YES
203380_x_at	SFRS5	ENSG00000100650	Hs.632326	-7.45157	9.2508e-06	0.000107839	-0.760072	YES
213523_at	CCNE1	ENSG00000105173	Hs.244723	7.44823	9.29143e-06	0.000108199	0.856029	YES
206764_x_at	MPPE1	---	Hs.712666	-7.44844	9.28876e-06	0.000108199	-0.618742	YES
213527_s_at	ZNF688	ENSG00000197162	Hs.301463	-7.44693	9.30718e-06	0.000108326	-0.631155	YES
208644_at	PARP1	---	Hs.177766	7.445	9.33078e-06	0.000108532	0.572755	YES
212377_s_at	NOTCH2	ENSG00000134250	Hs.487360	-7.44469	9.33458e-06	0.000108532	-0.60069	YES
212725_s_at	TUG1	---	Hs.554829	-7.44251	9.36132e-06	0.000108786	-0.642505	YES
209267_s_at	SLC39A8	ENSG00000138821	Hs.288034	7.44066	9.38399e-06	0.000108992	0.743397	YES
201567_s_at	GOLGA4	ENSG00000144674	Hs.344151	-7.43888	9.406e-06	0.000109191	-0.575949	YES
205967_at	HIST1H4C	ENSG00000197061	Hs.46423	-7.4366	9.43411e-06	0.00010946	-0.794193	YES
210880_s_at	EFS	ENSG00000100842	Hs.24587	-7.43329	9.47519e-06	0.00010988	-0.591135	YES
217786_at	PRMT5	ENSG00000100462	Hs.367854	7.43142	9.49852e-06	0.00011007	0.616356	YES
214473_x_at	PMS2L3	ENSG00000127957	Hs.659871	-7.43117	9.50152e-06	0.00011007	-0.684182	YES
202723_s_at	FOXO1	ENSG00000150907	Hs.370666	-7.4286	9.5337e-06	0.000110386	-0.691525	YES
212162_at	KIDINS220	ENSG00000134313	Hs.9873	-7.42554	9.57205e-06	0.000110772	-0.705034	YES
213016_at	BBX	---	Hs.124366	-7.42366	9.59573e-06	0.000110874	-0.753577	YES
203910_at	ARHGAP29	ENSG00000137962	Hs.483238	-7.42382	9.59365e-06	0.000110874	-0.721798	YES
213236_at	SASH1	ENSG00000111961	Hs.193133	-7.42444	9.58586e-06	0.000110874	-0.742201	YES
216180_s_at	SYNJ2	ENSG00000078269	Hs.434494	7.42105	9.62874e-06	0.000111197	0.752743	YES
207191_s_at	ISLR	ENSG00000129009	Hs.699822	-7.41242	9.73853e-06	0.000112407	-1.14262	YES
217992_s_at	EFHD2	ENSG00000142634	Hs.465374	7.41013	9.76791e-06	0.000112629	0.589348	YES
212006_at	UBXN4	ENSG00000144224	Hs.591242	-7.41025	9.76626e-06	0.000112629	-0.754565	YES
201395_at	RBM5	ENSG00000003756	---	-7.40927	9.77887e-06	0.000112697	-0.574304	YES
211929_at	HNRNPA3	ENSG00000170144	Hs.516539	-7.40829	9.79156e-06	0.000112785	-0.839444	YES
208702_x_at	APLP2	ENSG00000084234	Hs.709184	7.40417	9.84479e-06	0.00011334	0.829353	NO
215067_x_at	PRDX2	---	Hs.432121	-7.40233	9.86859e-06	0.000113555	-0.653004	YES
218223_s_at	PLEKHO1	ENSG00000023902	Hs.438824	7.4	9.89891e-06	0.000113845	0.570712	YES
217952_x_at	PHF3	ENSG00000118482	Hs.348921	-7.39952	9.90522e-06	0.000113859	-0.741733	YES
207877_s_at	NVL	ENSG00000143748	Hs.497867	-7.39864	9.91661e-06	0.000113931	-0.658647	YES
210426_x_at	RORA	ENSG00000069667	Hs.695914	-7.39513	9.96257e-06	0.0001144	-0.853717	YES
209836_x_at	BOLA2 /// BOLA2B	ENSG00000169627 /// ENSG00000183336	Hs.647333	7.39332	9.98634e-06	0.000114555	0.713147	YES
204028_s_at	RABGAP1	ENSG00000011454	Hs.271341	-7.39333	9.98619e-06	0.000114555	-0.674859	YES
39729_at	PRDX2	ENSG00000167815	Hs.432121	-7.39266	9.99499e-06	0.000114595	-0.624056	NO
206555_s_at	THUMPD1	ENSG00000066654	Hs.460232	-7.39189	1.00052e-05	0.000114653	-0.783155	YES
219595_at	ZNF26	ENSG00000198393	Hs.489608	-7.39119	1.00144e-05	0.0001147	-0.892215	YES
201818_at	LPCAT1	ENSG00000153395	Hs.368853	7.39044	1.00243e-05	0.000114753	0.693748	YES
202100_at	RALB	ENSG00000144118	Hs.469820	7.3853	1.00924e-05	0.000115474	0.694684	YES
217914_at	TPCN1	ENSG00000219344	Hs.524763	-7.38334	1.01185e-05	0.000115714	-0.640562	YES
218175_at	CCDC92	ENSG00000119242	Hs.114111	7.38117	1.01475e-05	0.000115985	0.52688	YES
207943_x_at	PLAGL1	---	Hs.715495	-7.37751	1.01966e-05	0.000116487	-0.86319	YES
214937_x_at	PCM1	ENSG00000078674	Hs.491148	-7.37659	1.0209e-05	0.000116568	-0.81129	YES
218637_at	IMPACT	ENSG00000154059	Hs.515317	-7.37376	1.02472e-05	0.000116945	-0.726924	YES
219778_at	ZFPM2	ENSG00000169946	Hs.431009	-7.37275	1.02608e-05	0.000117041	-0.918927	YES
222067_x_at	HIST1H2BD	ENSG00000158373	Hs.591797	-7.37174	1.02745e-05	0.000117137	-0.664111	YES
202855_s_at	SLC16A3	ENSG00000141526	Hs.500761	7.37072	1.02883e-05	0.000117234	0.561523	YES
208540_x_at	S100A11 /// S100A11P	ENSG00000163191 /// ENSG00000169549	Hs.417004	7.36899	1.03119e-05	0.000117442	0.636279	YES
203384_s_at	GOLGA1	ENSG00000136935	Hs.133469	-7.36672	1.03428e-05	0.000117734	-0.635916	YES
204493_at	BID	ENSG00000015475	Hs.591054	7.36623	1.03495e-05	0.00011775	0.677714	YES
202154_x_at	TUBB3	ENSG00000198211	Hs.511743	7.36349	1.03871e-05	0.000118118	0.614212	YES
221641_s_at	ACOT9	ENSG00000123130	Hs.298885	7.36269	1.0398e-05	0.000118181	0.589319	YES
212170_at	RBM12	ENSG00000214078	Hs.246413	-7.36174	1.0411e-05	0.000118269	-0.608866	YES
204135_at	FILIP1L	ENSG00000168386	Hs.104672	-7.36055	1.04274e-05	0.000118395	-0.938823	NO
202960_s_at	MUT	ENSG00000146085	Hs.485527	-7.35873	1.04525e-05	0.000118559	-0.805196	YES
204526_s_at	TBC1D8	ENSG00000204634	Hs.442657	-7.35889	1.04503e-05	0.000118559	-0.635202	YES
212038_s_at	VDAC1	ENSG00000213585	Hs.519320	7.35774	1.04663e-05	0.000118595	0.649511	NO
217917_s_at	DYNLRB1	ENSG00000125971	Hs.593920	-7.35802	1.04624e-05	0.000118595	-0.538574	NO
209247_s_at	ABCF2	ENSG00000033050	Hs.654958	7.35362	1.05234e-05	0.000119121	0.708865	YES
202127_at	PRPF4B	ENSG00000112739	Hs.159014	-7.35371	1.05221e-05	0.000119121	-0.789411	YES
200875_s_at	NOP56	ENSG00000101361	Hs.376064	7.35022	1.05708e-05	0.000119536	0.822348	YES
217588_at	CATSPER2 /// CATSPER2P1	ENSG00000205771	Hs.253260	-7.35051	1.05667e-05	0.000119536	-0.657439	YES
204373_s_at	CEP350	ENSG00000135837	Hs.413045	-7.34774	1.06056e-05	0.000119807	-0.620418	YES
215446_s_at	LOX	---	Hs.102267	-7.34794	1.06027e-05	0.000119807	-1.38605	YES
217871_s_at	MIF	ENSG00000099964	Hs.407995	7.34619	1.06272e-05	0.000119928	0.604536	YES
210095_s_at	IGFBP3	ENSG00000146674	Hs.450230	7.34598	1.06302e-05	0.000119928	1.97028	YES
203688_at	PKD2	ENSG00000118762	Hs.181272	-7.34583	1.06324e-05	0.000119928	-0.738549	YES
213971_s_at	SUZ12 /// SUZ12P	ENSG00000178691	Hs.628886	-7.3444	1.06525e-05	0.000120094	-0.712515	YES
201561_s_at	CLSTN1	ENSG00000171603	Hs.29665	-7.34283	1.06747e-05	0.000120283	-0.574326	YES
214512_s_at	SUB1	ENSG00000113387	Hs.229641	7.34038	1.07092e-05	0.000120589	0.835521	YES
221588_x_at	ALDH6A1	---	Hs.293970	-7.34014	1.07126e-05	0.000120589	-0.793809	YES
208914_at	GGA2	ENSG00000103365	Hs.460336	-7.33972	1.07186e-05	0.000120595	-0.785272	YES
205205_at	RELB	ENSG00000104856	Hs.654402	7.33902	1.07286e-05	0.000120646	0.770516	YES
202342_s_at	TRIM2	ENSG00000109654	Hs.435711	-7.33727	1.07534e-05	0.000120864	-0.845745	YES
209337_at	PSIP1	ENSG00000164985	Hs.658434	-7.33506	1.0785e-05	0.000121158	-1.02425	YES
208787_at	MRPL3	ENSG00000114686	Hs.205163	7.33304	1.08139e-05	0.000121422	0.694624	YES
200812_at	CCT7	ENSG00000135624	Hs.368149	7.33037	1.08521e-05	0.00012179	0.739683	YES
202565_s_at	SVIL	ENSG00000197321	Hs.499209	-7.32973	1.08613e-05	0.000121832	-0.587331	YES
212817_at	DNAJB5	ENSG00000137094	Hs.237506	7.32894	1.08727e-05	0.00012185	1.13141	YES
211610_at	KLF6	---	Hs.4055	7.32886	1.08739e-05	0.00012185	0.777438	NO
213065_at	ZFC3H1	ENSG00000133858	Hs.527874	-7.32754	1.08929e-05	0.000121941	-0.630448	YES
218876_at	TPPP3	ENSG00000159713	Hs.534458	-7.32757	1.08925e-05	0.000121941	-1.52808	YES
217496_s_at	IDE	ENSG00000119912	Hs.500546	-7.32699	1.09008e-05	0.000121967	-0.661575	NO
217875_s_at	PMEPA1	ENSG00000124225	Hs.517155	7.32536	1.09245e-05	0.000122171	0.841197	YES
218940_at	C14orf138	---	Hs.558541	-7.32372	1.09483e-05	0.000122375	-0.743939	YES
200877_at	CCT4	ENSG00000115484	Hs.421509	7.31983	1.10047e-05	0.000122945	0.589874	YES
213930_at	---	---	Hs.483127	-7.31748	1.10392e-05	0.000123268	-0.732263	YES
221992_at	PDXDC2	ENSG00000196436	Hs.448833 /// Hs.513695	-7.3159	1.10623e-05	0.000123465	-0.603209	NO
201697_s_at	DNMT1	ENSG00000130816	Hs.202672	7.31477	1.10789e-05	0.000123588	0.621377	YES
206363_at	MAF	ENSG00000178573	Hs.134859	-7.30901	1.11639e-05	0.000124473	-0.624546	NO
204511_at	FARP2	ENSG00000006607	Hs.657318	-7.30623	1.12051e-05	0.000124871	-0.701124	NO
[truncated: 6,687 more rows]
