# Supplementary material for: Transcriptomic Analysis of a Diabetic Skin-Humanized Mouse Model Dissects Molecular Pathways Underlying the Delayed Wound Healing Response
Source: Genes (Basel). 2020 Dec 31;12(1):47. doi: 10.3390/genes12010047 (PMC7824036; doi:10.3390/genes12010047)
Supplement: Supplementary file 1 [file genes-12-00047-s001.zip › genes-1033129-supplementaryNEW/Supp Table 3_Enriched processes diabetization.xlsx]

## Sheet: GO_D0vsC0
Term	Term Name	Count	%	PValue	Probes	Genes
GO:0030198	extracellular matrix organization	26	7.44986	5.146e-14	209335_AT, 216442_X_AT, 210495_X_AT, 202007_AT, 202311_S_AT, 211945_S_AT, 215446_S_AT, 202765_S_AT, 211896_S_AT, 201893_X_AT, 211719_X_AT, 207821_S_AT, 201852_X_AT, 204298_S_AT, 202403_S_AT, 217430_X_AT, 202310_S_AT, 200665_S_AT, 210809_S_AT, 206101_AT, 203325_S_AT, 212091_S_AT, 215076_S_AT, 213765_AT, 200770_S_AT, 215646_S_AT, 204619_S_AT, 213519_S_AT, 212667_AT, 212489_AT, 212488_AT, 211813_X_A…	DCN	FN1	FN1	NID1	COL1A1	ITGB1	LOX	FBN1	DCN	DCN	FN1	PTK2	COL3A1	LOX	COL1A2	COL1A1	COL1A1	SPARC	POSTN	ECM2	COL5A1	COL6A1	COL3A1	MFAP5	LAMC1	VCAN	VCAN	LAMA2	SPARC	COL5A1	COL5A1	DCN	RECK	COL5A2	COL5A2	ITGA6	BGN	FBLN1	LUM	VCAN	CSGALNACT1	FN1	FBN1
GO:0030199	collagen fibril organization	9	2.5788	5.72538e-07	202311_S_AT, 215446_S_AT, 213068_AT, 212489_AT, 207977_S_AT, 204298_S_AT, 201852_X_AT, 212488_AT, 202403_S_AT, 217430_X_AT, 202310_S_AT, 221730_AT, 221729_AT, 203325_S_AT, 218468_S_AT, 201744_S_AT, 215076_S_AT	COL1A1	LOX	DPT	COL5A1	DPT	LOX	COL3A1	COL5A1	COL1A2	COL1A1	COL1A1	COL5A2	COL5A2	COL5A1	GREM1	LUM	COL3A1
GO:0030574	collagen catabolic process	9	2.5788	2.72771e-05	202311_S_AT, 220783_AT, 212489_AT, 216470_X_AT, 201852_X_AT, 212488_AT, 202403_S_AT, 217430_X_AT, 202310_S_AT, 221730_AT, 221729_AT, 203325_S_AT, 204574_S_AT, 212091_S_AT, 215076_S_AT	COL1A1	MMP27	COL5A1	PRSS1	COL3A1	COL5A1	COL1A2	COL1A1	COL1A1	COL5A2	COL5A2	COL5A1	MMP19	COL6A1	COL3A1
GO:0010952	positive regulation of peptidase activity	5	1.43266	7.98068e-05	202295_S_AT, 216442_X_AT, 210495_X_AT, 202465_AT, 211719_X_AT, 219295_S_AT, 202995_S_AT, 212464_S_AT	CTSH	FN1	FN1	PCOLCE	FN1	PCOLCE2	FBLN1	FN1
GO:0030207	chondroitin sulfate catabolic process	5	1.43266	0.000110061	209335_AT, 210619_S_AT, 211813_X_AT, 211896_S_AT, 201893_X_AT, 215646_S_AT, 204619_S_AT, 206342_X_AT, 201262_S_AT, 211571_S_AT	DCN	HYAL1	DCN	DCN	DCN	VCAN	VCAN	IDS	BGN	VCAN
GO:0098609	cell-cell adhesion	16	4.58453	0.000221784	AFFX-HUMISGF3A/M97935_3_AT, 200672_X_AT, 217294_S_AT, 201445_AT, AFFX-HUMISGF3A/M97935_MB_AT, 200632_S_AT, 218779_X_AT, 200712_S_AT, 214880_X_AT, 205155_S_AT, 221665_S_AT, 220016_AT, 200778_S_AT, 91826_AT, 200641_S_AT, 221655_X_AT, 200638_S_AT, 49077_AT, 215235_AT, 200887_S_AT, 215236_S_AT, 208706_S_AT	STAT1	SPTBN1	ENO1	CNN3	STAT1	NDRG1	EPS8L1	MAPRE1	CALD1	SPTBN2	EPS8L1	AHNAK	37500	EPS8L1	YWHAZ	EPS8L1	YWHAZ	PPME1	SPTAN1	STAT1	PICALM	EIF5
GO:0007411	axon guidance	12	3.4384	0.000233224	209687_AT, 205155_S_AT, 212298_AT, 200672_X_AT, 203789_S_AT, 200762_AT, 213519_S_AT, 203813_S_AT, 202527_S_AT, 207821_S_AT, 214172_X_AT, 215235_AT	CXCL12	SPTBN2	NRP1	SPTBN1	SEMA3C	DPYSL2	LAMA2	SLIT3	SMAD4	PTK2	RYK	SPTAN1
GO:0030308	negative regulation of cell growth	10	2.86533	0.000505144	210882_S_AT, 210619_S_AT, 201746_AT, 217294_S_AT, 214321_AT, 218468_S_AT, 203813_S_AT, 214505_S_AT, 206542_S_AT, 202527_S_AT	TRO	HYAL1	TP53	ENO1	NOV	GREM1	SLIT3	FHL1	SMARCA2	SMAD4
GO:0007229	integrin-mediated signaling pathway	9	2.5788	0.000594538	201852_X_AT, 216918_S_AT, 211945_S_AT, 209209_S_AT, 210757_X_AT, 201279_S_AT, 215177_S_AT, 202995_S_AT, 215076_S_AT, 207821_S_AT, 209896_S_AT	COL3A1	DST	ITGB1	FERMT2	DAB2	DAB2	ITGA6	FBLN1	COL3A1	PTK2	PTPN11
GO:0022617	extracellular matrix disassembly	8	2.29226	0.000595279	209335_AT, 202007_AT, 210495_X_AT, 216442_X_AT, 200770_S_AT, 202765_S_AT, 201893_X_AT, 211896_S_AT, 211719_X_AT, 208683_AT, 216470_X_AT, 211813_X_AT, 204574_S_AT, 212464_S_AT, 202766_S_AT	DCN	NID1	FN1	FN1	LAMC1	FBN1	DCN	DCN	FN1	CAPN2	PRSS1	DCN	MMP19	FN1	FBN1
GO:0001568	blood vessel development	6	1.7192	0.000719511	209199_S_AT, 212488_AT, 202311_S_AT, 202403_S_AT, 217430_X_AT, 202310_S_AT, 201791_S_AT, 216035_X_AT, 203325_S_AT, 212489_AT	MEF2C	COL5A1	COL1A1	COL1A2	COL1A1	COL1A1	DHCR7	TCF7L2	COL5A1	COL5A1
GO:0009615	response to virus	9	2.5788	0.00118919	210619_S_AT, 209199_S_AT, 209687_AT, 211563_S_AT, 204785_X_AT, 217294_S_AT, 211676_S_AT, 206074_S_AT, 214059_AT	HYAL1	MEF2C	CXCL12	C19orf2	IFNAR2	ENO1	IFNGR1	HMGA1	IFI44
GO:0030208	dermatan sulfate biosynthetic process	4	1.14613	0.00131554	209335_AT, 211813_X_AT, 205139_S_AT, 211896_S_AT, 201893_X_AT, 215646_S_AT, 204619_S_AT, 201262_S_AT, 211571_S_AT	DCN	DCN	UST	DCN	DCN	VCAN	VCAN	BGN	VCAN
GO:0042476	odontogenesis	5	1.43266	0.00158825	203747_AT, 202403_S_AT, 207542_S_AT, 202336_S_AT, 212958_X_AT, 39249_AT, 214620_X_AT, 211401_S_AT	AQP3	COL1A2	AQP1	PAM	PAM	AQP3	PAM	FGFR2
GO:0045197	establishment or maintenance of epithelial cell apical/basal polarity	4	1.14613	0.00168627	209677_AT, 202516_S_AT, 201096_S_AT, 201097_S_AT, 212727_AT	PRKCI	DLG1	ARF4	ARF4	DLG3
GO:0007179	transforming growth factor beta receptor signaling pathway	8	2.29226	0.00184396	201852_X_AT, 211945_S_AT, 209209_S_AT, 202403_S_AT, 208980_S_AT, 215076_S_AT, 202527_S_AT, 207821_S_AT, 206624_AT	COL3A1	ITGB1	FERMT2	COL1A2	UBC	COL3A1	SMAD4	PTK2	USP9Y
GO:0071230	cellular response to amino acid stimulus	6	1.7192	0.00191325	201852_X_AT, 202311_S_AT, 202403_S_AT, 217430_X_AT, 202310_S_AT, 221730_AT, 221729_AT, 212091_S_AT, 215076_S_AT, 208683_AT	COL3A1	COL1A1	COL1A2	COL1A1	COL1A1	COL5A2	COL5A2	COL6A1	COL3A1	CAPN2
GO:0016192	vesicle-mediated transport	10	2.86533	0.0025184	201613_S_AT, 205155_S_AT, 209677_AT, 204344_S_AT, 200008_S_AT, 208310_S_AT, 200927_S_AT, 211043_S_AT, 212887_AT, 211749_S_AT, 215236_S_AT, 201337_S_AT	AP1G2	SPTBN2	PRKCI	SEC23A	GDI2	C7orf28A /// C7orf28B	RAB14	CLTB	SEC23A	VAMP3	PICALM	VAMP3
GO:0033627	cell adhesion mediated by integrin	4	1.14613	0.00260821	211945_S_AT, 202765_S_AT, 215177_S_AT, 214321_AT, 202766_S_AT	ITGB1	FBN1	ITGA6	NOV	FBN1
GO:0007409	axonogenesis	8	2.29226	0.00264476	218730_S_AT, 206101_AT, 205908_S_AT, 201744_S_AT, 214172_X_AT, 209896_S_AT, 211401_S_AT, 215236_S_AT	OGN	ECM2	OMD	LUM	RYK	PTPN11	FGFR2	PICALM
GO:0001974	blood vessel remodeling	5	1.43266	0.00302082	209199_S_AT, 59625_AT, 203789_S_AT, 209098_S_AT, 201262_S_AT	MEF2C	NOL3	SEMA3C	JAG1	BGN
GO:0016055	Wnt signaling pathway	11	3.15186	0.00311655	214279_S_AT, 216918_S_AT, 209209_S_AT, 210757_X_AT, 201279_S_AT, 220768_S_AT, 221430_S_AT, 216035_X_AT, 208980_S_AT, 219908_AT, 214172_X_AT, 208867_S_AT	NDRG2	DST	FERMT2	DAB2	DAB2	CSNK1G3	RNF146	TCF7L2	UBC	DKK2	RYK	CSNK1A1
GO:0001649	osteoblast differentiation	8	2.29226	0.00368918	209199_S_AT, 202311_S_AT, 217430_X_AT, 202310_S_AT, 209344_AT, 215646_S_AT, 204619_S_AT, 201203_S_AT, 213139_AT, 212091_S_AT, 205381_AT, 211571_S_AT	MEF2C	COL1A1	COL1A1	COL1A1	TPM4	VCAN	VCAN	RRBP1	SNAI2	COL6A1	LRRC17	VCAN
GO:2000811	negative regulation of anoikis	4	1.14613	0.00378997	211945_S_AT, 204369_AT, 213139_AT, 207821_S_AT	ITGB1	PIK3CA	SNAI2	PTK2
GO:0035264	multicellular organism growth	7	2.00573	0.00414967	205155_S_AT, 201791_S_AT, 201560_AT, 204426_AT, 221428_S_AT, 204427_S_AT, 209896_S_AT, 211401_S_AT	SPTBN2	DHCR7	CLIC4	TMED2	TBL1XR1	TMED2	PTPN11	FGFR2
GO:0008543	fibroblast growth factor receptor signaling pathway	7	2.00573	0.00468587	209862_S_AT, 208980_S_AT, 219427_AT, 200927_S_AT, 201446_S_AT, 209896_S_AT, 211401_S_AT	CEP57	UBC	FAT4	RAB14	TIA1	PTPN11	FGFR2
GO:0022038	corpus callosum development	3	0.859599	0.00513071	213959_S_AT, 204036_AT, 204037_AT, 214172_X_AT	RPGRIP1L	LPAR1	LPAR1	RYK
GO:0048813	dendrite morphogenesis	5	1.43266	0.0051513	211945_S_AT, 203124_S_AT, 214246_X_AT, 212162_AT, 215236_S_AT	ITGB1	SLC11A2	MINK1	KIDINS220	PICALM
GO:0008360	regulation of cell shape	9	2.5788	0.00532638	216442_X_AT, 210495_X_AT, 209209_S_AT, 220768_S_AT, 204036_AT, 211719_X_AT, 206710_S_AT, 202516_S_AT, 219946_X_AT, 204037_AT, 207821_S_AT, 208867_S_AT, 212464_S_AT	FN1	FN1	FERMT2	CSNK1G3	LPAR1	FN1	EPB41L3	DLG1	MYH14	LPAR1	PTK2	CSNK1A1	FN1
GO:0034446	substrate adhesion-dependent cell spreading	5	1.43266	0.00567268	216442_X_AT, 210495_X_AT, 209209_S_AT, 200770_S_AT, 220987_S_AT, 211719_X_AT, 211749_S_AT, 212464_S_AT, 201337_S_AT	FN1	FN1	FERMT2	LAMC1	C11orf17 /// NUAK2	FN1	VAMP3	FN1	VAMP3
GO:0016477	cell migration	10	2.86533	0.00568611	211945_S_AT, 200770_S_AT, 205842_S_AT, 203394_S_AT, 221889_AT, 212489_AT, 203395_S_AT, 201097_S_AT, 45653_AT, 212488_AT, 209677_AT, 203325_S_AT, 211963_S_AT, 201096_S_AT, 206624_AT	ITGB1	LAMC1	JAK2	HES1	KCTD13	COL5A1	HES1	ARF4	KCTD13	COL5A1	PRKCI	COL5A1	ARPC5	ARF4	USP9Y
GO:0006928	movement of cell or subcellular component	7	2.00573	0.0059088	214880_X_AT, 209344_AT, 201238_S_AT, 205842_S_AT, AFFX-HSAC07/X00351_5_AT, 204748_AT, 211963_S_AT	CALD1	TPM4	CAPZA2	JAK2	ACTB	PTGS2	ARPC5
GO:0072583	clathrin-mediated endocytosis	4	1.14613	0.00609213	38340_AT, 208852_S_AT, 211043_S_AT, 209558_S_AT, 215236_S_AT	HIP1R	CANX	CLTB	HIP1R	PICALM
GO:0097150	neuronal stem cell population maintenance	4	1.14613	0.00700874	203394_S_AT, 209098_S_AT, 203395_S_AT, 205991_S_AT, 202817_S_AT	HES1	JAG1	HES1	PRRX1	SS18
GO:0050900	leukocyte migration	8	2.29226	0.00872952	210495_X_AT, 216442_X_AT, 211945_S_AT, 202311_S_AT, 204369_AT, 211719_X_AT, 202403_S_AT, 202310_S_AT, 217430_X_AT, 215177_S_AT, 209299_X_AT, 209896_S_AT, 212464_S_AT	FN1	FN1	ITGB1	COL1A1	PIK3CA	FN1	COL1A2	COL1A1	COL1A1	ITGA6	PPIL2	PTPN11	FN1
GO:0008285	negative regulation of cell proliferation	16	4.58453	0.00899179	203532_X_AT, 201746_AT, 205842_S_AT, 203813_S_AT, 213068_AT, 200632_S_AT, 206074_S_AT, 212727_AT, 207977_S_AT, 52731_AT, 210371_S_AT, 204748_AT, 210756_S_AT, 208654_S_AT, 206542_S_AT, 202527_S_AT, 202164_S_AT	CUL5	TP53	JAK2	SLIT3	DPT	NDRG1	HMGA1	DLG3	DPT	AMBRA1	RBBP4	PTGS2	NOTCH2	CD164	SMARCA2	SMAD4	CNOT8
GO:0050770	regulation of axonogenesis	4	1.14613	0.00907556	202962_AT, 218730_S_AT, 205139_S_AT, 203813_S_AT	KIF13B	OGN	UST	SLIT3
GO:0060396	growth hormone receptor signaling pathway	3	0.859599	0.00933941	203373_AT, 205842_S_AT, 207821_S_AT	SOCS2	JAK2	PTK2
GO:0075713	establishment of integrated proviral latency	3	0.859599	0.00933941	205961_S_AT, 206074_S_AT, 206235_AT	PSIP1	HMGA1	LIG4
GO:0000226	microtubule cytoskeleton organization	6	1.7192	0.0112396	216918_S_AT, 203442_X_AT, 210694_S_AT, 220386_S_AT, 207821_S_AT, 202817_S_AT	DST	EML3	MID1	EML4	PTK2	SS18
GO:0030206	chondroitin sulfate biosynthetic process	4	1.14613	0.0114623	209335_AT, 211813_X_AT, 211896_S_AT, 201893_X_AT, 215646_S_AT, 204619_S_AT, 201262_S_AT, 219049_AT, 211571_S_AT	DCN	DCN	DCN	DCN	VCAN	VCAN	BGN	CSGALNACT1	VCAN
GO:0035456	response to interferon-beta	3	0.859599	0.0118581	AFFX-HUMISGF3A/M97935_3_AT, 204785_X_AT, 202446_S_AT, AFFX-HUMISGF3A/M97935_MB_AT, 202430_S_AT, 200887_S_AT	STAT1	IFNAR2	PLSCR1	STAT1	PLSCR1	STAT1
GO:0006621	protein retention in ER lumen	3	0.859599	0.0118581	207265_S_AT, 200698_AT, 204017_AT, 208612_AT	KDELR3	KDELR2	KDELR3	PDIA3
GO:0007010	cytoskeleton organization	9	2.5788	0.0119327	216918_S_AT, 205155_S_AT, 209677_AT, 40016_G_AT, 202566_S_AT, 200672_X_AT, AFFX-HSAC07/X00351_5_AT, 200762_AT, 222348_AT, 215235_AT	DST	SPTBN2	PRKCI	MAST4	SVIL	SPTBN1	ACTB	DPYSL2	MAST4	SPTAN1
GO:0016032	viral process	13	3.72493	0.0121906	201435_S_AT, 212195_AT, 203532_X_AT, 201746_AT, 201613_S_AT, 217140_S_AT, 212196_AT, 200954_AT, 201872_S_AT, 218294_S_AT, 202516_S_AT, 202995_S_AT, 201399_S_AT, 211950_AT	EIF4E	IL6ST	CUL5	TP53	AP1G2	LOC100133724 /// VDAC1	IL6ST	ATP6V0C	ABCE1	NUP50	DLG1	FBLN1	TRAM1	UBR4
GO:0001958	endochondral ossification	4	1.14613	0.0127783	209199_S_AT, 208047_S_AT, 202311_S_AT, 217430_X_AT, 202310_S_AT, 219049_AT	MEF2C	NAB1	COL1A1	COL1A1	COL1A1	CSGALNACT1
GO:0043066	negative regulation of apoptotic process	17	4.87106	0.0136766	201302_AT, 201746_AT, 207542_S_AT, 212196_AT, 201279_S_AT, 59625_AT, 208980_S_AT, 207821_S_AT, 201097_S_AT, 200782_AT, 202295_S_AT, 212195_AT, 35617_AT, 209677_AT, 210757_X_AT, 203373_AT, 200641_S_AT, 210756_S_AT, 218468_S_AT, 201096_S_AT, 200638_S_AT	ANXA4	TP53	AQP1	IL6ST	DAB2	NOL3	UBC	PTK2	ARF4	ANXA5	CTSH	IL6ST	MAPK7	PRKCI	DAB2	SOCS2	YWHAZ	NOTCH2	GREM1	ARF4	YWHAZ
GO:0071560	cellular response to transforming growth factor beta stimulus	5	1.43266	0.0138439	209199_S_AT, 202311_S_AT, 35617_AT, 217430_X_AT, 202310_S_AT, 210809_S_AT, 202765_S_AT, 202766_S_AT	MEF2C	COL1A1	MAPK7	COL1A1	COL1A1	POSTN	FBN1	FBN1
GO:0031032	actomyosin structure organization	4	1.14613	0.0141771	201719_S_AT, 206710_S_AT, 201445_AT, 219946_X_AT	EPB41L2	EPB41L3	CNN3	MYH14
GO:0030324	lung development	6	1.7192	0.01478	201435_S_AT, 204298_S_AT, 215446_S_AT, 201791_S_AT, 200665_S_AT, 203394_S_AT, 203395_S_AT, 212667_AT, 211401_S_AT	EIF4E	LOX	LOX	DHCR7	SPARC	HES1	HES1	SPARC	FGFR2
GO:0007155	cell adhesion	17	4.87106	0.0148502	216918_S_AT, 210495_X_AT, 216442_X_AT, 209687_AT, 202311_S_AT, 203394_S_AT, 211719_X_AT, 213068_AT, 203395_S_AT, 207977_S_AT, 202310_S_AT, 217430_X_AT, 210809_S_AT, 203325_S_AT, 205908_S_AT, 212091_S_AT, 200770_S_AT, 215646_S_AT, 204619_S_AT, 213519_S_AT, 204589_AT, 204955_AT, 212489_AT, 212488_AT, 215177_S_AT, 208654_S_AT, 211571_S_AT, 212464_S_AT	DST	FN1	FN1	CXCL12	COL1A1	HES1	FN1	DPT	HES1	DPT	COL1A1	COL1A1	POSTN	COL5A1	OMD	COL6A1	LAMC1	VCAN	VCAN	LAMA2	NUAK1	SRPX	COL5A1	COL5A1	ITGA6	CD164	VCAN	FN1
GO:0071549	cellular response to dexamethasone stimulus	4	1.14613	0.0172254	201435_S_AT, 201091_S_AT, 207542_S_AT, 202283_AT	EIF4E	CBX3	AQP1	SERPINF1
GO:0044344	cellular response to fibroblast growth factor stimulus	4	1.14613	0.0188758	210619_S_AT, 202311_S_AT, 217430_X_AT, 202310_S_AT, 210809_S_AT, 213139_AT	HYAL1	COL1A1	COL1A1	COL1A1	POSTN	SNAI2
GO:0097193	intrinsic apoptotic signaling pathway	4	1.14613	0.0188758	203532_X_AT, 201746_AT, 59625_AT, 221268_S_AT	CUL5	TP53	NOL3	SGPP1
GO:0042340	keratan sulfate catabolic process	3	0.859599	0.0209392	218730_S_AT, 205908_S_AT, 201744_S_AT	OGN	OMD	LUM
GO:0045667	regulation of osteoblast differentiation	3	0.859599	0.0209392	213139_AT, 207821_S_AT, 211401_S_AT	SNAI2	PTK2	FGFR2
GO:0048846	axon extension involved in axon guidance	3	0.859599	0.0209392	212298_AT, 218730_S_AT, 203813_S_AT	NRP1	OGN	SLIT3
GO:0031581	hemidesmosome assembly	3	0.859599	0.0209392	216918_S_AT, 200770_S_AT, 215177_S_AT	DST	LAMC1	ITGA6
GO:0043206	extracellular fibril organization	3	0.859599	0.0209392	201852_X_AT, 212488_AT, 213765_AT, 203325_S_AT, 212489_AT, 215076_S_AT	COL3A1	COL5A1	MFAP5	COL5A1	COL5A1	COL3A1
GO:0007259	JAK-STAT cascade	4	1.14613	0.0224304	AFFX-HUMISGF3A/M97935_3_AT, 204785_X_AT, 203373_AT, 205842_S_AT, AFFX-HUMISGF3A/M97935_MB_AT, 200887_S_AT	STAT1	IFNAR2	SOCS2	JAK2	STAT1	STAT1
GO:0030168	platelet activation	7	2.00573	0.0225019	201852_X_AT, 202311_S_AT, 202403_S_AT, 217430_X_AT, 202310_S_AT, 204369_AT, 200641_S_AT, 202446_S_AT, 215076_S_AT, 200638_S_AT, 202430_S_AT, 209896_S_AT	COL3A1	COL1A1	COL1A2	COL1A1	COL1A1	PIK3CA	YWHAZ	PLSCR1	COL3A1	YWHAZ	PLSCR1	PTPN11
GO:0007219	Notch signaling pathway	7	2.00573	0.0225019	201302_AT, 208980_S_AT, 203394_S_AT, 219427_AT, 209098_S_AT, 213139_AT, 210756_S_AT, 203395_S_AT	ANXA4	UBC	HES1	FAT4	JAG1	SNAI2	NOTCH2	HES1
GO:0007049	cell cycle	10	2.86533	0.0231878	205541_S_AT, 201746_AT, 35617_AT, 218424_S_AT, 208669_S_AT, 200778_S_AT, 210371_S_AT, 203047_AT, 214720_X_AT, 206235_AT	GSPT2	TP53	MAPK7	STEAP3	EID1	37500	RBBP4	STK10	40422	LIG4
GO:0006461	protein complex assembly	7	2.00573	0.0233646	201746_AT, 200770_S_AT, 201238_S_AT, 203394_S_AT, 203395_S_AT, 206074_S_AT, 211749_S_AT, 215236_S_AT, 201337_S_AT	TP53	LAMC1	CAPZA2	HES1	HES1	HMGA1	VAMP3	PICALM	VAMP3
GO:0070373	negative regulation of ERK1 and ERK2 cascade	5	1.43266	0.0242981	214279_S_AT, 201147_S_AT, 202516_S_AT, 202995_S_AT, 202527_S_AT, 201150_S_AT	NDRG2	TIMP3	DLG1	FBLN1	SMAD4	TIMP3
GO:0060334	regulation of interferon-gamma-mediated signaling pathway	3	0.859599	0.0244398	AFFX-HUMISGF3A/M97935_3_AT, 205842_S_AT, AFFX-HUMISGF3A/M97935_MB_AT, 211676_S_AT, 200887_S_AT	STAT1	JAK2	STAT1	IFNGR1	STAT1
GO:0051693	actin filament capping	3	0.859599	0.0244398	205155_S_AT, 200672_X_AT, 215235_AT	SPTBN2	SPTBN1	SPTAN1
GO:0030335	positive regulation of cell migration	9	2.5788	0.0245828	202295_S_AT, 200712_S_AT, 202311_S_AT, 217430_X_AT, 202310_S_AT, 210757_X_AT, 201279_S_AT, 203789_S_AT, 215177_S_AT, 205842_S_AT, 213139_AT, 207821_S_AT	CTSH	MAPRE1	COL1A1	COL1A1	COL1A1	DAB2	DAB2	SEMA3C	ITGA6	JAK2	SNAI2	PTK2
GO:0030097	hemopoiesis	5	1.43266	0.0256876	209098_S_AT, 210756_S_AT, 208654_S_AT, 219201_S_AT, 215236_S_AT	JAG1	NOTCH2	CD164	TWSG1	PICALM
GO:0009612	response to mechanical stimulus	5	1.43266	0.0256876	201852_X_AT, 209335_AT, 209687_AT, 211813_X_AT, AFFX-HUMISGF3A/M97935_3_AT, 210809_S_AT, 211896_S_AT, 201893_X_AT, AFFX-HUMISGF3A/M97935_MB_AT, 215076_S_AT, 200887_S_AT	COL3A1	DCN	CXCL12	DCN	STAT1	POSTN	DCN	DCN	STAT1	COL3A1	STAT1
GO:0043588	skin development	4	1.14613	0.0263237	201852_X_AT, 212488_AT, 221730_AT, 221729_AT, 215177_S_AT, 203325_S_AT, 212489_AT, 215076_S_AT	COL3A1	COL5A1	COL5A2	COL5A2	ITGA6	COL5A1	COL5A1	COL3A1
GO:0001525	angiogenesis	10	2.86533	0.0271066	216442_X_AT, 210495_X_AT, 212298_AT, 201560_AT, 204369_AT, 204574_S_AT, 214321_AT, 209098_S_AT, 211719_X_AT, 204748_AT, 207821_S_AT, 212464_S_AT, 211401_S_AT	FN1	FN1	NRP1	CLIC4	PIK3CA	MMP19	NOV	JAG1	FN1	PTGS2	PTK2	FN1	FGFR2
GO:0070208	protein heterotrimerization	3	0.859599	0.0281604	202311_S_AT, 202403_S_AT, 217430_X_AT, 202310_S_AT, 212091_S_AT	COL1A1	COL1A2	COL1A1	COL1A1	COL6A1
GO:0033572	transferrin transport	4	1.14613	0.0283972	218424_S_AT, 200954_AT, 202874_S_AT, 203124_S_AT	STEAP3	ATP6V0C	ATP6V1C1	SLC11A2
GO:0048565	digestive tract development	4	1.14613	0.0283972	201852_X_AT, 215177_S_AT, 219427_AT, 215076_S_AT, 211401_S_AT	COL3A1	ITGA6	FAT4	COL3A1	FGFR2
GO:0007160	cell-matrix adhesion	6	1.7192	0.0284442	201852_X_AT, 202007_AT, 211945_S_AT, 209209_S_AT, 206101_AT, 215177_S_AT, 215076_S_AT	COL3A1	NID1	ITGB1	FERMT2	ECM2	ITGA6	COL3A1
GO:0016525	negative regulation of angiogenesis	5	1.43266	0.0301385	209335_AT, 211813_X_AT, 212385_AT, AFFX-HUMISGF3A/M97935_3_AT, 200665_S_AT, 211896_S_AT, 201893_X_AT, 202283_AT, AFFX-HUMISGF3A/M97935_MB_AT, 212667_AT, 200887_S_AT	DCN	DCN	TCF4	STAT1	SPARC	DCN	DCN	SERPINF1	STAT1	SPARC	STAT1
GO:0009887	organ morphogenesis	6	1.7192	0.0308826	209335_AT, 211813_X_AT, 212298_AT, 211896_S_AT, 201893_X_AT, 210756_S_AT, 203813_S_AT, 214505_S_AT, 211401_S_AT	DCN	DCN	NRP1	DCN	DCN	NOTCH2	SLIT3	FHL1	FGFR2
GO:0002042	cell migration involved in sprouting angiogenesis	3	0.859599	0.0320915	211945_S_AT, 212298_AT, 218468_S_AT	ITGB1	NRP1	GREM1
GO:0045944	positive regulation of transcription from RNA polymerase II promoter	28	8.02292	0.0341368	209335_AT, 209199_S_AT, 201746_AT, 212385_AT, AFFX-HUMISGF3A/M97935_3_AT, 211896_S_AT, 201893_X_AT, 203394_S_AT, 208980_S_AT, 203395_S_AT, 213462_AT, 201097_S_AT, 202817_S_AT, 211401_S_AT, 205961_S_AT, 204507_S_AT, 216035_X_AT, 202446_S_AT, 218468_S_AT, 217858_S_AT, 201096_S_AT, 221428_S_AT, 202527_S_AT, 200887_S_AT, 217738_AT, 209098_S_AT, AFFX-HUMISGF3A/M97935_MB_AT, 206074_S_AT, 202430_S_AT, 2…	DCN	MEF2C	TP53	TCF4	STAT1	DCN	DCN	HES1	UBC	HES1	NPAS2	ARF4	SS18	FGFR2	PSIP1	PPP3R1	TCF7L2	PLSCR1	GREM1	ARMCX3	ARF4	TBL1XR1	SMAD4	STAT1	NAMPT	JAG1	STAT1	HMGA1	PLSCR1	PRRX1	DCN	MAPK7	ITGA6	SMARCA2	LDB2	LUM
GO:0055114	oxidation-reduction process	19	5.44413	0.0342957	215794_X_AT, 218424_S_AT, 215446_S_AT, 216512_S_AT, 207708_AT, 222383_S_AT, 203343_AT, 201633_S_AT, 214620_X_AT, 209949_AT, 221590_S_AT, 202784_S_AT, 206515_AT, 204298_S_AT, 201791_S_AT, 202336_S_AT, 212958_X_AT, 200008_S_AT, 220230_S_AT, 204748_AT, 212496_S_AT, 205542_AT, 208612_AT	GLUD2	STEAP3	LOX	DCT	ALOXE3	ALOXE3	UGDH	CYB5B	PAM	NCF2	---	NNT	CYP4F3	LOX	DHCR7	PAM	PAM	GDI2	CYB5R2	PTGS2	KDM4B	STEAP1	PDIA3
GO:0010811	positive regulation of cell-substrate adhesion	4	1.14613	0.0351212	202007_AT, 206101_AT, 215177_S_AT, 205842_S_AT	NID1	ECM2	ITGA6	JAK2
GO:0042517	positive regulation of tyrosine phosphorylation of Stat3 protein	4	1.14613	0.0351212	212195_AT, 212196_AT, 203394_S_AT, 205842_S_AT, 202092_S_AT, 203395_S_AT	IL6ST	IL6ST	HES1	JAK2	ARL2BP	HES1
GO:2001237	negative regulation of extrinsic apoptotic signaling pathway	4	1.14613	0.0351212	212298_AT, 59625_AT, 216035_X_AT, 215177_S_AT	NRP1	NOL3	TCF7L2	ITGA6
GO:0090090	negative regulation of canonical Wnt signaling pathway	8	2.29226	0.0363117	210757_X_AT, 201279_S_AT, 216035_X_AT, 208980_S_AT, 207749_S_AT, 219908_AT, 213139_AT, 218468_S_AT, 208867_S_AT	DAB2	DAB2	TCF7L2	UBC	PPP2R3A	DKK2	SNAI2	GREM1	CSNK1A1
GO:1904684	negative regulation of metalloendopeptidase activity	2	0.573066	0.0376345	205407_AT, 201147_S_AT, 201150_S_AT	RECK	TIMP3	TIMP3
GO:1903225	negative regulation of endodermal cell differentiation	2	0.573066	0.0376345	212488_AT, 221730_AT, 221729_AT, 203325_S_AT, 212489_AT	COL5A1	COL5A2	COL5A2	COL5A1	COL5A1
GO:1904237	positive regulation of substrate-dependent cell migration, cell attachment to substrate	2	0.573066	0.0376345	216442_X_AT, 210495_X_AT, 211719_X_AT, 202995_S_AT, 212464_S_AT	FN1	FN1	FN1	FBLN1	FN1
GO:0043524	negative regulation of neuron apoptotic process	7	2.00573	0.0402782	209199_S_AT, 212298_AT, 209677_AT, 52731_AT, 204369_AT, 205842_S_AT, 206235_AT	MEF2C	NRP1	PRKCI	AMBRA1	PIK3CA	JAK2	LIG4
GO:0006915	apoptotic process	18	5.15759	0.0433758	209199_S_AT, 38340_AT, 201746_AT, 218424_S_AT, AFFX-HUMISGF3A/M97935_3_AT, 217140_S_AT, 201279_S_AT, 201560_AT, 205842_S_AT, 206710_S_AT, AFFX-HUMISGF3A/M97935_MB_AT, 201446_S_AT, 202430_S_AT, 211401_S_AT, 202295_S_AT, 210757_X_AT, 202446_S_AT, 210756_S_AT, 218468_S_AT, 209558_S_AT, 210639_S_AT, 200887_S_AT, 215913_S_AT	MEF2C	HIP1R	TP53	STEAP3	STAT1	LOC100133724 /// VDAC1	DAB2	CLIC4	JAK2	EPB41L3	STAT1	TIA1	PLSCR1	FGFR2	CTSH	DAB2	PLSCR1	NOTCH2	GREM1	HIP1R	ATG5	STAT1	GULP1
GO:0007566	embryo implantation	4	1.14613	0.0452432	210882_S_AT, 205407_AT, 204748_AT, 202995_S_AT	TRO	RECK	PTGS2	FBLN1
GO:0001658	branching involved in ureteric bud morphogenesis	4	1.14613	0.0452432	219427_AT, 218468_S_AT, 202516_S_AT, 202527_S_AT	FAT4	GREM1	DLG1	SMAD4
GO:0001501	skeletal system development	7	2.00573	0.0468238	202311_S_AT, 202765_S_AT, 204619_S_AT, 215646_S_AT, 201852_X_AT, 202403_S_AT, 217430_X_AT, 202310_S_AT, 210809_S_AT, 221730_AT, 221729_AT, 211571_S_AT, 215076_S_AT, 202766_S_AT	COL1A1	FBN1	VCAN	VCAN	COL3A1	COL1A2	COL1A1	COL1A1	POSTN	COL5A2	COL5A2	VCAN	COL3A1	FBN1
GO:0034220	ion transmembrane transport	9	2.5788	0.0477811	203747_AT, 221565_S_AT, 220026_AT, 200954_AT, 202874_S_AT, 208980_S_AT, 39249_AT, 205280_AT, 202516_S_AT, 212727_AT	AQP3	CALHM2	CLCA4	ATP6V0C	ATP6V1C1	UBC	AQP3	GLRB	DLG1	DLG3
GO:0034613	cellular protein localization	4	1.14613	0.0479758	208479_AT, 201746_AT, 217858_S_AT, 212860_AT	KCNA1	TP53	ARMCX3	ZDHHC18
GO:0048010	vascular endothelial growth factor receptor signaling pathway	5	1.43266	0.04808	212298_AT, 204369_AT, AFFX-HSAC07/X00351_5_AT, 209949_AT, 207821_S_AT	NRP1	PIK3CA	ACTB	NCF2	PTK2
GO:0007399	nervous system development	11	3.15186	0.0486175	209199_S_AT, 208047_S_AT, 203394_S_AT, 200762_AT, 209098_S_AT, 205280_AT, 210756_S_AT, 202516_S_AT, 206542_S_AT, 203395_S_AT, 219049_AT, 212727_AT	MEF2C	NAB1	HES1	DPYSL2	JAG1	GLRB	NOTCH2	DLG1	SMARCA2	HES1	CSGALNACT1	DLG3
GO:0051276	chromosome organization	3	0.859599	0.0497392	212579_AT, 206235_AT, 218148_AT	SMCHD1	LIG4	CENPT
GO:0051493	regulation of cytoskeleton organization	3	0.859599	0.0497392	201560_AT, 207821_S_AT, 208683_AT	CLIC4	PTK2	CAPN2
GO:0021772	olfactory bulb development	3	0.859599	0.0497392	213959_S_AT, 200762_AT, 221204_S_AT	RPGRIP1L	DPYSL2	CRTAC1

## Sheet: GO_D24vsC24
Term	Term Name	Count	%	PValue	Probes	Genes
GO:2000279	negative regulation of DNA biosynthetic process	2	4.65116	0.0289187	212732_AT, 201041_S_AT	MEG3	DUSP1
GO:0001953	negative regulation of cell-matrix adhesion	2	4.65116	0.03602	210809_S_AT, 212240_S_AT, 212239_AT	POSTN	PIK3R1	PIK3R1
GO:0045893	positive regulation of transcription, DNA-templated	5	11.6279	0.0362159	213891_S_AT, 219382_AT, 213226_AT, 212732_AT, 211610_AT	TCF4	SERTAD3	CCNA2	MEG3	KLF6

## Sheet: KEGG_D0vsC0
Term	Term Name	Number Genes	% Genes in term	PValue	Probes	Genes
hsa04151	PI3K-Akt signaling pathway	23	6.59026	0.00403055	216442_X_AT, 210495_X_AT, 201746_AT, 202311_S_AT, 211945_S_AT, 204369_AT, 205842_S_AT, 211719_X_AT, 207821_S_AT, 211401_S_AT, 201435_S_AT, 201852_X_AT, 202403_S_AT, 217430_X_AT, 202310_S_AT, 207749_S_AT, 203325_S_AT, 212091_S_AT, 215076_S_AT, 200638_S_AT, 218589_AT, 200770_S_AT, 204036_AT, 213519_S_AT, 212489_AT, 212488_AT, 203233_AT, 221730_AT, 204785_X_AT, 221729_AT, 215177_S_AT, 200641_S_AT, 2…	FN1	FN1	TP53	COL1A1	ITGB1	PIK3CA	JAK2	FN1	PTK2	FGFR2	EIF4E	COL3A1	COL1A2	COL1A1	COL1A1	PPP2R3A	COL5A1	COL6A1	COL3A1	YWHAZ	P2RY5	LAMC1	LPAR1	LAMA2	COL5A1	COL5A1	IL4R	COL5A2	IFNAR2	COL5A2	ITGA6	YWHAZ	LPAR1	FN1
hsa04512	ECM-receptor interaction	11	3.15186	0.00383053	216442_X_AT, 210495_X_AT, 211945_S_AT, 202311_S_AT, 200770_S_AT, 213519_S_AT, 211719_X_AT, 212489_AT, 201852_X_AT, 212488_AT, 202403_S_AT, 217430_X_AT, 202310_S_AT, 221730_AT, 221729_AT, 215177_S_AT, 203325_S_AT, 212091_S_AT, 215076_S_AT, 212464_S_AT	FN1	FN1	ITGB1	COL1A1	LAMC1	LAMA2	FN1	COL5A1	COL3A1	COL5A1	COL1A2	COL1A1	COL1A1	COL5A2	COL5A2	ITGA6	COL5A1	COL6A1	COL3A1	FN1
hsa05146	Amoebiasis	12	3.4384	0.00272392	216442_X_AT, 210495_X_AT, 202311_S_AT, 200770_S_AT, 203896_S_AT, 204369_AT, 213519_S_AT, 211719_X_AT, 212489_AT, 207821_S_AT, 201852_X_AT, 212488_AT, 202403_S_AT, 202742_S_AT, 217430_X_AT, 202310_S_AT, 221730_AT, 221729_AT, 203895_AT, 203325_S_AT, 215076_S_AT, 212464_S_AT	FN1	FN1	COL1A1	LAMC1	PLCB4	PIK3CA	LAMA2	FN1	COL5A1	PTK2	COL3A1	COL5A1	COL1A2	PRKACB	COL1A1	COL1A1	COL5A2	COL5A2	PLCB4	COL5A1	COL3A1	FN1
hsa04611	Platelet activation	12	3.4384	0.0130198	202311_S_AT, 211945_S_AT, 205590_AT, 203896_S_AT, 204369_AT, AFFX-HSAC07/X00351_5_AT, 212489_AT, 201852_X_AT, 212488_AT, 202403_S_AT, 202742_S_AT, 217430_X_AT, 202310_S_AT, 209677_AT, 221730_AT, 221729_AT, 203895_AT, 203325_S_AT, 215076_S_AT	COL1A1	ITGB1	RASGRP1	PLCB4	PIK3CA	ACTB	COL5A1	COL3A1	COL5A1	COL1A2	PRKACB	COL1A1	COL1A1	PRKCI	COL5A2	COL5A2	PLCB4	COL5A1	COL3A1
hsa04510	Focal adhesion	15	4.29799	0.0152995	216442_X_AT, 210495_X_AT, 202311_S_AT, 211945_S_AT, 200770_S_AT, 204369_AT, AFFX-HSAC07/X00351_5_AT, 211719_X_AT, 213519_S_AT, 212489_AT, 207821_S_AT, 208683_AT, 201852_X_AT, 212488_AT, 202403_S_AT, 217430_X_AT, 202310_S_AT, 221730_AT, 221729_AT, 215177_S_AT, 203325_S_AT, 212091_S_AT, 215076_S_AT, 212464_S_AT	FN1	FN1	COL1A1	ITGB1	LAMC1	PIK3CA	ACTB	FN1	LAMA2	COL5A1	PTK2	CAPN2	COL3A1	COL5A1	COL1A2	COL1A1	COL1A1	COL5A2	COL5A2	ITGA6	COL5A1	COL6A1	COL3A1	FN1
hsa05222	Small cell lung cancer	9	2.5788	0.0306189	216442_X_AT, 210495_X_AT, 201746_AT, 211945_S_AT, 200770_S_AT, 215177_S_AT, 204369_AT, 213519_S_AT, 211719_X_AT, 204748_AT, 207821_S_AT, 212464_S_AT	FN1	FN1	TP53	ITGB1	LAMC1	ITGA6	PIK3CA	LAMA2	FN1	PTGS2	PTK2	FN1
hsa05200	Pathways in cancer	21	6.01719	0.0285729	210495_X_AT, 216442_X_AT, 201746_AT, 209687_AT, 211945_S_AT, AFFX-HUMISGF3A/M97935_3_AT, 205590_AT, 203896_S_AT, 204369_AT, 211719_X_AT, 207821_S_AT, 205528_S_AT, 211401_S_AT, 202742_S_AT, 216035_X_AT, 204748_AT, 202527_S_AT, 200887_S_AT, 218589_AT, 200770_S_AT, 205357_S_AT, 204036_AT, 213519_S_AT, AFFX-HUMISGF3A/M97935_MB_AT, 203895_AT, 215177_S_AT, 204037_AT, 212464_S_AT	FN1	FN1	TP53	CXCL12	ITGB1	STAT1	RASGRP1	PLCB4	PIK3CA	FN1	PTK2	RUNX1T1	FGFR2	PRKACB	TCF7L2	PTGS2	SMAD4	STAT1	P2RY5	LAMC1	AGTR1	LPAR1	LAMA2	STAT1	PLCB4	ITGA6	LPAR1	FN1
