# Supplementary material for: Transcriptomic Analysis of a Diabetic Skin-Humanized Mouse Model Dissects Molecular Pathways Underlying the Delayed Wound Healing Response
Source: Genes (Basel). 2020 Dec 31;12(1):47. doi: 10.3390/genes12010047 (PMC7824036; doi:10.3390/genes12010047)
Supplement: Supplementary file 1 [file genes-12-00047-s001.zip › genes-1033129-supplementaryNEW/Supp Table 4_Enriched processes wound healing.xlsx]

## Sheet: S4-A
GO_BP and KEGG pathways enriched in upregulated common probes in C24vsC0 and D24vsD0
Category	Term	Term Name	Number of genes	%	PValue	Probes	Benjamini	Genes
GO_BP	GO:0006521	regulation of cellular amino acid metabolic process	30	1.56986	4.70618e-16	200830_AT, 201532_AT, 200039_S_AT, 202659_AT, 200876_S_AT, 201114_X_AT, 204219_S_AT, 201198_S_AT, 216088_S_AT, 208799_AT, 200790_AT, 210759_S_AT, 210460_S_AT, 211609_X_AT, 212219_AT, 201052_S_AT, 201400_AT, 201676_X_AT, 201317_S_AT, 201388_AT, 200786_AT, 201252_AT, 202753_AT, 214288_S_AT, 201274_AT, 200820_AT, 201267_S_AT, 212296_AT, 202352_S_AT, 208805_AT, 201199_S_AT, 200988_S_AT, 202713_S_AT, …	2.34923e-12	PSMD2	PSMA3	PSMB2	PSMB10	PSMB1	PSMA7	PSMC1	PSMD1	PSMA7	PSMB5	ODC1	PSMA1	PSMD4	PSMD4	PSME4	PSMF1	PSMB3	PSMA1	PSMA2	PSMD3	PSMB7	PSMC4	PSMD6	PSMB1	PSMA5	PSMD8	PSMC3	PSMD14	PSMD12	KIAA0391 /// PSMA6	PSMD1	PSME3	KIAA0391	PSME3	PSMA1	PSMA4	PSME3	PSME3	PSMD11	PSMB6
GO_BP	GO:0038061	NIK/NF-kappaB signaling	34	1.77917	8.62937e-16	209636_AT, 200830_AT, 201532_AT, 200039_S_AT, 208932_AT, 202659_AT, 200876_S_AT, 201114_X_AT, 204219_S_AT, 201198_S_AT, 216088_S_AT, 204901_AT, 208799_AT, 203109_AT, 210759_S_AT, 210460_S_AT, 211609_X_AT, 212219_AT, 201052_S_AT, 201400_AT, 201676_X_AT, 201317_S_AT, 200786_AT, 201388_AT, 201252_AT, 202753_AT, 214288_S_AT, 201274_AT, 200820_AT, 201267_S_AT, 205205_AT, 212296_AT, 202352_S_AT, 208805…	2.34923e-12	NFKB2	PSMD2	PSMA3	PSMB2	PPP4C	PSMB10	PSMB1	PSMA7	PSMC1	PSMD1	PSMA7	BTRC	PSMB5	UBE2M	PSMA1	PSMD4	PSMD4	PSME4	PSMF1	PSMB3	PSMA1	PSMA2	PSMB7	PSMD3	PSMC4	PSMD6	PSMB1	PSMA5	PSMD8	PSMC3	RELB	PSMD14	PSMD12	KIAA0391 /// PSMA6	PSMD1	PSME3	KIAA0391	PSME3	PSMA1	PSMA4	PSME3	PSME3
KEGG	hsa03050	Proteasome	30	1.56986	6.62431e-15	200830_AT, 201532_AT, 200039_S_AT, 202659_AT, 200876_S_AT, 201114_X_AT, 204219_S_AT, 201198_S_AT, 216088_S_AT, 208799_AT, 210759_S_AT, 210460_S_AT, 211609_X_AT, 212219_AT, 201052_S_AT, 201400_AT, 201676_X_AT, 201317_S_AT, 201388_AT, 200786_AT, 201252_AT, 202753_AT, 214288_S_AT, 201274_AT, 200820_AT, 201267_S_AT, 212296_AT, 202352_S_AT, 208805_AT, 201199_S_AT, 200988_S_AT, 202713_S_AT, 217769_S_AT…	1.90514e-12	PSMD2	PSMA3	PSMB2	PSMB10	PSMB1	PSMA7	PSMC1	PSMD1	PSMA7	PSMB5	PSMA1	PSMD4	PSMD4	PSME4	PSMF1	PSMB3	PSMA1	PSMA2	PSMD3	PSMB7	PSMC4	PSMD6	PSMB1	PSMA5	PSMD8	PSMC3	PSMD14	PSMD12	KIAA0391 /// PSMA6	PSMD1	PSME3	KIAA0391	POMP	PSME3	PSMA1	PSMA4	PSME3	PSME3	PSMD11	PSMB6
GO_BP	GO:0043488	regulation of mRNA stability	41	2.14547	3.69214e-14	200830_AT, 201532_AT, 200039_S_AT, 221481_X_AT, 204219_S_AT, 201198_S_AT, 216088_S_AT, 201460_AT, 208799_AT, 210759_S_AT, 210460_S_AT, 201400_AT, 201274_AT, 200820_AT, 201267_S_AT, 202352_S_AT, 208805_AT, 201199_S_AT, 210338_S_AT, 209330_S_AT, 208743_S_AT, 211746_X_AT, 208687_X_AT, 210466_S_AT, 210076_X_AT, 58696_AT, 203396_AT, 209852_X_AT, 200987_X_AT, 208777_S_AT, 202659_AT, 221480_AT, 201114_X…	6.51912e-11	PSMD2	PSMA3	PSMB2	HNRNPD	PSMC1	PSMD1	PSMA7	MAPKAPK2	PSMB5	PSMA1	PSMD4	PSMB3	PSMA5	PSMD8	PSMC3	PSMD12	KIAA0391 /// PSMA6	PSMD1	HSPA8	HNRNPD	YWHAB	PSMA1	HSPA8	SERBP1	SERBP1	EXOSC4	PSMA4	PSME3	PSME3	PSMD11	PSMB10	HNRNPD	PSMA7	PSMB1	CARHSP1	EXOSC5	EXOSC4	ZFP36	ELAVL1	PSME4	PSMD4	PSMF1
GO_BP	GO:0002479	antigen processing and presentation of exogenous peptide antigen via MHC class I, TAP-dependent	31	1.62219	9.19824e-14	200830_AT, 209555_S_AT, 201532_AT, 200039_S_AT, 202659_AT, 200876_S_AT, 201114_X_AT, 204219_S_AT, 201198_S_AT, 216088_S_AT, 208799_AT, 210759_S_AT, 210460_S_AT, 211609_X_AT, 212219_AT, 201052_S_AT, 201400_AT, 201676_X_AT, 201317_S_AT, 200786_AT, 201388_AT, 201252_AT, 202753_AT, 214288_S_AT, 201274_AT, 200820_AT, 201267_S_AT, 205147_X_AT, 212296_AT, 202352_S_AT, 208805_AT, 201199_S_AT, 200988_S_AT…	1.2172e-10	PSMD2	CD36	PSMA3	PSMB2	PSMB10	PSMB1	PSMA7	PSMC1	PSMD1	PSMA7	PSMB5	PSMA1	PSMD4	PSMD4	PSME4	PSMF1	PSMB3	PSMA1	PSMA2	PSMB7	PSMD3	PSMC4	PSMD6	PSMB1	PSMA5	PSMD8	PSMC3	NCF4	PSMD14	PSMD12	KIAA0391 /// PSMA6	PSMD1	PSME3	KIAA0391	PSME3	PSMA1	PSMA4	PSME3	PSME3	PSMD11	PSMB6
GO_BP	GO:0098609	cell-cell adhesion	69	3.61068	4.69937e-12	200713_S_AT, 215566_X_AT, 200006_AT, 55081_AT, 201251_AT, 200750_S_AT, 220104_AT, 200650_S_AT, 217892_S_AT, 200916_AT, 208677_S_AT, 201590_X_AT, 201037_AT, 208878_S_AT, 209260_AT, 202009_AT, 217784_AT, 210076_X_AT, 200966_X_AT, 211936_AT, 202292_X_AT, 201173_X_AT, 210978_S_AT, 203499_AT, 203287_AT, 209039_X_AT, 217992_S_AT, 209037_S_AT, 213384_X_AT, 219293_S_AT, 200749_AT, 201491_AT, 210574_S_AT,…	4.97191e-09	MAPRE1	LYPLA2	PARK7	MICALL1	PKM2	RAN	ZC3HAV1	LDHA	LIMA1	TAGLN2	BSG	ANXA2	PFKP	PAK2	SFN	TWF2	YKT6	SERBP1	ALDOA	HSPA5	LYPLA2	NUDC	TAGLN2	EPHA2	LAD1	EHD1	EFHD2	EHD1	PLCB3	OLA1	RAN	AHSA1	NUDC	BZW1 /// BZW1L1	EHD4	CORO1B	CEACAM1	SFN	NHP2L1	FLNB	FSCN1	LRRFIP1
GO_BP	GO:0051437	positive regulation of ubiquitin-protein ligase activity involved in regulation of mitotic cell cycle transition	32	1.67452	5.97945e-12	200830_AT, 201532_AT, 200039_S_AT, 203362_S_AT, 202659_AT, 200876_S_AT, 201114_X_AT, 204219_S_AT, 201198_S_AT, 216088_S_AT, 204901_AT, 208799_AT, 210759_S_AT, 210460_S_AT, 211609_X_AT, 212219_AT, 201052_S_AT, 201400_AT, 201676_X_AT, 201317_S_AT, 200786_AT, 201388_AT, 201252_AT, 202753_AT, 214288_S_AT, 201457_X_AT, 201274_AT, 200820_AT, 201267_S_AT, 212296_AT, 202352_S_AT, 208805_AT, 201199_S_AT, …	5.27187e-09	PSMD2	PSMA3	PSMB2	MAD2L1	PSMB10	PSMB1	PSMA7	PSMC1	PSMD1	PSMA7	BTRC	PSMB5	PSMA1	PSMD4	PSMD4	PSME4	PSMF1	PSMB3	PSMA1	PSMA2	PSMB7	PSMD3	PSMC4	PSMD6	PSMB1	BUB3	PSMA5	PSMD8	PSMC3	PSMD14	PSMD12	KIAA0391 /// PSMA6	PSMD1	PSME3	KIAA0391	PSME3	PSMA1	PSMA4	PSME3	PSME3	PSMB6	PSMD11
GO_BP	GO:0002223	stimulatory C-type lectin receptor signaling pathway	38	1.98849	1.04055e-11	200830_AT, 210754_S_AT, 200039_S_AT, 201532_AT, 212983_AT, 201502_S_AT, 204219_S_AT, 201198_S_AT, 216088_S_AT, 208799_AT, 210759_S_AT, 210460_S_AT, 201400_AT, 201274_AT, 200820_AT, 201267_S_AT, 205205_AT, 202352_S_AT, 208878_S_AT, 208805_AT, 201199_S_AT, 211746_X_AT, 203396_AT, 209852_X_AT, 200987_X_AT, 208777_S_AT, 205263_AT, 202659_AT, 201114_X_AT, 200876_S_AT, 204901_AT, 202647_S_AT, 212219_AT…	7.86355e-09	PSMD2	LYN	PSMB2	PSMA3	HRAS	NFKBIA	PSMC1	PSMD1	PSMA7	PSMB5	PSMA1	PSMD4	PSMB3	PSMA5	PSMD8	PSMC3	RELB	PSMD12	PAK2	KIAA0391 /// PSMA6	PSMD1	PSMA1	PSMA4	PSME3	PSME3	PSMD11	BCL10	PSMB10	PSMA7	PSMB1	BTRC	NRAS	PSME4	PSMD4	PSMF1	PSMA1	PSMA2	PSMD3	PSMB7	PSMC4	PSMD6	PSMB1
GO_BP	GO:0060071	Wnt signaling pathway, planar cell polarity pathway	35	1.8315	1.55337e-11	200830_AT, 201532_AT, 200039_S_AT, 202659_AT, 200876_S_AT, 201114_X_AT, 204219_S_AT, 201198_S_AT, 221245_S_AT, 216088_S_AT, 208799_AT, 210232_AT, 210759_S_AT, 210460_S_AT, 211047_X_AT, 211609_X_AT, 212219_AT, 201052_S_AT, 201400_AT, 201676_X_AT, 201317_S_AT, 200786_AT, 201388_AT, 201252_AT, 200634_AT, 202753_AT, 214288_S_AT, 208074_S_AT, 201274_AT, 202120_X_AT, 200820_AT, 201267_S_AT, 200615_S_AT…	1.02716e-08	PSMD2	PSMA3	PSMB2	PSMB10	PSMB1	PSMA7	PSMC1	PSMD1	FZD5	PSMA7	PSMB5	CDC42	PSMA1	PSMD4	AP2S1	PSMD4	PSME4	PSMF1	PSMB3	PSMA1	PSMA2	PSMB7	PSMD3	PSMC4	PFN1	PSMD6	PSMB1	AP2S1	PSMA5	AP2S1	PSMD8	PSMC3	AP2B1	PSMD14	PSMD12	CDC42	KIAA0391 /// PSMA6	SMURF1	PSME3	PSMD1	KIAA0391	PSME3
GO_BP	GO:0031145	anaphase-promoting complex-dependent catabolic process	32	1.67452	1.99441e-11	200830_AT, 201532_AT, 200039_S_AT, 203362_S_AT, 202659_AT, 200876_S_AT, 201114_X_AT, 204219_S_AT, 201198_S_AT, 216088_S_AT, 208799_AT, 210759_S_AT, 210460_S_AT, 211609_X_AT, 212219_AT, 202779_S_AT, 201052_S_AT, 201400_AT, 201676_X_AT, 201317_S_AT, 200786_AT, 201388_AT, 201252_AT, 202753_AT, 214288_S_AT, 201457_X_AT, 201274_AT, 200820_AT, 201267_S_AT, 212296_AT, 202352_S_AT, 208805_AT, 201199_S_AT…	1.17227e-08	PSMD2	PSMA3	PSMB2	MAD2L1	PSMB10	PSMB1	PSMA7	PSMC1	PSMD1	PSMA7	PSMB5	PSMA1	PSMD4	PSMD4	PSME4	LOC731049 /// UBE2S	PSMF1	PSMB3	PSMA1	PSMA2	PSMB7	PSMD3	PSMC4	PSMD6	PSMB1	BUB3	PSMA5	PSMD8	PSMC3	PSMD14	PSMD12	KIAA0391 /// PSMA6	PSMD1	PSME3	KIAA0391	PSME3	PSMA1	PSMA4	PSME3	PSME3	PSMD11	PSMB6
GO_BP	GO:0051436	negative regulation of ubiquitin-protein ligase activity involved in mitotic cell cycle	30	1.56986	2.75627e-11	200830_AT, 201532_AT, 200039_S_AT, 203362_S_AT, 202659_AT, 200876_S_AT, 201114_X_AT, 204219_S_AT, 201198_S_AT, 216088_S_AT, 208799_AT, 210759_S_AT, 210460_S_AT, 211609_X_AT, 201052_S_AT, 201400_AT, 201676_X_AT, 201317_S_AT, 201388_AT, 200786_AT, 201252_AT, 202753_AT, 214288_S_AT, 201457_X_AT, 201274_AT, 200820_AT, 201267_S_AT, 212296_AT, 202352_S_AT, 208805_AT, 201199_S_AT, 200988_S_AT, 202713_S_…	1.45807e-08	PSMD2	PSMA3	PSMB2	MAD2L1	PSMB10	PSMB1	PSMA7	PSMC1	PSMD1	PSMA7	PSMB5	PSMA1	PSMD4	PSMD4	PSMF1	PSMB3	PSMA1	PSMA2	PSMD3	PSMB7	PSMC4	PSMD6	PSMB1	BUB3	PSMA5	PSMD8	PSMC3	PSMD14	PSMD12	KIAA0391 /// PSMA6	PSMD1	PSME3	KIAA0391	PSME3	PSMA1	PSMA4	PSME3	PSME3	PSMD11	PSMB6
GO_BP	GO:0043066	negative regulation of apoptotic process	94	4.91889	1.73838e-10	222108_AT, 201939_AT, 210907_S_AT, 208025_S_AT, 201848_S_AT, 212014_X_AT, 212312_AT, 201490_S_AT, 218848_AT, 202935_S_AT, 200006_AT, 209901_X_AT, 211711_S_AT, 219068_X_AT, 203936_S_AT, 201849_AT, 202284_S_AT, 209799_AT, 214794_AT, 209939_X_AT, 221739_AT, 221009_S_AT, 215051_X_AT, 219634_AT, 201489_AT, 219366_AT, 200798_X_AT, 201145_AT, 218469_AT, 208878_S_AT, 213095_X_AT, 209124_AT, 210563_X_AT, …	8.36001e-08	AMIGO2	PLK2	PDCD10	HMGA2	BNIP3	CD44	BCL2L1	PPIF	THOC6	SOX9	PARK7	AIF1	PTEN	ATAD3A	MMP9	BNIP3	CDKN1A	PRKAA1	PA2G4	CFLAR	C19orf10	ANGPTL4	AIF1	CHST11	PPIF	AVEN	MCL1	HAX1	GREM1	PAK2	AIF1	MYD88	CFLAR	SOCS2	HBXIP	PLAUR	DAD1	NPM1	HSPA5	FLNA	FXN	TMBIM6
KEGG	hsa03030	DNA replication	22	1.15123	1.06563e-09	209507_AT, 212141_AT, 216237_S_AT, 208795_S_AT, 201202_AT, 205909_AT, 222036_S_AT, 201755_AT, 203209_AT, 210983_S_AT, 212836_AT, 204127_AT, 204441_S_AT, 222037_AT, 202591_S_AT, 203696_S_AT, 204128_S_AT, 201115_AT, 205053_AT, 204023_AT, 204768_S_AT, 203022_AT, 201555_AT, 204767_S_AT, 218497_S_AT, 203422_AT, 202107_S_AT, 201930_AT	1.52386e-07	RPA3	MCM4	MCM5	MCM7	PCNA	POLE2	MCM4	MCM5	RFC5	MCM7	POLD3	RFC3	POLA2	MCM4	SSBP1	RFC2	RFC3	POLD2	PRIM1	RFC4	FEN1	RNASEH2A	MCM3	FEN1	RNASEH1	POLD1	MCM2	MCM6
GO_BP	GO:0033209	tumor necrosis factor-mediated signaling pathway	37	1.93616	1.93862e-09	200830_AT, 200039_S_AT, 201532_AT, 201198_S_AT, 204219_S_AT, 218368_S_AT, 216088_S_AT, 208799_AT, 213443_AT, 210759_S_AT, 210460_S_AT, 221571_AT, 201400_AT, 201274_AT, 200820_AT, 208315_X_AT, 201267_S_AT, 218856_AT, 202352_S_AT, 209294_X_AT, 208805_AT, 201199_S_AT, 211746_X_AT, 204933_S_AT, 203396_AT, 209852_X_AT, 200987_X_AT, 208777_S_AT, 214581_X_AT, 202659_AT, 201114_X_AT, 200876_S_AT, 210405_…	8.54606e-07	PSMD2	PSMB2	PSMA3	PSMD1	PSMC1	TNFRSF12A	PSMA7	PSMB5	TRADD	PSMA1	PSMD4	TRAF3	PSMB3	PSMA5	PSMD8	TRAF3	PSMC3	TNFRSF21	PSMD12	TNFRSF10B	KIAA0391 /// PSMA6	PSMD1	PSMA1	TNFRSF11B	PSMA4	PSME3	PSME3	PSMD11	TNFRSF21	PSMB10	PSMA7	PSMB1	TNFRSF10B	TNFRSF11B	TNFRSF11A	PSME4	PSMD4	PSMF1	PSMA1	PSMA2	PSMD3	PSMB7
GO_BP	GO:0050852	T cell receptor signaling pathway	42	2.1978	3.71868e-09	200830_AT, 201532_AT, 200039_S_AT, 212983_AT, 201502_S_AT, 201198_S_AT, 204219_S_AT, 216088_S_AT, 208799_AT, 210759_S_AT, 211711_S_AT, 210039_S_AT, 210460_S_AT, 201400_AT, 201274_AT, 200820_AT, 201267_S_AT, 204656_AT, 218856_AT, 202352_S_AT, 208805_AT, 208878_S_AT, 201199_S_AT, 211746_X_AT, 203396_AT, 209852_X_AT, 200987_X_AT, 208777_S_AT, 205263_AT, 214581_X_AT, 208850_S_AT, 204657_S_AT, 202659_…	1.51321e-06	PSMD2	PSMA3	PSMB2	HRAS	NFKBIA	PSMD1	PSMC1	PSMA7	PSMB5	PSMA1	PTEN	PRKCQ	PSMD4	PSMB3	PSMA5	PSMD8	PSMC3	SHB	TNFRSF21	PSMD12	KIAA0391 /// PSMA6	PAK2	PSMD1	PSMA1	PSMA4	PSME3	PSME3	PSMD11	BCL10	TNFRSF21	THY1	SHB	PSMB10	THY1	PSMA7	PSMB1	BTRC	THY1	PSME4	PSMD4	PSMF1	PSMA1
KEGG	hsa01130	Biosynthesis of antibiotics	63	3.2967	1.05157e-08	200738_S_AT, 213453_X_AT, 214170_X_AT, 216591_S_AT, 209440_AT, 208447_S_AT, 213011_S_AT, 201030_X_AT, 208699_X_AT, 201275_AT, 201251_AT, 202004_X_AT, 212379_AT, 200650_S_AT, 202070_S_AT, 202275_AT, 201037_AT, 200708_AT, 202025_X_AT, 213129_S_AT, 202282_AT, 203946_S_AT, 203060_S_AT, 200966_X_AT, 202144_S_AT, 217356_S_AT, 217383_AT, 201900_S_AT, 214437_S_AT, 208647_AT, 209340_AT, 210250_X_AT, 21237…	1.0025e-06	PGK1	GAPDH	FH	hCG_1776980 /// SDHC	PRPS1	PRPS1	TPI1	LDHB	TKT	FDPS	PKM2	SDHC	GART	LDHA	IDH3A	G6PD	PFKP	GOT2	ACAA1	GCSH	HSD17B10	ARG2	PAPSS2	ALDOA	ADSL	PGK1	PGK1	AKR1A1	SHMT2	FDFT1	UAP1	ADSL	GART	ASL	SDHC	HMGCS1	PGAM1	GCDH	ACLY	TPI1	ICMT	ACAT2
GO_BP	GO:1904874	positive regulation of telomerase RNA localization to Cajal body	12	0.627943	1.51727e-08	200873_S_AT, 200877_AT, 201459_AT, 217962_AT, 200812_AT, 200910_AT, 208696_AT, 209104_S_AT, 201614_S_AT, 201326_AT, 63009_AT, 201327_S_AT, 219083_AT, 201947_S_AT	5.7331e-06	CCT8	CCT4	RUVBL2	NOP10	CCT7	CCT3	CCT5	NHP2	RUVBL1	CCT6A	SHQ1	CCT6A	SHQ1	CCT2
GO_BP	GO:0090263	positive regulation of canonical Wnt signaling pathway	35	1.8315	4.2669e-08	200830_AT, 201532_AT, 200039_S_AT, 202659_AT, 200876_S_AT, 201114_X_AT, 204219_S_AT, 201198_S_AT, 216088_S_AT, 208799_AT, 210759_S_AT, 210460_S_AT, 205157_S_AT, 203304_AT, 211609_X_AT, 212219_AT, 201052_S_AT, 201400_AT, 202035_S_AT, 204421_S_AT, 201676_X_AT, 201317_S_AT, 200786_AT, 201388_AT, 201252_AT, 202753_AT, 214288_S_AT, 201274_AT, 200820_AT, 201267_S_AT, 212296_AT, 202352_S_AT, 208805_AT, …	1.50478e-05	PSMD2	PSMA3	PSMB2	PSMB10	PSMB1	PSMA7	PSMC1	PSMD1	PSMA7	PSMB5	PSMA1	PSMD4	KRT17	BAMBI	PSMD4	PSME4	PSMF1	PSMB3	SFRP1	FGF2	PSMA1	PSMA2	PSMB7	PSMD3	PSMC4	PSMD6	PSMB1	PSMA5	PSMD8	PSMC3	PSMD14	PSMD12	KIAA0391 /// PSMA6	CSNK1D	PSMD1	PSME3	KIAA0391	SFRP1	PSME3	PSMA1	SFRP1	NLE1
GO_BP	GO:0038095	Fc-epsilon receptor signaling pathway	45	2.35479	4.37952e-08	201464_X_AT, 209563_X_AT, 201465_S_AT, 200830_AT, 210754_S_AT, 201532_AT, 200039_S_AT, 212983_AT, 201502_S_AT, 204219_S_AT, 201198_S_AT, 216088_S_AT, 208799_AT, 210759_S_AT, 210039_S_AT, 210460_S_AT, 212780_AT, 221671_X_AT, 201400_AT, 215075_S_AT, 201274_AT, 200820_AT, 201267_S_AT, 202352_S_AT, 201466_S_AT, 208805_AT, 208878_S_AT, 201199_S_AT, 211746_X_AT, 203396_AT, 209852_X_AT, 200987_X_AT, 208…	1.44797e-05	JUN	CALM1	JUN	PSMD2	LYN	PSMA3	PSMB2	HRAS	NFKBIA	PSMC1	PSMD1	PSMA7	PSMB5	PSMA1	PRKCQ	PSMD4	SOS1	IGK@ /// IGKC	PSMB3	GRB2	PSMA5	PSMD8	PSMC3	PSMD12	JUN	KIAA0391 /// PSMA6	PAK2	PSMD1	PSMA1	PSMA4	PSME3	PSME3	PSMD11	BCL10	CALM1	---	VAV2	PSMB10	PSMB1	PSMA7	BTRC	SHC1
GO_BP	GO:0016032	viral process	64	3.34903	4.7582e-08	211833_S_AT, 200840_AT, 210754_S_AT, 219680_AT, 201532_AT, 200039_S_AT, 212877_AT, 201502_S_AT, 202483_S_AT, 216088_S_AT, 200993_AT, 208799_AT, 201405_S_AT, 200808_S_AT, 203254_S_AT, 200079_S_AT, 201275_AT, 211953_S_AT, 210219_AT, 202911_AT, 209939_X_AT, 201400_AT, 215075_S_AT, 200750_S_AT, 205126_AT, 218073_S_AT, 208910_S_AT, 203119_AT, 218768_AT, 201396_S_AT, 202900_S_AT, 201267_S_AT, 219286_S_…	1.48063e-05	BAX	KARS	LYN	NLRX1	PSMA3	PSMB2	KLC1	NFKBIA	RANBP1	PSMA7	IPO7	PSMB5	COPS6	ZYX	TLN1	KARS	FDPS	IPO5	SP100	MSH6	CFLAR	PSMB3	GRB2	RAN	VRK2	TMEM48	C1QBP	CCDC86	NUP107	SGTA	NUP88	PSMC3	RBM15	PAK2	C1QBP	HSPA8	HSPD1	YWHAB	CFLAR	RNGTT	HSPA8	PSMA4
GO_BP	GO:0009615	response to virus	33	1.72684	5.34589e-08	204747_AT, 204420_AT, 208025_S_AT, 218400_AT, 1405_I_AT, 204786_S_AT, 202086_AT, 212203_X_AT, 200790_AT, 210797_S_AT, 206553_AT, 214022_S_AT, 205196_S_AT, 201231_S_AT, 200021_AT, 204698_AT, 201317_S_AT, 210072_AT, 220104_AT, 201601_X_AT, 204994_AT, 33304_AT, 205660_AT, 204655_AT, 203666_AT, 208696_AT, 212514_X_AT, 213797_AT, 206074_S_AT, 212531_AT, 204103_AT, 211919_S_AT, 209124_AT, 201315_X_AT, …	1.57108e-05	IFIT3	FOSL1	HMGA2	OAS3	CCL5	IFNAR2	MX1	IFITM3	ODC1	OASL	OAS2	IFITM1	AP1S1	ENO1	CFL1	ISG20	PSMA2	CCL19	ZC3HAV1	IFITM1	MX2	ISG20	OASL	CCL5	CXCL12	CCT5	DDX3X	RSAD2	HMGA1	LCN2	CCL4	CXCR4	MYD88	IFITM2	IFNAR2	HBXIP	AP1S1	CXCR4	HYAL3	AP1S1	DDX21	---
GO_BP	GO:0001525	angiogenesis	52	2.72109	5.95149e-08	201464_X_AT, 201465_S_AT, 210907_S_AT, 205180_S_AT, 209652_S_AT, 200629_AT, 210841_S_AT, 211883_X_AT, 218368_S_AT, 221773_AT, 211711_S_AT, 219091_S_AT, 203477_AT, 202859_X_AT, 201389_AT, 207351_S_AT, 205016_AT, 213988_S_AT, 220740_S_AT, 221739_AT, 221009_S_AT, 201590_X_AT, 204656_AT, 211561_X_AT, 207937_X_AT, 201466_S_AT, 209498_AT, 208937_S_AT, 202888_S_AT, 209946_AT, 205536_AT, 211964_AT, 22002…	1.65701e-05	JUN	JUN	PDCD10	ADAM8	PGF	WARS	NRP2	CEACAM1	TNFRSF12A	ELK3	PTEN	MMRN2	COL15A1	IL8	ITGA5	SH2D2A	TGFA	SAT1	SLC12A6	C19orf10	ANGPTL4	ANXA2	SHB	MAPK14	FGFR1	JUN	CEACAM1	ID1	ANPEP	VEGFC	VAV2	COL4A2	RASIP1	CEACAM1	VEGFA	THY1	MMP19	MCAM	CLIC4	SHB	ANXA2	THY1
GO_BP	GO:0090090	negative regulation of canonical Wnt signaling pathway	42	2.1978	7.45607e-08	200830_AT, 201532_AT, 200039_S_AT, 204219_S_AT, 201198_S_AT, 202935_S_AT, 216088_S_AT, 208799_AT, 210759_S_AT, 201694_S_AT, 210460_S_AT, 218468_S_AT, 201400_AT, 201508_AT, 201274_AT, 200820_AT, 201267_S_AT, 213086_S_AT, 211561_X_AT, 202352_S_AT, 208805_AT, 218469_AT, 201199_S_AT, 202036_S_AT, 211746_X_AT, 201503_AT, 202936_S_AT, 203396_AT, 209852_X_AT, 200987_X_AT, 208777_S_AT, 201209_AT, 202659_…	1.97211e-05	PSMD2	PSMA3	PSMB2	PSMC1	PSMD1	SOX9	PSMA7	PSMB5	PSMA1	EGR1	PSMD4	GREM1	PSMB3	IGFBP4	PSMA5	PSMD8	PSMC3	CSNK1A1	MAPK14	PSMD12	KIAA0391 /// PSMA6	GREM1	PSMD1	SFRP1	PSMA1	G3BP1	SOX9	PSMA4	PSME3	PSME3	PSMD11	HDAC1	PSMB10	PSMA7	PSMB1	PSME4	PSMD4	PSMF1	SFRP1	PSMA1	PSMA2	PSMD3
GO_BP	GO:0008284	positive regulation of cell proliferation	87	4.55259	1.2303e-07	210754_S_AT, 210907_S_AT, 214447_AT, 212983_AT, 202912_AT, 212312_AT, 202598_AT, 209652_S_AT, 201853_S_AT, 206569_AT, 200935_AT, 202935_S_AT, 203821_AT, 214974_X_AT, 211711_S_AT, 209799_AT, 203304_AT, 211657_AT, 213603_S_AT, 209720_S_AT, 204421_S_AT, 209125_AT, 207937_X_AT, 218469_AT, 219500_AT, 201122_X_AT, 201421_S_AT, 210413_X_AT, 200063_S_AT, 205565_S_AT, 205014_AT, 209946_AT, 203536_S_AT, 21…	3.09915e-05	LYN	PDCD10	ETS1	HRAS	ADM	BCL2L1	S100A13	PGF	CDC25B	IL24	CALR	SOX9	HBEGF	CXCL5	PTEN	PRKAA1	BAMBI	CEACAM6	RAC2	SERPINB3	FGF2	KRT6A	FGFR1	GREM1	CLCF1	EIF5A	WDR77	SERPINB3 /// SERPINB4	NPM1	FXN	FGFBP1	VEGFC	CIAO1	VEGFA	NRG1	CEACAM6	SHMT2	SSR1	LAMC2	E2F3	ESM1	TNFRSF11A
GO_BP	GO:0051603	proteolysis involved in cellular protein catabolic process	20	1.04657	1.32167e-07	200039_S_AT, 201532_AT, 202659_AT, 201114_X_AT, 200876_S_AT, 216088_S_AT, 208683_AT, 208799_AT, 210759_S_AT, 201400_AT, 201676_X_AT, 200786_AT, 201317_S_AT, 214288_S_AT, 209017_S_AT, 202799_AT, 208805_AT, 202713_S_AT, 202087_S_AT, 211746_X_AT, 203396_AT, 200838_AT, 201487_AT, 211936_AT, 208827_AT	3.17795e-05	PSMB2	PSMA3	PSMB10	PSMA7	PSMB1	PSMA7	CAPN2	PSMB5	PSMA1	PSMB3	PSMA1	PSMB7	PSMA2	PSMB1	LONP1	CLPP	KIAA0391 /// PSMA6	KIAA0391	CTSL1	PSMA1	PSMA4	CTSB	CTSC	HSPA5	PSMB6
KEGG	hsa01100	Metabolic pathways	235	12.2972	1.67977e-07	211715_S_AT, 200738_S_AT, 214170_X_AT, 208447_S_AT, 202528_AT, 201226_AT, 208699_X_AT, 212379_AT, 216349_AT, 201115_AT, 203282_AT, 213491_X_AT, 212276_AT, 202275_AT, 201037_AT, 204389_AT, 203925_AT, 200708_AT, 219693_AT, 213129_S_AT, 202282_AT, 205082_S_AT, 200966_X_AT, 208689_S_AT, 217356_S_AT, 221759_AT, 217383_AT, 203858_S_AT, 208647_AT, 202715_AT, 221551_X_AT, 209340_AT, 204058_AT, 210250_X_A…	1.20103e-05	BDH1	PGK1	FH	PRPS1	GALE	NDUFB8 /// SEC31B	TKT	GART	FH	POLD2	GBE1	RPN2	LPIN1	G6PD	PFKP	MAOA	GCLM	GOT2	AGPAT4	GCSH	HSD17B10	AOX1	ALDOA	RPN2	PGK1	G6PC3	PGK1	COX10	FDFT1	CAD	ST6GALNAC4	UAP1	ME1	ADSL	RPN2	FPGS	CYP2C18	CSGLCA-T	CNDP2	POLA2	PLCB3	PAFAH1B1
GO_BP	GO:0006271	DNA strand elongation involved in DNA replication	11	0.575615	2.90288e-07	204128_S_AT, 201115_AT, 221521_S_AT, 212836_AT, 204127_AT, 45633_AT, 218719_S_AT, 205053_AT, 206102_AT, 204441_S_AT, 201202_AT, 203422_AT, 204023_AT	6.6764e-05	RFC3	POLD2	GINS2	POLD3	RFC3	GINS3	GINS3	PRIM1	GINS1	POLA2	PCNA	POLD1	RFC4
GO_BP	GO:0010628	positive regulation of gene expression	56	2.9304	3.78612e-07	201809_S_AT, 37152_AT, 208044_S_AT, 210907_S_AT, 208025_S_AT, 212983_AT, 221481_X_AT, 202670_AT, 201808_S_AT, 200935_AT, 200659_S_AT, 205798_AT, 200006_AT, 210951_X_AT, 200054_AT, 217192_S_AT, 209799_AT, 220975_S_AT, 204947_AT, 210864_X_AT, 209723_AT, 203091_AT, 205132_AT, 201377_AT, 209093_S_AT, 211561_X_AT, 212531_AT, 201378_S_AT, 216005_AT, 201605_X_AT, 209330_S_AT, 208937_S_AT, 210511_S_AT, 2…	8.3449e-05	ENG	PPARD	PPARD	PDCD10	HMGA2	HRAS	HNRNPD	MAP2K1	ENG	CALR	PHB	IL7R	PARK7	RAB27A	ZNF259	PRDM1	PRKAA1	C1QTNF1	E2F1	HFE	SERPINB9	FUBP1	ACTC1	UBAP2L	GBA /// GBAP	MAPK14	LCN2	UBAP2L	TNC	CNN2	HNRNPD	ID1	INHBA	ACTG2	PHB	NFIL3	CDH3	PF4	C13orf15	VEGFA	CALR	IL1B
GO_BP	GO:0006260	DNA replication	39	2.04082	4.47025e-07	209507_AT, 212141_AT, 216237_S_AT, 205909_AT, 222036_S_AT, 215980_S_AT, 218267_AT, 203046_S_AT, 212836_AT, 204178_S_AT, 200957_S_AT, 209868_S_AT, 205393_S_AT, 202591_S_AT, 203696_S_AT, 204126_S_AT, 221521_S_AT, 201115_AT, 204775_AT, 220651_S_AT, 204883_S_AT, 201207_AT, 203967_AT, 201555_AT, 218585_S_AT, 45633_AT, 208795_S_AT, 201202_AT, 209832_S_AT, 203968_S_AT, 206467_X_AT, 201755_AT, 210983_S_A…	9.45861e-05	RPA3	MCM4	MCM5	POLE2	MCM4	IGHMBP2	CINP	TIMELESS	POLD3	RBM14	SSRP1	RBMS1	CHEK1	SSBP1	RFC2	CDC45L	GINS2	POLD2	CHAF1B	MCM10	HUS1	TNFAIP1	CDC6	MCM3	DTL	GINS3	MCM7	PCNA	CDT1	CDC6	RTEL1 /// TNFRSF6B	MCM5	MCM7	RFC5	RFC3	GINS3	POLA2	MCM4	RFC3	CHEK1	RBMS1	RFC4
GO_BP	GO:0042493	response to drug	62	3.24437	4.67417e-07	201464_X_AT, 201465_S_AT, 210754_S_AT, 214157_AT, 209652_S_AT, 201473_AT, 200935_AT, 208801_AT, 208817_AT, 213921_AT, 210021_S_AT, 211711_S_AT, 202284_S_AT, 205016_AT, 202246_S_AT, 200650_S_AT, 205282_AT, 205032_AT, 205132_AT, 208891_AT, 213491_X_AT, 208642_S_AT, 203925_AT, 201466_S_AT, 212531_AT, 200807_S_AT, 205822_S_AT, 202036_S_AT, 204933_S_AT, 208928_AT, 210511_S_AT, 200046_AT, 208689_S_AT, …	9.5097e-05	JUN	JUN	LYN	GNAS	PGF	JUNB	CALR	SRP72	COMT	SST	CCNO	PTEN	CDKN1A	TGFA	CDK4	LDHA	LRP8	ITGA2	ACTC1	DUSP6	RPN2	XRCC5	GCLM	JUN	LCN2	HSPD1	HMGCS1	SFRP1	TNFRSF11B	POR	INHBA	DAD1	RPN2	ADFP	ANXA1	CDH3	HDAC1	VEGFC	CALR	ATP1A1	FOSL1	IL6
GO_BP	GO:0006954	inflammatory response	72	3.76766	8.72125e-07	202643_S_AT, 209636_AT, 214370_AT, 210754_S_AT, 205180_S_AT, 211122_S_AT, 205579_AT, 48531_AT, 206569_AT, 220322_AT, 201460_AT, 214974_X_AT, 204533_AT, 209901_X_AT, 200006_AT, 205870_AT, 210039_S_AT, 210219_AT, 202859_X_AT, 210072_AT, 220054_AT, 207446_AT, 218992_AT, 201508_AT, 215051_X_AT, 206336_AT, 205205_AT, 218856_AT, 204103_AT, 209294_X_AT, 213095_X_AT, 207510_AT, 209124_AT, 205082_S_AT, 20…	0.000170857	TNFAIP3	NFKB2	S100A8	LYN	ADAM8	CXCL11	HRH1	TNIP2	IL24	IL1F9	MAPKAPK2	CXCL5	CXCL10	AIF1	PARK7	BDKRB2	PRKCQ	SP100	IL8	CCL19	IL23A	TLR6	C9orf46	IGFBP4	AIF1	CXCL6	RELB	TNFRSF21	CCL4	TNFRSF10B	AIF1	BDKRB1	MYD88	AOX1	TNFAIP3	TNFRSF11B	ELF3	MIF	TNFAIP6	NLRP2	TNIP2	ANXA1
GO_BP	GO:0000165	MAPK cascade	55	2.87807	8.829e-07	209563_X_AT, 200830_AT, 201532_AT, 200039_S_AT, 203004_S_AT, 212983_AT, 213848_AT, 202670_AT, 204219_S_AT, 201198_S_AT, 216088_S_AT, 203821_AT, 201460_AT, 208799_AT, 210059_S_AT, 210759_S_AT, 210460_S_AT, 212780_AT, 201400_AT, 204421_S_AT, 215075_S_AT, 208891_AT, 205782_AT, 201274_AT, 208241_AT, 200820_AT, 201267_S_AT, 210058_AT, 202352_S_AT, 207937_X_AT, 208805_AT, 221805_AT, 214793_AT, 201199_S…	0.000166791	CALM1	PSMD2	PSMA3	PSMB2	MEF2D	HRAS	---	MAP2K1	PSMC1	PSMD1	PSMA7	HBEGF	MAPKAPK2	PSMB5	MAPK13	PSMA1	PSMD4	SOS1	PSMB3	FGF2	GRB2	DUSP6	FGF7	PSMA5	NRG1	PSMD8	PSMC3	MAPK13	PSMD12	FGFR1	KIAA0391 /// PSMA6	NEFL	DUSP7	PSMD1	YWHAB	PSMA1	PSMA4	MARK3	PSME3	PSME3	HBEGF	PSMD11
GO_BP	GO:0000082	G1/S transition of mitotic cell cycle	29	1.51753	1.31065e-06	209507_AT, 201939_AT, 216237_S_AT, 212141_AT, 208795_S_AT, 201202_AT, 209832_S_AT, 205909_AT, 202483_S_AT, 203968_S_AT, 215438_X_AT, 203565_S_AT, 222036_S_AT, 201755_AT, 210983_S_AT, 201912_S_AT, 204441_S_AT, 222037_AT, 221539_AT, 209644_X_AT, 202284_S_AT, 213523_AT, 202246_S_AT, 204126_S_AT, 205053_AT, 220651_S_AT, 206499_S_AT, 204267_X_AT, 203967_AT, 201555_AT, 204695_AT, 202107_S_AT, 210511_S_…	0.000239051	RPA3	PLK2	MCM5	MCM4	MCM7	PCNA	CDT1	POLE2	RANBP1	CDC6	GSPT1	MNAT1	MCM4	MCM5	MCM7	GSPT1	POLA2	MCM4	EIF4EBP1	CDKN2A	CDKN1A	CCNE1	CDK4	CDC45L	PRIM1	MCM10	RCC1 /// SNHG3-RCC1	PKMYT1	CDC6	MCM3	CDC25A	MCM2	INHBA	PLK3	MCM6
GO_BP	GO:0006364	rRNA processing	47	2.45945	1.67796e-06	204133_AT, 203740_AT, 202868_S_AT, 213427_AT, 209461_X_AT, 219037_AT, 211951_AT, 211697_X_AT, 209644_X_AT, 212422_AT, 214794_AT, 218199_S_AT, 212844_AT, 212411_AT, 212766_S_AT, 209233_AT, 211949_S_AT, 221688_S_AT, 221514_AT, 203119_AT, 209725_AT, 209196_AT, 208117_S_AT, 217754_AT, 207945_S_AT, 205129_AT, 58696_AT, 209336_AT, 33307_AT, 211623_S_AT, 218481_AT, 220688_S_AT, 91684_G_AT, 203622_S_AT, …	0.000295837	RRP9	MPHOSPH6	POP4	RPP40	WDR18	RRP15	NOLC1	PNO1	CDKN2A	PDCD11	PA2G4	NOL6	RRP1B	IMP4	ISG20L2	EMG1	NOLC1	IMP3	UTP14A	CCDC86	UTP20	WDR46	LAS1L	DDX56	CSNK1D	NPM3	EXOSC4	PWP2	RRP7A	FBL	EXOSC5	MRTO4	EXOSC4	PNO1	NOC4L	TSR1	TBL3	CHD7	HEATR1	RPL26L1	RRP7A	NOLC1
GO_BP	GO:0001666	response to hypoxia	40	2.09314	2.59759e-06	266_S_AT, 201809_S_AT, 214447_AT, 201848_S_AT, 202912_AT, 209652_S_AT, 211695_X_AT, 201808_S_AT, 211014_S_AT, 201694_S_AT, 201849_AT, 201251_AT, 209799_AT, 201860_S_AT, 205479_S_AT, 204621_S_AT, 209771_X_AT, 200650_S_AT, 205032_AT, 200903_S_AT, 221009_S_AT, 221497_X_AT, 209017_S_AT, 213693_S_AT, 221584_S_AT, 208651_X_AT, 200807_S_AT, 211012_S_AT, 216379_X_AT, 208650_S_AT, 202144_S_AT, 211013_X_AT…	0.000443169	CD24	ENG	ETS1	BNIP3	ADM	PGF	MUC1	ENG	LOC161527 /// PML	EGR1	BNIP3	PKM2	PRKAA1	PLAT	PLAU	NR4A2	CD24	LDHA	ITGA2	AHCY	ANGPTL4	EGLN1	LONP1	MUC1	KCNMA1	CD24	HSPD1	LOC161527 /// PML	CD24	CD24	ADSL	PML	VEGFC	CHRNB2	VEGFA	NR4A2	NR4A2	THBS1	CCL2	PLAU	ADSL	CAPN2
GO_BP	GO:0031100	organ regeneration	18	0.941915	2.66556e-06	210997_AT, 203401_AT, 209369_AT, 200824_AT, 202912_AT, 209652_S_AT, 212276_AT, 202715_AT, 203666_AT, 216598_S_AT, 209440_AT, 209959_AT, 208447_S_AT, 209961_S_AT, 202945_AT, 202237_AT, 212274_AT, 201251_AT, 208758_AT, 202284_S_AT, 202238_S_AT, 202246_S_AT	0.000440554	HGF	PRPS2	ANXA3	GSTP1	ADM	PGF	LPIN1	CAD	CXCL12	CCL2	PRPS1	NR4A3	PRPS1	HGF	FPGS	NNMT	LPIN1	PKM2	ATIC	CDKN1A	NNMT	CDK4
GO_BP	GO:0070125	mitochondrial translational elongation	25	1.30822	4.29784e-06	218398_AT, 212891_S_AT, 211595_S_AT, 201113_AT, 204599_S_AT, 218270_AT, 218558_S_AT, 218046_S_AT, 204331_S_AT, 217932_AT, 221437_S_AT, 217980_S_AT, 217919_S_AT, 204330_S_AT, 218982_S_AT, 218580_X_AT, 221693_S_AT, 222216_S_AT, 218049_S_AT, 208787_AT, 218105_S_AT, 220526_S_AT, 210008_S_AT, 219162_S_AT, 217907_AT, 203931_S_AT, 219819_S_AT	0.000688721	MRPS30	GADD45GIP1	MRPS11	TUFM	MRPL28	MRPL24	MRPL39	MRPS16	MRPS12	MRPS7	MRPS15	MRPL16	MRPL42	MRPS12	MRPS17 /// ZNF713	AURKAIP1	MRPS18A	MRPL17	MRPL13	MRPL3	MRPL4	MRPL20	MRPS12	MRPL11	MRPL18	MRPL12	MRPS28
GO_BP	GO:0000398	mRNA splicing, via spliceosome	47	2.45945	4.79048e-06	204228_AT, 211270_X_AT, 221481_X_AT, 219539_AT, 211784_S_AT, 221263_S_AT, 215905_S_AT, 202690_S_AT, 210092_AT, 209520_S_AT, 203664_S_AT, 202858_AT, 213175_S_AT, 208821_AT, 201584_S_AT, 219286_S_AT, 202691_AT, 203316_S_AT, 205644_S_AT, 200072_S_AT, 210338_S_AT, 209330_S_AT, 217840_AT, 208687_X_AT, 201342_AT, 217834_S_AT, 210093_S_AT, 202737_S_AT, 202736_S_AT, 209487_AT, 209449_AT, 200892_S_AT, 221…	0.000745066	PPIH	PTBP1	HNRNPD	GEMIN6	SFRS1	SF3B5	SNRNP40	SNRPD1	MAGOH	NCBP1	POLR2D	U2AF1	SNRPB	SNRPB	DDX39	RBM15	SNRPD1	SNRPE	SNRPG	HNRNPM	HSPA8	HNRNPD	DDX41	HSPA8	SNRPC	SYNCRIP	MAGOH	LSM4	LSM4	RBPMS	LSM2	TRA2B	HNRNPD	LSM5	CSTF3	DHX9	ELAVL1	SNRPF	SNRPB2	---	HSPA8	SNRNP25
GO_BP	GO:0036498	IRE1-mediated unfolded protein response	20	1.04657	5.1532e-06	208735_S_AT, 203133_AT, 207668_X_AT, 208638_AT, 200889_S_AT, 217861_S_AT, 214853_S_AT, 218140_X_AT, 200971_S_AT, 203484_AT, 203254_S_AT, 202418_AT, 201469_S_AT, 211051_S_AT, 213144_AT, 216640_S_AT, 216483_S_AT, 221739_AT, 200825_S_AT, 200918_S_AT, 210009_S_AT, 202722_S_AT, 217716_S_AT, 208639_X_AT, 211936_AT, 203279_AT	0.000778569	CTDSP2	SEC61B	PDIA6	PDIA6	SSR1	PREB	SHC1	SRPRB	SERP1	SEC61G	TLN1	YIF1A	SHC1	EXTL3	GOSR2	PDIA6	C19orf10	C19orf10	HYOU1	SRPR	GOSR2	GFPT1	SEC61A1	PDIA6	HSPA5	EDEM1
GO_BP	GO:0032496	response to lipopolysaccharide	38	1.98849	5.25769e-06	214370_AT, 209636_AT, 201464_X_AT, 201209_AT, 210163_AT, 214581_X_AT, 201465_S_AT, 206390_X_AT, 204470_AT, 211122_S_AT, 207850_AT, 202912_AT, 201473_AT, 205916_AT, 210405_X_AT, 201460_AT, 209774_X_AT, 207037_AT, 204932_AT, 204533_AT, 214974_X_AT, 210029_AT, 208817_AT, 206187_AT, 206999_AT, 204748_AT, 210367_S_AT, 208818_S_AT, 205676_AT, 202917_S_AT, 204638_AT, 213281_AT, 203021_AT, 202241_AT, 213…	0.000772292	S100A8	NFKB2	JUN	HDAC1	CXCL11	TNFRSF21	JUN	PF4	CXCL1	CXCL11	CXCL3	ADM	JUNB	S100A7	TNFRSF10B	MAPKAPK2	CXCL2	TNFRSF11A	TNFRSF11B	CXCL10	CXCL5	IDO1	COMT	PTGIR	IL12RB2	PTGS2	PTGES	COMT	CYP27B1	S100A8	ACP5	JUN	SLPI	TRIB1	PENK	CXCL6	RPS6KA3	TNFRSF21	TNFRSF10B	TNFRSF10B	JUN	BDKRB1
GO_BP	GO:0007265	Ras protein signal transduction	22	1.15123	5.93363e-06	201464_X_AT, 212590_AT, 215075_S_AT, 201465_S_AT, 209882_AT, 202100_AT, 201939_AT, 200990_AT, 213281_AT, 212983_AT, 208840_S_AT, 211561_X_AT, 201466_S_AT, 201460_AT, 214853_S_AT, 200006_AT, 202647_S_AT, 201503_AT, 214435_X_AT, 201697_S_AT, 208456_S_AT, 201469_S_AT, 202284_S_AT, 209644_X_AT, 212780_AT, 200744_S_AT, 204421_S_AT	0.000847991	JUN	RRAS2	GRB2	JUN	RIT1	RALB	PLK2	TRIM28	JUN	HRAS	G3BP2	MAPK14	JUN	MAPKAPK2	SHC1	PARK7	NRAS	G3BP1	RALA	DNMT1	RRAS2	SHC1	CDKN1A	CDKN2A	SOS1	GNB1	FGF2
GO_BP	GO:0045071	negative regulation of viral genome replication	16	0.837258	6.14233e-06	204698_AT, 220104_AT, 201601_X_AT, 218400_AT, 203021_AT, 205660_AT, 33304_AT, 1405_I_AT, 204655_AT, 205483_S_AT, 213797_AT, 202086_AT, 202430_S_AT, 212203_X_AT, 210873_X_AT, 201315_X_AT, 208931_S_AT, 210797_S_AT, 214022_S_AT, 202446_S_AT, 207196_S_AT	0.000854714	ISG20	ZC3HAV1	IFITM1	OAS3	SLPI	OASL	ISG20	CCL5	CCL5	ISG15	RSAD2	MX1	PLSCR1	IFITM3	APOBEC3A	IFITM2	ILF3	OASL	IFITM1	PLSCR1	TNIP1
GO_BP	GO:0001649	osteoblast differentiation	28	1.4652	6.39364e-06	212481_S_AT, 203004_S_AT, 211623_S_AT, 201473_AT, 203499_AT, 218238_AT, 200659_S_AT, 202420_S_AT, 206176_AT, 201204_S_AT, 202949_S_AT, 210764_S_AT, 202035_S_AT, 212590_AT, 206504_AT, 204744_S_AT, 212939_AT, 213791_AT, 209025_S_AT, 212143_S_AT, 216005_AT, 200043_AT, 202134_S_AT, 201645_AT, 201289_AT, 202036_S_AT, 212218_S_AT, 202037_S_AT, 205133_S_AT, 208456_S_AT, 217834_S_AT, 200658_S_AT, 208152_…	0.000866867	TPM4	MEF2D	FBL	JUNB	EPHA2	GTPBP4	PHB	DHX9	BMP6	RRBP1	FHL2	CYR61	SFRP1	RRAS2	CYP24A1	IARS	COL6A1	PENK	SYNCRIP	IGFBP3	TNC	ERH	WWTR1	TNC	CYR61	SFRP1	FASN	SFRP1	HSPE1	RRAS2	SYNCRIP	PHB	DDX21	GTPBP4	SND1	IGFBP3	BMP2
GO_BP	GO:0022617	extracellular matrix disassembly	23	1.20356	6.84969e-06	201666_AT, 202267_AT, 201809_S_AT, 204575_S_AT, 205180_S_AT, 212014_X_AT, 210142_X_AT, 201808_S_AT, 207517_AT, 205679_X_AT, 208683_AT, 209270_AT, 216470_X_AT, 205828_AT, 204580_AT, 203936_S_AT, 210084_X_AT, 205402_X_AT, 204475_AT, 200001_AT, 204490_S_AT, 205680_AT, 208749_X_AT, 209835_X_AT, 201945_AT, 208677_S_AT, 203726_S_AT, 206725_X_AT, 202087_S_AT	0.000905465	TIMP1	LAMC2	ENG	MMP19	ADAM8	CD44	FLOT1	ENG	LAMC2	ACAN	CAPN2	LAMB3	PRSS1	MMP3	MMP12	MMP9	TPSAB1	PRSS2	MMP1	CAPNS1	CD44	MMP10	FLOT1	CD44	FURIN	BSG	LAMA3	BMP1	CTSL1
KEGG	hsa04141	Protein processing in endoplasmic reticulum	47	2.45945	7.51092e-06	213418_AT, 211833_S_AT, 206976_S_AT, 201543_S_AT, 200935_AT, 217861_S_AT, 211048_S_AT, 201204_S_AT, 200881_S_AT, 203484_AT, 202064_S_AT, 210293_S_AT, 209103_S_AT, 216640_S_AT, 200998_S_AT, 200068_S_AT, 219402_S_AT, 207707_S_AT, 217831_S_AT, 220248_X_AT, 213491_X_AT, 200805_AT, 201583_S_AT, 210338_S_AT, 208674_X_AT, 208687_X_AT, 221781_S_AT, 208658_AT, 201011_AT, 200046_AT, 211936_AT, 208689_S_AT,…	0.000429534	HSPA6	BAX	HSPH1	SAR1A	CALR	PREB	PDIA4	RRBP1	DNAJA1	SEC61G	SEL1L	SEC23B	UFD1L	PDIA6	CKAP4	CANX	DERL1	SEC13	NSFL1C	NSFL1C	RPN2	LMAN2	SEC23B	HSPA8	DDOST	HSPA8	DNAJC10	PDIA4	RPN1	DAD1	HSPA5	RPN2	SEC61B	SAR1B	CALR	DERL2	PDIA6	CRYAA	UGCGL1	PDIA6	SSR1	CAPN2
GO_BP	GO:0006469	negative regulation of protein kinase activity	27	1.41287	7.51847e-06	206359_AT, 219486_AT, 208850_S_AT, 210610_AT, 205207_AT, 207993_S_AT, 200824_AT, 204657_S_AT, 218145_AT, 213869_X_AT, 202478_AT, 211883_X_AT, 200604_S_AT, 209999_X_AT, 206576_S_AT, 208851_S_AT, 217150_S_AT, 210767_AT, 200006_AT, 33322_I_AT, 202543_S_AT, 218309_AT, 209644_X_AT, 212116_AT, 202241_AT, 204656_AT, 208878_S_AT, 203725_AT, 210001_S_AT, 205963_S_AT, 202134_S_AT, 209260_AT, 203373_AT, 209…	0.000969599	SOCS3	DUS2L	THY1	CEACAM1	IL6	CHP	GSTP1	SHB	TRIB3	THY1	TRIB2	CEACAM1	PRKAR1A	SOCS1	CEACAM1	THY1	NF2	NF2	PARK7	SFN	GMFB	CAMK2N1	CDKN2A	TRIM27	TRIB1	SHB	PAK2	GADD45A	SOCS1	DNAJA3	WWTR1	SFN	SOCS2	CEACAM1	GADD45B	CEACAM1	SFN	FLRT3
GO_BP	GO:0042769	DNA damage response, detection of DNA damage	15	0.784929	7.62792e-06	208644_AT, 204128_S_AT, 201115_AT, 209507_AT, 208025_S_AT, 201202_AT, 211595_S_AT, 204023_AT, 203209_AT, 212836_AT, 204127_AT, 200881_S_AT, 218961_S_AT, 203422_AT, 203696_S_AT, 218585_S_AT	0.000960297	PARP1	RFC3	POLD2	RPA3	HMGA2	PCNA	MRPS11	RFC4	RFC5	POLD3	RFC3	DNAJA1	PNKP	POLD1	RFC2	DTL
GO_BP	GO:0008283	cell proliferation	67	3.50602	7.93496e-06	219181_AT, 210933_S_AT, 37152_AT, 200713_S_AT, 208044_S_AT, 204825_AT, 212983_AT, 212312_AT, 201111_AT, 204786_S_AT, 203565_S_AT, 205445_AT, 204879_AT, 205239_AT, 200054_AT, 211711_S_AT, 214794_AT, 207351_S_AT, 205016_AT, 218443_S_AT, 205032_AT, 201508_AT, 208642_S_AT, 208241_AT, 220651_S_AT, 200682_S_AT, 201289_AT, 217840_AT, 208680_AT, 204785_X_AT, 221898_AT, 217871_S_AT, 204995_AT, 200744_S_AT…	0.000975712	LIPG	FSCN1	PPARD	MAPRE1	PPARD	MELK	HRAS	BCL2L1	CSE1L	IFNAR2	MNAT1	PRL	PDPN	AREG	ZNF259	PTEN	PA2G4	SH2D2A	TGFA	DAZAP1	ITGA2	IGFBP4	XRCC5	NRG1	MCM10	UBE2L3	CYR61	DDX41	PRDX1	IFNAR2	PDPN	MIF	CDK5R1	GNB1	AMBN	INSIG1	PRMT5	NUDC	NRG1	CXCL1	CDV3	MCM7
GO_BP	GO:0000722	telomere maintenance via recombination	14	0.732601	9.16721e-06	204128_S_AT, 201115_AT, 209507_AT, 205053_AT, 201202_AT, 205909_AT, 205024_S_AT, 204023_AT, 204768_S_AT, 203209_AT, 212836_AT, 204127_AT, 204441_S_AT, 204767_S_AT, 203422_AT, 203696_S_AT	0.00110155	RFC3	POLD2	RPA3	PRIM1	PCNA	POLE2	RAD51	RFC4	FEN1	RFC5	POLD3	RFC3	POLA2	FEN1	POLD1	RFC2
GO_BP	GO:0030307	positive regulation of cell growth	24	1.25589	1.1837e-05	214370_AT, 206343_S_AT, 218333_AT, 203821_AT, 216470_X_AT, 210232_AT, 91684_G_AT, 33322_I_AT, 211051_S_AT, 205402_X_AT, 206237_S_AT, 209520_S_AT, 202917_S_AT, 202035_S_AT, 209453_AT, 203111_S_AT, 208241_AT, 202422_S_AT, 212514_X_AT, 203843_AT, 208727_S_AT, 203379_AT, 205061_S_AT, 201953_AT, 209260_AT, 218695_AT, 203846_AT, 202036_S_AT, 202037_S_AT, 219257_S_AT, 58696_AT, 39817_S_AT, 33323_R_AT, 3…	0.00139055	S100A8	NRG1	DERL2	HBEGF	PRSS1	CDC42	EXOSC4	SFN	EXTL3	PRSS2	NRG1	NCBP1	S100A8	SFRP1	SLC9A1	PTK2B	NRG1	ACSL4	DDX3X	RPS6KA3	CDC42	RPS6KA1	EXOSC9	CIB1	SFN	EXOSC4	TRIM32	SFRP1	SFRP1	SPHK1	EXOSC4	C6orf108	SFN	HBEGF	FXN	S100A9
GO_BP	GO:0043161	proteasome-mediated ubiquitin-dependent protein catabolic process	43	2.25013	1.2665e-05	200830_AT, 201532_AT, 203362_S_AT, 200039_S_AT, 201898_S_AT, 204219_S_AT, 201198_S_AT, 211014_S_AT, 216088_S_AT, 208799_AT, 210759_S_AT, 210460_S_AT, 201400_AT, 217831_S_AT, 201457_X_AT, 220248_X_AT, 201274_AT, 200820_AT, 201267_S_AT, 213086_S_AT, 202352_S_AT, 208805_AT, 201199_S_AT, 221962_S_AT, 201207_AT, 211012_S_AT, 211746_X_AT, 203396_AT, 209852_X_AT, 200987_X_AT, 211013_X_AT, 208777_S_AT, 2…	0.00145542	PSMD2	PSMA3	MAD2L1	PSMB2	UBE2A	PSMC1	PSMD1	LOC161527 /// PML	PSMA7	PSMB5	PSMA1	PSMD4	PSMB3	NSFL1C	BUB3	NSFL1C	PSMA5	PSMD8	PSMC3	CSNK1A1	PSMD12	KIAA0391 /// PSMA6	PSMD1	UBE2H	TNFAIP1	LOC161527 /// PML	PSMA1	PSMA4	PSME3	PSME3	PML	PSMD11	PSMB10	PSMB1	PSMA7	BTRC	PSME4	PSMD4	PML	PSMF1	PSMA1	PSMA2
GO_BP	GO:0000209	protein polyubiquitination	40	2.09314	1.42244e-05	200830_AT, 200039_S_AT, 201532_AT, 201898_S_AT, 204219_S_AT, 201198_S_AT, 216088_S_AT, 200868_S_AT, 208799_AT, 210759_S_AT, 210460_S_AT, 219352_AT, 209644_X_AT, 201400_AT, 201274_AT, 200820_AT, 201267_S_AT, 202352_S_AT, 200682_S_AT, 208805_AT, 201199_S_AT, 211746_X_AT, 203396_AT, 209852_X_AT, 200987_X_AT, 218585_S_AT, 208777_S_AT, 202659_AT, 201114_X_AT, 200876_S_AT, 204901_AT, 212219_AT, 211609_…	0.00159973	PSMD2	PSMB2	PSMA3	UBE2A	PSMC1	PSMD1	PSMA7	RNF114	PSMB5	PSMA1	PSMD4	HERC6	CDKN2A	PSMB3	PSMA5	PSMD8	PSMC3	PSMD12	UBE2L3	KIAA0391 /// PSMA6	PSMD1	PSMA1	PSMA4	PSME3	PSME3	DTL	PSMD11	PSMB10	PSMA7	PSMB1	BTRC	PSME4	PSMD4	PSMF1	PSMA1	PSMA2	PSMD3	PSMB7	PSMD6	PSMC4	PSMB1	RNF122
GO_BP	GO:0070126	mitochondrial translational termination	24	1.25589	1.80143e-05	218398_AT, 212891_S_AT, 211595_S_AT, 204599_S_AT, 218270_AT, 218558_S_AT, 218046_S_AT, 204331_S_AT, 217932_AT, 221437_S_AT, 217980_S_AT, 217919_S_AT, 204330_S_AT, 218982_S_AT, 218580_X_AT, 221693_S_AT, 222216_S_AT, 218049_S_AT, 208787_AT, 218105_S_AT, 220526_S_AT, 210008_S_AT, 219162_S_AT, 217907_AT, 203931_S_AT, 219819_S_AT	0.00198337	MRPS30	GADD45GIP1	MRPS11	MRPL28	MRPL24	MRPL39	MRPS16	MRPS12	MRPS7	MRPS15	MRPL16	MRPL42	MRPS12	MRPS17 /// ZNF713	AURKAIP1	MRPS18A	MRPL17	MRPL13	MRPL3	MRPL4	MRPL20	MRPS12	MRPL11	MRPL18	MRPL12	MRPS28
GO_BP	GO:0006094	gluconeogenesis	16	0.837258	2.33898e-05	217356_S_AT, 221759_AT, 217383_AT, 200738_S_AT, 213453_X_AT, 214687_X_AT, AFFX-HUMGAPDH/M33197_3_AT, 204476_S_AT, 213011_S_AT, 201968_S_AT, AFFX-HUMGAPDH/M33197_5_AT, AFFX-HUMGAPDH/M33197_M_AT, 201231_S_AT, 208813_AT, 203775_AT, 205251_AT, 200886_S_AT, 208308_S_AT, 200779_AT, 217398_X_AT, 200822_X_AT, 200708_AT, 212581_X_AT, 209036_S_AT, 44654_AT, 200737_AT, 200966_X_AT, 210050_AT, 216554_S_AT	0.00252199	PGK1	G6PC3	PGK1	PGK1	GAPDH	ALDOA	GAPDH	PC	TPI1	PGM1	GAPDH	GAPDH	ENO1	GOT1	SLC25A13	PER2	PGAM1	GPI /// LOC100133951	ATF4	GAPDH	TPI1	GOT2	GAPDH	MDH2	G6PC3	PGK1	ALDOA	TPI1	---
GO_BP	GO:0048661	positive regulation of smooth muscle cell proliferation	19	0.994244	2.70689e-05	201464_X_AT, 201465_S_AT, 205207_AT, 1405_I_AT, 201110_S_AT, 203565_S_AT, 203821_AT, 209901_X_AT, 203237_S_AT, 204748_AT, 204421_S_AT, 201108_S_AT, 205032_AT, 201042_AT, 215051_X_AT, 213281_AT, 204655_AT, 202431_S_AT, 209959_AT, 201466_S_AT, 213095_X_AT, 205945_AT, 209124_AT, 217739_S_AT, 201272_AT, 201587_S_AT, 38037_AT	0.00285983	JUN	JUN	IL6	CCL5	THBS1	MNAT1	HBEGF	AIF1	NOTCH3	PTGS2	FGF2	THBS1	ITGA2	TGM2	AIF1	JUN	CCL5	MYC	NR4A3	JUN	AIF1	IL6R	MYD88	NAMPT	AKR1B1	IRAK1	HBEGF
GO_BP	GO:0008285	negative regulation of cell proliferation	69	3.61068	3.05429e-05	201464_X_AT, 204747_AT, 201465_S_AT, 210754_S_AT, 214447_AT, 203695_S_AT, 212983_AT, 202912_AT, 200629_AT, 202670_AT, 206569_AT, 211014_S_AT, 200659_S_AT, 210767_AT, 202720_AT, 213921_AT, 211711_S_AT, 209644_X_AT, 214022_S_AT, 202859_X_AT, 202284_S_AT, 203729_AT, 204421_S_AT, 202138_X_AT, 208653_S_AT, 209971_X_AT, 209725_AT, 205981_S_AT, 212190_AT, 206074_S_AT, 201466_S_AT, 212143_S_AT, 201482_AT…	0.00316311	JUN	IFIT3	JUN	LYN	ETS1	DFNA5	HRAS	ADM	WARS	MAP2K1	IL24	LOC161527 /// PML	PHB	NF2	TES	SST	PTEN	CDKN2A	IFITM1	IL8	CDKN1A	EMP3	FGF2	JTV1	CD164	JTV1	UTP20	ING2	SERPINE2	HMGA1	JUN	IGFBP3	QSOX1	LOC161527 /// PML	SFRP1	CDC6	TP53I11	S100A11	PTHLH	FABP6	INHBA	PHB
GO_BP	GO:1904871	positive regulation of protein localization to Cajal body	7	0.3663	3.0845e-05	200873_S_AT, 200877_AT, 201326_AT, 200812_AT, 200910_AT, 201327_S_AT, 208696_AT, 201947_S_AT	0.00313301	CCT8	CCT4	CCT6A	CCT7	CCT3	CCT6A	CCT5	CCT2
GO_BP	GO:0006418	tRNA aminoacylation for protein translation	15	0.784929	3.11201e-05	204283_AT, 200840_AT, 204744_S_AT, 202138_X_AT, 208693_S_AT, 209971_X_AT, 201797_S_AT, 200629_AT, 212048_S_AT, 204905_S_AT, 218558_S_AT, 218702_AT, 200079_S_AT, 201330_AT, 34764_AT, 217848_S_AT, 202159_AT, 216602_S_AT, 200628_S_AT	0.00310136	FARS2	KARS	IARS	JTV1	GARS	JTV1	VARS	WARS	YARS	EEF1E1	MRPL39	SARS2	KARS	RARS	LARS2	PPA1	FARSA	FARSA	WARS
GO_BP	GO:2001243	negative regulation of intrinsic apoptotic signaling pathway	11	0.575615	3.12487e-05	211662_S_AT, 202115_S_AT, 201740_AT, 201490_S_AT, 211924_S_AT, 212312_AT, 214866_AT, 201489_AT, 212514_X_AT, 200798_X_AT, 220864_S_AT, 214056_AT, 220085_AT, 203936_S_AT, 210845_S_AT	0.00305658	VDAC2	NOC2L	NDUFS3	PPIF	PLAUR	BCL2L1	PLAUR	PPIF	DDX3X	MCL1	NDUFA13	MCL1	HELLS	MMP9	PLAUR
GO_BP	GO:0006915	apoptotic process	91	4.7619	4.03994e-05	214370_AT, 215631_S_AT, 204825_AT, 201848_S_AT, 218848_AT, 206569_AT, 213443_AT, 217999_S_AT, 211711_S_AT, 221295_AT, 209803_S_AT, 217997_AT, 201849_AT, 209644_X_AT, 209939_X_AT, 221739_AT, 208910_S_AT, 208315_X_AT, 202695_S_AT, 219366_AT, 218469_AT, 208878_S_AT, 209124_AT, 218732_AT, 210563_X_AT, 202644_S_AT, 205512_S_AT, 201122_X_AT, 221690_S_AT, 200046_AT, 210401_AT, 210095_S_AT, 200987_X_AT, …	0.00387823	S100A8	BRMS1	MELK	BNIP3	THOC6	IL24	TRADD	PHLDA1	PTEN	CIDEA	PHLDA2	PHLDA1	BNIP3	CDKN2A	CFLAR	C19orf10	C1QBP	TRAF3	STK17A	AVEN	GREM1	PAK2	MYD88	PTRH2	CFLAR	TNFAIP3	AIFM1	EIF5A	NLRP2	DAD1	P2RX1	IGFBP3	PSME3	STK17A	DRAM	S100A9	TNFRSF21	BCL10	STEAP3	FADD	IL1B	SHB
GO_BP	GO:0032481	positive regulation of type I interferon production	17	0.889587	4.07516e-05	209636_AT, 220104_AT, 210543_S_AT, 208694_AT, 201743_AT, 218866_S_AT, 208642_S_AT, 201862_S_AT, 209317_AT, 208361_S_AT, 200792_AT, 202420_S_AT, 209124_AT, 213887_S_AT, 217840_AT, 207515_S_AT, 209511_AT, 201587_S_AT, 206653_AT	0.00384225	NFKB2	ZC3HAV1	PRKDC	PRKDC	CD14	POLR3K	XRCC5	LRRFIP1	POLR1C	POLR3D	XRCC6	DHX9	MYD88	POLR2E	DDX41	POLR1C	POLR2F	IRAK1	POLR3G
GO_BP	GO:0006457	protein folding	38	1.98849	4.70016e-05	204228_AT, 219118_AT, 201490_S_AT, 200935_AT, 201588_AT, 208959_S_AT, 211048_S_AT, 220395_AT, 200881_S_AT, 210187_AT, 216640_S_AT, 200068_S_AT, 201391_AT, 200709_AT, 201489_AT, 208696_AT, 212817_AT, 210338_S_AT, 208687_X_AT, 214119_S_AT, 205133_S_AT, 208658_AT, 200744_S_AT, 201173_X_AT, 214315_X_AT, 201459_AT, 200877_AT, 207668_X_AT, 200910_AT, 208638_AT, 209015_S_AT, 208864_S_AT, 201326_AT, 2024…	0.00435268	PPIH	FKBP11	PPIF	CALR	TXNL1	ERP44	PDIA4	DNAJA4	DNAJA1	FKBP1A	PDIA6	CANX	TRAP1	FKBP1A	PPIF	CCT5	DNAJB5	HSPA8	HSPA8	FKBP1A	HSPE1	PDIA4	GNB1	NUDC	CALR	RUVBL2	CCT4	PDIA6	CCT3	PDIA6	DNAJB6	TXN	CCT6A	HSPBP1	FKBP1A	MPDU1	CCT2	ERO1L	HSPA8	CCT8	NUDC	CCT7
GO_BP	GO:0006270	DNA replication initiation	13	0.680272	5.23302e-05	204126_S_AT, 205053_AT, 212141_AT, 216237_S_AT, 208795_S_AT, 220651_S_AT, 205909_AT, 203968_S_AT, 222036_S_AT, 201755_AT, 210983_S_AT, 204441_S_AT, 203967_AT, 222037_AT, 201555_AT, 213523_AT, 202107_S_AT, 201930_AT	0.00476163	CDC45L	PRIM1	MCM4	MCM5	MCM7	MCM10	POLE2	CDC6	MCM4	MCM5	MCM7	POLA2	CDC6	MCM4	MCM3	CCNE1	MCM2	MCM6
GO_BP	GO:0009116	nucleoside metabolic process	10	0.523286	5.26105e-05	202945_AT, 215165_X_AT, 203401_AT, 39817_S_AT, 203234_AT, 208758_AT, 201695_S_AT, 213892_S_AT, 203219_S_AT, 209440_AT, 208447_S_AT, 202706_S_AT, 212739_S_AT	0.00470613	FPGS	UMPS	PRPS2	C6orf108	UPP1	ATIC	NP	APRT	APRT	PRPS1	PRPS1	UMPS	NME4
GO_BP	GO:0071294	cellular response to zinc ion	10	0.523286	5.26105e-05	213629_X_AT, 208644_AT, 218608_AT, 204745_X_AT, 217546_AT, 206461_X_AT, 207462_AT, 216336_X_AT, 208581_X_AT, 204326_X_AT, 212185_X_AT, 217165_X_AT, 212859_X_AT	0.00470613	MT1F	PARP1	ATP13A2	MT1G	MT1M	MT1H	GLRA2	MT1E /// MT1H /// MT1M /// MT1P2	MT1X	MT1X	MT2A	MT1F	MT1E
GO_BP	GO:0043065	positive regulation of apoptotic process	55	2.87807	5.33717e-05	211833_S_AT, 204825_AT, 208025_S_AT, 201848_S_AT, 202912_AT, 212312_AT, 203180_AT, 218368_S_AT, 213443_AT, 201656_AT, 200881_S_AT, 201849_AT, 205468_S_AT, 209644_X_AT, 217772_S_AT, 212780_AT, 219350_S_AT, 202246_S_AT, 200650_S_AT, 208891_AT, 208910_S_AT, 211725_S_AT, 205981_S_AT, 202695_S_AT, 203105_S_AT, 212143_S_AT, 221584_S_AT, 214214_S_AT, 200807_S_AT, 202036_S_AT, 63009_AT, 205512_S_AT, 2190…	0.00469467	BAX	MELK	HMGA2	BNIP3	ADM	BCL2L1	ALDH1A3	TNFRSF12A	TRADD	ITGA6	DNAJA1	BNIP3	IRF5	CDKN2A	MTCH2	SOS1	DIABLO	CDK4	LDHA	DUSP6	C1QBP	BID	ING2	STK17A	DNM1L	IGFBP3	KCNMA1	C1QBP	HSPD1	SFRP1	SHQ1	AIFM1	SHQ1	IGFBP3	BID	STK17A	VAV2	FADD	FOSL1	IL6	EEF1E1	APBB2
GO_BP	GO:0006164	purine nucleotide biosynthetic process	8	0.418629	6.82898e-05	206553_AT, 202854_AT, 208758_AT, 201892_S_AT, 202309_AT, 209440_AT, 208447_S_AT, 210250_X_AT, 213302_AT, 202144_S_AT	0.00590488	OAS2	HPRT1	ATIC	IMPDH2	MTHFD1	PRPS1	PRPS1	ADSL	PFAS	ADSL
GO_BP	GO:1904851	positive regulation of establishment of protein localization to telomere	7	0.3663	8.42665e-05	200873_S_AT, 200877_AT, 201326_AT, 200812_AT, 201327_S_AT, 44563_AT, 208696_AT, 201947_S_AT	0.00716435	CCT8	CCT4	CCT6A	CCT7	CCT6A	WRAP53	CCT5	CCT2
GO_BP	GO:0032508	DNA duplex unwinding	15	0.784929	0.000102986	204126_S_AT, 221521_S_AT, 201459_AT, 216237_S_AT, 208642_S_AT, 212514_X_AT, 201614_S_AT, 200792_AT, 201755_AT, 215980_S_AT, 202420_S_AT, 206102_AT, 201503_AT, 201555_AT, 201012_AT, 212815_AT	0.00861074	CDC45L	GINS2	RUVBL2	MCM5	XRCC5	DDX3X	RUVBL1	XRCC6	MCM5	IGHMBP2	DHX9	GINS1	G3BP1	MCM3	ANXA1	ASCC3
KEGG	hsa00230	Purine metabolism	45	2.35479	0.000110719	212174_AT, 206191_AT, 204119_S_AT, 218866_S_AT, 205909_AT, 209440_AT, 208447_S_AT, 201268_AT, 212175_S_AT, 46323_AT, 209171_AT, 212836_AT, 202854_AT, 208758_AT, 201251_AT, 203939_AT, 212379_AT, 203664_S_AT, 201115_AT, 212173_AT, 205053_AT, 201014_S_AT, 203219_S_AT, 209317_AT, 211818_S_AT, 208361_S_AT, 210005_AT, 203060_S_AT, 214431_AT, 202144_S_AT, 202587_S_AT, 210060_AT, 203401_AT, 208967_S_AT, …	0.005264	AK2	ENTPD3	ADK	POLR3K	POLE2	PRPS1	PRPS1	NME1 /// NME1-NME2 /// NME2	AK2	CANT1	ITPA	POLD3	HPRT1	ATIC	PKM2	NT5E	GART	POLR2D	POLD2	AK2	PRIM1	PAICS	APRT	POLR1C	PDE4C	POLR3D	GART	PAPSS2	GMPS	ADSL	AK1	PDE6G	PRPS2	AK2	APRT	ADSL	PFAS	NME1	POLA2	GART	PGM1	POLR3G
GO_BP	GO:0071456	cellular response to hypoxia	24	1.25589	0.000116515	204596_S_AT, 37152_AT, 212171_X_AT, 208044_S_AT, 218723_S_AT, 205180_S_AT, 201848_S_AT, 202003_S_AT, 210636_AT, 200989_AT, 211711_S_AT, 221539_AT, 201849_AT, 210512_S_AT, 204748_AT, 209799_AT, 200654_AT, 204947_AT, 211527_X_AT, 219099_AT, 218498_S_AT, 202035_S_AT, 209706_AT, 209453_AT, 200825_S_AT, 204597_X_AT, 204595_S_AT, 210513_S_AT, 208131_S_AT, 202036_S_AT, 202637_S_AT, 202037_S_AT, 2028_S_A…	0.00958506	STC1	PPARD	VEGFA	PPARD	C13orf15	ADAM8	BNIP3	ACAA2	PPARD	HIF1A	PTEN	EIF4EBP1	BNIP3	VEGFA	PTGS2	PRKAA1	P4HB	E2F1	VEGFA	C12orf5	ERO1L	SFRP1	NKX3-1	SLC9A1	HYOU1	STC1	STC1	VEGFA	PTGIS	SFRP1	ICAM1	SFRP1	E2F1	IRAK1	GNB1	ICAM1
KEGG	hsa00240	Pyrimidine metabolism	30	1.56986	0.000130075	215165_X_AT, 206191_AT, 218866_S_AT, 203234_AT, 201572_X_AT, 205909_AT, 202715_AT, 218069_AT, 201268_AT, 46323_AT, 201577_AT, 210137_S_AT, 212836_AT, 217497_AT, 204441_S_AT, 203939_AT, 202613_AT, 203664_S_AT, 206653_AT, 201115_AT, 205053_AT, 219214_S_AT, 209317_AT, 208361_S_AT, 212739_S_AT, 202306_AT, 221732_AT, 218997_AT, 213887_S_AT, 204858_S_AT, 207515_S_AT, 209511_AT, 201695_S_AT, 203422_AT, …	0.00530075	UMPS	ENTPD3	POLR3K	UPP1	DCTD	POLE2	CAD	DCTPP1	NME1 /// NME1-NME2 /// NME2	CANT1	NME1	DCTD	POLD3	TYMP	POLA2	NT5E	CTPS	POLR2D	POLR3G	POLD2	PRIM1	NT5C	POLR1C	POLR3D	NME4	POLR2G	CANT1	POLR1E	POLR2E	TYMP	POLR1C	POLR2F	NP	POLD1	UMPS
GO_BP	GO:0050900	leukocyte migration	28	1.4652	0.000132967	210754_S_AT, 210610_AT, 212983_AT, 203757_S_AT, 212014_X_AT, 216604_S_AT, 211883_X_AT, 214853_S_AT, 206576_S_AT, 201656_AT, 202234_S_AT, 202647_S_AT, 200600_AT, 202896_S_AT, 213857_S_AT, 203936_S_AT, 211926_S_AT, 201469_S_AT, 211657_AT, 212780_AT, 201389_AT, 204475_AT, 211075_S_AT, 215075_S_AT, 203708_AT, 204490_S_AT, 203650_AT, 201883_S_AT, 209835_X_AT, 208677_S_AT, 201195_S_AT, 201474_S_AT, 219…	0.0107639	LYN	CEACAM1	HRAS	CEACAM6	CD44	SLC7A8	CEACAM1	SHC1	CEACAM1	ITGA6	SLC16A1	NRAS	MSN	SIRPA	CD47	MMP9	MYH9	SHC1	CEACAM6	SOS1	ITGA5	MMP1	CD47	GRB2	PDE4B	CD44	PROCR	B4GALT1	CD44	BSG	SLC7A5	ITGA3	CD177	ICAM1	MIF	CEACAM1	CEACAM1	SLC16A1	ICAM1
GO_BP	GO:0009168	purine ribonucleoside monophosphate biosynthetic process	8	0.418629	0.000134526	212378_AT, 201014_S_AT, 208758_AT, 201013_S_AT, 214431_AT, 201892_S_AT, 204169_AT, 212379_AT, 210250_X_AT, 213302_AT, 210005_AT, 202144_S_AT	0.0107252	GART	PAICS	ATIC	PAICS	GMPS	IMPDH2	IMPDH1	GART	ADSL	PFAS	GART	ADSL
GO_BP	GO:0006611	protein export from nucleus	12	0.627943	0.000136047	200750_S_AT, 214784_X_AT, 214315_X_AT, 207993_S_AT, 202397_AT, 209945_S_AT, 201111_AT, 202900_S_AT, 200935_AT, 215458_S_AT, 212953_X_AT, 218708_AT, 200691_S_AT, 201122_X_AT, 213753_X_AT, 201123_S_AT, 200749_AT	0.0106848	RAN	XPO6	CALR	CHP	NUTF2	GSK3B	CSE1L	NUP88	CALR	SMURF1	CALR	NXT1	HSPA9	EIF5A	EIF5A	EIF5A	RAN
GO_BP	GO:0050729	positive regulation of inflammatory response	20	1.04657	0.000139775	214370_AT, 214447_AT, 1405_I_AT, 216598_S_AT, 210059_S_AT, 203548_S_AT, 213857_S_AT, 205863_AT, 211075_S_AT, 202628_S_AT, 202917_S_AT, 220054_AT, 203549_S_AT, 205032_AT, 201042_AT, 204655_AT, 203649_S_AT, 207526_S_AT, 202068_S_AT, 210058_AT, 204103_AT, 200807_S_AT, 202627_S_AT, 208075_S_AT, 202067_S_AT, 203535_AT, 207196_S_AT	0.0108155	S100A8	ETS1	CCL5	CCL2	MAPK13	LPL	CD47	S100A12	CD47	SERPINE1	S100A8	IL23A	LPL	ITGA2	TGM2	CCL5	PLA2G2A	IL1RL1	LDLR	MAPK13	CCL4	HSPD1	SERPINE1	CCL7	LDLR	S100A9	TNIP1
GO_BP	GO:0050821	protein stabilization	30	1.56986	0.000153013	214315_X_AT, 200877_AT, 201350_AT, 210907_S_AT, 207993_S_AT, 213453_X_AT, 200910_AT, 210416_S_AT, 48531_AT, 211014_S_AT, AFFX-HUMGAPDH/M33197_3_AT, 200935_AT, 218238_AT, 200659_S_AT, 200006_AT, 201326_AT, 211711_S_AT, 202064_S_AT, 209644_X_AT, 202284_S_AT, AFFX-HUMGAPDH/M33197_5_AT, AFFX-HUMGAPDH/M33197_M_AT, 206503_X_AT, 201947_S_AT, 200873_S_AT, 200829_X_AT, 200967_AT, 209640_AT, 200634_AT, 200…	0.0116634	CALR	CCT4	FLOT2	PDCD10	CHP	GAPDH	CCT3	CHEK2	TNIP2	LOC161527 /// PML	GAPDH	CALR	GTPBP4	PHB	PARK7	CCT6A	PTEN	SEL1L	CDKN2A	CDKN1A	GAPDH	GAPDH	PML	CCT2	CCT8	ZNF207	PPIB	PML	PFN1	CCT7	FLNA	CCT5	GAPDH	GAPDH	DNAJA3	PHB2	CALR	HSPD1	LOC161527 /// PML	PPIB	CCT6A	FLNA
GO_BP	GO:0007165	signal transduction	161	8.42491	0.000158364	210754_S_AT, 208025_S_AT, 202912_AT, 202670_AT, 203821_AT, 200993_AT, 205798_AT, 205724_AT, 202859_X_AT, 209799_AT, 211657_AT, 202575_AT, 205479_S_AT, 200750_S_AT, 201508_AT, 208315_X_AT, 211818_S_AT, 218469_AT, 208878_S_AT, 209260_AT, 209124_AT, 207157_S_AT, 206025_S_AT, 205350_AT, 200658_S_AT, 200063_S_AT, 210401_AT, 205014_AT, 214581_X_AT, 217930_S_AT, 213923_AT, 206635_AT, 216248_S_AT, 203757…	0.0118974	LYN	HMGA2	ADM	MAP2K1	HBEGF	IPO7	IL7R	PKP1	IL8	PRKAA1	CEACAM6	CRABP2	PLAU	RAN	IGFBP4	TRAF3	PDE4C	GREM1	PAK2	SFN	MYD88	GNG5	TNFAIP6	CRABP1	PHB	NPM1	P2RX1	FGFBP1	TNFRSF21	TOLLIP	RAP2B	CHRNB2	NR4A2	CEACAM6	SHB	RSU1	TNFRSF10B	NR4A1	TRAF4	MX1	BTRC	HIF1A
GO_BP	GO:0010332	response to gamma radiation	12	0.627943	0.000190993	208644_AT, 211833_S_AT, 210543_S_AT, 208694_AT, 209640_AT, 208478_S_AT, 210416_S_AT, 211014_S_AT, 202431_S_AT, 216598_S_AT, 204533_AT, 211012_S_AT, 209799_AT, 208075_S_AT, 206503_X_AT, 200736_S_AT, 219099_AT, 211013_X_AT	0.0141309	PARP1	BAX	PRKDC	PRKDC	PML	BAX	CHEK2	LOC161527 /// PML	MYC	CCL2	CXCL10	LOC161527 /// PML	PRKAA1	CCL7	PML	GPX1	C12orf5	PML
GO_BP	GO:0051607	defense response to virus	34	1.77917	0.00020272	204747_AT, 205207_AT, 202535_AT, 218866_S_AT, 218400_AT, 201848_S_AT, 204786_S_AT, 211014_S_AT, 202086_AT, 218481_AT, 212203_X_AT, 91684_G_AT, 204533_AT, 204502_AT, 210797_S_AT, 206553_AT, 205468_S_AT, 201849_AT, 214022_S_AT, 202446_S_AT, 206503_X_AT, 202887_S_AT, 206653_AT, 204698_AT, 220054_AT, 220104_AT, 209640_AT, 201601_X_AT, 204994_AT, 33304_AT, 205660_AT, 205483_S_AT, 213797_AT, 208361_S_A…	0.0147854	IFIT3	IL6	FADD	POLR3K	OAS3	BNIP3	IFNAR2	LOC161527 /// PML	MX1	EXOSC5	IFITM3	EXOSC4	CXCL10	SAMHD1	OASL	OAS2	IRF5	BNIP3	IFITM1	PLSCR1	PML	DDIT4	POLR3G	ISG20	IL23A	ZC3HAV1	PML	IFITM1	MX2	ISG20	OASL	ISG15	RSAD2	POLR3D	PLSCR1	APOBEC3A	DDX41	IFITM2	EXOSC4	IFNAR2	ILF3	LOC161527 /// PML
GO_BP	GO:0034097	response to cytokine	16	0.837258	0.000202943	201464_X_AT, 201666_AT, 209636_AT, 201465_S_AT, 204420_AT, 212312_AT, 201473_AT, 211014_S_AT, 201460_AT, 214056_AT, 207037_AT, 210367_S_AT, 210219_AT, 206503_X_AT, 209640_AT, 204638_AT, 213281_AT, 205205_AT, 200798_X_AT, 201466_S_AT, 205945_AT, 208674_X_AT, 211012_S_AT, 208675_S_AT, 211013_X_AT	0.0146002	JUN	TIMP1	NFKB2	JUN	FOSL1	BCL2L1	JUNB	LOC161527 /// PML	MAPKAPK2	MCL1	TNFRSF11A	PTGES	SP100	PML	PML	ACP5	JUN	RELB	MCL1	JUN	IL6R	DDOST	LOC161527 /// PML	DDOST	PML
GO_BP	GO:0060337	type I interferon signaling pathway	18	0.941915	0.000236929	204747_AT, 204698_AT, 201601_X_AT, 218400_AT, 204994_AT, 205660_AT, 33304_AT, 204786_S_AT, 205483_S_AT, 213797_AT, 202086_AT, 212203_X_AT, 209417_S_AT, 201694_S_AT, 204502_AT, 201315_X_AT, 204785_X_AT, 210797_S_AT, 206553_AT, 205468_S_AT, 214022_S_AT, 210219_AT	0.0167966	IFIT3	ISG20	IFITM1	OAS3	MX2	OASL	ISG20	IFNAR2	ISG15	RSAD2	MX1	IFITM3	IFI35	EGR1	SAMHD1	IFITM2	IFNAR2	OASL	OAS2	IRF5	IFITM1	SP100
GO_BP	GO:0042176	regulation of protein catabolic process	8	0.418629	0.000244661	210232_AT, 201388_AT, 201199_S_AT, 200790_AT, 218391_AT, 210416_S_AT, 201945_AT, 201198_S_AT, 208727_S_AT, 212445_S_AT	0.0171108	CDC42	PSMD3	PSMD1	ODC1	SNF8	CHEK2	FURIN	PSMD1	CDC42	NEDD4L
GO_BP	GO:0006986	response to unfolded protein	14	0.732601	0.000246772	211015_S_AT, 201108_S_AT, 200803_S_AT, 213418_AT, 219402_S_AT, 208815_X_AT, 208744_X_AT, 206976_S_AT, 201110_S_AT, 219270_AT, 202655_AT, 212817_AT, 208959_S_AT, 211016_X_AT, 210338_S_AT, 200807_S_AT, 200881_S_AT, 208687_X_AT, 205133_S_AT, 221891_X_AT	0.017032	HSPA4	THBS1	TMBIM6	HSPA6	DERL1	HSPA4	HSPH1	HSPH1	THBS1	CHAC1	ARMET	DNAJB5	ERP44	HSPA4	HSPA8	HSPD1	DNAJA1	HSPA8	HSPE1	HSPA8
GO_BP	GO:0051092	positive regulation of NF-kappaB transcription factor activity	29	1.51753	0.000247096	214370_AT, 205263_AT, 209636_AT, 205207_AT, 39402_AT, 205180_S_AT, 201862_S_AT, 201502_S_AT, 207037_AT, 203147_S_AT, 213443_AT, 210039_S_AT, 209435_S_AT, 218468_S_AT, 205863_AT, 209939_X_AT, 202917_S_AT, 204632_AT, 201524_X_AT, 221923_S_AT, 221691_X_AT, 208805_AT, 214062_X_AT, 218469_AT, 201953_AT, 203148_S_AT, 209124_AT, 210038_AT, 202713_S_AT, 203846_AT, 210563_X_AT, 202637_S_AT, 219257_S_AT, 2…	0.0168346	S100A8	BCL10	NFKB2	IL6	IL1B	ADAM8	LRRFIP1	NFKBIA	TNFRSF11A	TRIM14	TRADD	PRKCQ	ARHGEF2	GREM1	S100A12	CFLAR	S100A8	RPS6KA4	UBE2N	NPM1	NPM1	KIAA0391 /// PSMA6	NFKBIB	GREM1	CIB1	TRIM14	MYD88	PRKCQ	KIAA0391	TRIM32	CFLAR	ICAM1	SPHK1	IRAK1	NPM1	ICAM1	TICAM1	UBE2N	S100A9
GO_BP	GO:0008360	regulation of cell shape	30	1.56986	0.000258647	200609_S_AT, 212171_X_AT, 205207_AT, 202598_AT, 214687_X_AT, 211582_X_AT, 216598_S_AT, 204879_AT, 205294_AT, 200611_S_AT, 200600_AT, 211926_S_AT, 209190_S_AT, 203304_AT, 210512_S_AT, 218950_AT, 203856_AT, 211527_X_AT, 201168_X_AT, 201318_S_AT, 214941_S_AT, 205126_AT, 203111_S_AT, 211716_X_AT, 210513_S_AT, 201319_AT, 213086_S_AT, 213606_S_AT, 207945_S_AT, 209083_AT, 209850_S_AT, 202637_S_AT, 22189…	0.0173909	WDR1	VEGFA	IL6	S100A13	ALDOA	LST1	CCL2	PDPN	BAIAP2	WDR1	MSN	MYH9	DIAPH1	BAMBI	VEGFA	ARAP3	VRK1	VEGFA	ARHGDIA	MYL12A /// MYL12B	PRPF40A	VRK2	PTK2B	ARHGDIA	VEGFA	MYL12A	CSNK1A1	ARHGDIA	CSNK1D	CORO1A	CDC42EP2	ICAM1	PDPN	PLEKHO1	CCL7	ALDOA	MKLN1	ICAM1	ANXA1
GO_BP	GO:0045454	cell redox homeostasis	20	1.04657	0.000296336	205207_AT, 207668_X_AT, 208638_AT, 208864_S_AT, 201588_AT, 208959_S_AT, 207309_AT, 211048_S_AT, 211758_X_AT, 203008_X_AT, 214205_X_AT, 200654_AT, 216640_S_AT, 200736_S_AT, 218498_S_AT, 205241_AT, 205147_X_AT, 201482_AT, 210027_S_AT, 208680_AT, 221269_S_AT, 208639_X_AT, 205512_S_AT, 208658_AT, 221781_S_AT, 209080_X_AT	0.0196506	IL6	PDIA6	PDIA6	TXN	TXNL1	ERP44	NOS1	PDIA4	TXNDC9	TXNDC9	GLRX3	P4HB	PDIA6	GPX1	ERO1L	SCO2	NCF4	QSOX1	APEX1	PRDX1	SH3BGRL3	PDIA6	AIFM1	PDIA4	DNAJC10	GLRX3
GO_BP	GO:0006935	chemotaxis	27	1.41287	0.000331011	210163_AT, 204470_AT, 204420_AT, 211122_S_AT, 212983_AT, 1405_I_AT, 211924_S_AT, 214866_AT, 202670_AT, 216598_S_AT, 211668_S_AT, 209774_X_AT, 214974_X_AT, 204533_AT, 217497_AT, 210764_S_AT, 214435_X_AT, 202859_X_AT, 213603_S_AT, 209734_AT, 205479_S_AT, 204421_S_AT, 207356_AT, 218992_AT, 204655_AT, 206336_AT, 203666_AT, 211561_X_AT, 207419_S_AT, 211919_S_AT, 204858_S_AT, 201289_AT, 209201_X_AT, 20…	0.0216538	CXCL11	CXCL1	FOSL1	CXCL11	HRAS	CCL5	PLAUR	PLAUR	MAP2K1	CCL2	PLAU	CXCL2	CXCL5	CXCL10	TYMP	CYR61	RALA	IL8	RAC2	NCKAP1L	PLAU	FGF2	DEFB4	C9orf46	CCL5	CXCL6	CXCL12	MAPK14	RAC2	CXCR4	TYMP	CYR61	CXCR4	IL8RA	PLAUR	CCL7
KEGG	hsa05219	Bladder cancer	16	0.837258	0.000333355	201108_S_AT, 212171_X_AT, 212983_AT, 201110_S_AT, 210513_S_AT, 202670_AT, 202431_S_AT, 203693_S_AT, 203821_AT, 204858_S_AT, 202647_S_AT, 217497_AT, 203936_S_AT, 202859_X_AT, 210512_S_AT, 202284_S_AT, 209644_X_AT, 2028_S_AT, 204947_AT, 204475_AT, 211527_X_AT, 202246_S_AT, 38037_AT	0.0118487	THBS1	VEGFA	HRAS	THBS1	VEGFA	MAP2K1	MYC	E2F3	HBEGF	TYMP	NRAS	TYMP	MMP9	IL8	VEGFA	CDKN1A	CDKN2A	E2F1	E2F1	MMP1	VEGFA	CDK4	HBEGF
GO_BP	GO:0006695	cholesterol biosynthetic process	13	0.680272	0.000345095	221750_AT, 201128_S_AT, 202314_AT, 201626_AT, 210337_S_AT, 208647_AT, 202275_AT, 202003_S_AT, 201127_S_AT, 210950_S_AT, 213787_S_AT, 205822_S_AT, 209146_AT, 202735_AT, 203027_S_AT, 215093_AT, 201275_AT, 209799_AT, 201625_S_AT, 209279_S_AT	0.0222894	HMGCS1	ACLY	CYP51A1	INSIG1	ACLY	FDFT1	G6PD	ACAA2	ACLY	FDFT1	EBP	HMGCS1	SC4MOL	EBP	MVD	NSDHL	FDPS	PRKAA1	INSIG1	NSDHL
GO_BP	GO:0048010	vascular endothelial growth factor receptor signaling pathway	19	0.994244	0.000356467	205536_AT, 209946_AT, 203111_S_AT, 201087_AT, 212171_X_AT, 204657_S_AT, 213867_X_AT, 209652_S_AT, 210513_S_AT, 210841_S_AT, 210058_AT, 204656_AT, 205147_X_AT, 211561_X_AT, 216598_S_AT, 208727_S_AT, 208878_S_AT, 205294_AT, 201460_AT, 210059_S_AT, 210232_AT, 200801_X_AT, AFFX-HSAC07/X00351_3_AT, 210512_S_AT, 209734_AT, 207351_S_AT, 211527_X_AT	0.0227381	VAV2	VEGFC	PTK2B	PXN	VEGFA	SHB	ACTB	PGF	VEGFA	NRP2	MAPK13	SHB	NCF4	MAPK14	CCL2	CDC42	PAK2	BAIAP2	MAPKAPK2	MAPK13	CDC42	ACTB	ACTB	VEGFA	NCKAP1L	SH2D2A	VEGFA
GO_BP	GO:0070059	intrinsic apoptotic signaling pathway in response to endoplasmic reticulum stress	12	0.627943	0.00035823	200803_S_AT, 211833_S_AT, 209640_AT, 200779_AT, 208478_S_AT, 219270_AT, 218145_AT, 209945_S_AT, 211014_S_AT, 210405_X_AT, 209295_AT, 209294_X_AT, 211012_S_AT, 37028_AT, 205512_S_AT, 221781_S_AT, 206503_X_AT, 218498_S_AT, 211013_X_AT	0.0225771	TMBIM6	BAX	PML	ATF4	BAX	CHAC1	TRIB3	GSK3B	LOC161527 /// PML	TNFRSF10B	TNFRSF10B	TNFRSF10B	LOC161527 /// PML	PPP1R15A	AIFM1	DNAJC10	PML	ERO1L	PML
GO_BP	GO:0008637	apoptotic mitochondrial changes	9	0.470958	0.000378934	211833_S_AT, 222305_AT, 208478_S_AT, 201490_S_AT, 212312_AT, 211725_S_AT, 201489_AT, 200798_X_AT, 203925_AT, 214056_AT, 200807_S_AT, 202934_AT, 209644_X_AT, 204493_AT	0.0235858	BAX	HK2	BAX	PPIF	BCL2L1	BID	PPIF	MCL1	GCLM	MCL1	HSPD1	HK2	CDKN2A	BID
GO_BP	GO:0006629	lipid metabolic process	32	1.67452	0.00039331	218251_AT, 219181_AT, 37152_AT, 201128_S_AT, 208044_S_AT, 209555_S_AT, 219722_S_AT, 203228_AT, 216245_AT, 219707_AT, 202345_S_AT, 204476_S_AT, 210636_AT, 212657_S_AT, 202234_S_AT, 206932_AT, 216244_AT, 221295_AT, 203826_S_AT, 201192_S_AT, 203548_S_AT, 221750_AT, 205282_AT, 203549_S_AT, 210337_S_AT, 208433_S_AT, 202068_S_AT, 202275_AT, 202075_S_AT, 202422_S_AT, 201127_S_AT, 219073_S_AT, 209608_S_A…	0.0241853	MID1IP1	LIPG	PPARD	ACLY	PPARD	CD36	GDPD3	PAFAH1B3	IL1RN	CPNE7	FABP5	PC	PPARD	IL1RN	SLC16A1	CH25H	IL1RN	CIDEA	PITPNM1	PITPNA	LPL	HMGCS1	LRP8	LPL	ACLY	LRP8	LDLR	G6PD	PLTP	ACSL4	ACLY	OSBPL10	ACAT2	SREBF2	HSD17B10	HMGCS1	PITPNB	CLPS	FABP6	PLCXD1	SLC16A1	LDLR
GO_BP	GO:0042127	regulation of cell proliferation	36	1.88383	0.000402509	201464_X_AT, 201809_S_AT, 201465_S_AT, 209507_AT, 211122_S_AT, 201502_S_AT, 201473_AT, 201808_S_AT, 202935_S_AT, 203046_S_AT, 204533_AT, 202720_AT, 205393_S_AT, 213988_S_AT, 205479_S_AT, 211725_S_AT, 206336_AT, 218856_AT, 219634_AT, 209294_X_AT, 201466_S_AT, 216005_AT, 201605_X_AT, 202936_S_AT, 204933_S_AT, 200660_AT, 201012_AT, 204493_AT, 212236_X_AT, 214581_X_AT, 210163_AT, 206390_X_AT, 207850_…	0.0244598	JUN	ENG	JUN	RPA3	CXCL11	NFKBIA	JUNB	ENG	SOX9	TIMELESS	CXCL10	TES	CHEK1	SAT1	PLAU	BID	CXCL6	TNFRSF21	CHST11	TNFRSF10B	JUN	TNC	CNN2	SOX9	TNFRSF11B	S100A11	ANXA1	BID	KRT17	TNFRSF21	CXCL11	PF4	CXCL3	TNFRSF10B	TPD52L2	PLAU	CXCL2	TNFRSF11B	KRT17	ARHGEF2	SGK1	PTK2B
GO_BP	GO:0071353	cellular response to interleukin-4	10	0.523286	0.000457505	212639_X_AT, 219713_AT, 209640_AT, 211058_X_AT, 211072_X_AT, 201892_S_AT, 211014_S_AT, 206569_AT, 209083_AT, 211012_S_AT, 212218_S_AT, 213646_X_AT, 201090_X_AT, 202107_S_AT, 206503_X_AT, 203574_AT, 211936_AT, 211013_X_AT	0.0274412	TUBA1B	SHPK	PML	TUBA1B	TUBA1B	IMPDH2	LOC161527 /// PML	IL24	CORO1A	LOC161527 /// PML	FASN	TUBA1B	TUBA1B	MCM2	PML	NFIL3	HSPA5	PML
GO_BP	GO:0048870	cell motility	10	0.523286	0.000457505	201809_S_AT, 210933_S_AT, 214447_AT, 221898_AT, 205499_AT, 201564_S_AT, 202670_AT, 201808_S_AT, 209643_S_AT, 204879_AT, 203499_AT, 204990_S_AT, 202081_AT	0.0274412	ENG	FSCN1	ETS1	PDPN	SRPX2	FSCN1	MAP2K1	ENG	PLD2	PDPN	EPHA2	ITGB4	IER2
GO_BP	GO:0046697	decidualization	9	0.470958	0.000573721	204596_S_AT, 37152_AT, 208044_S_AT, 204597_X_AT, 204595_S_AT, 208677_S_AT, 204748_AT, 201473_AT, 200838_AT, 208131_S_AT, 205676_AT, 396_F_AT, 210636_AT	0.0339101	STC1	PPARD	PPARD	STC1	STC1	BSG	PTGS2	JUNB	CTSB	PTGIS	CYP27B1	EPOR	PPARD
GO_BP	GO:0090026	positive regulation of monocyte chemotaxis	8	0.418629	0.000674732	213095_X_AT, 209901_X_AT, 204533_AT, 215051_X_AT, 204655_AT, 1405_I_AT, 202627_S_AT, 203666_AT, 205916_AT, 216598_S_AT, 218677_AT, 202628_S_AT	0.0393243	AIF1	AIF1	CXCL10	AIF1	CCL5	CCL5	SERPINE1	CXCL12	S100A7	CCL2	S100A14	SERPINE1
KEGG	hsa03430	Mismatch repair	11	0.575615	0.000687485	203209_AT, 204128_S_AT, 201115_AT, 212836_AT, 209507_AT, 204127_AT, 201202_AT, 202911_AT, 203422_AT, 202591_S_AT, 204023_AT, 203696_S_AT	0.0216172	RFC5	RFC3	POLD2	POLD3	RPA3	RFC3	PCNA	MSH6	POLD1	SSBP1	RFC4	RFC2
GO_BP	GO:0030335	positive regulation of cell migration	35	1.8315	0.000749549	202267_AT, 31846_AT, 200713_S_AT, 203627_AT, 212171_X_AT, 210754_S_AT, 210907_S_AT, 209087_X_AT, 212983_AT, 1405_I_AT, 203757_S_AT, 201110_S_AT, 207517_AT, 211668_S_AT, 203821_AT, 209961_S_AT, 200733_S_AT, 209901_X_AT, 201656_AT, 210764_S_AT, 204637_AT, 209190_S_AT, 210512_S_AT, 201389_AT, 211657_AT, 211527_X_AT, 209720_S_AT, 206432_AT, 205479_S_AT, 212590_AT, 201108_S_AT, 203111_S_AT, 210997_AT,…	0.0431162	LAMC2	RHOD	MAPRE1	IGF1R	VEGFA	LYN	PDCD10	MCAM	HRAS	CCL5	CEACAM6	THBS1	LAMC2	PLAU	HBEGF	HGF	PTP4A1	AIF1	ITGA6	CYR61	CGA	DIAPH1	VEGFA	ITGA5	CEACAM6	VEGFA	SERPINB3	HAS2	PLAU	RRAS2	THBS1	PTK2B	HGF	AIF1	CCL5	VEGFA	TNFAIP6	KIAA1199	AIF1	CIB1	CYR61	CORO1A
GO_BP	GO:0055114	oxidation-reduction process	88	4.60492	0.000750141	200831_S_AT, 211715_S_AT, 206514_S_AT, 216591_S_AT, 203180_AT, 201588_AT, 219254_AT, 201030_X_AT, 206932_AT, 202004_X_AT, 205943_AT, 200650_S_AT, 207386_AT, 221497_X_AT, 205241_AT, 202275_AT, 208131_S_AT, 204389_AT, 212012_AT, 201482_AT, 202282_AT, 205082_S_AT, 221269_S_AT, 205512_S_AT, 208928_AT, 204151_X_AT, 221781_S_AT, 209665_AT, 209080_X_AT, 219486_AT, 218424_S_AT, 201900_S_AT, 203458_AT, 20…	0.0426856	SCD	BDH1	CYP4F2 /// CYP4F3	hCG_1776980 /// SDHC	ALDH1A3	TXNL1	C17orf101	LDHB	CH25H	SDHC	TDO2	LDHA	CYP7B1	EGLN1	SCO2	G6PD	PTGIS	MAOA	PXDN	QSOX1	HSD17B10	AOX1	SH3BGRL3	AIFM1	POR	AKR1C1	DNAJC10	CYB561D2	GLRX3	DUS2L	STEAP3	AKR1A1	SPR	FDFT1	ME1	HIGD1A	NOS1	TBXAS1	CYP2C18	STEAP4	PXDN	ERO1L
GO_BP	GO:0019985	translesion synthesis	12	0.627943	0.00082726	204128_S_AT, 201115_AT, 209507_AT, 201202_AT, 208648_AT, 205483_S_AT, 204023_AT, 203209_AT, 212836_AT, 204127_AT, 208649_S_AT, 203422_AT, 203696_S_AT, 218585_S_AT	0.0464726	RFC3	POLD2	RPA3	PCNA	VCP	ISG15	RFC4	RFC5	POLD3	RFC3	VCP	POLD1	RFC2	DTL
GO_BP	GO:0070098	chemokine-mediated signaling pathway	18	0.941915	0.000875237	210163_AT, 210072_AT, 206390_X_AT, 203111_S_AT, 204470_AT, 211122_S_AT, 207850_AT, 1405_I_AT, 204655_AT, 206336_AT, 203666_AT, 216598_S_AT, 204103_AT, 209774_X_AT, 211919_S_AT, 214974_X_AT, 204533_AT, 209201_X_AT, 202859_X_AT, 207094_AT, 208075_S_AT	0.0485868	CXCL11	CCL19	PF4	PTK2B	CXCL1	CXCL11	CXCL3	CCL5	CCL5	CXCL6	CXCL12	CCL2	CCL4	CXCL2	CXCR4	CXCL5	CXCL10	CXCR4	IL8	IL8RA	CCL7
GO_BP	GO:0045765	regulation of angiogenesis	11	0.575615	0.000885461	203111_S_AT, 221497_X_AT, 205207_AT, 214447_AT, 200629_AT, 218368_S_AT, 203499_AT, 202036_S_AT, 202037_S_AT, 208937_S_AT, 210219_AT, 204421_S_AT, 202035_S_AT, 200628_S_AT	0.0486305	PTK2B	EGLN1	IL6	ETS1	WARS	TNFRSF12A	EPHA2	SFRP1	SFRP1	ID1	SP100	FGF2	SFRP1	WARS
GO_BP	GO:0002576	platelet degranulation	23	1.20356	0.000891029	209563_X_AT, 201666_AT, 200609_S_AT, 200653_S_AT, 213710_S_AT, 209946_AT, 206390_X_AT, 212171_X_AT, 210754_S_AT, 211404_S_AT, 209555_S_AT, 203400_S_AT, 201110_S_AT, 214687_X_AT, 205534_AT, 200611_S_AT, 209961_S_AT, 210926_AT, 203254_S_AT, 210512_S_AT, 211527_X_AT, 202628_S_AT, 201108_S_AT, 208636_AT, 210997_AT, 210513_S_AT, 200859_X_AT, 202376_AT, 202833_S_AT, 211160_X_AT, 200655_S_AT, 216438_S_A…	0.0484265	CALM1	TIMP1	WDR1	CALM1	---	VEGFC	PF4	VEGFA	LYN	APLP2	CD36	TF	THBS1	ALDOA	PCDH7	WDR1	HGF	ACTBL3	TLN1	VEGFA	VEGFA	SERPINE1	THBS1	ACTN1	HGF	VEGFA	FLNA	SERPINA3	SERPINA1	ACTN1	CALM1	TMSB4X /// TMSL3	QSOX1	SERPINA1	CALM3	SERPINE1	ALDOA	ACTN1	FLNA	FLNA
GO_BP	GO:0061621	canonical glycolysis	10	0.523286	0.00090055	217356_S_AT, 217383_AT, 200886_S_AT, 208308_S_AT, 200738_S_AT, 222305_AT, 213453_X_AT, 214687_X_AT, 201037_AT, 217398_X_AT, AFFX-HUMGAPDH/M33197_3_AT, 200822_X_AT, 212581_X_AT, 213011_S_AT, 200737_AT, 201251_AT, 202934_AT, AFFX-HUMGAPDH/M33197_5_AT, 200966_X_AT, AFFX-HUMGAPDH/M33197_M_AT, 201231_S_AT, 210050_AT, 216554_S_AT	0.0484342	PGK1	PGK1	PGAM1	GPI /// LOC100133951	PGK1	HK2	GAPDH	ALDOA	PFKP	GAPDH	GAPDH	TPI1	GAPDH	TPI1	PGK1	PKM2	HK2	GAPDH	ALDOA	GAPDH	ENO1	TPI1	---
KEGG	hsa04064	NF-kappa B signaling pathway	25	1.30822	0.000910864	205263_AT, 209636_AT, 213535_S_AT, 202643_S_AT, 210754_S_AT, 39402_AT, 212312_AT, 201502_S_AT, 211668_S_AT, 207037_AT, 213443_AT, 210039_S_AT, 202859_X_AT, 204748_AT, 209939_X_AT, 221571_AT, 205479_S_AT, 210072_AT, 201743_AT, 208315_X_AT, 203666_AT, 205205_AT, 204103_AT, 210038_AT, 209124_AT, 202644_S_AT, 210563_X_AT, 202637_S_AT, 201587_S_AT, 202638_S_AT, 213191_AT	0.0257259	BCL10	NFKB2	UBE2I	TNFAIP3	LYN	IL1B	BCL2L1	NFKBIA	PLAU	TNFRSF11A	TRADD	PRKCQ	IL8	PTGS2	CFLAR	TRAF3	PLAU	CCL19	CD14	TRAF3	CXCL12	RELB	CCL4	PRKCQ	MYD88	TNFAIP3	CFLAR	ICAM1	IRAK1	ICAM1	TICAM1
KEGG	hsa05134	Legionellosis	18	0.941915	0.00102187	209636_AT, 213418_AT, 218254_S_AT, 204470_AT, 205207_AT, 39402_AT, 201743_AT, 201848_S_AT, 207850_AT, 201543_S_AT, 208905_AT, 201502_S_AT, 208648_AT, 209774_X_AT, 209124_AT, 200807_S_AT, 210338_S_AT, 208649_S_AT, 208687_X_AT, 202859_X_AT, 201849_AT, 221891_X_AT, 210790_S_AT	0.026232	NFKB2	HSPA6	SAR1B	CXCL1	IL6	IL1B	CD14	BNIP3	CXCL3	SAR1A	CYCS	NFKBIA	VCP	CXCL2	MYD88	HSPD1	HSPA8	VCP	HSPA8	IL8	BNIP3	HSPA8	SAR1A
KEGG	hsa05132	Salmonella infection	24	1.25589	0.00108065	208613_S_AT, 201464_X_AT, 201465_S_AT, 204470_AT, 39402_AT, 205207_AT, 207850_AT, 210118_S_AT, 213867_X_AT, 212877_AT, 209774_X_AT, 210059_S_AT, 210232_AT, 220966_X_AT, 211960_S_AT, AFFX-HSAC07/X00351_3_AT, 202859_X_AT, 217817_AT, 200634_AT, 201743_AT, 213281_AT, 203175_AT, 210058_AT, 200859_X_AT, 211561_X_AT, 208727_S_AT, 201466_S_AT, 204103_AT, 201954_AT, 209124_AT, 200801_X_AT, 214752_X_AT, 21…	0.0254403	FLNB	JUN	JUN	CXCL1	IL1B	IL6	CXCL3	IL1A	ACTB	KLC1	CXCL2	MAPK13	CDC42	ARPC5L	RAB7A	ACTB	IL8	ARPC4	PFN1	CD14	JUN	RHOG	MAPK13	FLNA	MAPK14	CDC42	JUN	CCL4	ARPC1B	MYD88	ACTB	FLNA	FLNA
KEGG	hsa04110	Cell cycle	32	1.67452	0.00110405	201209_AT, 216237_S_AT, 212141_AT, 203362_S_AT, 213699_S_AT, 208795_S_AT, 201202_AT, 201853_S_AT, 210416_S_AT, 203968_S_AT, 222036_S_AT, 203693_S_AT, 201755_AT, 210983_S_AT, 33322_I_AT, 222037_AT, 209644_X_AT, 202284_S_AT, 213523_AT, 204947_AT, 205393_S_AT, 202246_S_AT, 200693_AT, 204126_S_AT, 210543_S_AT, 208694_AT, 201700_AT, 201457_X_AT, 205394_AT, 209945_S_AT, 202431_S_AT, 203725_AT, 209260_A…	0.0240097	HDAC1	MCM5	MCM4	MAD2L1	YWHAQ	MCM7	PCNA	CDC25B	CHEK2	CDC6	MCM4	E2F3	MCM5	MCM7	SFN	MCM4	CDKN2A	CDKN1A	CCNE1	E2F1	CHEK1	CDK4	YWHAQ	CDC45L	PRKDC	PRKDC	CCND3	BUB3	CHEK1	GSK3B	MYC	GADD45A	SFN	YWHAB	PKMYT1	CDC6	MCM3	GADD45B	CDC25A	E2F1	MCM2	SFN
KEGG	hsa05200	Pathways in cancer	79	4.13396	0.00134597	209636_AT, 201464_X_AT, 201465_S_AT, 214447_AT, 214157_AT, 212983_AT, 214170_X_AT, 209652_S_AT, 212312_AT, 202670_AT, 201656_AT, 211711_S_AT, 205870_AT, 203936_S_AT, 202859_X_AT, 202284_S_AT, 209644_X_AT, 213603_S_AT, 204947_AT, 204421_S_AT, 205032_AT, 201250_S_AT, 221497_X_AT, 201249_AT, 211725_S_AT, 208315_X_AT, 207937_X_AT, 207157_S_AT, 205312_AT, 202824_S_AT, 200744_S_AT, 212236_X_AT, 209946_…	0.0271398	NFKB2	JUN	JUN	ETS1	GNAS	HRAS	FH	PGF	BCL2L1	MAP2K1	ITGA6	PTEN	BDKRB2	MMP9	IL8	CDKN1A	CDKN2A	RAC2	E2F1	FGF2	ITGA2	SLC2A1	EGLN1	SLC2A1	BID	TRAF3	FGFR1	GNG5	SPI1	TCEB1	GNB1	KRT17	VEGFC	VEGFA	FADD	TRAF4	LAMC2	E2F3	PPARD	LAMB3	HGF	HIF1A
KEGG	hsa05169	Epstein-Barr virus infection	31	1.62219	0.00174515	209636_AT, 201464_X_AT, 201209_AT, 202643_S_AT, 201465_S_AT, 200830_AT, 210754_S_AT, 206191_AT, 212014_X_AT, 201502_S_AT, 201198_S_AT, 204219_S_AT, 210059_S_AT, 213443_AT, 210460_S_AT, 202284_S_AT, 211609_X_AT, 221571_AT, 201388_AT, 204490_S_AT, 202753_AT, 201252_AT, 213281_AT, 208315_X_AT, 200820_AT, 209835_X_AT, 201267_S_AT, 210058_AT, 205205_AT, 211561_X_AT, 202431_S_AT, 212296_AT, 202352_S_AT…	0.0327549	NFKB2	JUN	HDAC1	TNFAIP3	JUN	PSMD2	LYN	ENTPD3	CD44	NFKBIA	PSMD1	PSMC1	MAPK13	TRADD	PSMD4	CDKN1A	PSMD4	TRAF3	PSMD3	CD44	PSMD6	PSMC4	JUN	TRAF3	PSMD8	CD44	PSMC3	MAPK13	RELB	MAPK14	MYC	PSMD14	PSMD12	JUN	NFKBIB	PSMD1	TNFAIP3	ICAM1	STAT3	IRAK1	ICAM1	PSMD11
KEGG	hsa04115	p53 signaling pathway	20	1.04657	0.00213156	208289_S_AT, 211833_S_AT, 218424_S_AT, 201110_S_AT, 210416_S_AT, 210609_S_AT, 33322_I_AT, 211711_S_AT, 202284_S_AT, 209644_X_AT, 205393_S_AT, 213523_AT, 202246_S_AT, 202628_S_AT, 201108_S_AT, 201700_AT, 208478_S_AT, 205394_AT, 211725_S_AT, 208905_AT, 212143_S_AT, 203725_AT, 209260_AT, 213560_AT, 202627_S_AT, 33323_R_AT, 210095_S_AT, 204493_AT	0.0374241	EI24	BAX	STEAP3	THBS1	CHEK2	TP53I3	SFN	PTEN	CDKN1A	CDKN2A	CHEK1	CCNE1	CDK4	SERPINE1	THBS1	CCND3	BAX	CHEK1	BID	CYCS	IGFBP3	GADD45A	SFN	GADD45B	SERPINE1	SFN	IGFBP3	BID
KEGG	hsa00520	Amino sugar and nucleotide sugar metabolism	16	0.837258	0.00215972	36936_AT, 219079_AT, 203201_AT, 208308_S_AT, 222305_AT, 203343_AT, 204875_S_AT, 219920_S_AT, 218189_S_AT, 209340_AT, 202722_S_AT, 202528_AT, 201968_S_AT, 202934_AT, 220230_S_AT, 205100_AT, 219082_AT, 201644_AT	0.0357199	TSTA3	CYB5R4	PMM2	GPI /// LOC100133951	HK2	UGDH	GMDS	GMPPB	NANS	UAP1	GFPT1	GALE	PGM1	HK2	CYB5R2	GFPT2	AMDHD2	TSTA3
KEGG	hsa01230	Biosynthesis of amino acids	21	1.0989	0.00216396	217356_S_AT, 217383_AT, 214095_AT, 200738_S_AT, 203401_AT, 213453_X_AT, 214687_X_AT, 214437_S_AT, AFFX-HUMGAPDH/M33197_3_AT, 214096_S_AT, 209440_AT, 208447_S_AT, 204476_S_AT, 213011_S_AT, 208700_S_AT, 208699_X_AT, 201251_AT, 210014_X_AT, AFFX-HUMGAPDH/M33197_5_AT, 218944_AT, AFFX-HUMGAPDH/M33197_M_AT, 201231_S_AT, 204608_AT, 208813_AT, 210418_S_AT, 200648_S_AT, 200886_S_AT, 202070_S_AT, 201037_AT…	0.0338345	PGK1	PGK1	SHMT2	PGK1	PRPS2	GAPDH	ALDOA	SHMT2	GAPDH	SHMT2	PRPS1	PRPS1	PC	TPI1	TKT	TKT	PKM2	IDH3B	GAPDH	PYCRL	GAPDH	ENO1	ASL	GOT1	IDH3B	GLUL	PGAM1	IDH3A	PFKP	GAPDH	TPI1	GAPDH	GOT2	PGK1	ARG2	ALDOA	TPI1	---
[truncated: 261 more columns]

## Sheet: S4-B
GO_BP and KEGG pathways enriched in downregulated common probes in C24vsC0 and D24vsD0
Category	Term	Term Name	Gene Count	%	PValue	Genes	Benjamini	Genes
GO_BP	GO:0006351	transcription, DNA-templated	354	13.9315	5.6385e-11	210649_S_AT, 210282_AT, 204847_AT, 205961_S_AT, 209230_S_AT, 220019_S_AT, 211721_S_AT, 212452_X_AT, 202034_X_AT, 201643_X_AT, 212762_S_AT, 217550_AT, 219826_AT, 201183_S_AT, 205383_S_AT, 209290_S_AT, 211466_AT, 207625_S_AT, 207186_S_AT, 205425_AT, 207700_S_AT, 209505_AT, 206853_S_AT, 202616_S_AT, 213743_AT, 206194_AT, 202778_S_AT, 215718_S_AT, 208860_S_AT, 41113_AT, 211874_S_AT, 210774_S_AT, 2017…	3.11414e-07	ARID1A	ZMYM2	ZBTB11	PSIP1	NUPR1	ZNF224	ZNF551	MYST4	RB1CC1	KDM3B	TCF7L2	ATF6	ZNF419	CHD4	ZBTB20	NFIB	NFIB	CBFA2T2	BPTF	HIP1	NCOA3	NR2F1	MAP3K7	MECP2	CCNT2	HOXC4	ZMYM2	PHF3	ATRX	ZNF500	MYST4	NCOA4	ADNP	RERE	DIDO1	MEF2C	ZNF638	ZNF324	PURA	MZF1	ATMIN	BCL11A
GO_BP	GO:0000122	negative regulation of transcription from RNA polymerase II promoter	152	5.9819	2.42244e-09	213891_S_AT, 206036_S_AT, 212385_AT, 209724_S_AT, 210649_S_AT, 215698_AT, 209348_S_AT, 209211_AT, 210336_X_AT, 212762_S_AT, 215605_AT, 201183_S_AT, 209290_S_AT, 205383_S_AT, 211466_AT, 201565_S_AT, 207186_S_AT, 204702_S_AT, 204653_AT, 207760_S_AT, 222137_AT, 209505_AT, 205286_AT, 202616_S_AT, 222146_S_AT, 202815_S_AT, 204466_S_AT, 214500_AT, 210407_AT, 200940_S_AT, 201730_S_AT, 209199_S_AT, 22155…	6.68954e-06	TCF4	REL	TCF4	ZFP161	ARID1A	KDM5A	MAF	KLF5	MZF1	TCF7L2	NCOA2	CHD4	NFIB	ZBTB20	NFIB	ID2	BPTF	NFE2L3	TFAP2A	NCOR2	CC2D1A	NR2F1	TFAP2C	MECP2	TCF4	HEXIM1	SNCA	H2AFY	PPM1A	RERE	TPR	MEF2C	LEF1	ZBTB1	ID2	CCND1	MZF1	BCL11A	TCF4	EDN1	WWC3	C19orf2
GO_BP	GO:0045944	positive regulation of transcription from RNA polymerase II promoter	194	7.63479	3.33593e-09	213891_S_AT, 212385_AT, 206036_S_AT, 213578_AT, 207564_X_AT, 211896_S_AT, 219528_S_AT, 205961_S_AT, 212122_AT, 214179_S_AT, 206149_AT, 212599_AT, 209824_S_AT, 209348_S_AT, 209211_AT, 210336_X_AT, 210556_AT, 212452_X_AT, 212762_S_AT, 215605_AT, 32259_AT, 217550_AT, 209290_S_AT, 211466_AT, 207625_S_AT, 201146_AT, 204653_AT, 221600_S_AT, 207700_S_AT, 209505_AT, 205286_AT, 213743_AT, 222146_S_AT, 208…	6.14143e-06	TCF4	TCF4	REL	BMPR1A	OGT	DCN	BCL11B	PSIP1	RHOQ	NFE2L1	CHP2	AUTS2	ARNTL	MAF	KLF5	MZF1	NFATC3	MYST4	TCF7L2	NCOA2	EZH1	ATF6	NFIB	NFIB	CBFA2T2	NFE2L2	TFAP2A	C11orf67	NCOA3	NR2F1	TFAP2C	CCNT2	TCF4	ATRX	CAPRIN2	DBP	MYST4	RERE	MEF2C	LEF1	THRA	CAMK1
GO_BP	GO:0006355	regulation of transcription, DNA-templated	271	10.6651	2.65884e-08	213625_AT, 204849_AT, 202621_AT, 212985_AT, 212945_S_AT, 204847_AT, 218166_S_AT, 203521_S_AT, 205961_S_AT, 218458_AT, 204234_S_AT, 209824_S_AT, 210336_X_AT, 220019_S_AT, 211721_S_AT, 212452_X_AT, 213858_AT, 201643_X_AT, 202034_X_AT, 215605_AT, 205760_S_AT, 201183_S_AT, 219826_AT, 215013_S_AT, 214659_X_AT, 207186_S_AT, 205425_AT, 207700_S_AT, 207365_X_AT, 213659_AT, 206194_AT, 205415_S_AT, 208860_…	3.67112e-05	ZKSCAN4	TCFL5	IRF3	APBB2	MGA	ZBTB11	RSF1	ZNF318	PSIP1	GMCL1	ZNF195	ARNTL	MZF1	ZNF224	ZNF551	MYST4	ZNF250	KDM3B	RB1CC1	NCOA2	OGG1	CHD4	ZNF419	USP34	YLPM1	BPTF	HIP1	NCOA3	USP34	ZNF75D	HOXC4	ATXN3	ATRX	ZNF500	MYST4	ADNP	MEF2C	THRA	ZNF638	SMAD5	MYST4	MYCL1
GO_BP	GO:0045892	negative regulation of transcription, DNA-templated	109	4.28965	9.23458e-08	219433_AT, 209724_S_AT, 208606_S_AT, 212732_AT, 202617_S_AT, 218166_S_AT, 204431_AT, 203318_S_AT, 210944_S_AT, 201549_X_AT, 212759_S_AT, 216037_X_AT, 209824_S_AT, 202098_S_AT, 220019_S_AT, 212452_X_AT, 202922_AT, 212762_S_AT, 205529_S_AT, 209430_AT, 211675_S_AT, 201565_S_AT, 207625_S_AT, 204653_AT, 205022_S_AT, 209604_S_AT, 219894_AT, 203707_AT, 204200_S_AT, 201321_S_AT, 211974_X_AT, 202616_S_AT,…	0.000102	BCOR	ZFP161	WNT4	MEG3	MECP2	RSF1	TLE2	ZNF148	CAPN3	KDM5B	TCF7L2	TCF7L2	ARNTL	PRMT2	ZNF224	MYST4	GCLC	TCF7L2	RUNX1T1	BTAF1	MDFIC	ID2	CBFA2T2	TFAP2A	FOXN3	GATA3	MAGEL2	ZNF263	PDGFB	SMARCC2	RBPJ	MECP2	KLF11	PTPRK	HEXIM1	ZNF224	NR1D2	WWP1	MYST4	MDM2	THRA	LEF1
KEGG	hsa05200	Pathways in cancer	88	3.4632	9.25378e-08	217681_AT, 210495_X_AT, 212249_AT, 210832_X_AT, 208606_S_AT, 207105_S_AT, 200745_S_AT, 217620_S_AT, 211665_S_AT, 204463_S_AT, 204464_S_AT, 205051_S_AT, 212759_S_AT, 210150_S_AT, 216037_X_AT, 200780_X_AT, 213110_S_AT, 212762_S_AT, 205529_S_AT, 201334_S_AT, 201335_S_AT, 212240_S_AT, 204273_AT, 203987_AT, 204200_S_AT, 203895_AT, 202449_S_AT, 210774_S_AT, 203685_AT, 217542_AT, 201730_S_AT, 213245_AT,…	2.59102e-05	WNT7B	FN1	PIK3R1	PTGER3	WNT4	PIK3R2	GNB1	PIK3CB	SOS2	EDNRA	EDNRA	KIT	TCF7L2	LAMA5	TCF7L2	GNAS	COL4A5	TCF7L2	RUNX1T1	ARHGEF12	ARHGEF12	PIK3R1	EDNRB	FZD6	PDGFB	PLCB4	RXRA	NCOA4	BCL2	MDM2	TPR	ADCY1	LEF1	PDGFA	PGF	PIK3CA	CCND1	FN1	PRKCB	APPL1	FZD2	RALGDS
KEGG	hsa04916	Melanogenesis	33	1.2987	4.04992e-07	213245_AT, 213579_S_AT, 221558_S_AT, 217681_AT, 203705_S_AT, 208606_S_AT, 221016_S_AT, 203896_S_AT, 205338_S_AT, 209685_S_AT, 216511_S_AT, 205648_AT, 205051_S_AT, 210220_AT, 218995_S_AT, 212759_S_AT, 207957_S_AT, 216037_X_AT, 205694_AT, 204451_AT, 216035_X_AT, 213217_AT, 200780_X_AT, 200981_X_AT, 202615_AT, 209576_AT, 204497_AT, 212273_X_AT, 216513_AT, 212762_S_AT, 201908_AT, 213093_AT, 209195_S_…	5.66973e-05	ADCY1	EP300	LEF1	WNT7B	FZD7	WNT4	TCF7L1	PLCB4	DCT	PRKCB	TCF7L2	WNT2	KIT	FZD2	EDN1	TCF7L2	PRKCB	TCF7L2	TYRP1	FZD1	TCF7L2	ADCY2 /// LOC100133953	GNAS	GNAS	GNAQ	GNAI1	ADCY9	GNAS	DCT	TCF7L2	DVL3	PRKCA	ADCY6	DCT	CAMK2G	PRKACB	TCF7L2	EDNRB	FZD6	CREB3L1	WNT2B	CREB1
GO_BP	GO:0051056	regulation of small GTPase mediated signal transduction	38	1.49547	7.04271e-06	213385_AT, 212777_AT, 208325_S_AT, 34206_AT, 207105_S_AT, 35147_AT, 211665_S_AT, 218807_AT, 218518_AT, 221736_AT, 212516_AT, 212122_AT, 214855_S_AT, 209539_AT, 202973_X_AT, 213135_AT, 217047_S_AT, 221030_S_AT, 203446_S_AT, 219027_S_AT, 222148_S_AT, 213618_AT, 201334_S_AT, 201335_S_AT, 217936_AT, 218323_AT, 222024_S_AT, 215735_S_AT, 215624_AT, 202254_AT, 205068_S_AT, 212738_AT, 212870_AT, 202845_S…	0.00646187	CHN2	SOS1	AKAP13	ARAP1	PIK3R2	MCF2L	SOS2	VAV3	FAM13B	KIAA1219	ARAP1	RHOQ	GARNL1	ARHGEF6	FAM13A	TIAM1	FAM13A	ARHGAP24	OCRL	MYO9A	RHOT1	ARAP2	ARHGEF12	ARHGEF12	ARHGAP5	RHOT1	AKAP13	TSC2	TSC2	SIPA1L1	ARHGAP26	ARHGAP19	SOS2	RALBP1	ARHGAP19	VAV3	ARHGEF3	ARHGAP29	RHOBTB1	RHOQ	SIPA1L3	SRGAP2
KEGG	hsa05215	Prostate cancer	28	1.10193	7.936e-06	213579_S_AT, 221558_S_AT, 212249_AT, 212777_AT, 221016_S_AT, 207105_S_AT, 205463_S_AT, 217620_S_AT, 204369_AT, 211665_S_AT, 215404_X_AT, 211110_S_AT, 208711_S_AT, 216511_S_AT, 212688_AT, 216867_S_AT, 203628_AT, 212759_S_AT, 203639_S_AT, 203638_S_AT, 216037_X_AT, 216035_X_AT, 216836_S_AT, 209341_S_AT, 212762_S_AT, 202723_S_AT, 212761_AT, 212240_S_AT, 219304_S_AT, 218718_AT, 213059_AT, 209112_AT, 2…	0.000740422	EP300	LEF1	PIK3R1	SOS1	TCF7L1	PIK3R2	PDGFA	PIK3CB	PIK3CA	SOS2	FGFR1	AR	CCND1	TCF7L2	PIK3CB	PDGFA	IGF1R	TCF7L2	FGFR2	FGFR2	TCF7L2	TCF7L2	ERBB2	IKBKB	TCF7L2	FOXO1	TCF7L2	PIK3R1	PDGFD	PDGFC	CREB3L1	CDKN1B	CCND1	AKT3	CREB1	PDGFB	AR	FOXO1	FGFR1	FGFR2	SOS2	BCL2
KEGG	hsa05205	Proteoglycans in cancer	49	1.92837	8.32623e-06	209335_AT, 217681_AT, 210495_X_AT, 212249_AT, 212777_AT, 212157_AT, 208606_S_AT, 207105_S_AT, 217620_S_AT, 211896_S_AT, 201893_X_AT, 215404_X_AT, 211665_S_AT, 203323_AT, 203628_AT, 204451_AT, 213135_AT, 201149_S_AT, 205824_AT, 201334_S_AT, 201335_S_AT, 214782_AT, 212240_S_AT, 201957_AT, 203987_AT, 202660_AT, 202662_S_AT, 209682_AT, 202756_S_AT, 212870_AT, 217542_AT, 212464_S_AT, 216442_X_AT, 2037…	0.000582668	DCN	WNT7B	FN1	PIK3R1	SOS1	SDC2	WNT4	PIK3R2	PIK3CB	DCN	DCN	FGFR1	SOS2	CAV2	IGF1R	FZD1	TIAM1	TIMP3	HSPB2	ARHGEF12	ARHGEF12	CTTN	PIK3R1	PPP1R12B	FZD6	ITPR2	ITPR2	CBLB	GPC1	SOS2	MDM2	FN1	FN1	FZD7	CD44	RDX	ANK3	PIK3CA	PRKCB	PPP1R12A	CCND1	FN1
GO_BP	GO:0006366	transcription from RNA polymerase II promoter	101	3.97481	3.2703e-05	212420_AT, 204849_AT, 206036_S_AT, 213283_S_AT, 202171_AT, 202621_AT, 206828_AT, 215698_AT, 212080_AT, 219528_S_AT, 215355_AT, 203318_S_AT, 214179_S_AT, 205372_AT, 213150_AT, 202683_S_AT, 209348_S_AT, 209211_AT, 210336_X_AT, 216711_S_AT, 210556_AT, 222286_AT, 213844_AT, 209290_S_AT, 211466_AT, 204702_S_AT, 209651_AT, 201146_AT, 204653_AT, 219518_S_AT, 202040_S_AT, 209604_S_AT, 205286_AT, 213743_A…	0.025473	ELF1	TCFL5	REL	SALL2	VEZF1	IRF3	TXK	KDM5A	MLL	BCL11B	POU2F3	ZNF148	NFE2L1	PLAG1	HOXA10	RNMT	MAF	KLF5	MZF1	TAF1	NFATC3	SNAPC3	HOXA5	NFIB	NFIB	NFE2L3	TGFB1I1	NFE2L2	TFAP2A	ELL3	KDM5A	GATA3	TFAP2C	CCNT2	KLF11	HLF	DBP	MLL	VEZF1	GRHL2	MEF2C	LEF1
KEGG	hsa04310	Wnt signaling pathway	36	1.41677	4.11397e-05	201219_AT, 213579_S_AT, 221558_S_AT, 217681_AT, 203705_S_AT, 208606_S_AT, 221016_S_AT, 203081_AT, 203896_S_AT, 209685_S_AT, 208711_S_AT, 216511_S_AT, 205648_AT, 209864_AT, 210220_AT, 212759_S_AT, 212073_AT, 207957_S_AT, 202429_S_AT, 216037_X_AT, 204451_AT, 216035_X_AT, 204712_AT, 219908_AT, 209468_AT, 210556_AT, 210555_S_AT, 212762_S_AT, 201908_AT, 213093_AT, 212757_S_AT, 202741_AT, 219889_AT, 21…	0.00230122	CTBP2	EP300	LEF1	WNT7B	FZD7	WNT4	TCF7L1	CTNNBIP1	PLCB4	PRKCB	CCND1	TCF7L2	WNT2	FRAT2	FZD2	TCF7L2	CSNK2A1 /// CSNK2A1P	PRKCB	PPP3CA	TCF7L2	FZD1	TCF7L2	WIF1	DKK2	LRP5	NFATC3	NFATC3	TCF7L2	DVL3	PRKCA	CAMK2G	PRKACB	FRAT1	TCF7L2	SKP1	GPC4	FZD6	WNT2B	CCND1	MAP3K7	CHD8	PLCB4
KEGG	hsa04510	Focal adhesion	48	1.88902	4.18268e-05	210495_X_AT, 202311_S_AT, 212249_AT, 212777_AT, 207105_S_AT, 217620_S_AT, 213992_AT, 211665_S_AT, 218807_AT, 212486_S_AT, 203323_AT, 216867_S_AT, 201852_X_AT, 203628_AT, 202310_S_AT, 210150_S_AT, 212091_S_AT, 213110_S_AT, 211651_S_AT, 215076_S_AT, 209561_AT, 210538_S_AT, 213428_S_AT, 212240_S_AT, 216033_S_AT, 217936_AT, 218718_AT, 201957_AT, 212488_AT, 204200_S_AT, 213290_AT, 212870_AT, 203685_AT…	0.00195005	FN1	COL1A1	PIK3R1	SOS1	PIK3R2	PIK3CB	COL4A6	SOS2	VAV3	FYN	CAV2	PDGFA	COL3A1	IGF1R	COL1A1	LAMA5	COL6A1	COL4A5	LAMB1	COL3A1	THBS3	BIRC3	COL6A1	PIK3R1	FYN	ARHGAP5	PDGFC	PPP1R12B	COL5A1	PDGFB	COL6A2	SOS2	BCL2	FN1	FN1	VAV3	PDGFA	LAMB4	PGF	PIK3CA	DOCK1	PRKCB
GO_BP	GO:0016569	covalent chromatin modification	32	1.25935	4.33851e-05	200854_AT, 209377_S_AT, 212616_AT, 212332_AT, 208089_S_AT, 210649_S_AT, 210306_AT, 211988_AT, 208861_S_AT, 208859_S_AT, 218352_AT, 202136_AT, 219012_S_AT, 218166_S_AT, 202606_S_AT, 203875_AT, 212547_AT, 201865_X_AT, 212331_AT, 221505_AT, 209271_AT, 203427_AT, 207753_AT, 216321_S_AT, 209705_AT, 207115_X_AT, 207186_S_AT, 213140_S_AT, 213435_AT, 201321_S_AT, 212571_AT, 206822_S_AT, 208860_S_AT, 2181…	0.0295085	NCOR1	HMGN3	CHD9	RBL2	TDRD3	ARID1A	L3MBTL	SMARCE1	ATRX	ATRX	RCBTB1	ZMYND11	C11orf30	RSF1	TLK1	SMARCA1	BRD3	NR3C1	RBL2	ANP32E	BPTF	ASF1A	ZNF304	NR3C1	MTF2	MBTD1	BPTF	SS18L1	SATB2	SMARCC2	CHD8	L3MBTL	ATRX	HMG20A	NR3C1	H2AFY	CBX7	PBRM1	BRD3	BMI1
GO_BP	GO:0030198	extracellular matrix organization	47	1.84967	5.92473e-05	209335_AT, 210495_X_AT, 202311_S_AT, 202994_S_AT, 215446_S_AT, 213905_X_AT, 203868_S_AT, 203417_AT, 213992_AT, 211896_S_AT, 201893_X_AT, 212985_AT, 207123_S_AT, 217511_AT, 216867_S_AT, 214981_AT, 201852_X_AT, 204298_S_AT, 217312_S_AT, 202310_S_AT, 210150_S_AT, 213110_S_AT, 212091_S_AT, 211651_S_AT, 204136_AT, 215076_S_AT, 214953_S_AT, 213428_S_AT, 212488_AT, 204345_AT, 204200_S_AT, 201506_AT, 205…	0.0357061	DCN	FN1	COL1A1	FBLN1	LOX	BGN	VCAM1	MFAP2	COL4A6	DCN	DCN	APBB2	MATN4	KAZALD1	PDGFA	POSTN	COL3A1	LOX	COL7A1	COL1A1	LAMA5	COL4A5	COL6A1	LAMB1	COL7A1	COL3A1	APP	COL6A1	COL5A1	COL16A1	PDGFB	TGFBI	ATP7A /// LOC644732	ATP7A	COL6A2	COL18A1	COL14A1	FN1	FN1	BGN	CD44	PDGFA
GO_BP	GO:0043547	positive regulation of GTPase activity	108	4.2503	6.12653e-05	221656_S_AT, 207105_S_AT, 208606_S_AT, 205684_S_AT, 218807_AT, 211665_S_AT, 215058_AT, 205051_S_AT, 217777_S_AT, 203323_AT, 204725_S_AT, 218466_AT, 219103_AT, 200671_S_AT, 204032_AT, 221665_S_AT, 221522_AT, 209539_AT, 202956_AT, 200780_X_AT, 222126_AT, 221030_S_AT, 218306_S_AT, 203446_S_AT, 210962_S_AT, 219610_AT, 209568_S_AT, 212538_AT, 201335_S_AT, 201334_S_AT, 222236_S_AT, 216033_S_AT, 210751_…	0.0332718	ARHGEF10L	PIK3R2	WNT4	DENND4C	VAV3	SOS2	DENND5B	KIT	PTPLAD1	CAV2	NCK1	TBC1D17	ASAP3	SPTBN1	BCAR3	EPS8L1	ANKRD27	ARHGEF6	ARFGEF1	GNAS	AGFG2	ARHGAP24	HERC1	OCRL	AKAP9	RGNEF	RGL1	DOCK9	ARHGEF12	ARHGEF12	ASAP3	FYN	RGN	RIN2	AKAP13	TSC2	TSC2	RASA4 /// RASA4P	PDGFB	PKP4	ARHGAP19	JAK2
KEGG	hsa04151	PI3K-Akt signaling pathway	70	2.75482	7.64269e-05	210495_X_AT, 202311_S_AT, 212249_AT, 212332_AT, 207105_S_AT, 217620_S_AT, 200745_S_AT, 211665_S_AT, 205051_S_AT, 201852_X_AT, 210150_S_AT, 212091_S_AT, 213110_S_AT, 215076_S_AT, 209561_AT, 212240_S_AT, 218718_AT, 215624_AT, 215735_S_AT, 212488_AT, 204200_S_AT, 202449_S_AT, 203685_AT, 205841_AT, 217542_AT, 205107_S_AT, 205463_S_AT, 204369_AT, 215179_X_AT, 208711_S_AT, 211719_X_AT, 209633_AT, 21626…	0.00305252	FN1	COL1A1	PIK3R1	RBL2	PIK3R2	PIK3CB	GNB1	SOS2	KIT	COL3A1	LAMA5	COL6A1	COL4A5	COL3A1	THBS3	PIK3R1	PDGFC	TSC2	TSC2	COL5A1	PDGFB	RXRA	BCL2	JAK2	MDM2	EFNA4	PDGFA	PIK3CA	PGF	CCND1	FN1	PPP2R3A	LAMB2	ITGB5	PPP2R3A	FGFR3	IKBKB	LAMA2	PRKAA1	COL4A6	GHR	COL3A1
KEGG	hsa04919	Thyroid hormone signaling pathway	31	1.21999	8.25269e-05	201986_AT, 212249_AT, 207105_S_AT, 208606_S_AT, 217620_S_AT, 211352_S_AT, 212209_AT, 203845_AT, 209105_AT, 216109_AT, 204462_S_AT, 215605_AT, 212240_S_AT, 207700_S_AT, 202445_S_AT, 215735_S_AT, 215624_AT, 203238_S_AT, 204760_S_AT, 209106_AT, 203895_AT, 202449_S_AT, 212867_AT, 217542_AT, 219915_S_AT, 213579_S_AT, 1316_AT, 200854_AT, 209061_AT, 212208_AT, 203896_S_AT, 204369_AT, 209685_S_AT, 208711…	0.00288439	MED13	PIK3R1	PIK3R2	WNT4	PIK3CB	NCOA3	MED13L	KAT2B	NCOA1	MED13L	SLC16A2	NCOA2	PIK3R1	NCOA3	NOTCH2	TSC2	TSC2	NOTCH3	NR1D1 /// THRA	NCOA1	PLCB4	RXRA	---	MDM2	SLC16A10	EP300	THRA	NCOR1	NCOA3	MED13L	PLCB4	PIK3CA	PRKCB	CCND1	NCOA1	NOTCH1	PIK3CB	NOTCH2	PRKCB	TBC1D4	NCOA1	TBC1D4
KEGG	hsa04550	Signaling pathways regulating pluripotency of stem cells	35	1.37741	0.000133748	217681_AT, 212249_AT, 213578_AT, 207105_S_AT, 208606_S_AT, 217620_S_AT, 221841_S_AT, 215404_X_AT, 209153_S_AT, 203628_AT, 204451_AT, 201648_AT, 201908_AT, 213198_AT, 201565_S_AT, 212240_S_AT, 203987_AT, 209291_AT, 213707_S_AT, 204832_S_AT, 202423_AT, 214239_X_AT, 205841_AT, 202265_AT, 203705_S_AT, 205187_AT, 204369_AT, 205842_S_AT, 201566_X_AT, 205648_AT, 212688_AT, 210220_AT, 210993_S_AT, 203638…	0.00415268	WNT7B	PIK3R1	BMPR1A	PIK3R2	WNT4	PIK3CB	KLF4	FGFR1	TCF3	IGF1R	FZD1	JAK1	DVL3	ACVR1B	ID2	PIK3R1	FZD6	ID4	DLX5	BMPR1A	MYST3	PCGF2	JAK2	BMI1	FZD7	SMAD5	PIK3CA	JAK2	ID2	WNT2	PIK3CB	FZD2	SMAD1	FGFR2	FGFR2	PCGF3	ID4	FGFR3	ACVR1B	ID4	KLF4	SMAD1
KEGG	hsa04923	Regulation of lipolysis in adipocytes	18	0.708383	0.000432766	213245_AT, 212249_AT, 207105_S_AT, 210832_X_AT, 217620_S_AT, 213792_S_AT, 204369_AT, 212688_AT, 213935_AT, 209184_S_AT, 213217_AT, 200780_X_AT, 205440_S_AT, 200981_X_AT, 209576_AT, 204497_AT, 212273_X_AT, 210374_X_AT, 209195_S_AT, 202741_AT, 210833_AT, 212240_S_AT, 213933_AT, 212609_S_AT, 214548_X_AT, 211858_X_AT, 213805_AT, 209185_S_AT, 210831_S_AT, 212239_AT, 210375_AT, 205127_AT	0.0120469	ADCY1	PIK3R1	PIK3R2	PTGER3	PIK3CB	INSR	PIK3CA	PIK3CB	ABHD5	IRS2	ADCY2 /// LOC100133953	GNAS	NPY1R	GNAS	GNAI1	ADCY9	GNAS	PTGER3	ADCY6	PRKACB	PTGER3	PIK3R1	PTGER3	AKT3	GNAS	GNAS	ABHD5	IRS2	PTGER3	PIK3R1	PTGER3	PTGS1
KEGG	hsa05146	Amoebiasis	27	1.06257	0.00068025	210495_X_AT, 212249_AT, 202311_S_AT, 207105_S_AT, 217620_S_AT, 213992_AT, 201852_X_AT, 210150_S_AT, 202310_S_AT, 200780_X_AT, 200981_X_AT, 213110_S_AT, 211651_S_AT, 201276_AT, 215076_S_AT, 212273_X_AT, 212240_S_AT, 212488_AT, 214071_AT, 214548_X_AT, 203895_AT, 212464_S_AT, 213245_AT, 216442_X_AT, 213924_AT, 203896_S_AT, 204369_AT, 215516_AT, 209685_S_AT, 211719_X_AT, 212688_AT, 216264_S_AT, 20795…	0.0171722	FN1	PIK3R1	COL1A1	PIK3R2	PIK3CB	COL4A6	COL3A1	LAMA5	COL1A1	GNAS	GNAS	COL4A5	LAMB1	RAB5B	COL3A1	GNAS	PIK3R1	COL5A1	GNAL	GNAS	PLCB4	FN1	ADCY1	FN1	MPPE1	PLCB4	PIK3CA	LAMB4	PRKCB	FN1	PIK3CB	LAMB2	PRKCB	HSPB1	COL1A2	COL5A1	GNAQ	LAMA2	LAMA2	COL4A6	COL3A1	PRKCA
KEGG	hsa05231	Choline metabolism in cancer	26	1.02322	0.000742329	204042_AT, 212249_AT, 209785_S_AT, 212777_AT, 205463_S_AT, 207105_S_AT, 217620_S_AT, 204369_AT, 211665_S_AT, 209685_S_AT, 221675_S_AT, 212688_AT, 216867_S_AT, 209050_S_AT, 207957_S_AT, 210946_AT, 212449_S_AT, 209355_S_AT, 213093_AT, 211272_S_AT, 209051_S_AT, 212226_S_AT, 212240_S_AT, 209390_AT, 219304_S_AT, 209147_S_AT, 218718_AT, 215735_S_AT, 215624_AT, 209529_AT, 212230_AT, 212609_S_AT, 204200_…	0.0171782	WASF3	PIK3R1	PLA2G4C	SOS1	PDGFA	PIK3R2	PIK3CB	PIK3CA	SOS2	PRKCB	CHPT1	PIK3CB	PDGFA	RALGDS	PRKCB	PPAP2A	LYPLA1	PPAP2B	PRKCA	DGKA	RALGDS	PPAP2B	PIK3R1	TSC1	PDGFD	PPAP2A	PDGFC	TSC2	TSC2	PPAP2C	PPAP2B	AKT3	PDGFB	PLD1	SLC22A5	DGKA	SOS2	PIK3R1
KEGG	hsa04611	Platelet activation	31	1.21999	0.000817452	202311_S_AT, 212249_AT, 207105_S_AT, 217620_S_AT, 212486_S_AT, 201852_X_AT, 202310_S_AT, 213217_AT, 200780_X_AT, 200981_X_AT, 215076_S_AT, 212273_X_AT, 209195_S_AT, 201334_S_AT, 201335_S_AT, 212240_S_AT, 216033_S_AT, 202660_AT, 212488_AT, 202662_S_AT, 214548_X_AT, 203895_AT, 205127_AT, 213245_AT, 209785_S_AT, 203896_S_AT, 204369_AT, 201602_S_AT, 201408_AT, 212688_AT, 202403_S_AT, 221942_S_AT, 203…	0.0174596	COL1A1	PIK3R1	PIK3R2	PIK3CB	FYN	COL3A1	COL1A1	ADCY2 /// LOC100133953	GNAS	GNAS	COL3A1	GNAS	ADCY6	ARHGEF12	ARHGEF12	PIK3R1	FYN	ITPR2	COL5A1	ITPR2	GNAS	PLCB4	PTGS1	ADCY1	PLA2G4C	PLCB4	PIK3CA	PPP1R12A	PPP1CB	PIK3CB	COL1A2	GUCY1A3	COL5A1	GNAQ	ITPR2	GNAI1	ADCY9	MYLK	ITPR3	COL3A1	PRKACB	COL5A1
KEGG	hsa04120	Ubiquitin mediated proteolysis	32	1.25935	0.000956156	218521_S_AT, 203533_S_AT, 210024_S_AT, 201371_S_AT, 212651_AT, 212403_AT, 201372_S_AT, 203531_AT, 208883_AT, 219641_AT, 214786_AT, 218751_S_AT, 221949_AT, 217862_AT, 209115_AT, 210538_S_AT, 218306_S_AT, 211285_S_AT, 210694_S_AT, 201370_S_AT, 218555_AT, 217863_AT, 213233_S_AT, 202717_S_AT, 202317_S_AT, 217902_S_AT, 212638_S_AT, 202038_AT, 217823_S_AT, 200711_S_AT, 209658_AT, 209001_S_AT, 217864_S_…	0.0189504	UBE2W	CUL5	UBE2E3	CUL3	RHOBTB1	UBE3B	CUL3	CUL5	UBR5	DET1	MAP3K1	FBXW7	LOC222070	PIAS1	UBA3	BIRC3	HERC1	UBE3A	MID1	CUL3	ANAPC2	PIAS1	KLHL9	CDC16	UBE4B	HERC2	WWP1	UBE4A	UBE2J1	SKP1	CDC16	ANAPC13	PIAS1	CBLB	UBE3A	UBR5	UBE2I	WWP1	DDB2	CUL4B	MDM2
KEGG	hsa05202	Transcriptional misregulation in cancer	37	1.45612	0.00100265	206036_S_AT, 212080_AT, 216867_S_AT, 209153_S_AT, 203628_AT, 204159_AT, 201924_AT, 213150_AT, 204082_AT, 209348_S_AT, 212148_AT, 209230_S_AT, 212078_S_AT, 203991_S_AT, 205529_S_AT, 201565_S_AT, 203992_S_AT, 211548_S_AT, 213743_AT, 206730_AT, 202449_S_AT, 212079_S_AT, 206110_AT, 217542_AT, 208755_X_AT, 202265_AT, 209199_S_AT, 200854_AT, 212672_AT, 211149_AT, 205463_S_AT, 201566_X_AT, 210858_X_AT, …	0.0185514	REL	MLL	PDGFA	TCF3	IGF1R	CDKN2C	AFF1	HOXA10	PBX3	MAF	PBX1	NUPR1	MLL	KDM6A	RUNX1T1	ID2	KDM6A	HPGD	CCNT2	GRIA3	RXRA	MLL	---	MDM2	H3F3A /// H3F3B /// LOC440926	BMI1	MEF2C	NCOR1	ATM	UTY	PDGFA	ID2	ATM	LDB1	CDKN2C	LDB1	RUNX1T1	PBX1	SMAD1	H3F3A /// H3F3B /// LOC440926	IL2RB	HPGD
KEGG	hsa04015	Rap1 signaling pathway	44	1.7316	0.00104312	212249_AT, 207105_S_AT, 217620_S_AT, 213792_S_AT, 214036_AT, 215404_X_AT, 205698_S_AT, 205051_S_AT, 216867_S_AT, 203628_AT, 213217_AT, 200780_X_AT, 213135_AT, 200981_X_AT, 206144_AT, 212273_X_AT, 209195_S_AT, 212240_S_AT, 221526_X_AT, 218718_AT, 34031_I_AT, 205651_X_AT, 204200_S_AT, 214548_X_AT, 202254_AT, 203895_AT, 204037_AT, 205107_S_AT, 213245_AT, 205463_S_AT, 203896_S_AT, 215179_X_AT, 204369…	0.0180984	PIK3R1	PIK3R2	PIK3CB	INSR	EFNA5	FGFR1	MAP2K6	KIT	PDGFA	IGF1R	ADCY2 /// LOC100133953	GNAS	TIAM1	GNAS	MAGI1	GNAS	ADCY6	PIK3R1	PARD3	PDGFC	KRIT1	RAPGEF4	PDGFB	GNAS	SIPA1L1	PLCB4	LPAR1	EFNA4	ADCY1	PDGFA	PLCB4	PGF	PIK3CA	PRKCB	VEGFB	PIK3CB	KRIT1	RALGDS	PRKCB	FGFR2	FGFR2	PARD3
KEGG	hsa04540	Gap junction	23	0.905155	0.00131348	213245_AT, 212777_AT, 205463_S_AT, 203896_S_AT, 211665_S_AT, 209685_S_AT, 216867_S_AT, 207957_S_AT, 221942_S_AT, 213217_AT, 211370_S_AT, 200780_X_AT, 200981_X_AT, 202615_AT, 202661_AT, 209576_AT, 204497_AT, 212273_X_AT, 216765_AT, 201189_S_AT, 213093_AT, 209195_S_AT, 202741_AT, 204036_AT, 219304_S_AT, 218718_AT, 202660_AT, 202662_S_AT, 204200_S_AT, 214548_X_AT, 211858_X_AT, 203895_AT, 201667_AT, …	0.0214154	ADCY1	SOS1	PDGFA	PLCB4	SOS2	PRKCB	PDGFA	PRKCB	GUCY1A3	ADCY2 /// LOC100133953	MAP2K5	GNAS	GNAS	GNAQ	ITPR2	GNAI1	ADCY9	GNAS	MAP2K5	ITPR3	PRKCA	ADCY6	PRKACB	LPAR1	PDGFD	PDGFC	ITPR2	ITPR2	PDGFB	GNAS	GNAS	PLCB4	GJA1	LPAR1	SOS2	ITPR3
KEGG	hsa05222	Small cell lung cancer	22	0.865801	0.00196422	210495_X_AT, 216442_X_AT, 212249_AT, 207105_S_AT, 217620_S_AT, 213992_AT, 215516_AT, 204369_AT, 211719_X_AT, 208711_S_AT, 212688_AT, 204352_AT, 216264_S_AT, 210150_S_AT, 209341_S_AT, 213110_S_AT, 211651_S_AT, 205116_AT, 210538_S_AT, 216840_S_AT, 211473_S_AT, 209148_AT, 209332_S_AT, 212240_S_AT, 209112_AT, 212609_S_AT, 208712_AT, 202449_S_AT, 212239_AT, 203685_AT, 212464_S_AT	0.0301216	FN1	FN1	PIK3R1	PIK3R2	PIK3CB	COL4A6	LAMB4	PIK3CA	FN1	CCND1	PIK3CB	TRAF5	LAMB2	LAMA5	IKBKB	COL4A5	LAMB1	LAMA2	BIRC3	LAMA2	COL4A6	RXRB	MAX	PIK3R1	CDKN1B	AKT3	CCND1	RXRA	PIK3R1	BCL2	FN1
KEGG	hsa04921	Oxytocin signaling pathway	33	1.2987	0.00223282	213245_AT, 205485_AT, 204392_AT, 209199_S_AT, 209785_S_AT, 203896_S_AT, 209685_S_AT, 201602_S_AT, 208711_S_AT, 201408_AT, 207957_S_AT, 202429_S_AT, 204811_S_AT, 221942_S_AT, 220246_AT, 213217_AT, 200780_X_AT, 211370_S_AT, 207693_AT, 200981_X_AT, 210556_AT, 202615_AT, 209576_AT, 210555_S_AT, 202661_AT, 204497_AT, 212273_X_AT, 202555_S_AT, 214917_AT, 216765_AT, 201189_S_AT, 213093_AT, 209195_S_AT, …	0.0324049	ADCY1	RYR1	CAMK1	MEF2C	PLA2G4C	PLCB4	PRKCB	PPP1R12A	CCND1	PPP1CB	PRKCB	PPP3CA	CACNA2D2	GUCY1A3	CAMK1D	ADCY2 /// LOC100133953	GNAS	MAP2K5	CACNB4	GNAS	NFATC3	GNAQ	GNAI1	NFATC3	ITPR2	ADCY9	GNAS	MYLK	PRKAA1	MAP2K5	ITPR3	PRKCA	ADCY6	CAMK2G	KCNJ2	PRKACB	MEF2C	PPP1R12B	ITPR2	ITPR2	CCND1	GNAS
KEGG	hsa04142	Lysosome	28	1.10193	0.00245724	203042_AT, 202439_S_AT, 212221_X_AT, 200871_S_AT, 212959_S_AT, 213902_AT, 213702_X_AT, 212223_AT, 204085_S_AT, 208405_S_AT, 201552_AT, 203123_S_AT, 200743_S_AT, 201392_S_AT, 207809_S_AT, 202812_AT, 209831_X_AT, 208913_AT, 205059_S_AT, 214252_S_AT, 203124_S_AT, 204333_S_AT, 203758_AT, 213772_S_AT, 203041_S_AT, 202605_AT, 202295_S_AT, 208914_AT, 202450_S_AT, 217603_AT, 210980_S_AT, 201553_S_AT, 208…	0.0338572	LAMP2	IDS	IDS	PSAP	GNPTAB	ASAH1	ASAH1	IDS	CLN5	CD164	LAMP1	SLC11A2	TPP1	IGF2R	ATP6AP1	GAA	DNASE2	GGA2	IDUA	CLN5	SLC11A2	AGA	CTSO	GGA2	LAMP2	GUSB	CTSH	GGA2	CTSK	ATP6V0A2	ASAH1	LAMP1	LAPTM4B	CTSA	IGF2R	GGA2	CTSZ	CTSF	TPP1	GALC	NPC2
KEGG	hsa04070	Phosphatidylinositol signaling system	24	0.94451	0.0025324	212249_AT, 203006_AT, 207105_S_AT, 203896_S_AT, 217620_S_AT, 204369_AT, 209685_S_AT, 212688_AT, 207957_S_AT, 203723_AT, 202794_AT, 202661_AT, 215129_AT, 201253_S_AT, 213070_AT, 203446_S_AT, 201189_S_AT, 201080_AT, 213093_AT, 203332_S_AT, 213111_AT, 211272_S_AT, 212240_S_AT, 202660_AT, 203253_S_AT, 202662_S_AT, 203895_AT, 204552_AT, 203385_AT, 203126_AT, 212239_AT, 201188_S_AT, 212990_AT	0.033243	PIK3R1	INPP5A	PIK3R2	PLCB4	PIK3CB	PIK3CA	PRKCB	PIK3CB	PRKCB	ITPKB	INPP1	ITPR2	PIK3C2G	CDIPT	PIK3C2A	OCRL	ITPR3	PIP4K2B	PRKCA	INPP5D	PIKFYVE	DGKA	PIK3R1	ITPR2	HISPPD1	ITPR2	PLCB4	INPP4A	DGKA	IMPA2	PIK3R1	ITPR3	SYNJ1
KEGG	hsa04922	Glucagon signaling pathway	24	0.94451	0.00290975	213579_S_AT, 213221_S_AT, 43427_AT, 221928_AT, 203896_S_AT, 212984_AT, 202738_S_AT, 202429_S_AT, 202739_S_AT, 213217_AT, 200780_X_AT, 200981_X_AT, 202615_AT, 202661_AT, 212273_X_AT, 220369_AT, 214917_AT, 49452_AT, 202723_S_AT, 201189_S_AT, 212757_S_AT, 202741_AT, 210070_S_AT, 218878_S_AT, 213059_AT, 202660_AT, 202662_S_AT, 212609_S_AT, 204314_S_AT, 214548_X_AT, 202724_S_AT, 203895_AT, 211858_X_AT…	0.0364079	EP300	SIK2	ACACB	ACACB	PLCB4	ATF2	PHKB	PPP3CA	PHKB	ADCY2 /// LOC100133953	GNAS	GNAS	GNAQ	ITPR2	GNAS	SMEK1	PRKAA1	ACACB	FOXO1	ITPR3	CAMK2G	PRKACB	CHKB /// CPT1B	SIRT1	CREB3L1	ITPR2	ITPR2	AKT3	CREB1	GNAS	FOXO1	PLCB4	GNAS	PHKA2	PRKAB2	ITPR3
KEGG	hsa04915	Estrogen signaling pathway	24	0.94451	0.00290975	213245_AT, 212249_AT, 212777_AT, 207105_S_AT, 203896_S_AT, 217620_S_AT, 204369_AT, 211665_S_AT, 212984_AT, 212688_AT, 200800_S_AT, 213217_AT, 200780_X_AT, 200981_X_AT, 203146_S_AT, 202615_AT, 202661_AT, 209576_AT, 204497_AT, 212273_X_AT, 202581_AT, 211538_S_AT, 201189_S_AT, 209195_S_AT, 202741_AT, 212240_S_AT, 213059_AT, 202660_AT, 202662_S_AT, 212609_S_AT, 204314_S_AT, 214548_X_AT, 203895_AT, 21…	0.0364079	ADCY1	PIK3R1	SOS1	PIK3R2	PLCB4	PIK3CB	PIK3CA	SOS2	ATF2	PIK3CB	HSPA1A /// HSPA1B	ADCY2 /// LOC100133953	GNAS	GNAS	GABBR1	GNAQ	ITPR2	GNAI1	ADCY9	GNAS	HSPA1A /// HSPA1B	HSPA2	ITPR3	ADCY6	PRKACB	PIK3R1	CREB3L1	ITPR2	ITPR2	AKT3	CREB1	GNAS	PLCB4	GNAS	HSPA1A	SOS2	PIK3R1	ITPR3
KEGG	hsa00562	Inositol phosphate metabolism	19	0.747737	0.00296986	203446_S_AT, 201080_AT, 203006_AT, 203896_S_AT, 203332_S_AT, 217620_S_AT, 213111_AT, 204369_AT, 221590_S_AT, 212688_AT, 206080_AT, 203723_AT, 209585_S_AT, 203895_AT, 204552_AT, 204290_S_AT, 221589_S_AT, 202794_AT, 215129_AT, 203126_AT, 221588_X_AT, 201253_S_AT, 212990_AT, 213070_AT	0.0355609	OCRL	PIP4K2B	INPP5A	PLCB4	INPP5D	PIK3CB	PIKFYVE	PIK3CA	---	PIK3CB	PLCH2	ITPKB	MINPP1	PLCB4	INPP4A	ALDH6A1	ALDH6A1	INPP1	PIK3C2G	IMPA2	ALDH6A1	CDIPT	SYNJ1	PIK3C2A
KEGG	hsa04725	Cholinergic synapse	26	1.02322	0.00306287	213245_AT, 212249_AT, 207105_S_AT, 203896_S_AT, 217620_S_AT, 200745_S_AT, 205842_S_AT, 204369_AT, 209685_S_AT, 212486_S_AT, 212688_AT, 207957_S_AT, 212294_AT, 213217_AT, 202615_AT, 202661_AT, 209576_AT, 204497_AT, 201189_S_AT, 213093_AT, 209195_S_AT, 212757_S_AT, 206765_AT, 202741_AT, 212240_S_AT, 216033_S_AT, 202660_AT, 213059_AT, 202662_S_AT, 200746_S_AT, 212609_S_AT, 204314_S_AT, 203895_AT, 20…	0.0351555	ADCY1	PIK3R1	PIK3R2	PLCB4	PIK3CB	GNB1	JAK2	PIK3CA	PRKCB	FYN	PIK3CB	PRKCB	GNG12	ADCY2 /// LOC100133953	GNAQ	ITPR2	GNAI1	ADCY9	ITPR3	PRKCA	ADCY6	CAMK2G	KCNJ2	PRKACB	PIK3R1	FYN	ITPR2	CREB3L1	ITPR2	GNB1	AKT3	CREB1	PLCB4	BCL2	JAK2	PIK3R1	ITPR3	FYN
[truncated: 424 more columns]

## Sheet: S4-C
GO_BP and KEGG pathways enriched in upregulated unique probes in D24vsD0. Yellow are coincident with downregulated unique C24 vsC0
Category	Term	Term Name	Gene count	%	PValue	Probes	Genes
GO_BP	GO:0007165	signal transduction	131	11.1775	1.33282e-10	215552_S_AT, 216886_AT, 211100_X_AT, 207270_X_AT, 201805_AT, 214284_S_AT, 202523_S_AT, 220343_AT, 206472_S_AT, 207643_S_AT, 206040_S_AT, 52940_AT, 214560_AT, 205067_AT, 212769_AT, 203851_AT, 209239_AT, 211302_S_AT, 201428_AT, 34846_AT, 208351_S_AT, 203509_AT, 214448_X_AT, 207121_S_AT, 217738_AT, 203149_AT, 204357_S_AT, 211499_S_AT, 204081_AT, 205599_AT, 206796_AT, 206362_X_AT, 213860_X_AT, 208991…	ESR1	CHRNA4	LILRA2	CD300C	PRKAG1	FGF18	SPOCK2	PDE7B	TLE3	TNFRSF1A	MAPK11	SIGIRR	FPR3	IL1B	TLE3	IGFBP6	NFKB1	PDE4B	CLDN4	CAMK2B	MAPK1	SORL1	NFKBIB	MAPK6	NAMPT	PVRL2	LIMK1	MAPK11	NRGN	TRAF1	WISP1	MAP3K10	CSNK1A1	STAT3	ECOP	TXN	ELK3	GRK6	CXCL12	PRKAB1	ARHGAP1	RCVRN	RASA1
GO_BP	GO:0098609	cell-cell adhesion	47	4.01024	1.04559e-09	214359_S_AT, 218113_AT, 208496_X_AT, 208724_S_AT, 200640_AT, 205321_AT, 217911_S_AT, 212125_AT, 200664_S_AT, 216804_S_AT, 214694_AT, 213700_S_AT, 210317_S_AT, 208657_S_AT, 208877_AT, 214168_S_AT, AFFX-HUMISGF3A/M97935_MB_AT, 200778_S_AT, 206607_AT, 207791_S_AT, 206875_S_AT, 213503_X_AT, 206911_AT, 212180_AT, 202806_AT, 217294_S_AT, 216689_X_AT, 210156_S_AT, 216232_S_AT, 209027_S_AT, 201596_X_AT, …	HSP90AB1	TMEM2	HIST1H3G	RAB1A	YWHAZ	EIF2S3	BAG3	RANGAP1	DNAJB1	PDLIM5	LOC729143 /// MPRIP	---	YWHAE	41891	PAK2	TJP1	STAT1	41884	CBL	RAB1A	SLK	ANXA2	TRIM25	CRKL	DBN1	ENO1	ARHGAP1	PCMT1	GCN1L1	ABI1	KRT18	DDX3X	CAPZB	TRIM29	CAPZB	YWHAZ	HNRNPK	RANBP1	CAPZB	PAK2	F11R	LAD1	41891
GO_BP	GO:0016032	viral process	45	3.83959	1.87575e-07	204312_X_AT, 212878_S_AT, 212038_S_AT, 201435_S_AT, 210564_X_AT, 207643_S_AT, 211318_S_AT, 212264_S_AT, 202689_AT, 208351_S_AT, 210317_S_AT, 212196_AT, 208877_AT, 206550_S_AT, 218474_S_AT, 201763_S_AT, 216091_S_AT, 201872_S_AT, 202097_AT, 208991_AT, 208901_S_AT, 203194_S_AT, 217140_S_AT, 217373_X_AT, 217139_AT, 202626_S_AT, 203005_AT, 212195_AT, 209027_S_AT, 201596_X_AT, 215747_S_AT, 204116_AT, 2…	CREB1	KLC1	VDAC1	EIF4E	CFLAR	TNFRSF1A	RAE1	WAPAL	RBM15B	MAPK1	YWHAE	IL6ST	PAK2	NUP155	KCTD5	DAXX	BTRC	ABCE1	NUP153	STAT3	TOP1	NUP98	LOC100133724 /// VDAC1	MDM2	LOC100133724	LYN	LTBR	IL6ST	ABI1	KRT18	RCC1 /// SNHG3-RCC1	IL2RG	SET	LCK	MSH6	SF3B2	PARD6A	TRAM1	DAXX	HNRNPK	TP73	RANBP1	PAK2
GO_BP	GO:0071407	cellular response to organic cyclic compound	17	1.45051	5.63467e-07	214359_S_AT, 208875_S_AT, 202436_S_AT, 208877_AT, 202236_S_AT, 201167_X_AT, AFFX-HUMISGF3A/M97935_MB_AT, 208057_S_AT, 207163_S_AT, 216091_S_AT, 207113_S_AT, 211318_S_AT, 215177_S_AT, 205067_AT, 207686_S_AT, 208991_AT, 203085_S_AT, 205289_AT	HSP90AB1	PAK2	CYP1B1	PAK2	SLC16A1	ARHGDIA	STAT1	GLI2	AKT1	BTRC	TNF	RAE1	ITGA6	IL1B	CASP8	STAT3	TGFB1	BMP2
KEGG	hsa05142	Chagas disease (American trypanosomiasis)	26	2.21843	1.66352e-06	201642_AT, 215719_X_AT, 210477_X_AT, 205397_X_AT, 202883_S_AT, 211500_AT, 210564_X_AT, 207643_S_AT, 206040_S_AT, 202884_S_AT, 205067_AT, 211506_S_AT, 209239_AT, 208351_S_AT, 203879_AT, 203265_S_AT, 208652_AT, 209189_AT, 211676_S_AT, 211499_S_AT, 221772_S_AT, 207163_S_AT, 200695_AT, 207113_S_AT, 209878_S_AT, 201040_AT, 207686_S_AT, 203085_S_AT, 205398_S_AT, 201179_S_AT	IFNGR2	FAS	MAPK8	SMAD3	PPP2R1B	MAPK11	CFLAR	TNFRSF1A	MAPK11	PPP2R1B	IL1B	IL8	NFKB1	MAPK1	PIK3CD	MAP2K4	PPP2CA	FOS	IFNGR1	MAPK11	PPP2R2D	AKT1	PPP2R1A	TNF	RELA	GNAI2	CASP8	TGFB1	SMAD3	GNAI3
KEGG	hsa05152	Tuberculosis	36	3.07167	2.18394e-06	204312_X_AT, 201642_AT, 215462_AT, 210477_X_AT, 206113_S_AT, 204670_X_AT, 211984_AT, 204158_S_AT, 211500_AT, 211396_AT, 211797_S_AT, 207643_S_AT, 206040_S_AT, 211985_S_AT, 209728_AT, 205067_AT, 209817_AT, 209239_AT, 202758_S_AT, 211142_X_AT, 34846_AT, 208351_S_AT, 40273_AT, AFFX-HUMISGF3A/M97935_MB_AT, 211676_S_AT, 217001_X_AT, 211499_S_AT, 201156_S_AT, 207163_S_AT, 200059_S_AT, 204232_AT, 212041…	CREB1	IFNGR2	PLK3	MAPK8	RAB5A	HLA-DRB1 /// HLA-DRB4	CALM1	TCIRG1	MAPK11	FCGR2C	NFYC	TNFRSF1A	MAPK11	CALM1	HLA-DRB4	IL1B	PPP3CB	NFKB1	RFXANK	HLA-DOA	CAMK2B	MAPK1	SPHK2	STAT1	IFNGR1	HLA-DOA	MAPK11	RAB5C	AKT1	RHOA	FCER1G	ATP6V0D1	TNF	RELA	CASP8	TGFB1	HSPD1	EEA1	ITGB2	MALT1
GO_BP	GO:0045893	positive regulation of transcription, DNA-templated	62	5.2901	2.23076e-06	204312_X_AT, 209541_AT, 215552_S_AT, 219028_AT, 215273_S_AT, 216648_S_AT, 218083_AT, 221011_S_AT, 205397_X_AT, 208057_S_AT, 208960_S_AT, 205474_AT, 211219_S_AT, 220684_AT, 205067_AT, 210838_S_AT, 204225_AT, 209239_AT, 208351_S_AT, 216624_S_AT, 203230_AT, 214528_S_AT, AFFX-HUMISGF3A/M97935_MB_AT, 221334_S_AT, 201693_S_AT, 205883_AT, 201329_S_AT, 216091_S_AT, 207113_S_AT, 1773_AT, 217399_S_AT, 2098…	CREB1	IGF1	ESR1	HIPK2	TADA3L	RREB1	PTGES2	LBH	SMAD3	GLI2	KLF6	CRLF3	LHX2	TBX21	IL1B	ACVRL1	HDAC4	NFKB1	MAPK1	MLL	DVL1 /// LOC642469	PAX8	STAT1	FOXP3	EGR1	ZBTB16	ETS2	BTRC	TNF	FNTB	FOXO3 /// FOXO3B	RELA	ING1	KLF6	STAT3	ELF4	ELK3	BMP2	CD86	YWHAH	ELF4	JMJD5	TBL1X
KEGG	hsa05200	Pathways in cancer	62	5.2901	3.12512e-06	209541_AT, 214359_S_AT, 211945_S_AT, 210477_X_AT, 214284_S_AT, 207535_S_AT, 208057_S_AT, 205397_X_AT, 216234_S_AT, 203890_S_AT, 211506_S_AT, 202101_S_AT, 211588_S_AT, 209321_S_AT, 209239_AT, 220638_S_AT, 208351_S_AT, 203230_AT, 206722_S_AT, 211966_AT, 214528_S_AT, AFFX-HUMISGF3A/M97935_MB_AT, 205883_AT, 203510_AT, 207163_S_AT, 206536_S_AT, 205599_AT, 206607_AT, 209878_S_AT, 202226_S_AT, 208991_AT…	IGF1	HSP90AB1	ITGB1	MAPK8	FGF18	NFKB2	GLI2	SMAD3	PRKACA	DAPK3	IL8	RALB	LOC652346 /// PML	ADCY3	NFKB1	CBLC	MAPK1	DVL1 /// LOC642469	LPAR2	COL4A2	PAX8	STAT1	ZBTB16	MET	AKT1	XIAP	TRAF1	CBL	RELA	CRK	STAT3	BMP2	FGF18	FH	FAS	CXCL12	CRKL	MDM2	GNA12	PML	E2F2	GNB5	CSF2RA
GO_BP	GO:0000398	mRNA splicing, via spliceosome	34	2.90102	5.00506e-06	203103_S_AT, 204370_AT, 201727_S_AT, 202407_S_AT, 209057_X_AT, 202355_S_AT, 200751_S_AT, 212626_X_AT, 201376_S_AT, 201303_AT, 202126_AT, 214737_X_AT, 217370_X_AT, 212924_S_AT, 200619_AT, 201076_AT, 200014_S_AT, 201271_S_AT, 200775_S_AT, 202899_S_AT, 209178_AT, 200593_S_AT, 218752_AT, 210178_X_AT, 201521_S_AT, 209302_AT, 210470_X_AT, 208863_S_AT, 213594_X_AT, 208620_AT, 202356_S_AT, 221021_S_AT, 2…	PRPF19	CLP1	ELAVL1	PRPF31	CDC5L	GTF2F1	HNRNPC	HNRNPC	HNRNPF	EIF4A3	PRPF4B	HNRNPC	NR1H3	LSM4	SF3B2	NHP2L1	HNRNPC	RALY	HNRNPK	SFRS3	DHX38	HNRNPU	ZMAT5	FUSIP1	NCBP2	POLR2H	NONO	SFRS1	FUSIP1 /// LOC642558	PCBP1	GTF2F1	CTNNBL1	SYNCRIP	SFRS2	FUSIP1	PRPF4	HNRNPL	NONO	YBX1	FUS	POLR2E	HNRNPA0
GO_BP	GO:0006928	movement of cell or subcellular component	19	1.62116	6.67769e-06	209541_AT, 211970_X_AT, 216734_S_AT, 200729_S_AT, 201167_X_AT, AFFX-HSAC07/X00351_5_AT, 209027_S_AT, 211983_X_AT, 37012_AT, 216388_S_AT, 214560_AT, 212988_X_AT, 207844_AT, 201949_X_AT, 211506_S_AT, 211963_S_AT, 210128_S_AT, 221607_X_AT, 213214_X_AT, 213102_AT, 201950_X_AT, AFFX-HSAC07/X00351_M_AT, 200727_S_AT, 209344_AT, 203311_S_AT, 211995_X_AT, 201550_X_AT, 211253_X_AT, 201238_S_AT, 200996_AT, …	IGF1	ACTG1	CXCR5	ACTR2	ARHGDIA	ACTB	ABI1	ACTG1	CAPZB	LTB4R	FPR3	ACTG1	IL13	CAPZB	IL8	ARPC5	LTB4R	ACTG1	ACTG1	ACTR3	CAPZB	ACTB	ACTR2	TPM4	ARF6	ACTG1	ACTG1	PYY	CAPZA2	ACTR3	ACTG1	STAT3	ACTR3	TXN
GO_BP	GO:0071260	cellular response to mechanical stimulus	17	1.45051	7.9487e-06	215719_X_AT, 211550_AT, 210477_X_AT, 203265_S_AT, 201167_X_AT, 207907_AT, 203005_AT, 207163_S_AT, 201984_S_AT, 207643_S_AT, 203728_AT, 217911_S_AT, 205067_AT, 207844_AT, 207686_S_AT, 204225_AT, 203085_S_AT, 209239_AT	FAS	EGFR	MAPK8	MAP2K4	ARHGDIA	TNFSF14	LTBR	AKT1	EGFR	TNFRSF1A	BAK1	BAG3	IL1B	IL13	CASP8	HDAC4	TGFB1	NFKB1
KEGG	hsa05164	Influenza A	34	2.90102	1.08777e-05	210477_X_AT, 211970_X_AT, 205552_S_AT, 204972_AT, 212038_S_AT, 204670_X_AT, AFFX-HSAC07/X00351_5_AT, 211500_AT, 211983_X_AT, 207643_S_AT, 206040_S_AT, 211318_S_AT, 205067_AT, 211506_S_AT, 212988_X_AT, 211588_S_AT, 200664_S_AT, 221607_X_AT, 213214_X_AT, 209239_AT, 213928_S_AT, AFFX-HSAC07/X00351_M_AT, 208351_S_AT, 214448_X_AT, AFFX-HUMISGF3A/M97935_MB_AT, 211499_S_AT, 207163_S_AT, 207113_S_AT, 209…	MAPK8	ACTG1	OAS1	OAS2	VDAC1	HLA-DRB1 /// HLA-DRB4	ACTB	MAPK11	ACTG1	TNFRSF1A	MAPK11	RAE1	IL1B	IL8	ACTG1	LOC652346 /// PML	DNAJB1	ACTG1	ACTG1	NFKB1	AGFG1	ACTB	MAPK1	NFKBIB	STAT1	MAPK11	AKT1	TNF	RELA	ACTG1	IFNGR2	NUP98	FAS	LOC100133724 /// VDAC1	TRIM25	LOC100133724	PML	STAT2	HLA-DRB4	PML	IRF7	ATF2	HLA-DOA
KEGG	hsa05145	Toxoplasmosis	25	2.13311	1.60068e-05	201642_AT, 211945_S_AT, 210477_X_AT, 204670_X_AT, 211500_AT, 207643_S_AT, 206040_S_AT, 209728_AT, 209239_AT, 211142_X_AT, 217173_S_AT, 208351_S_AT, 200770_S_AT, 214448_X_AT, AFFX-HUMISGF3A/M97935_MB_AT, 211676_S_AT, 217001_X_AT, 211499_S_AT, 207163_S_AT, 206536_S_AT, 207113_S_AT, 215177_S_AT, 201040_AT, 209878_S_AT, 207686_S_AT, 216178_X_AT, 208991_AT, 203085_S_AT, 201179_S_AT	IFNGR2	ITGB1	MAPK8	HLA-DRB1 /// HLA-DRB4	MAPK11	TNFRSF1A	MAPK11	HLA-DRB4	NFKB1	HLA-DOA	LDLR	MAPK1	LAMC1	NFKBIB	STAT1	IFNGR1	HLA-DOA	MAPK11	AKT1	XIAP	TNF	ITGA6	GNAI2	RELA	CASP8	ITGB1	STAT3	TGFB1	GNAI3
GO_BP	GO:0043066	negative regulation of apoptotic process	54	4.60751	1.65994e-05	201686_X_AT, 209541_AT, 215462_AT, 210477_X_AT, 205397_X_AT, 208057_S_AT, 220621_AT, 201097_S_AT, 201041_S_AT, 210564_X_AT, 200640_AT, 203372_S_AT, 217911_S_AT, 201300_S_AT, 209339_AT, 205932_S_AT, 209239_AT, 200796_S_AT, 40273_AT, 212196_AT, 208877_AT, 200681_AT, 207360_S_AT, 210148_AT, 201109_S_AT, 207163_S_AT, 206536_S_AT, 206607_AT, 209878_S_AT, 208991_AT, 204011_AT, 215719_X_AT, 217373_X_AT,…	API5	IGF1	PLK3	MAPK8	SMAD3	GLI2	FOXE3	ARF4	DUSP1	CFLAR	YWHAZ	SOCS2	BAG3	PRNP	SIAH2	MSX1	NFKB1	MCL1	SPHK2	IL6ST	PAK2	GLO1	NTSR1	HIPK3	THBS1	AKT1	XIAP	CBL	RELA	STAT3	SPRY2	FAS	MDM2	CCND2	ARHGDIA	PRNP	ANXA5	PRLR	IL6ST	TGM2	CLDN7	DDX3X	KRT18
KEGG	hsa05131	Shigellosis	18	1.53584	1.91524e-05	211945_S_AT, 202511_S_AT, 210477_X_AT, 212180_AT, 211970_X_AT, 213514_S_AT, AFFX-HSAC07/X00351_5_AT, 211500_AT, 211983_X_AT, 206040_S_AT, 212988_X_AT, 211506_S_AT, 211963_S_AT, 221607_X_AT, 213214_X_AT, 209239_AT, 200950_AT, AFFX-HSAC07/X00351_M_AT, 208351_S_AT, 214448_X_AT, 211995_X_AT, 201550_X_AT, 211499_S_AT, 216091_S_AT, 209878_S_AT, 212363_X_AT, 216178_X_AT, 202226_S_AT, 217818_S_AT, 214074…	ITGB1	ATG5	MAPK8	CRKL	ACTG1	DIAPH1	ACTB	MAPK11	ACTG1	MAPK11	ACTG1	IL8	ARPC5	ACTG1	ACTG1	NFKB1	ARPC1A	ACTB	MAPK1	NFKBIB	ACTG1	ACTG1	MAPK11	BTRC	RELA	ACTG1	ITGB1	CRK	ARPC4	CTTN	ATG5
GO_BP	GO:0010467	gene expression	13	1.10922	3.57734e-05	200593_S_AT, 215719_X_AT, 201521_S_AT, 209302_AT, 202355_S_AT, 200751_S_AT, 212626_X_AT, 208620_AT, 202356_S_AT, 201376_S_AT, 210285_X_AT, 214737_X_AT, 35201_AT, 203137_AT, 200014_S_AT, 217854_S_AT, 200775_S_AT, 201055_S_AT	HNRNPU	FAS	NCBP2	POLR2H	GTF2F1	HNRNPC	HNRNPC	PCBP1	GTF2F1	HNRNPF	WTAP	HNRNPC	HNRNPL	WTAP	HNRNPC	POLR2E	HNRNPK	HNRNPA0
KEGG	hsa05120	Epithelial cell signaling in Helicobacter pylori infection	18	1.53584	3.66097e-05	211550_AT, 210477_X_AT, 202329_AT, 202604_X_AT, 203265_S_AT, 214168_S_AT, 221664_S_AT, 222354_AT, 202626_S_AT, 201971_S_AT, 204158_S_AT, 211499_S_AT, 211500_AT, 203510_AT, 201984_S_AT, 206040_S_AT, 212041_AT, 211506_S_AT, 209878_S_AT, 208899_X_AT, 209239_AT, 216551_X_AT	EGFR	MAPK8	CSK	ADAM10	MAP2K4	TJP1	F11R	F11R	LYN	ATP6V1A	TCIRG1	MAPK11	MAPK11	MET	EGFR	MAPK11	ATP6V0D1	IL8	RELA	ATP6V1D	NFKB1	PLCG1
KEGG	hsa04380	Osteoclast differentiation	27	2.30375	4.16849e-05	201642_AT, 204312_X_AT, 210477_X_AT, 211839_S_AT, 211100_X_AT, 207535_S_AT, 210313_AT, 211500_AT, 208594_X_AT, 211396_AT, 205170_AT, 207643_S_AT, 206040_S_AT, 204890_S_AT, 205067_AT, 209817_AT, 209239_AT, 205409_AT, 208351_S_AT, 203879_AT, 213112_S_AT, 209189_AT, AFFX-HUMISGF3A/M97935_MB_AT, 211676_S_AT, 211499_S_AT, 207163_S_AT, 207113_S_AT, 209878_S_AT, 203085_S_AT	IFNGR2	CREB1	MAPK8	CSF1	LILRA2	NFKB2	LILRA4	MAPK11	LILRA6	FCGR2C	STAT2	TNFRSF1A	MAPK11	LCK	IL1B	PPP3CB	NFKB1	FOSL2	MAPK1	PIK3CD	SQSTM1	FOS	STAT1	IFNGR1	MAPK11	AKT1	TNF	RELA	TGFB1
GO_BP	GO:0042113	B cell activation	10	0.853242	5.39854e-05	203879_AT, 216886_AT, 205686_S_AT, 216734_S_AT, 211198_S_AT, 207686_S_AT, 201641_AT, 204225_AT, 200806_S_AT, 216899_S_AT	PIK3CD	CHRNA4	CD86	CXCR5	ICOSLG	CASP8	BST2	HDAC4	HSPD1	SKAP2
KEGG	hsa05166	HTLV-I infection	42	3.58362	5.57628e-05	204312_X_AT, 209967_S_AT, 212038_S_AT, 204670_X_AT, 207535_S_AT, 205397_X_AT, 207643_S_AT, 216234_S_AT, 209321_S_AT, 205932_S_AT, 209239_AT, 203230_AT, 208828_AT, 201693_S_AT, 201329_S_AT, 207163_S_AT, 206536_S_AT, 208853_S_AT, 207113_S_AT, 209878_S_AT, 212589_AT, 202803_S_AT, 217140_S_AT, 205897_AT, 200951_S_AT, 217139_AT, 207042_AT, 203005_AT, 204116_AT, 209728_AT, 204890_S_AT, 209817_AT, 20544…	CREB1	CREM	VDAC1	HLA-DRB1 /// HLA-DRB4	NFKB2	SMAD3	TNFRSF1A	PRKACA	ADCY3	MSX1	NFKB1	DVL1 /// LOC642469	POLE3	EGR1	ETS2	AKT1	XIAP	CANX	TNF	RELA	RRAS2	ITGB2	LOC100133724 /// VDAC1	NFATC4	CCND2	LOC100133724	E2F2	LTBR	IL2RG	HLA-DRB4	LCK	PPP3CB	ATF2	RANBP1	HLA-DOA	PIK3CD	CDC27	MAP2K4	TCF3	FOS	HLA-DOA	STAT5B	CCND2
KEGG	hsa05321	Inflammatory bowel disease (IBD)	17	1.45051	7.50669e-05	211142_X_AT, 201642_AT, 204670_X_AT, AFFX-HUMISGF3A/M97935_MB_AT, 221334_S_AT, 211676_S_AT, 217001_X_AT, 205397_X_AT, 204116_AT, 220684_AT, 207113_S_AT, 205067_AT, 209728_AT, 209878_S_AT, 207844_AT, 208991_AT, 203085_S_AT, 209239_AT, 205398_S_AT	HLA-DOA	IFNGR2	HLA-DRB1 /// HLA-DRB4	STAT1	FOXP3	IFNGR1	HLA-DOA	SMAD3	IL2RG	TBX21	TNF	IL1B	HLA-DRB4	RELA	IL13	STAT3	TGFB1	NFKB1	SMAD3
KEGG	hsa05140	Leishmaniasis	18	1.53584	8.10737e-05	211142_X_AT, 201642_AT, 208351_S_AT, 211945_S_AT, 214448_X_AT, 209189_AT, 204670_X_AT, AFFX-HUMISGF3A/M97935_MB_AT, 211676_S_AT, 217001_X_AT, 211499_S_AT, 211500_AT, 211396_AT, 206040_S_AT, 207113_S_AT, 205067_AT, 209728_AT, 209878_S_AT, 216178_X_AT, 203085_S_AT, 209239_AT, 202803_S_AT	HLA-DOA	IFNGR2	MAPK1	ITGB1	NFKBIB	FOS	HLA-DRB1 /// HLA-DRB4	STAT1	IFNGR1	HLA-DOA	MAPK11	MAPK11	FCGR2C	MAPK11	TNF	IL1B	HLA-DRB4	RELA	ITGB1	TGFB1	NFKB1	ITGB2
KEGG	hsa05100	Bacterial invasion of epithelial cells	19	1.62116	8.45648e-05	211945_S_AT, 212180_AT, 211970_X_AT, AFFX-HSAC07/X00351_5_AT, 211823_S_AT, 211983_X_AT, 203324_S_AT, 212988_X_AT, 211963_S_AT, 221607_X_AT, 213214_X_AT, 220638_S_AT, 200950_AT, AFFX-HSAC07/X00351_M_AT, 203879_AT, 207112_S_AT, 208657_S_AT, 41220_AT, 211995_X_AT, 201550_X_AT, 203510_AT, 200059_S_AT, 201130_S_AT, 206607_AT, 200778_S_AT, 212363_X_AT, 216178_X_AT, 202226_S_AT, 217818_S_AT, 214074_S_AT	ITGB1	CRKL	ACTG1	ACTB	PXN	ACTG1	CAV2	ACTG1	ARPC5	ACTG1	ACTG1	CBLC	ARPC1A	ACTB	PIK3CD	GAB1	41891	41891	ACTG1	ACTG1	MET	RHOA	CDH1	CBL	41884	ACTG1	ITGB1	CRK	ARPC4	CTTN
GO_BP	GO:0043065	positive regulation of apoptotic process	38	3.24232	9.49222e-05	204312_X_AT, 215719_X_AT, 206864_S_AT, 211945_S_AT, 210477_X_AT, 220192_X_AT, 201041_S_AT, 209011_AT, 211003_X_AT, 201830_S_AT, 201211_S_AT, 218673_S_AT, 216700_AT, 207826_S_AT, 203890_S_AT, 213419_AT, 208243_S_AT, 209305_S_AT, 220804_S_AT, 213907_AT, 202436_S_AT, 207360_S_AT, 205537_S_AT, 213112_S_AT, 205883_AT, 221021_S_AT, 207163_S_AT, 213927_AT, 212912_AT, 203728_AT, 207113_S_AT, 215177_S_AT,…	CREB1	FAS	HRK	ITGB1	MAPK8	SPDEF	DUSP1	TRIO	TGM2	NET1	DDX3X	ATG7	TRIO	ID3	DAPK3	APBB2	CNR1	GADD45B	TP73	EEF1E1	CYP1B1	NTSR1	VAV2	SQSTM1	ZBTB16	CTNNBL1	AKT1	MAP3K9	RPS6KA2	BAK1	TNF	ITGA6	FOXO3 /// FOXO3B	MAP3K10	ITGB1	HSPD1	TGFB1	ADAMTSL4	GPLD1	BMP2
KEGG	hsa05160	Hepatitis C	26	2.21843	0.000146758	210477_X_AT, 205552_S_AT, 204972_AT, 202883_S_AT, 211500_AT, 202790_AT, 205170_AT, 207643_S_AT, 206040_S_AT, 202884_S_AT, 211506_S_AT, 208436_S_AT, 209239_AT, 201428_AT, 217173_S_AT, 208351_S_AT, 211550_AT, 203879_AT, 208652_AT, AFFX-HUMISGF3A/M97935_MB_AT, 211499_S_AT, 206908_S_AT, 221772_S_AT, 207163_S_AT, 201984_S_AT, 200695_AT, 207113_S_AT, 209878_S_AT, 221328_AT, 208991_AT	MAPK8	OAS1	OAS2	PPP2R1B	MAPK11	CLDN7	STAT2	TNFRSF1A	MAPK11	PPP2R1B	IL8	IRF7	NFKB1	CLDN4	LDLR	MAPK1	EGFR	PIK3CD	PPP2CA	STAT1	MAPK11	CLDN11	PPP2R2D	AKT1	EGFR	PPP2R1A	TNF	RELA	CLDN17	STAT3
GO_BP	GO:0007565	female pregnancy	17	1.45051	0.000147955	201428_AT, 211866_X_AT, 40273_AT, 203236_S_AT, 217738_AT, 209189_AT, 215821_X_AT, 214425_AT, 209594_X_AT, 205602_X_AT, 211332_X_AT, 211326_X_AT, 205026_AT, 207904_S_AT, 203887_S_AT, 213981_AT, 209738_X_AT, 203085_S_AT, 219735_S_AT	CLDN4	HFE	SPHK2	LGALS9	NAMPT	FOS	PSG3	AMBP	PSG9	PSG7	HFE	HFE	STAT5B	LNPEP	THBD	COMT	PSG6	TGFB1	TFCP2L1
GO_BP	GO:0006405	RNA export from nucleus	13	1.10922	0.00014876	203194_S_AT, 209178_AT, 210584_S_AT, 209927_S_AT, 201521_S_AT, 206550_S_AT, 208863_S_AT, 210793_S_AT, 201435_S_AT, 201303_AT, 200753_X_AT, 207740_S_AT, 201437_S_AT, 202899_S_AT, 202482_X_AT	NUP98	DHX38	POLDIP3 /// RRP7A /// RRP7B	C1orf77	NCBP2	NUP155	SFRS1	NUP98	EIF4E	EIF4A3	SFRS2	NUP62	EIF4E	SFRS3	RANBP1
GO_BP	GO:0006406	mRNA export from nucleus	18	1.53584	0.000189025	209178_AT, 203194_S_AT, 210584_S_AT, 210178_X_AT, 209927_S_AT, 202576_S_AT, 201521_S_AT, 206550_S_AT, 208863_S_AT, 213594_X_AT, 210793_S_AT, 201435_S_AT, 200753_X_AT, 206095_S_AT, 201303_AT, 207740_S_AT, 202097_AT, 211318_S_AT, 201437_S_AT, 202578_S_AT, 202899_S_AT, 213928_S_AT	DHX38	NUP98	POLDIP3 /// RRP7A /// RRP7B	FUSIP1	C1orf77	DDX19A /// DDX19B	NCBP2	NUP155	SFRS1	FUSIP1 /// LOC642558	NUP98	EIF4E	SFRS2	FUSIP1	EIF4A3	NUP62	NUP153	RAE1	EIF4E	DDX19A	SFRS3	AGFG1
KEGG	hsa05205	Proteoglycans in cancer	34	2.90102	0.000193933	209541_AT, 215719_X_AT, 215552_S_AT, 211945_S_AT, 211970_X_AT, 207087_X_AT, 217373_X_AT, 200663_AT, AFFX-HSAC07/X00351_5_AT, 211823_S_AT, 201287_S_AT, 211500_AT, 211983_X_AT, 202409_AT, 203324_S_AT, 206040_S_AT, 216234_S_AT, 212988_X_AT, 204422_S_AT, 221607_X_AT, 213214_X_AT, 220638_S_AT, AFFX-HSAC07/X00351_M_AT, 34846_AT, 208351_S_AT, 211550_AT, 203879_AT, 207112_S_AT, 211995_X_AT, 201550_X_AT, …	IGF1	FAS	ESR1	ITGB1	ACTG1	ANK1	MDM2	CD63	ACTB	PXN	SDC1	MAPK11	ACTG1	IGF2 /// INS-IGF2	CAV2	MAPK11	PRKACA	ACTG1	FGF2	ACTG1	ACTG1	CBLC	ACTB	CAMK2B	MAPK1	EGFR	PIK3CD	GAB1	ACTG1	ACTG1	THBS1	MAPK11	MET	AKT1	EGFR	RHOA	EZR	TNF	CBL	ACTG1	RRAS2	ITGB1	STAT3
GO_BP	GO:0007179	transforming growth factor beta receptor signaling pathway	17	1.45051	0.000220675	204312_X_AT, 206614_AT, 211945_S_AT, 219028_AT, 221664_S_AT, 204450_X_AT, 209189_AT, 210362_X_AT, 222354_AT, 205397_X_AT, 211823_S_AT, 204790_AT, 200059_S_AT, 212666_AT, 206607_AT, 211589_AT, 210838_S_AT, 211588_S_AT, 205245_AT, 216178_X_AT, 203085_S_AT, 205398_S_AT	CREB1	GDF5	ITGB1	HIPK2	F11R	APOA1	FOS	PML	F11R	SMAD3	PXN	SMAD7	RHOA	SMURF1	CBL	PML	ACVRL1	LOC652346 /// PML	PARD6A	ITGB1	TGFB1	SMAD3
KEGG	hsa04010	MAPK signaling pathway	40	3.41297	0.0002307	201979_S_AT, 215719_X_AT, 210477_X_AT, 212180_AT, 221737_AT, 204852_S_AT, 207535_S_AT, 214284_S_AT, 210621_S_AT, 205027_S_AT, 201041_S_AT, 211500_AT, 207643_S_AT, 206040_S_AT, 216234_S_AT, 205067_AT, 208417_AT, 204422_S_AT, 209817_AT, 209457_AT, 209239_AT, 216038_X_AT, 205446_S_AT, 209305_S_AT, 211314_AT, 208351_S_AT, 211550_AT, 208875_S_AT, 203265_S_AT, 208877_AT, 209189_AT, 202787_S_AT, 201763_…	PPP5C	FAS	MAPK8	CRKL	GNA12	PTPN7	NFKB2	FGF18	RASA1	MAP3K8	DUSP1	MAPK11	TNFRSF1A	MAPK11	PRKACA	IL1B	FGF6	FGF2	PPP3CB	DUSP5	NFKB1	DAXX	ATF2	GADD45B	CACNA1G	MAPK1	EGFR	PAK2	MAP2K4	PAK2	FOS	MAPKAPK3	DAXX	MAPK11	CACNG4	AKT1	EGFR	RPS6KA2	TNF	MAPK8IP3	RELA	RRAS2	CRK
KEGG	hsa04350	TGF-beta signaling pathway	19	1.62116	0.000231449	208351_S_AT, 206614_AT, 208652_AT, 201109_S_AT, 205397_X_AT, 203313_S_AT, 202248_AT, 202883_S_AT, 207866_AT, 204790_AT, 200059_S_AT, 200695_AT, 216262_S_AT, 207826_S_AT, 207113_S_AT, 202884_S_AT, 212666_AT, 212330_AT, 203085_S_AT, 205398_S_AT, 205289_AT	MAPK1	GDF5	PPP2CA	THBS1	SMAD3	TGIF1	E2F4	PPP2R1B	BMP8A	SMAD7	RHOA	PPP2R1A	TGIF2	ID3	TNF	PPP2R1B	SMURF1	TFDP1	TGFB1	SMAD3	BMP2
GO_BP	GO:0045944	positive regulation of transcription from RNA polymerase II promoter	91	7.76451	0.000303011	215552_S_AT, 219028_AT, 212272_AT, 210422_X_AT, 208057_S_AT, 205397_X_AT, 201097_S_AT, 201303_AT, 207643_S_AT, 205067_AT, 213146_AT, 211588_S_AT, 209239_AT, 221727_AT, 217738_AT, 203444_S_AT, 214528_S_AT, AFFX-HUMISGF3A/M97935_MB_AT, 221334_S_AT, 201693_S_AT, 201329_S_AT, 202248_AT, 214883_AT, 207113_S_AT, 217399_S_AT, 203490_AT, 208991_AT, 205289_AT, 206127_AT, 201994_AT, 205487_S_AT, 210362_X_A…	ESR1	HIPK2	LPIN1	SLC11A1	GLI2	SMAD3	ARF4	EIF4A3	TNFRSF1A	IL1B	KDM6B	LOC652346 /// PML	NFKB1	SUB1	NAMPT	MTA2	PAX8	STAT1	FOXP3	EGR1	ETS2	E2F4	THRA	TNF	FOXO3 /// FOXO3B	ELF4	STAT3	BMP2	ELK3	MORF4L2	VGLL1	PML	ELF4	HSF1	KLF12	NFYC	DDX3X	THRAP3	TBL1X	TFDP1	PHOX2A	PML	IRF7
GO_BP	GO:0008380	RNA splicing	24	2.04778	0.000374136	218593_AT, 221546_AT, 212722_S_AT, 200751_S_AT, 212626_X_AT, 214931_S_AT, 200020_AT, 201303_AT, 207223_S_AT, 202126_AT, 219121_S_AT, 217847_S_AT, 214737_X_AT, 200619_AT, 212924_S_AT, 200014_S_AT, 202689_AT, 218752_AT, 208652_AT, 201521_S_AT, 210470_X_AT, 214698_AT, 209899_S_AT, 212723_AT, 217832_AT, 200695_AT, 200753_X_AT, 209162_S_AT, 210285_X_AT, 203137_AT, 208698_S_AT	RBM28	PRPF18	JMJD6	HNRNPC	HNRNPC	SRPK2	TARDBP	EIF4A3	ROD1	PRPF4B	ESRP1	THRAP3	HNRNPC	SF3B2	LSM4	HNRNPC	RBM15B	ZMAT5	PPP2CA	NCBP2	NONO	ROD1	PUF60	JMJD6	SYNCRIP	PPP2R1A	SFRS2	PRPF4	WTAP	WTAP	NONO
GO_BP	GO:0031295	T cell costimulation	15	1.27986	0.000383569	208875_S_AT, 205686_S_AT, 202329_AT, 208877_AT, 207907_AT, 211198_S_AT, 204670_X_AT, 202626_S_AT, 205027_S_AT, 207163_S_AT, 204890_S_AT, 209728_AT, 203716_S_AT, 203717_AT, 216981_X_AT, 219168_S_AT, 206485_AT	PAK2	CD86	CSK	PAK2	TNFSF14	ICOSLG	HLA-DRB1 /// HLA-DRB4	LYN	MAP3K8	AKT1	LCK	HLA-DRB4	DPP4	DPP4	SPN	PRR5	CD5
KEGG	hsa05168	Herpes simplex infection	31	2.64505	0.000420799	201642_AT, 215719_X_AT, 213210_AT, 210477_X_AT, 205552_S_AT, 204972_AT, 206380_S_AT, 207907_AT, 210362_X_AT, 204670_X_AT, 205170_AT, 207643_S_AT, 205067_AT, 209728_AT, 211589_AT, 211588_S_AT, 208436_S_AT, 209239_AT, 216038_X_AT, 200775_S_AT, 202899_S_AT, 211142_X_AT, 214448_X_AT, 209189_AT, 208863_S_AT, AFFX-HUMISGF3A/M97935_MB_AT, 211676_S_AT, 217001_X_AT, 203149_AT, 201763_S_AT, 205599_AT, 2007…	IFNGR2	FAS	TAF6L	MAPK8	OAS1	OAS2	CFP	TNFSF14	PML	HLA-DRB1 /// HLA-DRB4	STAT2	TNFRSF1A	IL1B	HLA-DRB4	PML	LOC652346 /// PML	IRF7	NFKB1	DAXX	HNRNPK	SFRS3	HLA-DOA	NFKBIB	FOS	SFRS1	STAT1	IFNGR1	HLA-DOA	PVRL2	DAXX	TRAF1	SFRS2	TNF	RELA	CASP8
GO_BP	GO:0006468	protein phosphorylation	49	4.18089	0.000462583	204312_X_AT, 215462_AT, 219028_AT, 207061_AT, 210477_X_AT, 202604_X_AT, 215661_AT, 201805_AT, 214931_S_AT, 216700_AT, 205960_AT, 216234_S_AT, 217495_X_AT, 203890_S_AT, 210838_S_AT, 207073_AT, 34846_AT, 208351_S_AT, 208877_AT, 207121_S_AT, 210148_AT, 204357_S_AT, 207163_S_AT, 213927_AT, 41657_AT, 208824_X_AT, 213860_X_AT, 205289_AT, 202849_X_AT, 204157_S_AT, 206686_AT, 219016_AT, 202329_AT, 201835…	CREB1	PLK3	HIPK2	ERN1	MAPK8	ADAM10	MAST2	PRKAG1	SRPK2	TRIO	PDK4	PRKACA	CALCA	DAPK3	ACVRL1	CDKL2	CAMK2B	MAPK1	PAK2	MAPK6	HIPK3	LIMK1	AKT1	MAP3K9	STK11	PCTK1	CSNK1A1	BMP2	GRK6	KIAA0999	PDK1	FASTKD5	CSK	PRKAB1	NPR2	LYN	MAP3K8	TRIO	HSF1	TRIB2	PRPF4B	LCK	PPP3CB
GO_BP	GO:0036066	protein O-linked fucosylation	6	0.511945	0.000574761	206380_S_AT, 220208_AT, 201109_S_AT, 209437_S_AT, 220578_AT, 219935_AT	CFP	ADAMTS13	THBS1	SPON1	ADAMTSL4	ADAMTS5
GO_BP	GO:0042110	T cell activation	11	0.938567	0.000647469	203879_AT, 205686_S_AT, 207907_AT, 211198_S_AT, 221334_S_AT, 205397_X_AT, 210476_S_AT, 207686_S_AT, 209817_AT, 203716_S_AT, 200806_S_AT, 203717_AT, 205398_S_AT	PIK3CD	CD86	TNFSF14	ICOSLG	FOXP3	SMAD3	PRLR	CASP8	PPP3CB	DPP4	HSPD1	DPP4	SMAD3
KEGG	hsa05203	Viral carcinogenesis	33	2.8157	0.000664509	204312_X_AT, 217373_X_AT, 200951_S_AT, 203577_AT, 207535_S_AT, 202626_S_AT, 201020_AT, 203005_AT, 211823_S_AT, 212195_AT, 200640_AT, 201211_S_AT, 216234_S_AT, 208436_S_AT, 204225_AT, 209239_AT, 205446_S_AT, 200775_S_AT, 200638_S_AT, 202482_X_AT, 213700_S_AT, 208351_S_AT, 203879_AT, 210317_S_AT, 212196_AT, 207226_AT, 205026_AT, 200953_S_AT, 200059_S_AT, 208844_AT, 205599_AT, 203728_AT, 212041_AT, …	CREB1	MDM2	CCND2	GTF2H4	NFKB2	LYN	YWHAH	LTBR	PXN	IL6ST	YWHAZ	DDX3X	PRKACA	IRF7	HDAC4	NFKB1	ATF2	HNRNPK	YWHAZ	RANBP1	---	MAPK1	PIK3CD	YWHAE	IL6ST	HIST1H2BN	STAT5B	CCND2	RHOA	VDAC3	TRAF1	BAK1	ATP6V0D1	YWHAZ	RELA	CASP8	STAT3
GO_BP	GO:0006954	inflammatory response	42	3.58362	0.000681735	206429_AT, 215719_X_AT, 209687_AT, 205897_AT, 205309_AT, 210081_AT, 205639_AT, 211839_S_AT, 210422_X_AT, 207535_S_AT, 202626_S_AT, 203005_AT, 201287_S_AT, 204140_AT, 44673_AT, 207643_S_AT, 211026_S_AT, 216388_S_AT, 214560_AT, 205067_AT, 211506_S_AT, 207844_AT, 217495_X_AT, 210128_S_AT, 204225_AT, 209239_AT, 214658_AT, 203879_AT, 221664_S_AT, 203236_S_AT, 209189_AT, 222354_AT, 201109_S_AT, 207163_…	F2RL1	FAS	CXCL12	NFATC4	SMPDL3B	AGER	AOAH	CSF1	SLC11A1	NFKB2	LYN	LTBR	SDC1	TPST1	SIGLEC1	TNFRSF1A	MGLL	LTB4R	FPR3	IL1B	IL8	IL13	CALCA	LTB4R	HDAC4	NFKB1	TMED7	PIK3CD	F11R	LGALS9	FOS	F11R	THBS1	AKT1	TUSC2	NCR3	CCL8	TNF	RELA	TGFB1	MMP25	ITGB2	HNRNPA0
GO_BP	GO:0007596	blood coagulation	25	2.13311	0.000689299	206429_AT, 205351_AT, 208496_X_AT, 210452_X_AT, 221342_AT, 221737_AT, 206113_S_AT, 204088_AT, 204848_X_AT, 202626_S_AT, 200782_AT, 37012_AT, 216234_S_AT, 201949_X_AT, 204843_S_AT, 201950_X_AT, 204419_X_AT, 207926_AT, 213515_X_AT, 210448_S_AT, 212463_AT, 209038_S_AT, 204714_S_AT, 217683_AT, 217949_S_AT, 204232_AT, 203887_S_AT, 201238_S_AT, 203142_S_AT	F2RL1	GGCX	HIST1H3G	CYP4F2	C6orf25	GNA12	RAB5A	P2RX4	HBG1 /// HBG2	LYN	ANXA5	CAPZB	PRKACA	CAPZB	PRKAR2A	CAPZB	HBG1 /// HBG2	GP5	HBG1 /// HBG2	P2RX5	CD59	EHD1	F5	HBE1	VKORC1	FCER1G	THBD	CAPZA2	AP3B1
GO_BP	GO:1900034	regulation of cellular response to heat	14	1.19454	0.000864034	203194_S_AT, 34846_AT, 208351_S_AT, 214359_S_AT, 210317_S_AT, 206550_S_AT, 200627_AT, 210793_S_AT, 213756_S_AT, 207740_S_AT, 211318_S_AT, 202097_AT, 200894_S_AT, 217911_S_AT, 200664_S_AT, 200895_S_AT	NUP98	CAMK2B	MAPK1	HSP90AB1	YWHAE	NUP155	PTGES3	NUP98	HSF1	NUP62	RAE1	NUP153	FKBP4	BAG3	DNAJB1	FKBP4
KEGG	hsa04917	Prolactin signaling pathway	16	1.36519	0.000883663	208351_S_AT, 215552_S_AT, 210477_X_AT, 203879_AT, 200951_S_AT, 209189_AT, AFFX-HUMISGF3A/M97935_MB_AT, 211499_S_AT, 211500_AT, 207163_S_AT, 210476_S_AT, 205026_AT, 200953_S_AT, 206040_S_AT, 203372_S_AT, 217399_S_AT, 209878_S_AT, 208991_AT, 209239_AT	MAPK1	ESR1	MAPK8	PIK3CD	CCND2	FOS	STAT1	MAPK11	MAPK11	AKT1	PRLR	STAT5B	CCND2	MAPK11	SOCS2	FOXO3 /// FOXO3B	RELA	STAT3	NFKB1
GO_BP	GO:0009636	response to toxic substance	15	1.27986	0.000938674	208351_S_AT, 215719_X_AT, 207528_S_AT, 202436_S_AT, 217373_X_AT, 204266_S_AT, 220208_AT, 216938_X_AT, 209189_AT, 204041_AT, 202626_S_AT, 216603_AT, 201287_S_AT, 201130_S_AT, 212264_S_AT	MAPK1	FAS	SLC7A11	CYP1B1	MDM2	CHKA	ADAMTS13	DRD2	FOS	MAOB	LYN	SLC7A8	SDC1	CDH1	WAPAL
KEGG	hsa04064	NF-kappa B signaling pathway	18	1.53584	0.00104979	209687_AT, 206911_AT, 207907_AT, 207535_S_AT, 202626_S_AT, 203005_AT, 210564_X_AT, 206536_S_AT, 205599_AT, 207643_S_AT, 207113_S_AT, 205067_AT, 204890_S_AT, 211506_S_AT, 209878_S_AT, 209239_AT, 216551_X_AT, 208309_S_AT	CXCL12	TRIM25	TNFSF14	NFKB2	LYN	LTBR	CFLAR	XIAP	TRAF1	TNFRSF1A	TNF	IL1B	LCK	IL8	RELA	NFKB1	PLCG1	MALT1
GO_BP	GO:0050821	protein stabilization	20	1.70648	0.00105516	209541_AT, 204312_X_AT, 221783_AT, 214359_S_AT, 200828_S_AT, 203230_AT, 204450_X_AT, 210362_X_AT, 220951_S_AT, 205397_X_AT, 201946_S_AT, 209953_S_AT, 219187_AT, 204790_AT, 217911_S_AT, 204346_S_AT, 211589_AT, 211588_S_AT, 209114_AT, 211299_S_AT, 221785_AT, 205932_S_AT, 200806_S_AT, 205398_S_AT	IGF1	CREB1	WIZ	HSP90AB1	ZNF207	DVL1 /// LOC642469	APOA1	PML	A1CF	SMAD3	CCT2	CDC37	FKBPL	SMAD7	BAG3	RASSF1	PML	LOC652346 /// PML	TSPAN1	FLOT2	WIZ	MSX1	HSPD1	SMAD3
KEGG	hsa04390	Hippo signaling pathway	26	2.21843	0.00107513	211970_X_AT, 200951_S_AT, AFFX-HSAC07/X00351_5_AT, 201020_AT, 208057_S_AT, 205397_X_AT, 202883_S_AT, 207866_AT, 200640_AT, 211983_X_AT, 206124_S_AT, 202884_S_AT, 212988_X_AT, 221607_X_AT, 205245_AT, 213214_X_AT, 200638_S_AT, 220804_S_AT, AFFX-HSAC07/X00351_M_AT, 206614_AT, 210317_S_AT, 203230_AT, 208652_AT, 211995_X_AT, 201550_X_AT, 201298_S_AT, 221772_S_AT, 200953_S_AT, 213342_AT, 200695_AT, 216…	ACTG1	CCND2	ACTB	YWHAH	GLI2	SMAD3	PPP2R1B	BMP8A	YWHAZ	ACTG1	LLGL1	PPP2R1B	ACTG1	ACTG1	PARD6A	ACTG1	YWHAZ	TP73	ACTB	GDF5	YWHAE	DVL1 /// LOC642469	PPP2CA	ACTG1	ACTG1	MOBKL1B	PPP2R2D	CCND2	YAP1	PPP2R1A	BTRC	CDH1	YWHAZ	RASSF1	ACTG1	TGFB1	ITGB2	SMAD3	BMP2	WNT7A
GO_BP	GO:0038096	Fc-gamma receptor signaling pathway involved in phagocytosis	19	1.62116	0.00119429	214359_S_AT, 211970_X_AT, 200729_S_AT, AFFX-HSAC07/X00351_5_AT, 202626_S_AT, 32811_AT, 217157_X_AT, 209027_S_AT, 211983_X_AT, 212988_X_AT, 211963_S_AT, 221607_X_AT, 213214_X_AT, 213102_AT, 200950_AT, AFFX-HSAC07/X00351_M_AT, 208351_S_AT, 200727_S_AT, 205537_S_AT, 208372_S_AT, 211995_X_AT, 201550_X_AT, 204357_S_AT, 216829_AT, 216560_X_AT, 201976_S_AT, 200996_AT, 212363_X_AT, 202226_S_AT, 217818_S_…	HSP90AB1	ACTG1	ACTR2	ACTB	LYN	MYO1C	IGK@ /// IGKC /// LOC647506 /// LOC650405 /// LOC652493	ABI1	ACTG1	ACTG1	ARPC5	ACTG1	ACTG1	ACTR3	ARPC1A	ACTB	MAPK1	ACTR2	VAV2	LIMK1	ACTG1	ACTG1	LIMK1	IGK@ /// IGKC /// IGKV1-5 /// LOC647506 /// LOC652694	IGL@	MYO10	ACTR3	ACTG1	CRK	ARPC4	CYFIP1	ACTR3	PLCG1
GO_BP	GO:0001934	positive regulation of protein phosphorylation	19	1.62116	0.00119429	208748_S_AT, 211550_AT, 213503_X_AT, 203230_AT, 200951_S_AT, 213112_S_AT, 218122_S_AT, 201763_S_AT, 201938_AT, 207163_S_AT, 200953_S_AT, 201984_S_AT, 202409_AT, 207113_S_AT, 205067_AT, 202101_S_AT, 214487_S_AT, 203085_S_AT, 216038_X_AT, 219168_S_AT, 216981_X_AT, 205289_AT	FLOT1	EGFR	ANXA2	DVL1 /// LOC642469	CCND2	SQSTM1	SENP2	DAXX	CDK2AP1	AKT1	CCND2	EGFR	IGF2 /// INS-IGF2	TNF	IL1B	RALB	RAP2A /// RAP2B	TGFB1	DAXX	PRR5	SPN	BMP2
GO_BP	GO:1902895	positive regulation of pri-miRNA transcription from RNA polymerase II promoter	7	0.59727	0.00120194	209189_AT, 209878_S_AT, 203085_S_AT, 205397_X_AT, 208991_AT, 205398_S_AT, 208793_X_AT, 205289_AT	FOS	RELA	TGFB1	SMAD3	STAT3	SMAD3	SMARCA4	BMP2
KEGG	hsa04071	Sphingolipid signaling pathway	22	1.87713	0.0012903	210477_X_AT, 206397_X_AT, 221737_AT, 211500_AT, 202883_S_AT, 207643_S_AT, 206040_S_AT, 202884_S_AT, 209239_AT, 202805_S_AT, 208351_S_AT, 203879_AT, 40273_AT, 208652_AT, 211499_S_AT, 203128_AT, 221772_S_AT, 207163_S_AT, 200059_S_AT, 204232_AT, 216203_AT, 200695_AT, 207113_S_AT, 201040_AT, 209878_S_AT, 201179_S_AT	MAPK8	GDF1 /// LASS1	GNA12	MAPK11	PPP2R1B	TNFRSF1A	MAPK11	PPP2R1B	NFKB1	ABCC1	MAPK1	PIK3CD	SPHK2	PPP2CA	MAPK11	SPTLC2	PPP2R2D	AKT1	RHOA	FCER1G	SPTLC2	PPP2R1A	TNF	GNAI2	RELA	GNAI3
GO_BP	GO:0048661	positive regulation of smooth muscle cell proliferation	12	1.02389	0.0013175	209541_AT, 207163_S_AT, 211003_X_AT, 211550_AT, 201984_S_AT, 207113_S_AT, 217738_AT, 204422_S_AT, 207844_AT, AFFX-HUMISGF3A/M97935_MB_AT, 204225_AT, 201109_S_AT, 202539_S_AT	IGF1	AKT1	TGM2	EGFR	EGFR	TNF	NAMPT	FGF2	IL13	STAT1	HDAC4	THBS1	HMGCR
KEGG	hsa05161	Hepatitis B	25	2.13311	0.00134869	204312_X_AT, 215719_X_AT, 210477_X_AT, 205897_AT, 207042_AT, 200640_AT, 201211_S_AT, 205170_AT, 211506_S_AT, 208436_S_AT, 200638_S_AT, 205446_S_AT, 209239_AT, 208351_S_AT, 203879_AT, 203265_S_AT, 209189_AT, AFFX-HUMISGF3A/M97935_MB_AT, 205026_AT, 207163_S_AT, 208844_AT, 207113_S_AT, 200641_S_AT, 209878_S_AT, 207686_S_AT, 208991_AT, 203085_S_AT	CREB1	FAS	MAPK8	NFATC4	E2F2	YWHAZ	DDX3X	STAT2	IL8	IRF7	YWHAZ	ATF2	NFKB1	MAPK1	PIK3CD	MAP2K4	FOS	STAT1	STAT5B	AKT1	VDAC3	TNF	YWHAZ	RELA	CASP8	STAT3	TGFB1
GO_BP	GO:0040018	positive regulation of multicellular organism growth	9	0.767918	0.00136089	221294_AT, 205026_AT, 213756_S_AT, 204312_X_AT, 208622_S_AT, 211839_S_AT, 216938_X_AT, 221360_S_AT, 205190_AT	GPR21	STAT5B	HSF1	CREB1	EZR	CSF1	DRD2	GHSR	PLS1
GO_BP	GO:0071902	positive regulation of protein serine/threonine kinase activity	9	0.767918	0.00136089	204011_AT, 214359_S_AT, 200059_S_AT, 202409_AT, 41657_AT, 202018_S_AT, 208652_AT, 211985_S_AT, 202101_S_AT, 211984_AT	SPRY2	HSP90AB1	RHOA	IGF2 /// INS-IGF2	STK11	LTF	PPP2CA	CALM1	RALB	CALM1
KEGG	hsa04144	Endocytosis	36	3.07167	0.00143454	202849_X_AT, 201401_S_AT, 218743_AT, 217373_X_AT, 206113_S_AT, 210362_X_AT, 205397_X_AT, 218360_AT, 207391_S_AT, 215927_AT, 38447_AT, 37012_AT, 204116_AT, 203324_S_AT, 208194_S_AT, 218178_S_AT, 201949_X_AT, 211589_AT, 211588_S_AT, 211963_S_AT, 203129_S_AT, 205245_AT, 200950_AT, 201950_X_AT, 220638_S_AT, 217173_S_AT, 211550_AT, 210256_S_AT, 203311_S_AT, 217477_AT, 203317_AT, 201156_S_AT, 209038_S_…	GRK6	ADRBK1	CHMP6	MDM2	RAB5A	PML	SMAD3	RAB22A	PIP5K1A	ARFGEF2	ADRBK1	CAPZB	IL2RG	CAV2	STAM2	CHMP1B	CAPZB	PML	LOC652346 /// PML	ARPC5	KIF5C	PARD6A	ARPC1A	CAPZB	CBLC	LDLR	EGFR	PIP5K1A	ARF6	PIP5K1B	PSD4	RAB5C	EHD1	EGFR	RHOA	PSD4	AP2B1	CAPZA2	SMURF1	STAM	CBL	CYTH4	ARPC4
GO_BP	GO:0034097	response to cytokine	11	0.938567	0.0014798	207388_S_AT, 200796_S_AT, 212196_AT, 209189_AT, 210362_X_AT, AFFX-HUMISGF3A/M97935_MB_AT, 207535_S_AT, 202787_S_AT, 212195_AT, 205729_AT, 211589_AT, 211588_S_AT, 209817_AT, 206288_AT	PTGES	MCL1	IL6ST	FOS	PML	STAT1	NFKB2	MAPKAPK3	IL6ST	OSMR	PML	LOC652346 /// PML	PPP3CB	PGGT1B
GO_BP	GO:0006950	response to stress	12	1.02389	0.0015162	211232_X_AT, 208351_S_AT, 214359_S_AT, 211550_AT, 210477_X_AT, 200970_S_AT, 213112_S_AT, 202787_S_AT, 211499_S_AT, 212225_AT, 211500_AT, 212009_S_AT, 201984_S_AT, 206040_S_AT, 209305_S_AT	GLP1R	MAPK1	HSP90AB1	EGFR	MAPK8	SERP1	SQSTM1	MAPKAPK3	MAPK11	EIF1	MAPK11	STIP1	EGFR	MAPK11	GADD45B
GO_BP	GO:0048208	COPII vesicle coating	12	1.02389	0.0015162	208724_S_AT, 221672_S_AT, 200087_S_AT, 204714_S_AT, 206174_S_AT, 209229_S_AT, 204344_S_AT, 213180_S_AT, 207791_S_AT, 204426_AT, 217839_AT, 203511_S_AT, 212245_AT, 204427_S_AT, 212463_AT	RAB1A	TRAPPC9	TMED2	F5	PPP6C	SAPS1	SEC23A	GOSR2	RAB1A	TMED2	TFG	TRAPPC3	MCFD2	TMED2	CD59
GO_BP	GO:0010033	response to organic substance	8	0.682594	0.00154829	204312_X_AT, 213562_S_AT, 200695_AT, 208652_AT, 201130_S_AT, 209878_S_AT, 217590_S_AT, 200782_AT	CREB1	SQLE	PPP2R1A	PPP2CA	CDH1	RELA	TRPA1	ANXA5
GO_BP	GO:0033198	response to ATP	7	0.59727	0.00159255	222078_AT, 204088_AT, 205067_AT, 207562_AT, 210448_S_AT, 200806_S_AT, 210487_AT	PKLR	P2RX4	IL1B	DGKQ	P2RX5	HSPD1	DNTT
GO_BP	GO:0008285	negative regulation of cell proliferation	42	3.58362	0.0015941	204011_AT, 202329_AT, 205009_AT, 211631_X_AT, 210362_X_AT, 202626_S_AT, 213756_S_AT, 209027_S_AT, 217301_X_AT, 202162_S_AT, 205067_AT, 211506_S_AT, 204422_S_AT, 210838_S_AT, 211589_AT, 203851_AT, 202143_S_AT, 211588_S_AT, 204225_AT, 205932_S_AT, 219613_S_AT, 216899_S_AT, 220804_S_AT, 207388_S_AT, 213907_AT, 216624_S_AT, 202436_S_AT, 217455_S_AT, 216938_X_AT, 221334_S_AT, 205883_AT, 202230_S_AT, 2…	SPRY2	CSK	TFF1	B4GALT1	PML	LYN	HSF1	ABI1	RBBP4	CNOT8	IL1B	IL8	FGF2	ACVRL1	PML	IGFBP6	COPS8	LOC652346 /// PML	HDAC4	MSX1	SIRT6	SKAP2	TP73	PTGES	EEF1E1	MLL	CYP1B1	SSTR2	DRD2	FOXP3	ZBTB16	CHERP	CD33	STK11	RPS6KA2	NUP62	BAK1	BAI1	TES	ING1	STAT3	TGFB1	GPLD1
KEGG	hsa05133	Pertussis	16	1.36519	0.00159412	208351_S_AT, 211945_S_AT, 210477_X_AT, 209189_AT, 212067_S_AT, 211984_AT, 211499_S_AT, 211500_AT, 200059_S_AT, 206040_S_AT, 207113_S_AT, 211985_S_AT, 205067_AT, 211506_S_AT, 209878_S_AT, 201040_AT, 216178_X_AT, 209239_AT, 202803_S_AT, 201179_S_AT	MAPK1	ITGB1	MAPK8	FOS	C1R	CALM1	MAPK11	MAPK11	RHOA	MAPK11	TNF	CALM1	IL1B	IL8	RELA	GNAI2	ITGB1	NFKB1	ITGB2	GNAI3
GO_BP	GO:0042059	negative regulation of epidermal growth factor receptor signaling pathway	9	0.767918	0.00165306	204011_AT, 211550_AT, 201984_S_AT, 207740_S_AT, 208194_S_AT, 200612_S_AT, 203544_S_AT, 206607_AT, 205748_S_AT, 220638_S_AT	SPRY2	EGFR	EGFR	NUP62	STAM2	AP2B1	STAM	CBL	RNF126	CBLC
GO_BP	GO:0043407	negative regulation of MAP kinase activity	9	0.767918	0.00165306	204011_AT, 209933_S_AT, 203509_AT, 207740_S_AT, 205067_AT, 202626_S_AT, 202539_S_AT, 201041_S_AT, 220638_S_AT	SPRY2	CD300A	SORL1	NUP62	IL1B	LYN	HMGCR	DUSP1	CBLC
KEGG	hsa04668	TNF signaling pathway	20	1.70648	0.00181145	204312_X_AT, 208351_S_AT, 215719_X_AT, 210477_X_AT, 203879_AT, 203265_S_AT, 211839_S_AT, 209189_AT, 205027_S_AT, 211499_S_AT, 207163_S_AT, 210564_X_AT, 211500_AT, 205599_AT, 207643_S_AT, 206040_S_AT, 207113_S_AT, 205067_AT, 209878_S_AT, 207686_S_AT, 209239_AT, 205446_S_AT	CREB1	MAPK1	FAS	MAPK8	PIK3CD	MAP2K4	CSF1	FOS	MAP3K8	MAPK11	AKT1	CFLAR	MAPK11	TRAF1	TNFRSF1A	MAPK11	TNF	IL1B	RELA	CASP8	NFKB1	ATF2
GO_BP	GO:0032496	response to lipopolysaccharide	22	1.87713	0.00182617	207388_S_AT, 215719_X_AT, 214168_S_AT, 203236_S_AT, 209189_AT, 210422_X_AT, 207535_S_AT, 204041_AT, 211893_X_AT, 202787_S_AT, 203005_AT, 203887_S_AT, 213981_AT, 207643_S_AT, 207844_AT, 207686_S_AT, 206367_AT, 200806_S_AT, 201619_AT, 208243_S_AT, 201055_S_AT, 217223_S_AT	PTGES	FAS	TJP1	LGALS9	FOS	SLC11A1	NFKB2	MAOB	CD6	MAPKAPK3	LTBR	THBD	COMT	TNFRSF1A	IL13	CASP8	REN	HSPD1	PRDX3	CNR1	HNRNPA0	BCR
GO_BP	GO:0060397	JAK-STAT cascade involved in growth hormone signaling pathway	6	0.511945	0.00185446	205026_AT, 210476_S_AT, 208351_S_AT, 202626_S_AT, 208991_AT, 211508_S_AT	STAT5B	PRLR	MAPK1	LYN	STAT3	GH2
GO_BP	GO:0000122	negative regulation of transcription from RNA polymerase II promoter	67	5.71672	0.00191673	215552_S_AT, 215462_AT, 219028_AT, 216648_S_AT, 220192_X_AT, 207535_S_AT, 205397_X_AT, 208057_S_AT, 214245_AT, 220358_AT, 205663_AT, 204225_AT, 205932_S_AT, 209239_AT, 201170_S_AT, 200669_S_AT, 209746_S_AT, 204743_AT, 211764_S_AT, 210541_S_AT, 220491_AT, 212238_AT, 220714_AT, 202463_S_AT, 203444_S_AT, AFFX-HUMISGF3A/M97935_MB_AT, 201693_S_AT, 221334_S_AT, 205883_AT, 201329_S_AT, 214688_AT, 216652…	ESR1	PLK3	HIPK2	RREB1	SPDEF	NFKB2	SMAD3	GLI2	RPS14	BATF3	PCBP3	HDAC4	MSX1	NFKB1	BHLHE40	UBE2D3	COQ7	TAGLN3	UBE2D1	TRIM27	HAMP	ASXL1	PRDM14	MBD3	MTA2	STAT1	EGR1	FOXP3	ZBTB16	ETS2	TLE4	DR1	SNW1	SMAD7	TNF	MLX	FOXO3 /// FOXO3B	ZBTB7A	RELA	STAT3	TXN	ZNF280B	BMP2
KEGG	hsa04666	Fc gamma R-mediated phagocytosis	17	1.45051	0.00193092	208351_S_AT, 203879_AT, 40273_AT, 212180_AT, 210256_S_AT, 205537_S_AT, 217477_AT, 203311_S_AT, 208372_S_AT, 202626_S_AT, 204357_S_AT, 207163_S_AT, 207391_S_AT, 201976_S_AT, 211963_S_AT, 217818_S_AT, 202226_S_AT, 216551_X_AT, 200950_AT	MAPK1	PIK3CD	SPHK2	CRKL	PIP5K1A	VAV2	PIP5K1B	ARF6	LIMK1	LYN	LIMK1	AKT1	PIP5K1A	MYO10	ARPC5	ARPC4	CRK	PLCG1	ARPC1A
GO_BP	GO:0007568	aging	22	1.87713	0.00196974	208595_S_AT, 204312_X_AT, 220491_AT, 205686_S_AT, 209189_AT, 217635_S_AT, 202463_S_AT, 207535_S_AT, 207163_S_AT, 207787_AT, 222183_X_AT, 208853_S_AT, 211630_S_AT, 208852_S_AT, 203728_AT, 217399_S_AT, 204422_S_AT, 209878_S_AT, 217495_X_AT, 208243_S_AT, 203085_S_AT, 208991_AT, 202803_S_AT, 202539_S_AT	MBD1	CREB1	HAMP	CD86	FOS	POLG	MBD3	NFKB2	AKT1	KRT33B	SNW1	CANX	GSS	CANX	BAK1	FOXO3 /// FOXO3B	FGF2	RELA	CALCA	CNR1	TGFB1	STAT3	ITGB2	HMGCR
GO_BP	GO:0042493	response to drug	34	2.90102	0.00205805	204312_X_AT, 205686_S_AT, 217373_X_AT, 221737_AT, 204041_AT, 202626_S_AT, 209078_S_AT, 217590_S_AT, 204558_AT, 203789_S_AT, 204890_S_AT, 220106_AT, 204225_AT, 207404_S_AT, 220804_S_AT, 208095_S_AT, 202805_S_AT, 214168_S_AT, 204450_X_AT, 216938_X_AT, 209189_AT, AFFX-HUMISGF3A/M97935_MB_AT, 201109_S_AT, 203313_S_AT, 208177_AT, 213981_AT, 203728_AT, 201130_S_AT, 206670_S_AT, 209878_S_AT, 203085_S_AT…	CREB1	CD86	MDM2	GNA12	MAOB	LYN	TXN2	TRPA1	RAD54L	SEMA3C	LCK	NPC1L1	HDAC4	HTR1E	TP73	SRP72	ABCC1	TJP1	APOA1	DRD2	FOS	STAT1	THBS1	TGIF1	SLC34A1	COMT	BAK1	CDH1	GAD1	RELA	TGFB1	HSPD1	STAT3	TOP1
GO_BP	GO:0034314	Arp2/3 complex-mediated actin nucleation	7	0.59727	0.00207256	210541_S_AT, 200727_S_AT, 200729_S_AT, 200996_AT, 211963_S_AT, 217818_S_AT, 211672_S_AT, 213101_S_AT, 200950_AT, 213102_AT	TRIM27	ACTR2	ACTR2	ACTR3	ARPC5	ARPC4	ARPC4	ACTR3	ARPC1A	ACTR3
GO_BP	GO:0051591	response to cAMP	10	0.853242	0.00222631	201287_S_AT, 222078_AT, 203887_S_AT, 209967_S_AT, 209189_AT, 205586_X_AT, 209878_S_AT, AFFX-HUMISGF3A/M97935_MB_AT, 206367_AT, 201041_S_AT	SDC1	PKLR	THBD	CREM	FOS	VGF	RELA	STAT1	REN	DUSP1
GO_BP	GO:0006695	cholesterol biosynthetic process	9	0.767918	0.0023849	201790_S_AT, 213562_S_AT, 213789_AT, 204450_X_AT, 220106_AT, 216607_S_AT, 201627_S_AT, 36907_AT, 202539_S_AT	DHCR7	SQLE	---	APOA1	NPC1L1	CYP51A1	INSIG1	MVK	HMGCR
GO_BP	GO:2001237	negative regulation of extrinsic apoptotic signaling pathway	9	0.767918	0.0023849	210564_X_AT, 209541_AT, 213342_AT, 215177_S_AT, 209339_AT, 209878_S_AT, 203411_S_AT, 201109_S_AT, 214074_S_AT	CFLAR	IGF1	YAP1	ITGA6	SIAH2	RELA	LMNA	THBS1	CTTN
KEGG	hsa04062	Chemokine signaling pathway	29	2.4744	0.00246005	202849_X_AT, 201401_S_AT, 209687_AT, 212180_AT, 216734_S_AT, 202626_S_AT, 211823_S_AT, 38447_AT, 205170_AT, 211871_X_AT, 216234_S_AT, 211506_S_AT, 209321_S_AT, 209239_AT, 208351_S_AT, 203879_AT, 214448_X_AT, 205537_S_AT, 632_AT, AFFX-HUMISGF3A/M97935_MB_AT, 207163_S_AT, 205026_AT, 200059_S_AT, 214038_AT, 217399_S_AT, 209878_S_AT, 201040_AT, 202226_S_AT, 208991_AT, 201179_S_AT	GRK6	ADRBK1	CXCL12	CRKL	CXCR5	LYN	PXN	ADRBK1	STAT2	GNB5	PRKACA	IL8	ADCY3	NFKB1	MAPK1	PIK3CD	NFKBIB	VAV2	GSK3A	STAT1	AKT1	STAT5B	RHOA	CCL8	FOXO3 /// FOXO3B	RELA	GNAI2	CRK	STAT3	GNAI3
GO_BP	GO:0007411	axon guidance	21	1.79181	0.00286006	204312_X_AT, 208351_S_AT, 209687_AT, 203230_AT, 219326_S_AT, 208057_S_AT, 214145_S_AT, 214479_AT, 211219_S_AT, 215021_S_AT, 208622_S_AT, 203789_S_AT, 220002_AT, 209339_AT, 219367_S_AT, 216137_S_AT, 213419_AT, 206307_S_AT, 203129_S_AT, 210237_AT, 215048_AT	CREB1	MAPK1	CXCL12	DVL1 /// LOC642469	B3GNT2	GLI2	SPTB	GFRA3	LHX2	NRXN3	EZR	SEMA3C	KIF26B	SIAH2	---	MAPK8IP3	APBB2	FOXD1	KIF5C	ARTN	ZNF280B
GO_BP	GO:0006461	protein complex assembly	17	1.45051	0.00289212	211866_X_AT, 215719_X_AT, 216624_S_AT, 215690_X_AT, 200770_S_AT, 217373_X_AT, 203806_S_AT, 210362_X_AT, 211749_S_AT, 211332_X_AT, 211326_X_AT, 202883_S_AT, 205599_AT, 200695_AT, 206124_S_AT, 209264_S_AT, 202884_S_AT, 201238_S_AT, 211589_AT, 211060_X_AT, 211588_S_AT, 216899_S_AT, 203805_S_AT, 215236_S_AT, 201337_S_AT	HFE	FAS	MLL	GPAA1	LAMC1	MDM2	FANCA	PML	VAMP3	HFE	HFE	PPP2R1B	TRAF1	PPP2R1A	LLGL1	TSPAN4	PPP2R1B	CAPZA2	PML	GPAA1	LOC652346 /// PML	SKAP2	FANCA	PICALM	VAMP3
KEGG	hsa04728	Dopaminergic synapse	22	1.87713	0.00293996	204312_X_AT, 210477_X_AT, 204041_AT, 211984_AT, 211500_AT, 202883_S_AT, 211871_X_AT, 206040_S_AT, 202884_S_AT, 216234_S_AT, 211985_S_AT, 203129_S_AT, 209817_AT, 205446_S_AT, 34846_AT, 208652_AT, 216938_X_AT, 209189_AT, 632_AT, 211499_S_AT, 221772_S_AT, 207163_S_AT, 213981_AT, 200695_AT, 201040_AT, 201179_S_AT	CREB1	MAPK8	MAOB	CALM1	MAPK11	PPP2R1B	GNB5	MAPK11	PPP2R1B	PRKACA	CALM1	KIF5C	PPP3CB	ATF2	CAMK2B	PPP2CA	DRD2	FOS	GSK3A	MAPK11	PPP2R2D	AKT1	COMT	PPP2R1A	GNAI2	GNAI3
KEGG	hsa04722	Neurotrophin signaling pathway	21	1.79181	0.00303437	34846_AT, 208351_S_AT, 210317_S_AT, 210477_X_AT, 203879_AT, 207112_S_AT, 212180_AT, 201167_X_AT, 214448_X_AT, 211984_AT, 211499_S_AT, 211500_AT, 207163_S_AT, 200059_S_AT, 212912_AT, 206040_S_AT, 211985_S_AT, 217399_S_AT, 209878_S_AT, 202226_S_AT, 209239_AT, 212807_S_AT, 216551_X_AT, 220804_S_AT	CAMK2B	MAPK1	YWHAE	MAPK8	PIK3CD	GAB1	CRKL	ARHGDIA	NFKBIB	CALM1	MAPK11	MAPK11	AKT1	RHOA	RPS6KA2	MAPK11	CALM1	FOXO3 /// FOXO3B	RELA	CRK	NFKB1	SORT1	PLCG1	TP73
GO_BP	GO:0016236	macroautophagy	13	1.10922	0.00305558	203363_S_AT, 202511_S_AT, 211801_X_AT, 217140_S_AT, 201835_S_AT, 212038_S_AT, 213112_S_AT, 217139_AT, 201805_AT, 204158_S_AT, 216396_S_AT, 221697_AT, 218673_S_AT, 209021_X_AT, 213409_S_AT, 217960_S_AT, 210639_S_AT	KIAA0652	ATG5	MFN1	LOC100133724 /// VDAC1	PRKAB1	VDAC1	SQSTM1	LOC100133724	PRKAG1	TCIRG1	EI24	MAP1LC3C	ATG7	KIAA0652	RHEB	TOMM22	ATG5
GO_BP	GO:0043123	positive regulation of I-kappaB kinase/NF-kappaB signaling	21	1.79181	0.00330881	206429_AT, 214658_AT, 201979_S_AT, 206911_AT, 202018_S_AT, 203236_S_AT, 208384_S_AT, 203005_AT, 210564_X_AT, 211003_X_AT, 200059_S_AT, 200885_AT, 207643_S_AT, 207740_S_AT, 213481_AT, 207113_S_AT, 217839_AT, 209878_S_AT, 207686_S_AT, 201641_AT, 208309_S_AT	F2RL1	TMED7	PPP5C	TRIM25	LTF	LGALS9	MID2	LTBR	CFLAR	TGM2	RHOA	RHOC	TNFRSF1A	NUP62	S100A13	TNF	TFG	RELA	CASP8	BST2	MALT1
GO_BP	GO:0007267	cell-cell signaling	29	2.4744	0.00347445	40687_AT, 201874_AT, 205686_S_AT, 202604_X_AT, 214284_S_AT, 205792_AT, 207904_S_AT, 210617_AT, 205067_AT, 207844_AT, 217495_X_AT, 208417_AT, 206614_AT, 217455_S_AT, 207589_AT, 210796_X_AT, 207473_AT, 217738_AT, 206622_AT, 206120_AT, 203272_S_AT, 214038_AT, 206796_AT, 211253_X_AT, 215841_AT, 201641_AT, 202803_S_AT, 216609_AT, 211029_X_AT, 205289_AT	GJA4	MPZL1	CD86	ADAM10	FGF18	WISP2	LNPEP	PHEX	IL1B	IL13	CALCA	FGF6	GDF5	SSTR2	ADRA1B	SIGLEC6	MLN	NAMPT	TRH	CD33	TUSC2	CCL8	WISP1	PYY	GUCA1B	BST2	ITGB2	TXN	FGF18	BMP2
GO_BP	GO:0006915	apoptotic process	54	4.60751	0.00352026	201686_X_AT, 206864_S_AT, 219566_AT, 215462_AT, 212038_S_AT, 210564_X_AT, 219035_S_AT, 205067_AT, 209339_AT, 202101_S_AT, 203890_S_AT, 211588_S_AT, 202014_AT, 209239_AT, 200669_S_AT, 220641_AT, 208351_S_AT, 216624_S_AT, 201560_AT, 208877_AT, AFFX-HUMISGF3A/M97935_MB_AT, 210148_AT, 205883_AT, 201763_S_AT, 216396_S_AT, 201208_S_AT, 203225_S_AT, 206536_S_AT, 201112_S_AT, 213927_AT, 205599_AT, 200695…	API5	HRK	PLEKHF1	PLK3	VDAC1	CFLAR	RNF34	IL1B	SIAH2	RALB	DAPK3	LOC652346 /// PML	PPP1R15A	NFKB1	UBE2D3	NOX5	MAPK1	MLL	CLIC4	PAK2	STAT1	HIPK3	ZBTB16	DAXX	EI24	TNFAIP1	RFK	XIAP	CSE1L	MAP3K9	TRAF1	PPP2R1A	MAP3K10	ITGB2	ADAMTSL4	ATG5	SLK	FAS	ATG5	LOC100133724 /// VDAC1	CLIC4	TNFSF14	LOC100133724
GO_BP	GO:0008203	cholesterol metabolic process	12	1.02389	0.00369839	217173_S_AT, 213562_S_AT, 203509_AT, 213789_AT, 221561_AT, 204450_X_AT, 219340_S_AT, 209546_S_AT, 220023_AT, 201627_S_AT, 202444_S_AT, 216930_AT	LDLR	SQLE	SORL1	---	SOAT1	APOA1	CLN8	APOL1	APOB48R	INSIG1	ERLIN1	HNF1A
GO_BP	GO:0014066	regulation of phosphatidylinositol 3-kinase signaling	13	1.10922	0.00380557	208351_S_AT, 211550_AT, 203879_AT, 207112_S_AT, 205686_S_AT, 210256_S_AT, 201081_S_AT, 217477_AT, 214284_S_AT, 207163_S_AT, 207391_S_AT, 201984_S_AT, 204890_S_AT, 204422_S_AT, 208417_AT, 211029_X_AT	MAPK1	EGFR	PIK3CD	GAB1	CD86	PIP5K1A	PIP4K2B	PIP5K1B	FGF18	AKT1	PIP5K1A	EGFR	LCK	FGF2	FGF6	FGF18
GO_BP	GO:0008283	cell proliferation	38	3.24232	0.00391587	209541_AT, 218019_S_AT, 206686_AT, 216825_S_AT, 211839_S_AT, 217202_S_AT, 200627_AT, 208057_S_AT, 212330_AT, 208417_AT, 209114_AT, 206485_AT, 210541_S_AT, 220641_AT, 211550_AT, 40273_AT, 217879_AT, 207112_S_AT, 207589_AT, 221381_S_AT, 216269_S_AT, 209860_S_AT, 201325_S_AT, 207163_S_AT, 203272_S_AT, 203510_AT, 200712_S_AT, 213284_AT, 201112_S_AT, 201984_S_AT, 213342_AT, 203728_AT, 211253_X_AT, 217…	IGF1	PDXK	PDK1	MPL	CSF1	GLUL	PTGES3	GLI2	TFDP1	FGF6	TSPAN1	CD5	TRIM27	NOX5	EGFR	SPHK2	CDC27	GAB1	ADRA1B	MORF4 /// MORF4L1	ELN	ANXA7	EMP1	AKT1	TUSC2	MET	MAPRE1	ZFP36L1	CSE1L	EGFR	YAP1	BAK1	PYY	CDC27	GNAI2	BST2	STAT3	INSIG1	TXN	PICALM
GO_BP	GO:0035690	cellular response to drug	12	1.02389	0.00415156	214359_S_AT, 211550_AT, 201984_S_AT, 206397_X_AT, 211447_S_AT, 201300_S_AT, 215707_S_AT, 205067_AT, 206367_AT, 214487_S_AT, 209817_AT, 206266_AT, 211302_S_AT, 202482_X_AT	HSP90AB1	EGFR	EGFR	GDF1 /// LASS1	PDE4A	PRNP	PRNP	IL1B	REN	RAP2A /// RAP2B	PPP3CB	GPLD1	PDE4B	RANBP1
GO_BP	GO:0000188	inactivation of MAPK activity	7	0.59727	0.00417307	217782_S_AT, 200695_AT, 208652_AT, 212458_AT, 201538_S_AT, 209457_AT, 201041_S_AT	GPS1	PPP2R1A	PPP2CA	SPRED2	DUSP3	DUSP5	DUSP1
GO_BP	GO:0051090	regulation of sequence-specific DNA binding transcription factor activity	7	0.59727	0.00417307	211500_AT, 208351_S_AT, 213210_AT, 210477_X_AT, 206040_S_AT, 203806_S_AT, 209189_AT, 205446_S_AT, 211499_S_AT, 203805_S_AT	MAPK11	MAPK1	TAF6L	MAPK8	MAPK11	FANCA	FOS	ATF2	MAPK11	FANCA
GO_BP	GO:0009615	response to virus	16	1.36519	0.00429804	201642_AT, 209687_AT, 205552_S_AT, 204972_AT, 217294_S_AT, 202355_S_AT, 211676_S_AT, 221334_S_AT, 201316_AT, 202356_S_AT, 201211_S_AT, 220358_AT, 214038_AT, 220684_AT, 207113_S_AT, 201641_AT, 208436_S_AT	IFNGR2	CXCL12	OAS1	OAS2	ENO1	GTF2F1	IFNGR1	FOXP3	PSMA2	GTF2F1	DDX3X	BATF3	CCL8	TBX21	TNF	BST2	IRF7
GO_BP	GO:0030308	negative regulation of cell growth	17	1.45051	0.00442161	208652_AT, 217294_S_AT, 204609_AT, 210362_X_AT, 205397_X_AT, 216396_S_AT, 201211_S_AT, 205474_AT, 41657_AT, 200695_AT, 211589_AT, 210838_S_AT, 211588_S_AT, 201641_AT, 213419_AT, 209808_X_AT, 205932_S_AT, 203085_S_AT, 205398_S_AT, 208793_X_AT	PPP2CA	ENO1	CCDC85B	PML	SMAD3	EI24	DDX3X	CRLF3	STK11	PPP2R1A	PML	ACVRL1	LOC652346 /// PML	BST2	APBB2	ING1	MSX1	TGFB1	SMAD3	SMARCA4
KEGG	hsa05132	Salmonella infection	16	1.36519	0.00446464	201642_AT, 210477_X_AT, 212878_S_AT, 211970_X_AT, AFFX-HSAC07/X00351_5_AT, 211500_AT, 211983_X_AT, 206040_S_AT, 205067_AT, 211506_S_AT, 212988_X_AT, 211963_S_AT, 221607_X_AT, 213214_X_AT, 209239_AT, 200950_AT, AFFX-HSAC07/X00351_M_AT, 208351_S_AT, 214168_S_AT, 209189_AT, 211995_X_AT, 211676_S_AT, 201550_X_AT, 211499_S_AT, 209878_S_AT, 212363_X_AT, 217818_S_AT	IFNGR2	MAPK8	KLC1	ACTG1	ACTB	MAPK11	ACTG1	MAPK11	IL1B	IL8	ACTG1	ARPC5	ACTG1	ACTG1	NFKB1	ARPC1A	ACTB	MAPK1	TJP1	FOS	ACTG1	IFNGR1	ACTG1	MAPK11	RELA	ACTG1	ARPC4
GO_BP	GO:0016310	phosphorylation	15	1.27986	0.00449166	204370_AT, 218019_S_AT, 203838_S_AT, 208875_S_AT, 203879_AT, 213076_AT, 204266_S_AT, 208877_AT, 213613_S_AT, 214681_AT, 207387_S_AT, 203225_S_AT, 207163_S_AT, 208918_S_AT, 217009_AT, 208991_AT, 208901_S_AT, 36907_AT	CLP1	PDXK	TNK2	PAK2	PIK3CD	ITPKC	CHKA	PAK2	NADK	GK	GK	RFK	AKT1	NADK	PGK2	STAT3	TOP1	MVK
GO_BP	GO:0007265	Ras protein signal transduction	12	1.02389	0.00464785	209541_AT, 212180_AT, 220320_AT, 216648_S_AT, 201514_S_AT, 202787_S_AT, 211499_S_AT, 211500_AT, 206040_S_AT, 204346_S_AT, 202101_S_AT, 204422_S_AT, 212589_AT, 202758_S_AT	IGF1	CRKL	DOK3	RREB1	G3BP1	MAPKAPK3	MAPK11	MAPK11	MAPK11	RASSF1	RALB	FGF2	RRAS2	RFXANK
KEGG	hsa03040	Spliceosome	22	1.87713	0.00468137	203103_S_AT, 202407_S_AT, 221546_AT, 209057_X_AT, 200751_S_AT, 212626_X_AT, 201303_AT, 214737_X_AT, 200619_AT, 212924_S_AT, 201076_AT, 200014_S_AT, 200775_S_AT, 202899_S_AT, 209178_AT, 200593_S_AT, 210178_X_AT, 201521_S_AT, 208863_S_AT, 209899_S_AT, 213594_X_AT, 208620_AT, 202230_S_AT, 221021_S_AT, 206095_S_AT, 200753_X_AT, 209162_S_AT	PRPF19	PRPF31	PRPF18	CDC5L	HNRNPC	HNRNPC	EIF4A3	HNRNPC	SF3B2	LSM4	NHP2L1	HNRNPC	HNRNPK	SFRS3	DHX38	HNRNPU	FUSIP1	NCBP2	SFRS1	PUF60	FUSIP1 /// LOC642558	PCBP1	CHERP	CTNNBL1	FUSIP1	SFRS2	PRPF4
GO_BP	GO:0050900	leukocyte migration	17	1.45051	0.00479535	206429_AT, 211945_S_AT, 207528_S_AT, 221664_S_AT, 202236_S_AT, 211631_X_AT, 222354_AT, 202626_S_AT, 216603_AT, 203887_S_AT, 204232_AT, 215177_S_AT, 204890_S_AT, 214560_AT, 216178_X_AT, 202803_S_AT, 211302_S_AT, 216551_X_AT, 216981_X_AT	F2RL1	ITGB1	SLC7A11	F11R	SLC16A1	B4GALT1	F11R	LYN	SLC7A8	THBD	FCER1G	ITGA6	LCK	FPR3	ITGB1	ITGB2	PDE4B	PLCG1	SPN
GO_BP	GO:0051092	positive regulation of NF-kappaB transcription factor activity	18	1.53584	0.00484041	221672_S_AT, 206911_AT, 210081_AT, 202018_S_AT, 203236_S_AT, 214448_X_AT, 208384_S_AT, 207535_S_AT, 210564_X_AT, 205599_AT, 207113_S_AT, 205067_AT, 209878_S_AT, 201619_AT, 203085_S_AT, 209239_AT, 202803_S_AT, 208309_S_AT	TRAPPC9	TRIM25	AGER	LTF	LGALS9	NFKBIB	MID2	NFKB2	CFLAR	TRAF1	TNF	IL1B	RELA	PRDX3	TGFB1	NFKB1	ITGB2	MALT1
KEGG	hsa04514	Cell adhesion molecules (CAMs)	23	1.96246	0.00485519	211945_S_AT, 216959_X_AT, 201874_AT, 205686_S_AT, 211198_S_AT, 204670_X_AT, 201287_S_AT, 202790_AT, 44673_AT, 209728_AT, 216981_X_AT, 211142_X_AT, 201428_AT, 221664_S_AT, 215646_S_AT, 222354_AT, 211893_X_AT, 217001_X_AT, 203149_AT, 206908_S_AT, 204105_S_AT, 215021_S_AT, 201130_S_AT, 215177_S_AT, 221328_AT, 216178_X_AT, 211571_S_AT, 202803_S_AT	ITGB1	NRCAM	MPZL1	CD86	ICOSLG	HLA-DRB1 /// HLA-DRB4	SDC1	CLDN7	SIGLEC1	HLA-DRB4	SPN	HLA-DOA	CLDN4	F11R	VCAN	F11R	CD6	HLA-DOA	PVRL2	CLDN11	NRCAM	NRXN3	CDH1	ITGA6	CLDN17	ITGB1	VCAN	ITGB2
GO_BP	GO:0007166	cell surface receptor signaling pathway	30	2.55973	0.00530728	211232_X_AT, 201642_AT, 210081_AT, 216825_S_AT, 202145_AT, 212722_S_AT, 204306_S_AT, 217590_S_AT, 210476_S_AT, 222062_AT, 209264_S_AT, 209114_AT, 216981_X_AT, 220638_S_AT, 203838_S_AT, 211550_AT, 201081_S_AT, 203904_X_AT, 202787_S_AT, 212463_AT, 212723_AT, 203510_AT, 201984_S_AT, 221354_S_AT, 207740_S_AT, 206083_AT, 220404_AT, 206607_AT, 207686_S_AT, 213860_X_AT, 205819_AT, 207167_AT	GLP1R	IFNGR2	AGER	MPL	LY6E	JMJD6	CD151	TRPA1	PRLR	IL27RA	TSPAN4	TSPAN1	SPN	CBLC	TNK2	EGFR	PIP4K2B	CD82	MAPKAPK3	CD59	JMJD6	MET	EGFR	MCHR1	NUP62	BAI1	GPR97	CBL	CASP8	CSNK1A1	MARCO	IGSF2
GO_BP	GO:0031623	receptor internalization	9	0.767918	0.00533019	38447_AT, 201401_S_AT, 211945_S_AT, 204232_AT, 208622_S_AT, 211506_S_AT, 217495_X_AT, 216178_X_AT, 202803_S_AT, 204916_AT, 215236_S_AT	ADRBK1	ADRBK1	ITGB1	FCER1G	EZR	IL8	CALCA	ITGB1	ITGB2	RAMP1	PICALM
GO_BP	GO:0045429	positive regulation of nitric oxide biosynthetic process	9	0.767918	0.00533019	207163_S_AT, 214359_S_AT, 211550_AT, 201984_S_AT, 215552_S_AT, 207113_S_AT, 204088_AT, 205067_AT, 205397_X_AT, 205398_S_AT, 202803_S_AT	AKT1	HSP90AB1	EGFR	EGFR	ESR1	TNF	P2RX4	IL1B	SMAD3	SMAD3	ITGB2
GO_BP	GO:0051726	regulation of cell cycle	17	1.45051	0.00562009	211945_S_AT, 219028_AT, 211559_S_AT, 200020_AT, 207042_AT, 37793_R_AT, 215711_S_AT, 203728_AT, 216091_S_AT, 217301_X_AT, 207826_S_AT, 208824_X_AT, 204422_S_AT, 216178_X_AT, 208991_AT, 209305_S_AT, 217223_S_AT, 207073_AT	ITGB1	HIPK2	CCNG2	TARDBP	E2F2	RAD51L3	WEE1	BAK1	BTRC	RBBP4	ID3	PCTK1	FGF2	ITGB1	STAT3	GADD45B	BCR	CDKL2
GO_BP	GO:0008543	fibroblast growth factor receptor signaling pathway	13	1.10922	0.00574763	208351_S_AT, 201521_S_AT, 209302_AT, 202355_S_AT, 214284_S_AT, 202356_S_AT, 201376_S_AT, 219121_S_AT, 212458_AT, 206607_AT, 208417_AT, 204422_S_AT, 217854_S_AT, 203397_S_AT, 211029_X_AT	MAPK1	NCBP2	POLR2H	GTF2F1	FGF18	GTF2F1	HNRNPF	ESRP1	SPRED2	CBL	FGF6	FGF2	POLR2E	GALNT3	FGF18
GO_BP	GO:0032332	positive regulation of chondrocyte differentiation	6	0.511945	0.00579817	206614_AT, 210838_S_AT, 209878_S_AT, 214284_S_AT, 205397_X_AT, 205883_AT, 205398_S_AT, 211029_X_AT	GDF5	ACVRL1	RELA	FGF18	SMAD3	ZBTB16	SMAD3	FGF18
GO_BP	GO:0007049	cell cycle	25	2.13311	0.00623844	217782_S_AT, 200951_S_AT, 221578_AT, 205027_S_AT, 207042_AT, 201938_AT, 200731_S_AT, 201596_X_AT, 217301_X_AT, 200730_S_AT, 206200_S_AT, 209339_AT, 205245_AT, 208351_S_AT, 208657_S_AT, 41220_AT, 207121_S_AT, 203311_S_AT, 218427_AT, 203272_S_AT, 200953_S_AT, 204123_AT, 210285_X_AT, 200778_S_AT, 201040_AT, 209808_X_AT, 203137_AT, 219168_S_AT, 201179_S_AT	GPS1	CCND2	RASSF4	MAP3K8	E2F2	CDK2AP1	PTP4A1	KRT18	RBBP4	PTP4A1	ANXA11	SIAH2	PARD6A	MAPK1	41891	41891	MAPK6	ARF6	SDCCAG3	TUSC2	CCND2	LIG3	WTAP	41884	GNAI2	ING1	WTAP	PRR5	GNAI3
GO_BP	GO:0048678	response to axon injury	7	0.59727	0.00625291	201430_S_AT, 216938_X_AT, 212125_AT, 204422_S_AT, 201096_S_AT, 202626_S_AT, 209078_S_AT, 201097_S_AT	DPYSL3	DRD2	RANGAP1	FGF2	ARF4	LYN	TXN2	ARF4
GO_BP	GO:0050852	T cell receptor signaling pathway	19	1.62116	0.00642747	211764_S_AT, 208351_S_AT, 208875_S_AT, 203879_AT, 202329_AT, 201233_AT, 208877_AT, 204670_X_AT, 201232_S_AT, 209334_S_AT, 221334_S_AT, 201316_AT, 41657_AT, 216091_S_AT, 209728_AT, 204890_S_AT, 209878_S_AT, 209239_AT, 211302_S_AT, 216551_X_AT, 208309_S_AT	UBE2D1	MAPK1	PAK2	PIK3CD	CSK	PSMD13	PAK2	HLA-DRB1 /// HLA-DRB4	PSMD13	PSMD9	FOXP3	PSMA2	STK11	BTRC	HLA-DRB4	LCK	RELA	NFKB1	PDE4B	PLCG1	MALT1
GO_BP	GO:0007507	heart development	22	1.87713	0.00670592	208595_S_AT, 201401_S_AT, 203230_AT, 207112_S_AT, 205897_AT, 212180_AT, 212722_S_AT, 202463_S_AT, 218122_S_AT, 213429_AT, 216332_AT, 208057_S_AT, 212723_AT, 201750_S_AT, 38447_AT, 222183_X_AT, 213284_AT, 212912_AT, 221335_X_AT, 207826_S_AT, 213069_AT, 219367_S_AT, 203085_S_AT, 209817_AT, 205289_AT	MBD1	ADRBK1	DVL1 /// LOC642469	GAB1	NFATC4	CRKL	JMJD6	MBD3	SENP2	---	POU6F1	GLI2	JMJD6	ECE1	ADRBK1	SNW1	ZFP36L1	RPS6KA2	C19orf61	ID3	HEG1	---	TGFB1	PPP3CB	BMP2
GO_BP	GO:0048146	positive regulation of fibroblast proliferation	10	0.853242	0.00680431	209541_AT, 211550_AT, 201984_S_AT, 215552_S_AT, 213503_X_AT, 212264_S_AT, 217728_AT, 210362_X_AT, 211589_AT, 211588_S_AT, 203085_S_AT, 219613_S_AT, 205409_AT	IGF1	EGFR	EGFR	ESR1	ANXA2	WAPAL	S100A6	PML	PML	LOC652346 /// PML	TGFB1	SIRT6	FOSL2
GO_BP	GO:0008015	blood circulation	9	0.767918	0.00707895	215253_S_AT, 204714_S_AT, 209687_AT, 206250_X_AT, 210838_S_AT, 207927_AT, AFFX-HUMISGF3A/M97935_MB_AT, 216269_S_AT, 202248_AT	RCAN1	F5	CXCL12	AVPR1A	ACVRL1	HTR7	STAT1	ELN	E2F4
KEGG	hsa04015	Rap1 signaling pathway	30	2.55973	0.00733043	209541_AT, 211945_S_AT, 211970_X_AT, 212180_AT, 211839_S_AT, AFFX-HSAC07/X00351_5_AT, 214284_S_AT, 211984_AT, 211500_AT, 211983_X_AT, 206040_S_AT, 211985_S_AT, 212988_X_AT, 202101_S_AT, 208417_AT, 204422_S_AT, 221607_X_AT, 209321_S_AT, 205245_AT, 208243_S_AT, 213214_X_AT, AFFX-HSAC07/X00351_M_AT, 220816_AT, 208351_S_AT, 211550_AT, 203879_AT, 206722_S_AT, 216938_X_AT, 211995_X_AT, 201550_X_AT, 201…	IGF1	ITGB1	ACTG1	CRKL	CSF1	ACTB	FGF18	CALM1	MAPK11	ACTG1	MAPK11	CALM1	ACTG1	RALB	FGF6	FGF2	ACTG1	ADCY3	PARD6A	CNR1	ACTG1	ACTB	LPAR3	MAPK1	EGFR	PIK3CD	LPAR2	DRD2	ACTG1	ACTG1	THBS1	MAPK11	AKT1	MET	EGFR	RHOA	CDH1	GNAI2	ACTG1	CRK	ITGB1	ITGB2	PLCG1
KEGG	hsa04810	Regulation of actin cytoskeleton	30	2.55973	0.00733043	211945_S_AT, 211970_X_AT, 212180_AT, 221737_AT, 213514_S_AT, AFFX-HSAC07/X00351_5_AT, 214284_S_AT, 211823_S_AT, 207391_S_AT, 211983_X_AT, 212988_X_AT, 208417_AT, 204422_S_AT, 211905_S_AT, 211963_S_AT, 221607_X_AT, 213214_X_AT, 200950_AT, AFFX-HSAC07/X00351_M_AT, 208351_S_AT, 208875_S_AT, 211550_AT, 203879_AT, 208877_AT, 205537_S_AT, 210256_S_AT, 217477_AT, 201081_S_AT, 208372_S_AT, 211995_X_AT, 2…	ITGB1	ACTG1	CRKL	GNA12	DIAPH1	ACTB	FGF18	PXN	PIP5K1A	ACTG1	ACTG1	FGF6	FGF2	ITGB4	ARPC5	ACTG1	ACTG1	ARPC1A	ACTB	MAPK1	PAK2	EGFR	PIK3CD	PAK2	VAV2	PIP5K1A	PIP5K1B	PIP4K2B	LIMK1	ACTG1	ACTG1	LIMK1	EGFR	RHOA	SSH1	EZR	ITGA6	ACTG1	RRAS2	CRK	ITGB1	ARPC4	CYFIP1
GO_BP	GO:0060334	regulation of interferon-gamma-mediated signaling pathway	5	0.426621	0.007464	201642_AT, 214359_S_AT, AFFX-HUMISGF3A/M97935_MB_AT, 211676_S_AT, 209953_S_AT	IFNGR2	HSP90AB1	STAT1	IFNGR1	CDC37
KEGG	hsa04066	HIF-1 signaling pathway	17	1.45051	0.00760103	209541_AT, 34846_AT, 201642_AT, 208351_S_AT, 211550_AT, 206686_AT, 203879_AT, 217294_S_AT, 211676_S_AT, 203005_AT, 207163_S_AT, 201435_S_AT, 202464_S_AT, 201984_S_AT, 209878_S_AT, 201437_S_AT, 208991_AT, 209239_AT, 216551_X_AT	IGF1	CAMK2B	IFNGR2	MAPK1	EGFR	PDK1	PIK3CD	ENO1	IFNGR1	LTBR	AKT1	EIF4E	PFKFB3	EGFR	RELA	EIF4E	STAT3	NFKB1	PLCG1
KEGG	hsa05323	Rheumatoid arthritis	16	1.36519	0.00779459	211142_X_AT, 209687_AT, 205686_S_AT, 211839_S_AT, 209189_AT, 204670_X_AT, 201971_S_AT, 204158_S_AT, 217001_X_AT, 212041_AT, 207113_S_AT, 205067_AT, 209728_AT, 211506_S_AT, 208899_X_AT, 203085_S_AT, 202803_S_AT	HLA-DOA	CXCL12	CD86	CSF1	FOS	HLA-DRB1 /// HLA-DRB4	ATP6V1A	TCIRG1	HLA-DOA	ATP6V0D1	TNF	IL1B	HLA-DRB4	IL8	ATP6V1D	TGFB1	ITGB2
KEGG	hsa05220	Chronic myeloid leukemia	14	1.19454	0.00791632	205026_AT, 207163_S_AT, 208351_S_AT, 203879_AT, 212180_AT, 217373_X_AT, 206607_AT, 209878_S_AT, 202226_S_AT, 203085_S_AT, 209239_AT, 207042_AT, 217223_S_AT, 220638_S_AT	STAT5B	AKT1	MAPK1	PIK3CD	CRKL	MDM2	CBL	RELA	CRK	TGFB1	NFKB1	E2F2	BCR	CBLC
GO_BP	GO:0048013	ephrin receptor signaling pathway	13	1.10922	0.00840345	202604_X_AT, 211970_X_AT, 200729_S_AT, AFFX-HSAC07/X00351_5_AT, 202626_S_AT, 210621_S_AT, 211983_X_AT, 212988_X_AT, 211963_S_AT, 221607_X_AT, 213214_X_AT, 213102_AT, 200950_AT, AFFX-HSAC07/X00351_M_AT, 200727_S_AT, 205537_S_AT, 211995_X_AT, 201550_X_AT, 200059_S_AT, 200612_S_AT, 200996_AT, 212363_X_AT, 217818_S_AT, 202226_S_AT, 213101_S_AT	ADAM10	ACTG1	ACTR2	ACTB	LYN	RASA1	ACTG1	ACTG1	ARPC5	ACTG1	ACTG1	ACTR3	ARPC1A	ACTB	ACTR2	VAV2	ACTG1	ACTG1	RHOA	AP2B1	ACTR3	ACTG1	ARPC4	CRK	ACTR3
GO_BP	GO:0006338	chromatin remodeling	13	1.10922	0.00840345	201091_S_AT, 215552_S_AT, 213210_AT, 201994_AT, 221381_S_AT, 221334_S_AT, 201763_S_AT, 217301_X_AT, 206014_AT, 204225_AT, 208901_S_AT, 216038_X_AT, 216930_AT, 208793_X_AT	CBX3	ESR1	TAF6L	MORF4L2	MORF4 /// MORF4L1	FOXP3	DAXX	RBBP4	ACTL6B	HDAC4	TOP1	DAXX	HNF1A	SMARCA4
KEGG	hsa04940	Type I diabetes mellitus	10	0.853242	0.00840442	211142_X_AT, 215719_X_AT, 205686_S_AT, 214617_AT, 207113_S_AT, 209728_AT, 205067_AT, 206670_S_AT, 204670_X_AT, 217001_X_AT, 200806_S_AT	HLA-DOA	FAS	CD86	PRF1	TNF	HLA-DRB4	IL1B	GAD1	HLA-DRB1 /// HLA-DRB4	HLA-DOA	HSPD1
KEGG	hsa05212	Pancreatic cancer	13	1.10922	0.00881554	208351_S_AT, 211550_AT, 203879_AT, 210477_X_AT, AFFX-HUMISGF3A/M97935_MB_AT, 205397_X_AT, 207042_AT, 207163_S_AT, 201984_S_AT, 202101_S_AT, 209878_S_AT, 203085_S_AT, 208991_AT, 205398_S_AT, 209239_AT	MAPK1	EGFR	PIK3CD	MAPK8	STAT1	SMAD3	E2F2	AKT1	EGFR	RALB	RELA	TGFB1	STAT3	SMAD3	NFKB1
GO_BP	GO:0055117	regulation of cardiac muscle contraction	6	0.511945	0.00912328	204790_AT, 207589_AT, 216234_S_AT, 211985_S_AT, 204088_AT, 211984_AT, 208578_AT	SMAD7	ADRA1B	PRKACA	CALM1	P2RX4	CALM1	SCN10A
KEGG	hsa04670	Leukocyte transendothelial migration	19	1.62116	0.00927872	209687_AT, 211945_S_AT, 211970_X_AT, AFFX-HSAC07/X00351_5_AT, 204951_AT, 211823_S_AT, 211500_AT, 202790_AT, 211983_X_AT, 206040_S_AT, 212988_X_AT, 221607_X_AT, 213214_X_AT, 201428_AT, AFFX-HSAC07/X00351_M_AT, 203879_AT, 221664_S_AT, 205537_S_AT, 222354_AT, 211995_X_AT, 201550_X_AT, 211499_S_AT, 206908_S_AT, 200059_S_AT, 208622_S_AT, 201040_AT, 212363_X_AT, 221328_AT, 216178_X_AT, 202803_S_AT, 201…	CXCL12	ITGB1	ACTG1	ACTB	RHOH	PXN	MAPK11	CLDN7	ACTG1	MAPK11	ACTG1	ACTG1	ACTG1	CLDN4	ACTB	PIK3CD	F11R	VAV2	F11R	ACTG1	ACTG1	MAPK11	CLDN11	RHOA	EZR	GNAI2	ACTG1	CLDN17	ITGB1	ITGB2	GNAI3	PLCG1
GO_BP	GO:0008625	extrinsic apoptotic signaling pathway via death domain receptors	8	0.682594	0.0094538	215719_X_AT, 201211_S_AT, 207643_S_AT, 211255_X_AT, 207113_S_AT, 217911_S_AT, 216038_X_AT, 201763_S_AT, 212807_S_AT	FAS	DDX3X	TNFRSF1A	DEDD	TNF	BAG3	DAXX	DAXX	SORT1
GO_BP	GO:0007257	activation of JUN kinase activity	8	0.682594	0.0094538	213927_AT, 212470_AT, 207061_AT, 206748_S_AT, 207112_S_AT, 203265_S_AT, 216137_S_AT, 206362_X_AT, 216038_X_AT, 201763_S_AT	MAP3K9	SPAG9	ERN1	SPAG9	GAB1	MAP2K4	MAPK8IP3	MAP3K10	DAXX	DAXX
GO_BP	GO:0018107	peptidyl-threonine phosphorylation	8	0.682594	0.0094538	38447_AT, 207163_S_AT, 208351_S_AT, 201401_S_AT, 210477_X_AT, 219028_AT, 216234_S_AT, 206362_X_AT, 210148_AT	ADRBK1	AKT1	MAPK1	ADRBK1	MAPK8	HIPK2	PRKACA	MAP3K10	HIPK3
GO_BP	GO:0032922	circadian regulation of gene expression	10	0.853242	0.00970631	200593_S_AT, 202721_S_AT, 216624_S_AT, 209967_S_AT, 219098_AT, 201169_S_AT, 216938_X_AT, 217738_AT, 210362_X_AT, 211589_AT, 211588_S_AT, 208901_S_AT, 201170_S_AT	HNRNPU	GFPT1	MLL	CREM	MYBBP1A	BHLHE40	DRD2	NAMPT	PML	PML	LOC652346 /// PML	TOP1	BHLHE40
GO_BP	GO:0000165	MAPK cascade	28	2.38908	0.00980982	201979_S_AT, 202569_S_AT, 214284_S_AT, 210621_S_AT, 211984_AT, 201316_AT, 211500_AT, 204116_AT, 206040_S_AT, 211287_X_AT, 211985_S_AT, 205067_AT, 208417_AT, 204422_S_AT, 209457_AT, 34846_AT, 208351_S_AT, 211550_AT, 201233_AT, 207121_S_AT, 204402_AT, 209334_S_AT, 201232_S_AT, 202787_S_AT, 214145_S_AT, 211499_S_AT, 214479_AT, 221199_AT, 201984_S_AT, 213284_AT, 207113_S_AT, 210237_AT, 203085_S_AT, 2…	PPP5C	MARK3	FGF18	RASA1	CALM1	PSMA2	MAPK11	IL2RG	MAPK11	CSF2RA	CALM1	IL1B	FGF6	FGF2	DUSP5	CAMK2B	MAPK1	EGFR	PSMD13	MAPK6	RHBDD3	PSMD9	PSMD13	MAPKAPK3	SPTB	MAPK11	GFRA3	GFRA4	EGFR	ZFP36L1	TNF	ARTN	TGFB1	FGF18
GO_BP	GO:0038095	Fc-epsilon receptor signaling pathway	21	1.79181	0.010032	210477_X_AT, 202626_S_AT, 211984_AT, 217157_X_AT, 201316_AT, 211985_S_AT, 209817_AT, 209239_AT, 211764_S_AT, 208351_S_AT, 208875_S_AT, 203265_S_AT, 208877_AT, 201233_AT, 205537_S_AT, 209189_AT, 201232_S_AT, 209334_S_AT, 216829_AT, 216560_X_AT, 204232_AT, 216091_S_AT, 209878_S_AT, 216551_X_AT, 208309_S_AT	MAPK8	LYN	CALM1	IGK@ /// IGKC /// LOC647506 /// LOC650405 /// LOC652493	PSMA2	CALM1	PPP3CB	NFKB1	UBE2D1	MAPK1	PAK2	MAP2K4	PAK2	PSMD13	VAV2	FOS	PSMD13	PSMD9	IGK@ /// IGKC /// IGKV1-5 /// LOC647506 /// LOC652694	IGL@	FCER1G	BTRC	RELA	PLCG1	MALT1
GO_BP	GO:0008286	insulin receptor signaling pathway	12	1.02389	0.010518	207163_S_AT, 202409_AT, 207112_S_AT, 203324_S_AT, 212041_AT, 205960_AT, 217738_AT, 632_AT, 208899_X_AT, 201971_S_AT, 204158_S_AT, 206266_AT	AKT1	IGF2 /// INS-IGF2	GAB1	CAV2	ATP6V0D1	PDK4	NAMPT	GSK3A	ATP6V1D	ATP6V1A	TCIRG1	GPLD1
GO_BP	GO:0034504	protein localization to nucleus	7	0.59727	0.0106531	203230_AT, 217373_X_AT, 203411_S_AT, 212409_S_AT, 205932_S_AT, 205883_AT, 202348_S_AT	DVL1 /// LOC642469	MDM2	LMNA	TOR1AIP1	MSX1	ZBTB16	TOR1A
GO_BP	GO:0030217	T cell differentiation	7	0.59727	0.0106531	211391_S_AT, 203879_AT, 220684_AT, 204890_S_AT, 201693_S_AT, 209817_AT, 204951_AT	PATZ1	PIK3CD	TBX21	LCK	EGR1	PPP3CB	RHOH
GO_BP	GO:1900740	positive regulation of protein insertion into mitochondrial membrane involved in apoptotic signaling pathway	7	0.59727	0.0106531	200640_AT, 210477_X_AT, 210317_S_AT, 212330_AT, 200641_S_AT, 207686_S_AT, 201020_AT, 200638_S_AT, 220804_S_AT	YWHAZ	MAPK8	YWHAE	TFDP1	YWHAZ	CASP8	YWHAH	YWHAZ	TP73
GO_BP	GO:0006606	protein import into nucleus	10	0.853242	0.0108554	201112_S_AT, 207740_S_AT, 202097_AT, 211318_S_AT, 206550_S_AT, 209808_X_AT, 208991_AT, 208612_AT, 201088_AT, 202482_X_AT	CSE1L	NUP62	NUP153	RAE1	NUP155	ING1	STAT3	PDIA3	KPNA2	RANBP1
GO_BP	GO:0051592	response to calcium ion	10	0.853242	0.0108554	207388_S_AT, 201287_S_AT, 211550_AT, 201984_S_AT, 201704_AT, 211985_S_AT, 206200_S_AT, 201109_S_AT, 211984_AT, 201041_S_AT, 209860_S_AT, 202482_X_AT	PTGES	SDC1	EGFR	EGFR	ENTPD6	CALM1	ANXA11	THBS1	CALM1	DUSP1	ANXA7	RANBP1
KEGG	hsa04660	T cell receptor signaling pathway	17	1.45051	0.0112006	208351_S_AT, 208875_S_AT, 203879_AT, 208877_AT, 214448_X_AT, 205537_S_AT, 209189_AT, 205027_S_AT, 211499_S_AT, 207163_S_AT, 211500_AT, 200059_S_AT, 206040_S_AT, 207113_S_AT, 204890_S_AT, 209878_S_AT, 209817_AT, 209239_AT, 216551_X_AT, 208309_S_AT	MAPK1	PAK2	PIK3CD	PAK2	NFKBIB	VAV2	FOS	MAP3K8	MAPK11	AKT1	MAPK11	RHOA	MAPK11	TNF	LCK	RELA	PPP3CB	NFKB1	PLCG1	MALT1
GO_BP	GO:0071316	cellular response to nicotine	4	0.341297	0.0114558	207113_S_AT, 209878_S_AT, 205932_S_AT, 209239_AT	TNF	RELA	MSX1	NFKB1
GO_BP	GO:0002513	tolerance induction to self antigen	3	0.255973	0.0117397	202626_S_AT, 221334_S_AT, 203085_S_AT	LYN	FOXP3	TGFB1
GO_BP	GO:0014070	response to organic cyclic compound	9	0.767918	0.0118309	207388_S_AT, 213981_AT, 201303_AT, 203728_AT, 217738_AT, 202626_S_AT, 209078_S_AT, 217590_S_AT, 209860_S_AT	PTGES	COMT	EIF4A3	BAK1	NAMPT	LYN	TXN2	TRPA1	ANXA7
GO_BP	GO:0036498	IRE1-mediated unfolded protein response	10	0.853242	0.0121035	200890_S_AT, 202721_S_AT, 200970_S_AT, 207061_AT, 212041_AT, 213180_S_AT, 203411_S_AT, 632_AT, 202842_S_AT, 203602_S_AT	SSR1	GFPT1	SERP1	ERN1	ATP6V0D1	GOSR2	LMNA	GSK3A	DNAJB9	ZBTB17
GO_BP	GO:0006418	tRNA aminoacylation for protein translation	8	0.682594	0.0125037	213907_AT, 204282_S_AT, 201263_AT, 219217_AT, 204016_AT, 218470_AT, 202042_AT, 201796_S_AT	EEF1E1	FARS2	TARS	NARS2	LARS2	YARS2	HARS	VARS
GO_BP	GO:1990090	cellular response to nerve growth factor stimulus	7	0.59727	0.0125121	209038_S_AT, 204312_X_AT, 207163_S_AT, 217399_S_AT, 206607_AT, 217495_X_AT, 209057_X_AT	EHD1	CREB1	AKT1	FOXO3 /// FOXO3B	CBL	CALCA	CDC5L
GO_BP	GO:0006955	immune response	40	3.41297	0.0128523	215719_X_AT, 209687_AT, 205686_S_AT, 216734_S_AT, 214181_X_AT, 205552_S_AT, 206380_S_AT, 204972_AT, 216243_S_AT, 207907_AT, 210422_X_AT, 204670_X_AT, 205397_X_AT, 203005_AT, 205297_S_AT, 217157_X_AT, 211396_AT, 222062_AT, 204116_AT, 207643_S_AT, 214574_X_AT, 203789_S_AT, 216388_S_AT, 209728_AT, 205067_AT, 211506_S_AT, 207844_AT, 210128_S_AT, 216981_X_AT, 220805_AT, 211816_X_AT, 211142_X_AT, 21265…	FAS	CXCL12	CD86	CXCR5	LST1	OAS1	CFP	OAS2	IL1RN	TNFSF14	SLC11A1	HLA-DRB1 /// HLA-DRB4	SMAD3	LTBR	CD79B	IGK@ /// IGKC /// LOC647506 /// LOC650405 /// LOC652493	FCGR2C	IL27RA	IL2RG	TNFRSF1A	LST1	SEMA3C	LTB4R	HLA-DRB4	IL1B	IL8	IL13	LTB4R	SPN	HRH2	FCAR	HLA-DOA	IL1RN	HAMP	CTSW	C1R	HLA-DOA	THBS1	IGK@ /// IGKC /// IGKV1-5 /// LOC647506 /// LOC652694	TNFAIP1	GTPBP1	NCR3	IGL@
GO_BP	GO:0043122	regulation of I-kappaB kinase/NF-kappaB signaling	5	0.426621	0.0128635	206429_AT, 216091_S_AT, 207113_S_AT, 213112_S_AT, 205067_AT	F2RL1	BTRC	TNF	SQSTM1	IL1B
GO_BP	GO:0031124	mRNA 3'-end processing	9	0.767918	0.0133173	204370_AT, 209178_AT, 210584_S_AT, 200753_X_AT, 201303_AT, 209927_S_AT, 201521_S_AT, 208863_S_AT, 202899_S_AT	CLP1	DHX38	POLDIP3 /// RRP7A /// RRP7B	SFRS2	EIF4A3	C1orf77	NCBP2	SFRS1	SFRS3
GO_BP	GO:0043433	negative regulation of sequence-specific DNA binding transcription factor activity	10	0.853242	0.0134556	204790_AT, 215552_S_AT, 216091_S_AT, 207826_S_AT, 52940_AT, 201169_S_AT, 201300_S_AT, 215707_S_AT, 206362_X_AT, 221334_S_AT, 204225_AT, 201170_S_AT	SMAD7	ESR1	BTRC	ID3	SIGIRR	BHLHE40	PRNP	PRNP	MAP3K10	FOXP3	HDAC4	BHLHE40
KEGG	hsa04151	PI3K-Akt signaling pathway	43	3.66894	0.0135224	209541_AT, 204312_X_AT, 214359_S_AT, 211945_S_AT, 211839_S_AT, 214284_S_AT, 201435_S_AT, 200640_AT, 209239_AT, 208351_S_AT, 210317_S_AT, 200796_S_AT, 206722_S_AT, 211966_AT, 201109_S_AT, 221772_S_AT, 207163_S_AT, 203510_AT, 41657_AT, 200695_AT, 217399_S_AT, 209878_S_AT, 211029_X_AT, 217373_X_AT, 200951_S_AT, 201020_AT, 202883_S_AT, 210476_S_AT, 205729_AT, 204116_AT, 211871_X_AT, 202884_S_AT, 2084…	IGF1	CREB1	HSP90AB1	ITGB1	CSF1	FGF18	EIF4E	YWHAZ	NFKB1	MAPK1	YWHAE	MCL1	LPAR2	COL4A2	THBS1	PPP2R2D	AKT1	MET	STK11	PPP2R1A	FOXO3 /// FOXO3B	RELA	FGF18	MDM2	CCND2	YWHAH	PPP2R1B	PRLR	OSMR	IL2RG	GNB5	PPP2R1B	FGF6	FGF2	ITGB4	RHEB	YWHAZ	ATF2	LPAR3	EGFR	PIK3CD	LAMC1	PPP2CA
GO_BP	GO:0043044	ATP-dependent chromatin remodeling	6	0.511945	0.01357	AFFX-HSAC07/X00351_M_AT, 211970_X_AT, AFFX-HSAC07/X00351_5_AT, 202463_S_AT, 203444_S_AT, 211995_X_AT, 200751_S_AT, 201550_X_AT, 212626_X_AT, 222183_X_AT, 211983_X_AT, 217301_X_AT, 214737_X_AT, 212988_X_AT, 212363_X_AT, 221607_X_AT, 200014_S_AT, 213214_X_AT, 208793_X_AT	ACTB	ACTG1	ACTB	MBD3	MTA2	ACTG1	HNRNPC	ACTG1	HNRNPC	SNW1	ACTG1	RBBP4	HNRNPC	ACTG1	ACTG1	ACTG1	HNRNPC	ACTG1	SMARCA4
GO_BP	GO:0001666	response to hypoxia	20	1.70648	0.0140631	204312_X_AT, 213700_S_AT, 222078_AT, 209687_AT, 216886_AT, 210081_AT, 216938_X_AT, 210362_X_AT, 201693_S_AT, 201109_S_AT, 206622_AT, 205397_X_AT, 209078_S_AT, 211589_AT, 210838_S_AT, 211588_S_AT, 212194_S_AT, 200806_S_AT, 203085_S_AT, 203716_S_AT, 205398_S_AT, 202620_S_AT, 203717_AT, 205289_AT	CREB1	---	PKLR	CXCL12	CHRNA4	AGER	DRD2	PML	EGR1	THBS1	TRH	SMAD3	TXN2	PML	ACVRL1	LOC652346 /// PML	TM9SF4	HSPD1	TGFB1	DPP4	SMAD3	PLOD2	DPP4	BMP2
GO_BP	GO:0030198	extracellular matrix organization	22	1.87713	0.0141004	202007_AT, 211945_S_AT, 211631_X_AT, 208535_X_AT, 207535_S_AT, 202523_S_AT, 204422_S_AT, 211905_S_AT, 213419_AT, 202008_S_AT, 216865_AT, 200770_S_AT, 221664_S_AT, 215646_S_AT, 222354_AT, 211966_AT, 201109_S_AT, 216269_S_AT, 207113_S_AT, 201130_S_AT, 215177_S_AT, 216178_X_AT, 211571_S_AT, 220578_AT, 204989_S_AT, 202803_S_AT, 221028_S_AT	NID1	ITGB1	B4GALT1	COL13A1	NFKB2	SPOCK2	FGF2	ITGB4	APBB2	NID1	COL14A1	LAMC1	F11R	VCAN	F11R	COL4A2	THBS1	ELN	TNF	CDH1	ITGA6	ITGB1	VCAN	ADAMTSL4	ITGB4	ITGB2	GFOD2
GO_BP	GO:0030335	positive regulation of cell migration	21	1.79181	0.0141195	209541_AT, 206429_AT, 208351_S_AT, 211550_AT, 212470_AT, 203879_AT, 206748_S_AT, 202604_X_AT, 211839_S_AT, 213514_S_AT, 202626_S_AT, 201109_S_AT, 205397_X_AT, 32811_AT, 200712_S_AT, 201984_S_AT, 200731_S_AT, 203789_S_AT, 200730_S_AT, 215177_S_AT, 203890_S_AT, 212589_AT, 203085_S_AT, 205398_S_AT, 205289_AT	IGF1	F2RL1	MAPK1	EGFR	SPAG9	PIK3CD	SPAG9	ADAM10	CSF1	DIAPH1	LYN	THBS1	SMAD3	MYO1C	MAPRE1	EGFR	PTP4A1	SEMA3C	PTP4A1	ITGA6	DAPK3	RRAS2	TGFB1	SMAD3	BMP2
KEGG	hsa04261	Adrenergic signaling in cardiomyocytes	21	1.79181	0.0144606	204312_X_AT, 209967_S_AT, 207026_S_AT, 211984_AT, 211500_AT, 202883_S_AT, 206040_S_AT, 202884_S_AT, 216234_S_AT, 211985_S_AT, 209321_S_AT, 205446_S_AT, 34846_AT, 208351_S_AT, 209344_AT, 207589_AT, 208652_AT, 211499_S_AT, 62987_R_AT, 207163_S_AT, 221772_S_AT, 217274_X_AT, 200695_AT, 216054_X_AT, 201040_AT, 201179_S_AT	CREB1	CREM	ATP2B3	CALM1	MAPK11	PPP2R1B	MAPK11	PPP2R1B	PRKACA	CALM1	ADCY3	ATF2	CAMK2B	MAPK1	TPM4	ADRA1B	PPP2CA	MAPK11	CACNG4	AKT1	PPP2R2D	MYL4	PPP2R1A	MYL4	GNAI2	GNAI3
GO_BP	GO:0060333	interferon-gamma-mediated signaling pathway	11	0.938567	0.0144772	201642_AT, 34846_AT, 206911_AT, 205552_S_AT, 204972_AT, 209728_AT, 210362_X_AT, 211589_AT, 204670_X_AT, 211588_S_AT, 208436_S_AT, AFFX-HUMISGF3A/M97935_MB_AT, 211676_S_AT	IFNGR2	CAMK2B	TRIM25	OAS1	OAS2	HLA-DRB4	PML	PML	HLA-DRB1 /// HLA-DRB4	LOC652346 /// PML	IRF7	STAT1	IFNGR1
GO_BP	GO:0031663	lipopolysaccharide-mediated signaling pathway	7	0.59727	0.0145873	207163_S_AT, 208351_S_AT, 207113_S_AT, 205067_AT, 211893_X_AT, 202626_S_AT, 203085_S_AT	AKT1	MAPK1	TNF	IL1B	CD6	LYN	TGFB1
GO_BP	GO:0042542	response to hydrogen peroxide	9	0.767918	0.0149357	201287_S_AT, 204018_X_AT, 211699_X_AT, 203728_AT, 209653_AT, AFFX-HUMISGF3A/M97935_MB_AT, 201619_AT, 200806_S_AT, 201041_S_AT, 217590_S_AT	SDC1	HBA1 /// HBA2	HBA1 /// HBA2	BAK1	KPNA4	STAT1	PRDX3	HSPD1	DUSP1	TRPA1
GO_BP	GO:0007269	neurotransmitter secretion	9	0.767918	0.0149357	204729_S_AT, 203230_AT, 215021_S_AT, 220722_S_AT, 206670_S_AT, 221663_X_AT, 210236_AT, 206973_AT, 210248_AT	STX1A	DVL1 /// LOC642469	NRXN3	SLC5A7	GAD1	HRH3	PPFIA1	PPFIA2	WNT7A
GO_BP	GO:0008284	positive regulation of cell proliferation	43	3.66894	0.0155082	209541_AT, 209238_AT, 211945_S_AT, 219028_AT, 212180_AT, 202604_X_AT, 217373_X_AT, 205686_S_AT, 209927_S_AT, 200951_S_AT, 211839_S_AT, 217970_S_AT, 214284_S_AT, 202626_S_AT, 204158_S_AT, 214931_S_AT, 212195_AT, 205729_AT, 202790_AT, 202409_AT, 213481_AT, 202162_S_AT, 206250_X_AT, 204422_S_AT, 214438_AT, 208417_AT, 204225_AT, 201619_AT, 206288_AT, 208351_S_AT, 211550_AT, 40273_AT, 212196_AT, 21773…	IGF1	STX3	ITGB1	HIPK2	CRKL	ADAM10	MDM2	CD86	C1orf77	CCND2	CSF1	CNOT6	FGF18	LYN	TCIRG1	SRPK2	IL6ST	OSMR	CLDN7	IGF2 /// INS-IGF2	S100A13	CNOT8	AVPR1A	FGF2	HLX	FGF6	HDAC4	PRDX3	PGGT1B	MAPK1	EGFR	SPHK2	IL6ST	NAMPT	THBS1	CCND2	SSR1	EGFR	YAP1	C2orf18	CAPN1	GNAI2	RELA
KEGG	hsa05134	Legionellosis	11	0.938567	0.0157907	208724_S_AT, 213756_S_AT, 207113_S_AT, 207791_S_AT, 205067_AT, 211506_S_AT, 209878_S_AT, 207686_S_AT, 207535_S_AT, 200806_S_AT, 209239_AT, 202803_S_AT	RAB1A	HSF1	TNF	RAB1A	IL1B	IL8	RELA	CASP8	NFKB2	HSPD1	NFKB1	ITGB2
GO_BP	GO:0048010	vascular endothelial growth factor receptor signaling pathway	11	0.938567	0.0158798	AFFX-HSAC07/X00351_M_AT, 208875_S_AT, 211970_X_AT, 208877_AT, 205537_S_AT, AFFX-HSAC07/X00351_5_AT, 211995_X_AT, 201550_X_AT, 202787_S_AT, 211499_S_AT, 211823_S_AT, 211500_AT, 200059_S_AT, 209027_S_AT, 211983_X_AT, 206040_S_AT, 212988_X_AT, 219367_S_AT, 212363_X_AT, 221607_X_AT, 202226_S_AT, 208923_AT, 213214_X_AT	ACTB	PAK2	ACTG1	PAK2	VAV2	ACTB	ACTG1	ACTG1	MAPKAPK3	MAPK11	PXN	MAPK11	RHOA	ABI1	ACTG1	MAPK11	ACTG1	---	ACTG1	ACTG1	CRK	CYFIP1	ACTG1
GO_BP	GO:0045599	negative regulation of fat cell differentiation	8	0.682594	0.0162042	202479_S_AT, 207113_S_AT, 212238_AT, 204609_AT, 203085_S_AT, 205397_X_AT, 201627_S_AT, 212807_S_AT, 205398_S_AT	TRIB2	TNF	ASXL1	CCDC85B	TGFB1	SMAD3	INSIG1	SORT1	SMAD3
GO_BP	GO:0090002	establishment of protein localization to plasma membrane	8	0.682594	0.0162042	208748_S_AT, 209873_S_AT, 207643_S_AT, 208622_S_AT, 221664_S_AT, 207113_S_AT, 201130_S_AT, 222354_AT, 211299_S_AT, 209872_S_AT	FLOT1	PKP3	TNFRSF1A	EZR	F11R	TNF	CDH1	F11R	FLOT2	PKP3
KEGG	hsa04530	Tight junction	15	1.27986	0.0162427	AFFX-HSAC07/X00351_M_AT, 201428_AT, 211970_X_AT, 214168_S_AT, 221664_S_AT, 208652_AT, AFFX-HSAC07/X00351_5_AT, 222354_AT, 211995_X_AT, 201550_X_AT, 206908_S_AT, 221772_S_AT, 202883_S_AT, 202790_AT, 200059_S_AT, 211983_X_AT, 200695_AT, 206124_S_AT, 202884_S_AT, 212988_X_AT, 212363_X_AT, 221328_AT, 221607_X_AT, 205245_AT, 213214_X_AT, 214074_S_AT	ACTB	CLDN4	ACTG1	TJP1	F11R	PPP2CA	ACTB	F11R	ACTG1	ACTG1	CLDN11	PPP2R2D	PPP2R1B	CLDN7	RHOA	ACTG1	PPP2R1A	LLGL1	PPP2R1B	ACTG1	ACTG1	CLDN17	ACTG1	PARD6A	ACTG1	CTTN
KEGG	hsa04012	ErbB signaling pathway	15	1.27986	0.0162427	34846_AT, 208351_S_AT, 208875_S_AT, 211550_AT, 210477_X_AT, 203879_AT, 207112_S_AT, 212180_AT, 208877_AT, 203265_S_AT, 207163_S_AT, 205026_AT, 201984_S_AT, 206607_AT, 202226_S_AT, 216551_X_AT, 220638_S_AT	CAMK2B	MAPK1	PAK2	EGFR	MAPK8	PIK3CD	GAB1	CRKL	PAK2	MAP2K4	AKT1	STAT5B	EGFR	CBL	CRK	PLCG1	CBLC
GO_BP	GO:0060586	multicellular organismal iron ion homeostasis	4	0.341297	0.0163755	211866_X_AT, 206146_S_AT, 220491_AT, 210422_X_AT, 211332_X_AT, 211326_X_AT	HFE	RHAG	HAMP	SLC11A1	HFE	HFE
GO_BP	GO:0035372	protein localization to microtubule	4	0.341297	0.0163755	200712_S_AT, 203230_AT, 213514_S_AT, 208384_S_AT	MAPRE1	DVL1 /// LOC642469	DIAPH1	MID2
GO_BP	GO:0060395	SMAD protein signal transduction	10	0.853242	0.0164905	207866_AT, 206614_AT, 207904_S_AT, 219028_AT, 221727_AT, 209189_AT, 203085_S_AT, 205397_X_AT, 205398_S_AT, 216930_AT, 205289_AT	BMP8A	GDF5	LNPEP	HIPK2	SUB1	FOS	TGFB1	SMAD3	SMAD3	HNF1A	BMP2
GO_BP	GO:0043491	protein kinase B signaling	7	0.59727	0.0168902	209541_AT, 207163_S_AT, 213284_AT, 215462_AT, 207113_S_AT, 205067_AT, 203085_S_AT	IGF1	AKT1	ZFP36L1	PLK3	TNF	IL1B	TGFB1
GO_BP	GO:0035725	sodium ion transmembrane transport	11	0.938567	0.0173808	218749_S_AT, 205708_S_AT, 204678_S_AT, 213843_X_AT, 211572_S_AT, 210363_S_AT, 202744_AT, 215267_S_AT, 217264_S_AT, 208578_AT, 209237_S_AT, 208177_AT	SLC24A6	TRPM2	KCNK1	SLC6A8	SLC23A2	SCN2B	SLC20A2	SLC8A2	SCNN1A	SCN10A	SLC23A2	SLC34A1
GO_BP	GO:0016192	vesicle-mediated transport	18	1.53584	0.0174172	204729_S_AT, 203644_S_AT, 214233_AT, 201933_AT, 210974_S_AT, 203311_S_AT, 200721_S_AT, 204590_X_AT, 211749_S_AT, 208724_S_AT, 206592_S_AT, 200612_S_AT, 204344_S_AT, 213180_S_AT, 200008_S_AT, 207791_S_AT, 216137_S_AT, 211815_S_AT, 203142_S_AT, 201337_S_AT, 215236_S_AT	STX1A	MON1B	GGA2	CHMP1A	AP3D1	ARF6	ACTR1A	VPS33A	VAMP3	RAB1A	AP3D1	AP2B1	SEC23A	GOSR2	GDI2	RAB1A	MAPK8IP3	GGA3	AP3B1	VAMP3	PICALM
GO_BP	GO:0048015	phosphatidylinositol-mediated signaling	14	1.19454	0.017617	209541_AT, 211550_AT, 203879_AT, 205686_S_AT, 207112_S_AT, 213310_AT, 214284_S_AT, 207163_S_AT, 201984_S_AT, 200059_S_AT, 208622_S_AT, 204890_S_AT, 204422_S_AT, 208417_AT, 219168_S_AT, 211029_X_AT	IGF1	EGFR	PIK3CD	CD86	GAB1	EIF2C2	FGF18	AKT1	EGFR	RHOA	EZR	LCK	FGF2	FGF6	PRR5	FGF18
KEGG	hsa04620	Toll-like receptor signaling pathway	17	1.45051	0.0189752	208351_S_AT, 210477_X_AT, 203879_AT, 205686_S_AT, 203265_S_AT, 209189_AT, AFFX-HUMISGF3A/M97935_MB_AT, 205027_S_AT, 211499_S_AT, 207163_S_AT, 211500_AT, 206040_S_AT, 207113_S_AT, 205067_AT, 211506_S_AT, 209878_S_AT, 207686_S_AT, 208436_S_AT, 209239_AT	MAPK1	MAPK8	PIK3CD	CD86	MAP2K4	FOS	STAT1	MAP3K8	MAPK11	AKT1	MAPK11	MAPK11	TNF	IL1B	IL8	RELA	CASP8	IRF7	NFKB1
KEGG	hsa05162	Measles	20	1.70648	0.0194171	201642_AT, 215719_X_AT, 203879_AT, 205552_S_AT, 200951_S_AT, 204972_AT, 214448_X_AT, AFFX-HUMISGF3A/M97935_MB_AT, 211676_S_AT, 207163_S_AT, 205026_AT, 200953_S_AT, 205170_AT, 204116_AT, 205067_AT, 207844_AT, 209878_S_AT, 208436_S_AT, 208991_AT, 209239_AT, 220804_S_AT	IFNGR2	FAS	PIK3CD	OAS1	CCND2	OAS2	NFKBIB	STAT1	IFNGR1	AKT1	STAT5B	CCND2	STAT2	IL2RG	IL1B	IL13	RELA	IRF7	STAT3	NFKB1	TP73
GO_BP	GO:0097192	extrinsic apoptotic signaling pathway in absence of ligand	7	0.59727	0.0194313	215719_X_AT, 200796_S_AT, 203728_AT, 217911_S_AT, 217399_S_AT, 205067_AT, 632_AT	FAS	MCL1	BAK1	BAG3	FOXO3 /// FOXO3B	IL1B	GSK3A
GO_BP	GO:0006369	termination of RNA polymerase II transcription	10	0.853242	0.0199979	221650_S_AT, 204370_AT, 209178_AT, 210584_S_AT, 200753_X_AT, 201303_AT, 209927_S_AT, 201521_S_AT, 208863_S_AT, 202899_S_AT	MED18	CLP1	DHX38	POLDIP3 /// RRP7A /// RRP7B	SFRS2	EIF4A3	C1orf77	NCBP2	SFRS1	SFRS3
KEGG	hsa04621	NOD-like receptor signaling pathway	11	0.938567	0.0201222	214359_S_AT, 208351_S_AT, 210477_X_AT, 214448_X_AT, 211499_S_AT, 211500_AT, 206040_S_AT, 207113_S_AT, 205067_AT, 209878_S_AT, 211506_S_AT, 207686_S_AT, 209239_AT	HSP90AB1	MAPK1	MAPK8	NFKBIB	MAPK11	MAPK11	MAPK11	TNF	IL1B	RELA	IL8	CASP8	NFKB1
KEGG	hsa05332	Graft-versus-host disease	8	0.682594	0.0203324	211142_X_AT, 215719_X_AT, 205686_S_AT, 214617_AT, 207113_S_AT, 209728_AT, 205067_AT, 204670_X_AT, 217001_X_AT	HLA-DOA	FAS	CD86	PRF1	TNF	HLA-DRB4	IL1B	HLA-DRB1 /// HLA-DRB4	HLA-DOA
GO_BP	GO:0010501	RNA secondary structure unwinding	8	0.682594	0.0206192	208897_S_AT, 201211_S_AT, 201303_AT, 202576_S_AT, 210811_S_AT, 213310_AT, 203784_S_AT, 202578_S_AT	DDX18	DDX3X	EIF4A3	DDX19A /// DDX19B	DDX49	EIF2C2	DDX28	DDX19A
GO_BP	GO:0061025	membrane fusion	8	0.682594	0.0206192	209238_AT, 204729_S_AT, 214544_S_AT, 218673_S_AT, 213180_S_AT, 210190_AT, 211749_S_AT, 209860_S_AT, 201337_S_AT	STX3	STX1A	SNAP23	ATG7	GOSR2	STX11	VAMP3	ANXA7	VAMP3
GO_BP	GO:0006397	mRNA processing	20	1.70648	0.0206321	219016_AT, 218593_AT, 221546_AT, 212722_S_AT, 210470_X_AT, 208863_S_AT, 220951_S_AT, 214698_AT, 209899_S_AT, 200020_AT, 212723_AT, 213284_AT, 200753_X_AT, 207223_S_AT, 219121_S_AT, 216234_S_AT, 210285_X_AT, 217847_S_AT, 35201_AT, 200619_AT, 208698_S_AT, 203137_AT, 201055_S_AT, 202689_AT	FASTKD5	RBM28	PRPF18	JMJD6	NONO	SFRS1	A1CF	ROD1	PUF60	TARDBP	JMJD6	ZFP36L1	SFRS2	ROD1	ESRP1	PRKACA	WTAP	THRAP3	HNRNPL	SF3B2	NONO	WTAP	HNRNPA0	RBM15B
GO_BP	GO:0034976	response to endoplasmic reticulum stress	11	0.938567	0.0206928	221803_S_AT, 208748_S_AT, 207061_AT, 200656_S_AT, 201580_S_AT, 211506_S_AT, 201109_S_AT, 202014_AT, 212361_S_AT, 200020_AT, 208612_AT	NRBF2	FLOT1	ERN1	P4HB	TMX4	IL8	THBS1	PPP1R15A	ATP2A2	TARDBP	PDIA3
KEGG	hsa00601	Glycosphingolipid biosynthesis - lacto and neolacto series	7	0.59727	0.0208517	216010_X_AT, 209413_AT, 209893_S_AT, 211631_X_AT, 208505_S_AT, 211885_X_AT, 209892_AT, 211882_X_AT, 219326_S_AT, 210399_X_AT	FUT3	B4GALT2	FUT4	B4GALT1	FUT2	FUT6	FUT4	FUT6	B3GNT2	FUT6
GO_BP	GO:0006457	protein folding	20	1.70648	0.0217367	214359_S_AT, 211934_X_AT, 217136_AT, 207453_S_AT, 209078_S_AT, 201946_S_AT, 209953_S_AT, 208853_S_AT, 211797_S_AT, 208852_S_AT, 211871_X_AT, 200894_S_AT, 217911_S_AT, 212434_AT, 201580_S_AT, 201040_AT, 206781_AT, 200664_S_AT, 200895_S_AT, 201179_S_AT, 208612_AT, 216609_AT	HSP90AB1	GANAB	PPIAL4A /// PPIAL4B /// PPIAL4C /// PPIAL4G	DNAJB5	TXN2	CCT2	CDC37	CANX	NFYC	CANX	GNB5	FKBP4	BAG3	GRPEL1	TMX4	GNAI2	DNAJC4	DNAJB1	FKBP4	GNAI3	PDIA3	TXN
KEGG	hsa05219	Bladder cancer	9	0.767918	0.0219534	208351_S_AT, 211550_AT, 201984_S_AT, 217373_X_AT, 201130_S_AT, 204346_S_AT, 211506_S_AT, 203890_S_AT, 201109_S_AT, 207042_AT	MAPK1	EGFR	EGFR	MDM2	CDH1	RASSF1	IL8	DAPK3	THBS1	E2F2
GO_BP	GO:0042355	L-fucose catabolic process	4	0.341297	0.0222971	216010_X_AT, 209893_S_AT, 208505_S_AT, 211885_X_AT, 209892_AT, 211882_X_AT, 210399_X_AT	FUT3	FUT4	FUT2	FUT6	FUT4	FUT6	FUT6
GO_BP	GO:0032673	regulation of interleukin-4 production	3	0.255973	0.0224854	203236_S_AT, 209728_AT, 204670_X_AT	LGALS9	HLA-DRB4	HLA-DRB1 /// HLA-DRB4
GO_BP	GO:0051138	positive regulation of NK T cell differentiation	3	0.255973	0.0224854	206592_S_AT, 210974_S_AT, 205883_AT, 203142_S_AT	AP3D1	AP3D1	ZBTB16	AP3B1
GO_BP	GO:0061621	canonical glycolysis	6	0.511945	0.0226489	213700_S_AT, 206246_AT, 202464_S_AT, 222078_AT, 205736_AT, 217294_S_AT	---	PFKFB4	PFKFB3	PKLR	PGAM2	ENO1
GO_BP	GO:0006979	response to oxidative stress	14	1.19454	0.0232703	205708_S_AT, 207528_S_AT, 211550_AT, 216886_AT, 207112_S_AT, 215707_S_AT, 211572_S_AT, 202348_S_AT, 205323_S_AT, 201041_S_AT, 207163_S_AT, 201984_S_AT, 211630_S_AT, 201300_S_AT, 201619_AT, 216930_AT, 209237_S_AT	TRPM2	SLC7A11	EGFR	CHRNA4	GAB1	PRNP	SLC23A2	TOR1A	MTF1	DUSP1	AKT1	EGFR	GSS	PRNP	PRDX3	HNF1A	SLC23A2
KEGG	hsa00100	Steroid biosynthesis	6	0.511945	0.0245618	201790_S_AT, 213562_S_AT, 48030_I_AT, 213789_AT, 221561_AT, 216607_S_AT	DHCR7	SQLE	C5orf4	---	SOAT1	CYP51A1
GO_BP	GO:0010039	response to iron ion	5	0.426621	0.0247585	211866_X_AT, 220491_AT, 217373_X_AT, 205009_AT, 216938_X_AT, 211332_X_AT, 211326_X_AT	HFE	HAMP	MDM2	TFF1	DRD2	HFE	HFE
GO_BP	GO:0051412	response to corticosterone	5	0.426621	0.0247585	211985_S_AT, 206250_X_AT, 209189_AT, 204041_AT, 206622_AT, 211984_AT	CALM1	AVPR1A	FOS	MAOB	TRH	CALM1
GO_BP	GO:2000249	regulation of actin cytoskeleton reorganization	5	0.426621	0.0247585	205708_S_AT, 221664_S_AT, 201167_X_AT, 222354_AT, 203890_S_AT, 203085_S_AT	TRPM2	F11R	ARHGDIA	F11R	DAPK3	TGFB1
GO_BP	GO:0009409	response to cold	7	0.59727	0.0252675	214883_AT, 209189_AT, 205586_X_AT, 207686_S_AT, 200806_S_AT, 206622_AT, 217590_S_AT	THRA	FOS	VGF	CASP8	HSPD1	TRH	TRPA1
GO_BP	GO:0000186	activation of MAPKK activity	8	0.682594	0.0258081	211550_AT, 201984_S_AT, 212180_AT, 201040_AT, 204422_S_AT, 202226_S_AT, 209305_S_AT, 205027_S_AT, 216551_X_AT	EGFR	EGFR	CRKL	GNAI2	FGF2	CRK	GADD45B	MAP3K8	PLCG1
GO_BP	GO:0007264	small GTPase mediated signal transduction	25	2.13311	0.0259162	208466_AT, 206113_S_AT, 216689_X_AT, 220963_S_AT, 204951_AT, 201097_S_AT, 217457_S_AT, 218360_AT, 208724_S_AT, 219921_S_AT, 219828_AT, 200008_S_AT, 209339_AT, 213409_S_AT, 214487_S_AT, 201096_S_AT, 203586_S_AT, 203838_S_AT, 203174_S_AT, 205537_S_AT, 213457_AT, 203311_S_AT, 215984_S_AT, 201156_S_AT, 200059_S_AT, 200885_AT, 207791_S_AT, 212589_AT	RAB3D	RAB5A	ARHGAP1	C1orf89	RHOH	ARF4	RAP1GDS1	RAB22A	RAB1A	DOCK5	C9orf86	GDI2	SIAH2	RHEB	RAP2A /// RAP2B	ARF4	ARL4D	TNK2	ARFRP1	VAV2	MFHAS1	ARF6	ARFRP1	RAB5C	RHOA	RHOC	RAB1A	RRAS2
GO_BP	GO:0042104	positive regulation of activated T cell proliferation	6	0.511945	0.0263753	205026_AT, 209541_AT, 202409_AT, 205686_S_AT, 210081_AT, 211198_S_AT	STAT5B	IGF1	IGF2 /// INS-IGF2	CD86	AGER	ICOSLG
GO_BP	GO:0016477	cell migration	19	1.62116	0.0269914	203838_S_AT, 211945_S_AT, 202329_AT, 200770_S_AT, 200663_AT, 210256_S_AT, 205537_S_AT, 204306_S_AT, 201109_S_AT, 201097_S_AT, 201208_S_AT, 207391_S_AT, 208724_S_AT, 201287_S_AT, 200059_S_AT, 221754_S_AT, 207791_S_AT, 211963_S_AT, 216178_X_AT, 209114_AT, 201096_S_AT, 203085_S_AT, 216551_X_AT	TNK2	ITGB1	CSK	LAMC1	CD63	PIP5K1A	VAV2	CD151	THBS1	ARF4	TNFAIP1	PIP5K1A	RAB1A	SDC1	RHOA	CORO1B	RAB1A	ARPC5	ITGB1	TSPAN1	ARF4	TGFB1	PLCG1
GO_BP	GO:1901796	regulation of signal transduction by p53 class mediator	15	1.27986	0.0270909	1053_AT, 215462_AT, 219028_AT, 217373_X_AT, 201835_S_AT, 210362_X_AT, 202463_S_AT, 203444_S_AT, 201805_AT, 211499_S_AT, 207163_S_AT, 211500_AT, 222183_X_AT, 41657_AT, 206040_S_AT, 217301_X_AT, 203210_S_AT, 211589_AT, 211588_S_AT, 220804_S_AT	RFC2	PLK3	HIPK2	MDM2	PRKAB1	PML	MBD3	MTA2	PRKAG1	MAPK11	AKT1	MAPK11	SNW1	STK11	MAPK11	RBBP4	RFC5	PML	LOC652346 /// PML	TP73
KEGG	hsa04115	p53 signaling pathway	12	1.02389	0.0272164	209541_AT, 215719_X_AT, 217373_X_AT, 200951_S_AT, 211559_S_AT, 203904_X_AT, 201109_S_AT, 216396_S_AT, 200953_S_AT, 206083_AT, 207686_S_AT, 209305_S_AT, 220804_S_AT	IGF1	FAS	MDM2	CCND2	CCNG2	CD82	THBS1	EI24	CCND2	BAI1	CASP8	GADD45B	TP73
GO_BP	GO:0042593	glucose homeostasis	13	1.10922	0.0275065	221294_AT, 207589_AT, 202236_S_AT, 205552_S_AT, 218749_S_AT, 207163_S_AT, 41657_AT, 205960_AT, 205586_X_AT, 208243_S_AT, 208991_AT, 219613_S_AT, 216930_AT	GPR21	ADRA1B	SLC16A1	OAS1	SLC24A6	AKT1	STK11	PDK4	VGF	CNR1	STAT3	SIRT6	HNF1A
KEGG	hsa04910	Insulin signaling pathway	20	1.70648	0.0275428	208748_S_AT, 208351_S_AT, 214358_AT, 222078_AT, 203879_AT, 210477_X_AT, 212180_AT, 201835_S_AT, 201805_AT, 211984_AT, 207163_S_AT, 201435_S_AT, 203372_S_AT, 211985_S_AT, 216234_S_AT, 206607_AT, 213409_S_AT, 202226_S_AT, 201437_S_AT, 211299_S_AT, 204843_S_AT, 220638_S_AT	FLOT1	MAPK1	ACACA	PKLR	PIK3CD	MAPK8	CRKL	PRKAB1	PRKAG1	CALM1	AKT1	EIF4E	SOCS2	CALM1	PRKACA	CBL	RHEB	CRK	EIF4E	FLOT2	PRKAR2A	CBLC
GO_BP	GO:0007612	learning	9	0.767918	0.027746	221294_AT, 217140_S_AT, 213981_AT, 215021_S_AT, 212038_S_AT, 207360_S_AT, 217139_AT, 218340_S_AT, 201096_S_AT, 215267_S_AT, 209817_AT, 201097_S_AT	GPR21	LOC100133724 /// VDAC1	COMT	NRXN3	VDAC1	NTSR1	LOC100133724	UBA6	ARF4	SLC8A2	PPP3CB	ARF4
KEGG	hsa04114	Oocyte meiosis	17	1.45051	0.0281568	34846_AT, 209541_AT, 208351_S_AT, 206875_S_AT, 217879_AT, 210317_S_AT, 208652_AT, 201020_AT, 211984_AT, 202883_S_AT, 200640_AT, 212912_AT, 200695_AT, 216091_S_AT, 202884_S_AT, 211985_S_AT, 216234_S_AT, 217881_S_AT, 200641_S_AT, 209321_S_AT, 209817_AT, 200638_S_AT	CAMK2B	IGF1	MAPK1	SLK	CDC27	YWHAE	PPP2CA	YWHAH	CALM1	PPP2R1B	YWHAZ	RPS6KA2	PPP2R1A	BTRC	PPP2R1B	CALM1	PRKACA	CDC27	YWHAZ	ADCY3	PPP3CB	YWHAZ
GO_BP	GO:0007160	cell-matrix adhesion	12	1.02389	0.0282458	202007_AT, 211945_S_AT, 202008_S_AT, 200663_AT, 220208_AT, 208535_X_AT, 206973_AT, 211823_S_AT, 44673_AT, 215177_S_AT, 211905_S_AT, 216178_X_AT, 210236_AT, 204989_S_AT, 202803_S_AT	NID1	ITGB1	NID1	CD63	ADAMTS13	COL13A1	PPFIA2	PXN	SIGLEC1	ITGA6	ITGB4	ITGB1	PPFIA1	ITGB4	ITGB2
GO_BP	GO:0009749	response to glucose	10	0.853242	0.0285734	222078_AT, 221443_X_AT, 217202_S_AT, 201693_S_AT, 203085_S_AT, 201109_S_AT, 206622_AT, 209078_S_AT, 206266_AT, 216930_AT	PKLR	PRLH	GLUL	EGR1	TGFB1	THBS1	TRH	TXN2	GPLD1	HNF1A
GO_BP	GO:0035094	response to nicotine	7	0.59727	0.0285803	204312_X_AT, 204678_S_AT, 207528_S_AT, 216886_AT, 216938_X_AT, 207844_AT, 208243_S_AT	CREB1	KCNK1	SLC7A11	CHRNA4	DRD2	IL13	CNR1
GO_BP	GO:0007193	adenylate cyclase-inhibiting G-protein coupled receptor signaling pathway	8	0.682594	0.0287095	209631_S_AT, 210182_AT, 221354_S_AT, 217455_S_AT, 201040_AT, 209321_S_AT, 207404_S_AT, 201179_S_AT	GPR37	CORT	MCHR1	SSTR2	GNAI2	ADCY3	HTR1E	GNAI3
GO_BP	GO:0008630	intrinsic apoptotic signaling pathway in response to DNA damage	8	0.682594	0.0287095	200796_S_AT, 207643_S_AT, 205897_AT, 203728_AT, 207113_S_AT, 210362_X_AT, 211589_AT, 211450_S_AT, 211588_S_AT, 220804_S_AT	MCL1	TNFRSF1A	NFATC4	BAK1	TNF	PML	PML	MSH6	LOC652346 /// PML	TP73
KEGG	hsa05130	Pathogenic Escherichia coli infection	10	0.853242	0.0287138	AFFX-HSAC07/X00351_M_AT, 211945_S_AT, 211970_X_AT, AFFX-HSAC07/X00351_5_AT, 211995_X_AT, 201550_X_AT, 209372_X_AT, 200059_S_AT, 211983_X_AT, 208622_S_AT, 201130_S_AT, 212988_X_AT, 212363_X_AT, 211963_S_AT, 221607_X_AT, 216178_X_AT, 217818_S_AT, 213214_X_AT, 214074_S_AT, 200950_AT	ACTB	ITGB1	ACTG1	ACTB	ACTG1	ACTG1	TUBB2A /// TUBB2B	RHOA	ACTG1	EZR	CDH1	ACTG1	ACTG1	ARPC5	ACTG1	ITGB1	ARPC4	ACTG1	CTTN	ARPC1A
GO_BP	GO:0006366	transcription from RNA polymerase II promoter	45	3.83959	0.0289573	204312_X_AT, 215552_S_AT, 221302_AT, 205897_AT, 216648_S_AT, 203577_AT, 204096_S_AT, 202355_S_AT, 207535_S_AT, 208057_S_AT, 200020_AT, 220621_AT, 31845_AT, 211797_S_AT, 220358_AT, 215111_S_AT, 211001_AT, 208436_S_AT, 202924_S_AT, 205932_S_AT, 209239_AT, 205446_S_AT, 200775_S_AT, 220804_S_AT, 216930_AT, 208595_S_AT, 203230_AT, 216624_S_AT, 221727_AT, 201521_S_AT, 209302_AT, 209189_AT, 214528_S_AT,…	CREB1	ESR1	KLF15	NFATC4	RREB1	GTF2H4	ELL	GTF2F1	NFKB2	GLI2	TARDBP	FOXE3	ELF4	NFYC	BATF3	TSC22D1	TRIM29	IRF7	PLAGL2	MSX1	NFKB1	ATF2	HNRNPK	TP73	HNF1A	MBD1	DVL1 /// LOC642469	MLL	SUB1	NCBP2	POLR2H	FOS	PAX8	EGR1	MTF1	GTF2F1	E2F4	STAT5B	THRA	PITX1	FOXO3 /// FOXO3B	RELA	FOXD1
GO_BP	GO:0006886	intracellular protein transport	24	2.04778	0.0290577	209238_AT, 204729_S_AT, 200087_S_AT, 214233_AT, 212878_S_AT, 200698_AT, 201020_AT, 211982_X_AT, 212960_AT, 208194_S_AT, 204344_S_AT, 210190_AT, 211815_S_AT, 210974_S_AT, 204426_AT, 204427_S_AT, 209038_S_AT, 212799_AT, 208459_S_AT, 200991_S_AT, 206592_S_AT, 200612_S_AT, 203544_S_AT, 214441_AT, 217960_S_AT, 204916_AT, 214074_S_AT, 203142_S_AT	STX3	STX1A	TMED2	GGA2	KLC1	KDELR2	YWHAH	XPO6	TBC1D9	STAM2	SEC23A	STX11	GGA3	AP3D1	TMED2	TMED2	EHD1	STX6	XPO7	SNX17	AP3D1	AP2B1	STAM	STX6	TOMM22	RAMP1	CTTN	AP3B1
GO_BP	GO:0002064	epithelial cell development	4	0.341297	0.0292268	215552_S_AT, 211631_X_AT, 220578_AT, 202248_AT	ESR1	B4GALT1	ADAMTSL4	E2F4
GO_BP	GO:0032700	negative regulation of interleukin-17 production	4	0.341297	0.0292268	203272_S_AT, 201300_S_AT, 215707_S_AT, 221334_S_AT, 203085_S_AT	TUSC2	PRNP	PRNP	FOXP3	TGFB1
GO_BP	GO:0001886	endothelial cell morphogenesis	4	0.341297	0.0292268	203510_AT, 202185_AT, 201560_AT, 201559_S_AT, 213069_AT	MET	PLOD3	CLIC4	CLIC4	HEG1
GO_BP	GO:0051489	regulation of filopodium assembly	4	0.341297	0.0292268	205708_S_AT, 206113_S_AT, 201976_S_AT, 203311_S_AT	TRPM2	RAB5A	MYO10	ARF6
GO_BP	GO:0036065	fucosylation	4	0.341297	0.0292268	216010_X_AT, 209893_S_AT, 208505_S_AT, 211885_X_AT, 209892_AT, 211882_X_AT, 210399_X_AT	FUT3	FUT4	FUT2	FUT6	FUT4	FUT6	FUT6
GO_BP	GO:0010628	positive regulation of gene expression	26	2.21843	0.0296038	200087_S_AT, 204011_AT, 210477_X_AT, 215273_S_AT, 217373_X_AT, 201835_S_AT, 211839_S_AT, 210422_X_AT, 201805_AT, 205397_X_AT, 214931_S_AT, 211500_AT, 201211_S_AT, 206040_S_AT, 205067_AT, 217173_S_AT, 200593_S_AT, 211866_X_AT, 203879_AT, 203236_S_AT, 204426_AT, 204427_S_AT, 211499_S_AT, 211326_X_AT, 211332_X_AT, 212912_AT, 208622_S_AT, 207113_S_AT, 206307_S_AT, 203085_S_AT, 208991_AT, 205398_S_AT,…	TMED2	SPRY2	MAPK8	TADA3L	MDM2	PRKAB1	CSF1	SLC11A1	PRKAG1	SMAD3	SRPK2	MAPK11	DDX3X	MAPK11	IL1B	LDLR	HNRNPU	HFE	PIK3CD	LGALS9	TMED2	TMED2	MAPK11	HFE	HFE	RPS6KA2	EZR	TNF	FOXD1	TGFB1	STAT3	SMAD3	BMP2
GO_BP	GO:0043536	positive regulation of blood vessel endothelial cell migration	5	0.426621	0.0298145	207163_S_AT, 204422_S_AT, 203085_S_AT, 201109_S_AT, 216551_X_AT	AKT1	FGF2	TGFB1	THBS1	PLCG1
GO_BP	GO:0030111	regulation of Wnt signaling pathway	5	0.426621	0.0298145	41657_AT, 200695_AT, 208652_AT, 218122_S_AT, 216930_AT	STK11	PPP2R1A	PPP2CA	SENP2	HNF1A
KEGG	hsa04664	Fc epsilon RI signaling pathway	12	1.02389	0.0300412	208351_S_AT, 203879_AT, 210477_X_AT, 203265_S_AT, 205537_S_AT, 202626_S_AT, 211499_S_AT, 207163_S_AT, 211500_AT, 204232_AT, 206040_S_AT, 207113_S_AT, 207844_AT, 216551_X_AT	MAPK1	PIK3CD	MAPK8	MAP2K4	VAV2	LYN	MAPK11	AKT1	MAPK11	FCER1G	MAPK11	TNF	IL13	PLCG1
GO_BP	GO:0051482	positive regulation of cytosolic calcium ion concentration involved in phospholipase C-activating G-protein coupled signaling pathway	6	0.511945	0.0304708	206429_AT, 220816_AT, 211003_X_AT, 211266_S_AT, 216938_X_AT, 217495_X_AT	F2RL1	LPAR3	TGM2	GPR4	DRD2	CALCA
GO_BP	GO:0043154	negative regulation of cysteine-type endopeptidase activity involved in apoptotic process	10	0.853242	0.0310667	212748_AT, 207163_S_AT, 206536_S_AT, 201211_S_AT, 210317_S_AT, 217373_X_AT, 207907_AT, 209339_AT, 201109_S_AT, 201619_AT, 215292_S_AT	MKL1	AKT1	XIAP	DDX3X	YWHAE	MDM2	TNFSF14	SIAH2	THBS1	PRDX3	MKL1
GO_BP	GO:0002576	platelet degranulation	13	1.10922	0.0314519	209541_AT, 210936_AT, 200663_AT, 214450_AT, 204450_X_AT, 208703_S_AT, 202626_S_AT, 201109_S_AT, 210935_S_AT, 211984_AT, 214875_X_AT, 204714_S_AT, 202409_AT, 208248_X_AT, 211985_S_AT, 201859_AT, 208702_X_AT, 203085_S_AT	IGF1	WDR1	CD63	CTSW	APOA1	APLP2	LYN	THBS1	WDR1	CALM1	APLP2	F5	IGF2 /// INS-IGF2	APLP2	CALM1	SRGN	APLP2	TGFB1
GO_BP	GO:0009408	response to heat	8	0.682594	0.0318236	213756_S_AT, 209541_AT, 207163_S_AT, 209687_AT, 222078_AT, 217495_X_AT, 205905_S_AT, 200806_S_AT, 205904_AT	HSF1	IGF1	AKT1	CXCL12	PKLR	CALCA	MICA /// MICB	HSPD1	MICA
GO_BP	GO:0006909	phagocytosis	8	0.682594	0.0318236	203272_S_AT, 207391_S_AT, 206113_S_AT, 210256_S_AT, 206200_S_AT, 210422_X_AT, 212194_S_AT, 213860_X_AT, 202803_S_AT	TUSC2	PIP5K1A	RAB5A	PIP5K1A	ANXA11	SLC11A1	TM9SF4	CSNK1A1	ITGB2
KEGG	hsa04014	Ras signaling pathway	29	2.4744	0.0318964	209541_AT, 210477_X_AT, 206113_S_AT, 211839_S_AT, 214284_S_AT, 210621_S_AT, 211984_AT, 211871_X_AT, 211985_S_AT, 216234_S_AT, 202101_S_AT, 208417_AT, 204422_S_AT, 209239_AT, 208351_S_AT, 211550_AT, 208875_S_AT, 203879_AT, 207112_S_AT, 208877_AT, 203311_S_AT, 207927_AT, 201329_S_AT, 201156_S_AT, 207163_S_AT, 203510_AT, 201984_S_AT, 200059_S_AT, 209878_S_AT, 204346_S_AT, 212589_AT, 216551_X_AT, 211…	IGF1	MAPK8	RAB5A	CSF1	FGF18	RASA1	CALM1	GNB5	CALM1	PRKACA	RALB	FGF6	FGF2	NFKB1	MAPK1	EGFR	PAK2	PIK3CD	GAB1	PAK2	ARF6	HTR7	ETS2	RAB5C	AKT1	MET	EGFR	RHOA	RELA	RASSF1	RRAS2	PLCG1	FGF18
GO_BP	GO:0030168	platelet activation	14	1.19454	0.0321031	208351_S_AT, 221342_AT, 207926_AT, 221737_AT, 220208_AT, 205537_S_AT, 202626_S_AT, 207163_S_AT, 204714_S_AT, 200059_S_AT, 200640_AT, 204232_AT, 204890_S_AT, 200641_S_AT, 207562_AT, 200638_S_AT	MAPK1	C6orf25	GP5	GNA12	ADAMTS13	VAV2	LYN	AKT1	F5	RHOA	YWHAZ	FCER1G	LCK	YWHAZ	DGKQ	YWHAZ
KEGG	hsa05110	Vibrio cholerae infection	10	0.853242	0.0321717	AFFX-HSAC07/X00351_M_AT, 211970_X_AT, 214168_S_AT, 200698_AT, AFFX-HSAC07/X00351_5_AT, 211995_X_AT, 201971_S_AT, 201550_X_AT, 204158_S_AT, 211983_X_AT, 212041_AT, 216234_S_AT, 212988_X_AT, 212363_X_AT, 208899_X_AT, 221607_X_AT, 209321_S_AT, 213214_X_AT, 216551_X_AT	ACTB	ACTG1	TJP1	KDELR2	ACTB	ACTG1	ATP6V1A	ACTG1	TCIRG1	ACTG1	ATP6V0D1	PRKACA	ACTG1	ACTG1	ATP6V1D	ACTG1	ADCY3	ACTG1	PLCG1
KEGG	hsa04145	Phagosome	21	1.79181	0.0328067	211945_S_AT, 211970_X_AT, 206113_S_AT, AFFX-HSAC07/X00351_5_AT, 204670_X_AT, 201971_S_AT, 204158_S_AT, 211396_AT, 211983_X_AT, 209728_AT, 212988_X_AT, 221607_X_AT, 213214_X_AT, 201337_S_AT, 211816_X_AT, AFFX-HSAC07/X00351_M_AT, 211142_X_AT, 212067_S_AT, 211995_X_AT, 201550_X_AT, 217001_X_AT, 201109_S_AT, 211749_S_AT, 201156_S_AT, 209372_X_AT, 208853_S_AT, 208852_S_AT, 212041_AT, 212363_X_AT, 2088…	ITGB1	ACTG1	RAB5A	ACTB	HLA-DRB1 /// HLA-DRB4	ATP6V1A	TCIRG1	FCGR2C	ACTG1	HLA-DRB4	ACTG1	ACTG1	ACTG1	VAMP3	FCAR	ACTB	HLA-DOA	C1R	ACTG1	ACTG1	HLA-DOA	THBS1	VAMP3	RAB5C	TUBB2A /// TUBB2B	CANX	CANX	ATP6V0D1	ACTG1	ATP6V1D	ITGB1	EEA1	MARCO	ITGB2
KEGG	hsa04662	B cell receptor signaling pathway	12	1.02389	0.0330697	207163_S_AT, 208351_S_AT, 203879_AT, 214448_X_AT, 205537_S_AT, 209189_AT, 209878_S_AT, 202626_S_AT, 209817_AT, 209239_AT, 205297_S_AT, 208309_S_AT	AKT1	MAPK1	PIK3CD	NFKBIB	VAV2	FOS	RELA	LYN	PPP3CB	NFKB1	CD79B	MALT1
KEGG	hsa04141	Protein processing in endoplasmic reticulum	23	1.96246	0.0330987	214359_S_AT, 210477_X_AT, 207061_AT, 213423_X_AT, 202223_AT, 220420_AT, 200652_AT, 200656_S_AT, 204344_S_AT, 201203_S_AT, 209142_S_AT, 200664_S_AT, 200668_S_AT, 201399_S_AT, 202014_AT, 200669_S_AT, 208612_AT, 211764_S_AT, 201206_S_AT, 211934_X_AT, 213973_AT, 208853_S_AT, 200890_S_AT, 208852_S_AT, 203728_AT, 208116_S_AT, 209228_X_AT, 200752_S_AT	HSP90AB1	MAPK8	ERN1	TUSC3	STT3A	LMAN1L	SSR2	P4HB	SEC23A	RRBP1	UBE2G1	DNAJB1	UBE2D3	TRAM1	PPP1R15A	UBE2D3	PDIA3	UBE2D1	RRBP1	GANAB	RRBP1	CANX	SSR1	CANX	BAK1	MAN1A1	TUSC3	CAPN1
KEGG	hsa04024	cAMP signaling pathway	26	2.21843	0.033682	211232_X_AT, 204312_X_AT, 210477_X_AT, 211984_AT, 207026_S_AT, 211447_S_AT, 211985_S_AT, 216234_S_AT, 221360_S_AT, 209321_S_AT, 209239_AT, 207404_S_AT, 211302_S_AT, 34846_AT, 208351_S_AT, 203879_AT, 217455_S_AT, 205537_S_AT, 216938_X_AT, 209189_AT, 207163_S_AT, 200059_S_AT, 209878_S_AT, 201040_AT, 212589_AT, 205220_AT, 201179_S_AT	GLP1R	CREB1	MAPK8	CALM1	ATP2B3	PDE4A	CALM1	PRKACA	GHSR	ADCY3	NFKB1	HTR1E	PDE4B	CAMK2B	MAPK1	PIK3CD	SSTR2	VAV2	DRD2	FOS	AKT1	RHOA	RELA	GNAI2	RRAS2	NIACR2	GNAI3
GO_BP	GO:0008360	regulation of cell shape	16	1.36519	0.0342536	210936_AT, 214014_AT, 214181_X_AT, 201167_X_AT, 221737_AT, 213514_S_AT, 210621_S_AT, 210935_S_AT, 209860_S_AT, 204789_AT, 214574_X_AT, 208622_S_AT, 213481_AT, 201976_S_AT, 203890_S_AT, 211581_X_AT, 213860_X_AT, 208923_AT, 202803_S_AT	WDR1	CDC42EP2	LST1	ARHGDIA	GNA12	DIAPH1	RASA1	WDR1	ANXA7	FMNL1	LST1	EZR	S100A13	MYO10	DAPK3	LST1	CSNK1A1	CYFIP1	ITGB2
KEGG	hsa04152	AMPK signaling pathway	18	1.53584	0.0346711	209541_AT, 204312_X_AT, 201727_S_AT, 214358_AT, 203879_AT, 208652_AT, 201835_S_AT, 201805_AT, 221772_S_AT, 202883_S_AT, 207163_S_AT, 206246_AT, 202464_S_AT, 41657_AT, 200695_AT, 202884_S_AT, 217399_S_AT, 213409_S_AT, 202539_S_AT	IGF1	CREB1	ELAVL1	ACACA	PIK3CD	PPP2CA	PRKAB1	PRKAG1	PPP2R2D	PPP2R1B	AKT1	PFKFB4	PFKFB3	STK11	PPP2R1A	PPP2R1B	FOXO3 /// FOXO3B	RHEB	HMGCR
GO_BP	GO:0043542	endothelial cell migration	6	0.511945	0.0349442	200059_S_AT, 202436_S_AT, 217495_X_AT, AFFX-HUMISGF3A/M97935_MB_AT, 203716_S_AT, 203717_AT, 202803_S_AT	RHOA	CYP1B1	CALCA	STAT1	DPP4	DPP4	ITGB2
GO_BP	GO:0071375	cellular response to peptide hormone stimulus	5	0.426621	0.0354356	213284_AT, 217373_X_AT, 202329_AT, 209878_S_AT, 209239_AT	ZFP36L1	MDM2	CSK	RELA	NFKB1
GO_BP	GO:2000377	regulation of reactive oxygen species metabolic process	5	0.426621	0.0354356	203272_S_AT, 202436_S_AT, 207113_S_AT, 201096_S_AT, 201097_S_AT, 209746_S_AT	TUSC2	CYP1B1	TNF	ARF4	ARF4	COQ7
GO_BP	GO:0070934	CRD-mediated mRNA stabilization	3	0.255973	0.0358982	200593_S_AT, 217832_AT, 208627_S_AT	HNRNPU	SYNCRIP	YBX1
GO_BP	GO:0099565	chemical synaptic transmission, postsynaptic	3	0.255973	0.0358982	207163_S_AT, 216938_X_AT, 632_AT	AKT1	DRD2	GSK3A
GO_BP	GO:0031622	positive regulation of fever generation	3	0.255973	0.0358982	207113_S_AT, 205067_AT, 208243_S_AT	TNF	IL1B	CNR1
GO_BP	GO:0006487	protein N-linked glycosylation	7	0.59727	0.0360328	203102_S_AT, 216010_X_AT, 209893_S_AT, 211061_S_AT, 213423_X_AT, 211631_X_AT, 211885_X_AT, 209228_X_AT, 209892_AT, 211882_X_AT, 210041_S_AT, 210399_X_AT	MGAT2	FUT3	FUT4	MGAT2	TUSC3	B4GALT1	FUT6	TUSC3	FUT4	FUT6	PGM3	FUT6
GO_BP	GO:0016925	protein sumoylation	14	1.19454	0.0362382	211904_X_AT, 203194_S_AT, 217373_X_AT, 200740_S_AT, 206550_S_AT, 210362_X_AT, 218122_S_AT, 200751_S_AT, 212626_X_AT, 210793_S_AT, 207740_S_AT, 202097_AT, 211318_S_AT, 214737_X_AT, 211589_AT, 212125_AT, 211588_S_AT, 208901_S_AT, 200014_S_AT, 200775_S_AT	RAD52	NUP98	MDM2	SUMO3	NUP155	PML	SENP2	HNRNPC	HNRNPC	NUP98	NUP62	NUP153	RAE1	HNRNPC	PML	RANGAP1	LOC652346 /// PML	TOP1	HNRNPC	HNRNPK
KEGG	hsa04622	RIG-I-like receptor signaling pathway	12	1.02389	0.0363082	202511_S_AT, 210477_X_AT, 206911_AT, 214448_X_AT, 211499_S_AT, 211500_AT, 201211_S_AT, 206040_S_AT, 207113_S_AT, 211506_S_AT, 209878_S_AT, 208436_S_AT, 207686_S_AT, 209239_AT, 210639_S_AT	ATG5	MAPK8	TRIM25	NFKBIB	MAPK11	MAPK11	DDX3X	MAPK11	TNF	IL8	RELA	IRF7	CASP8	NFKB1	ATG5
GO_BP	GO:0022409	positive regulation of cell-cell adhesion	4	0.341297	0.0371558	204790_AT, 201976_S_AT, 215177_S_AT, 220002_AT	SMAD7	MYO10	ITGA6	KIF26B
GO_BP	GO:0031629	synaptic vesicle fusion to presynaptic active zone membrane	4	0.341297	0.0371558	209238_AT, 204729_S_AT, 214544_S_AT, 210190_AT	STX3	STX1A	SNAP23	STX11
GO_BP	GO:0031581	hemidesmosome assembly	4	0.341297	0.0371558	200770_S_AT, 215177_S_AT, 204306_S_AT, 211905_S_AT, 204989_S_AT	LAMC1	ITGA6	CD151	ITGB4	ITGB4
GO_BP	GO:0032801	receptor catabolic process	4	0.341297	0.0371558	212666_AT, 200752_S_AT, 203085_S_AT, 201212_AT	SMURF1	CAPN1	TGFB1	LGMN
GO_BP	GO:0050921	positive regulation of chemotaxis	4	0.341297	0.0371558	209238_AT, 206429_AT, 203085_S_AT, 201109_S_AT	STX3	F2RL1	TGFB1	THBS1
GO_BP	GO:0010510	regulation of acetyl-CoA biosynthetic process from pyruvate	4	0.341297	0.0371558	206686_AT, 212568_S_AT, 205960_AT, 211150_S_AT, 218273_S_AT	PDK1	DLAT	PDK4	DLAT	PPM2C
GO_BP	GO:0098779	mitophagy in response to mitochondrial depolarization	4	0.341297	0.0371558	203363_S_AT, 209021_X_AT, 212666_AT, 213112_S_AT, 209953_S_AT	KIAA0652	KIAA0652	SMURF1	SQSTM1	CDC37
GO_BP	GO:2000010	positive regulation of protein localization to cell surface	4	0.341297	0.0371558	209238_AT, 214359_S_AT, 207113_S_AT, 212194_S_AT	STX3	HSP90AB1	TNF	TM9SF4
GO_BP	GO:0048024	regulation of mRNA splicing, via spliceosome	4	0.341297	0.0371558	206095_S_AT, 210178_X_AT, 212722_S_AT, 214931_S_AT, 213594_X_AT, 202899_S_AT, 212723_AT	FUSIP1	FUSIP1	JMJD6	SRPK2	FUSIP1 /// LOC642558	SFRS3	JMJD6
GO_BP	GO:0046854	phosphatidylinositol phosphorylation	12	1.02389	0.0373118	211550_AT, 203879_AT, 207112_S_AT, 205686_S_AT, 210256_S_AT, 201081_S_AT, 217477_AT, 214284_S_AT, 209345_S_AT, 207391_S_AT, 201984_S_AT, 204890_S_AT, 204422_S_AT, 208417_AT, 211029_X_AT	EGFR	PIK3CD	GAB1	CD86	PIP5K1A	PIP4K2B	PIP5K1B	FGF18	PI4K2A	PIP5K1A	EGFR	LCK	FGF2	FGF6	FGF18
GO_BP	GO:0006357	regulation of transcription from RNA polymerase II promoter	39	3.32765	0.0374184	204312_X_AT, 221650_S_AT, 213138_AT, 213210_AT, 215273_S_AT, 212272_AT, 209057_X_AT, 207535_S_AT, 205397_X_AT, 220621_AT, 214276_AT, 208031_S_AT, 211797_S_AT, 205170_AT, 212330_AT, 206014_AT, 207562_AT, 203985_AT, 219924_S_AT, 218586_AT, 209239_AT, 205446_S_AT, 202758_S_AT, 200775_S_AT, 216930_AT, 219735_S_AT, 205409_AT, 221727_AT, 200681_AT, 209189_AT, 205323_S_AT, 205026_AT, 214883_AT, 202610_S…	CREB1	MED18	ARID5A	TAF6L	TADA3L	LPIN1	CDC5L	NFKB2	SMAD3	FOXE3	KLF12	RFX2	NFYC	STAT2	TFDP1	ACTL6B	DGKQ	ZNF212	ZMYM6	C20orf20	NFKB1	ATF2	RFXANK	HNRNPK	HNF1A	TFCP2L1	FOSL2	SUB1	GLO1	FOS	MTF1	STAT5B	THRA	MED14	FOXO3 /// FOXO3B	MED24	CRK	STAT3	SMAD3	SMARCA4
KEGG	hsa04210	Apoptosis	11	0.938567	0.038254	210564_X_AT, 207163_S_AT, 206536_S_AT, 215719_X_AT, 203879_AT, 207643_S_AT, 207113_S_AT, 200752_S_AT, 209878_S_AT, 207686_S_AT, 209239_AT	CFLAR	AKT1	XIAP	FAS	PIK3CD	TNFRSF1A	TNF	CAPN1	RELA	CASP8	NFKB1
GO_BP	GO:0007266	Rho protein signal transduction	8	0.682594	0.0387108	200059_S_AT, 214780_S_AT, 214014_AT, 217262_S_AT, 221737_AT, 201167_X_AT, 208372_S_AT, 216689_X_AT, 204357_S_AT	RHOA	MYO9B	CDC42EP2	CELSR1	GNA12	ARHGDIA	LIMK1	ARHGAP1	LIMK1
KEGG	hsa04068	FoxO signaling pathway	19	1.62116	0.0388714	209541_AT, 208351_S_AT, 211550_AT, 215462_AT, 210477_X_AT, 203879_AT, 217373_X_AT, 211559_S_AT, 200951_S_AT, 201835_S_AT, 201805_AT, 205397_X_AT, 211499_S_AT, 211500_AT, 207163_S_AT, 200953_S_AT, 201984_S_AT, 41657_AT, 206040_S_AT, 217399_S_AT, 208991_AT, 203085_S_AT, 205398_S_AT, 209305_S_AT	IGF1	MAPK1	EGFR	PLK3	MAPK8	PIK3CD	MDM2	CCNG2	CCND2	PRKAB1	PRKAG1	SMAD3	MAPK11	MAPK11	AKT1	CCND2	EGFR	STK11	MAPK11	FOXO3 /// FOXO3B	STAT3	TGFB1	SMAD3	GADD45B
GO_BP	GO:0007416	synapse assembly	9	0.767918	0.0396234	204105_S_AT, 216959_X_AT, 203230_AT, 215021_S_AT, 201130_S_AT, 216938_X_AT, 221450_X_AT, 202523_S_AT, 221317_X_AT, 210248_AT	NRCAM	NRCAM	DVL1 /// LOC642469	NRXN3	CDH1	DRD2	PCDHB13	SPOCK2	PCDHB6	WNT7A
KEGG	hsa05218	Melanoma	12	1.02389	0.0397629	209541_AT, 207163_S_AT, 203510_AT, 208351_S_AT, 211550_AT, 201984_S_AT, 203879_AT, 217373_X_AT, 201130_S_AT, 204422_S_AT, 208417_AT, 214284_S_AT, 207042_AT, 211029_X_AT	IGF1	AKT1	MET	MAPK1	EGFR	EGFR	PIK3CD	MDM2	CDH1	FGF2	FGF6	FGF18	E2F2	FGF18
GO_BP	GO:0051017	actin filament bundle assembly	6	0.511945	0.0398024	212364_AT, 221754_S_AT, 201430_S_AT, 208622_S_AT, 202150_S_AT, 205190_AT	MYO1B	CORO1B	DPYSL3	EZR	NEDD9	PLS1
GO_BP	GO:1901215	negative regulation of neuron death	7	0.59727	0.040185	213756_S_AT, 204312_X_AT, 207163_S_AT, 201979_S_AT, 203509_AT, 207844_AT, 208991_AT	HSF1	CREB1	AKT1	PPP5C	SORL1	IL13	STAT3
KEGG	hsa04630	Jak-STAT signaling pathway	20	1.70648	0.0429152	201642_AT, 203879_AT, 212196_AT, 216825_S_AT, 200951_S_AT, AFFX-HUMISGF3A/M97935_MB_AT, 211676_S_AT, 211508_S_AT, 212195_AT, 207163_S_AT, 210476_S_AT, 205026_AT, 200953_S_AT, 205729_AT, 205170_AT, 208194_S_AT, 204116_AT, 203372_S_AT, 203544_S_AT, 211287_X_AT, 207844_AT, 208991_AT	IFNGR2	PIK3CD	IL6ST	MPL	CCND2	STAT1	IFNGR1	GH2	IL6ST	AKT1	PRLR	STAT5B	CCND2	OSMR	STAT2	STAM2	IL2RG	SOCS2	STAM	CSF2RA	IL13	STAT3
KEGG	hsa04915	Estrogen signaling pathway	15	1.27986	0.0441837	204312_X_AT, 214359_S_AT, 208351_S_AT, 211550_AT, 215552_S_AT, 203879_AT, 209189_AT, 211984_AT, 207163_S_AT, 201984_S_AT, 211985_S_AT, 200894_S_AT, 216234_S_AT, 201040_AT, 209321_S_AT, 205446_S_AT, 200895_S_AT, 201179_S_AT	CREB1	HSP90AB1	MAPK1	EGFR	ESR1	PIK3CD	FOS	CALM1	AKT1	EGFR	CALM1	FKBP4	PRKACA	GNAI2	ADCY3	ATF2	FKBP4	GNAI3
GO_BP	GO:0030163	protein catabolic process	7	0.59727	0.0446278	207163_S_AT, 207904_S_AT, 216091_S_AT, 219340_S_AT, 217867_X_AT, 214425_AT, 206367_AT	AKT1	LNPEP	BTRC	CLN8	BACE2	AMBP	REN
GO_BP	GO:0051209	release of sequestered calcium ion into cytosol	7	0.59727	0.0446278	205708_S_AT, 216938_X_AT, 204890_S_AT, 204422_S_AT, 207404_S_AT, 202230_S_AT, 217590_S_AT	TRPM2	DRD2	LCK	FGF2	HTR1E	CHERP	TRPA1
GO_BP	GO:0007584	response to nutrient	10	0.853242	0.0458096	213700_S_AT, 213756_S_AT, 222078_AT, 217455_S_AT, 204450_X_AT, 201040_AT, AFFX-HUMISGF3A/M97935_MB_AT, 209078_S_AT, 208243_S_AT, 202539_S_AT	---	HSF1	PKLR	SSTR2	APOA1	GNAI2	STAT1	TXN2	CNR1	HMGCR
GO_BP	GO:0032516	positive regulation of phosphoprotein phosphatase activity	4	0.341297	0.0460634	214359_S_AT, 209933_S_AT, 211985_S_AT, 202014_AT, 211984_AT	HSP90AB1	CD300A	CALM1	PPP1R15A	CALM1
GO_BP	GO:0001817	regulation of cytokine production	4	0.341297	0.0460634	202329_AT, 221664_S_AT, 202018_S_AT, 222354_AT, 202626_S_AT	CSK	F11R	LTF	F11R	LYN
GO_BP	GO:0070306	lens fiber cell differentiation	4	0.341297	0.0460634	207532_AT, 207528_S_AT, 203085_S_AT, 205397_X_AT, 205398_S_AT	CRYGD	SLC7A11	TGFB1	SMAD3	SMAD3
GO_BP	GO:0032026	response to magnesium ion	4	0.341297	0.0460634	217373_X_AT, 201704_AT, 201109_S_AT, 208177_AT	MDM2	ENTPD6	THBS1	SLC34A1
GO_BP	GO:0007409	axonogenesis	12	1.02389	0.0482381	204312_X_AT, 208748_S_AT, 204105_S_AT, 41657_AT, 216959_X_AT, 206124_S_AT, 206083_AT, 207926_AT, 216938_X_AT, 217728_AT, 219346_AT, 210248_AT, 215236_S_AT	CREB1	FLOT1	NRCAM	STK11	NRCAM	LLGL1	BAI1	GP5	DRD2	S100A6	LRFN3	WNT7A	PICALM
GO_BP	GO:0031334	positive regulation of protein complex assembly	5	0.426621	0.0483889	214014_AT, 207113_S_AT, 204422_S_AT, 203085_S_AT, 213003_S_AT	CDC42EP2	TNF	FGF2	TGFB1	CEBPD
GO_BP	GO:0007623	circadian rhythm	10	0.853242	0.0492347	201428_AT, 204312_X_AT, 215719_X_AT, 211550_AT, 201984_S_AT, 207826_S_AT, 217847_S_AT, 217738_AT, 210470_X_AT, 207927_AT, 208901_S_AT, 208698_S_AT	CLDN4	CREB1	FAS	EGFR	EGFR	ID3	THRAP3	NAMPT	NONO	HTR7	TOP1	NONO
GO_BP	GO:0097191	extrinsic apoptotic signaling pathway	7	0.59727	0.0493651	215719_X_AT, 201596_X_AT, 207113_S_AT, 210362_X_AT, 211589_AT, 211588_S_AT, 207686_S_AT, 203085_S_AT, 205397_X_AT, 205398_S_AT	FAS	KRT18	TNF	PML	PML	LOC652346 /// PML	CASP8	TGFB1	SMAD3	SMAD3
[truncated: 101 more columns]

## Sheet: S4-D
GO_BP and KEGG pathways enriched in downregulated unique probes in D24vsD0.
Category	Term	Term Name	Gene Count	%	PValue	Probes	Genes
GO_BP	GO:0006413	translational initiation	35	2.85016	4.82645e-12	212391_X_AT, 208904_S_AT, 200026_AT, 200088_X_AT, 200031_S_AT, 200023_S_AT, 200674_S_AT, 200099_S_AT, 213414_S_AT, 200809_X_AT, 221475_S_AT, 200032_S_AT, 213347_X_AT, 213350_AT, 221775_X_AT, 200062_S_AT, 220960_X_AT, 200741_S_AT, 212648_AT, 200091_S_AT, 215190_AT, 214041_X_AT, 200781_S_AT, 203012_X_AT, 214271_X_AT, 200933_X_AT, 212790_X_AT, 210646_X_AT, 201492_S_AT, 201257_X_AT, 201254_X_AT, 2007…	RPS3A	RPS28	RPL34	RPL12	RPS11	EIF3F	RPL32	RPS3A	RPS19	RPL12	RPL15	RPL9	RPS4X	RPS11	RPL22	RPL30	RPL22	RPS27	DHX29	RPS25	EIF3M	RPL37A	RPS15A	RPL23A	RPL12	RPS4X	RPL13A	RPL13A	RPL41	RPS3A	RPS6	RPLP1	EIF2S1	EIF3J	RPL31	EIF3H	RPL35A	RPS15	RPL22	RPS19	RPS24	EIF4G3	EIF3E
GO_BP	GO:0000184	nuclear-transcribed mRNA catabolic process, nonsense-mediated decay	31	2.52443	5.67971e-11	201794_S_AT, 212391_X_AT, 208904_S_AT, 200026_AT, 200031_S_AT, 200088_X_AT, 200674_S_AT, 200099_S_AT, 213414_S_AT, 200809_X_AT, 221475_S_AT, 200032_S_AT, 203905_AT, 213347_X_AT, 206959_S_AT, 213350_AT, 221775_X_AT, 200062_S_AT, 220960_X_AT, 200741_S_AT, 200091_S_AT, 214041_X_AT, 200781_S_AT, 203012_X_AT, 214271_X_AT, 200933_X_AT, 212790_X_AT, 210646_X_AT, 201492_S_AT, 201257_X_AT, 201254_X_AT, 20…	SMG7	RPS3A	RPS28	RPL34	RPS11	RPL12	RPL32	RPS3A	RPS19	RPL12	RPL15	RPL9	PARN	RPS4X	UPF3A	RPS11	RPL22	RPL30	RPL22	RPS27	RPS25	RPL37A	RPS15A	RPL23A	RPL12	RPS4X	RPL13A	RPL13A	RPL41	RPS3A	RPS6	RPLP1	RPL31	RPL35A	RPS15	RPL22	RPS19	RPS24	EIF3E	RPL31	RPL37	RPL7
GO_BP	GO:0006614	SRP-dependent cotranslational protein targeting to membrane	27	2.1987	1.17538e-10	212391_X_AT, 208904_S_AT, 200026_AT, 200031_S_AT, 200088_X_AT, 200674_S_AT, 200099_S_AT, 213414_S_AT, 200809_X_AT, 200032_S_AT, 221475_S_AT, 213347_X_AT, 213350_AT, 221775_X_AT, 200062_S_AT, 220960_X_AT, 200741_S_AT, 200091_S_AT, 214041_X_AT, 200781_S_AT, 203012_X_AT, 214271_X_AT, 200933_X_AT, 212790_X_AT, 210646_X_AT, 201492_S_AT, 201257_X_AT, 201254_X_AT, 200763_S_AT, 200963_X_AT, 213687_S_AT, …	RPS3A	RPS28	RPL34	RPS11	RPL12	RPL32	RPS3A	RPS19	RPL12	RPL9	RPL15	RPS4X	RPS11	RPL22	RPL30	RPL22	RPS27	RPS25	RPL37A	RPS15A	RPL23A	RPL12	RPS4X	RPL13A	RPL13A	RPL41	RPS3A	RPS6	RPLP1	RPL31	RPL35A	RPS15	RPL22	RPS19	RPS24	RPL31	RPL37	RPL7
GO_BP	GO:0019083	viral transcription	28	2.28013	1.51307e-09	212391_X_AT, 208904_S_AT, 200026_AT, 200031_S_AT, 200088_X_AT, 200674_S_AT, 200099_S_AT, 213414_S_AT, 200809_X_AT, 200032_S_AT, 221475_S_AT, 201731_S_AT, 213347_X_AT, 213350_AT, 221775_X_AT, 200062_S_AT, 220960_X_AT, 200741_S_AT, 200091_S_AT, 214041_X_AT, 200781_S_AT, 203012_X_AT, 214271_X_AT, 200933_X_AT, 212790_X_AT, 210646_X_AT, 201492_S_AT, 201257_X_AT, 201254_X_AT, 200763_S_AT, 200963_X_AT, …	RPS3A	RPS28	RPL34	RPS11	RPL12	RPL32	RPS3A	RPS19	RPL12	RPL9	RPL15	TPR	RPS4X	RPS11	RPL22	RPL30	RPL22	RPS27	RPS25	RPL37A	RPS15A	RPL23A	RPL12	RPS4X	RPL13A	RPL13A	RPL41	RPS3A	RPS6	RPLP1	RPL31	RPL35A	RPS15	RPL22	RPS19	RPS24	RPL31	RPL37	RPL7
KEGG	hsa03010	Ribosome	30	2.443	1.27347e-08	212391_X_AT, 208904_S_AT, 200026_AT, 200031_S_AT, 200088_X_AT, 200674_S_AT, 200099_S_AT, 213414_S_AT, 200809_X_AT, 221475_S_AT, 200032_S_AT, 213347_X_AT, 213350_AT, 221775_X_AT, 200062_S_AT, 220960_X_AT, 200741_S_AT, 200091_S_AT, 203781_AT, 214041_X_AT, 200781_S_AT, 203012_X_AT, 214271_X_AT, 200933_X_AT, 212790_X_AT, 210646_X_AT, 201492_S_AT, 201257_X_AT, 201254_X_AT, 200763_S_AT, 200963_X_AT, 21…	RPS3A	RPS28	RPL34	RPS11	RPL12	RPL32	RPS3A	RPS19	RPL12	RPL15	RPL9	RPS4X	RPS11	RPL22	RPL30	RPL22	RPS27	RPS25	MRPL33	RPL37A	RPS15A	RPL23A	RPL12	RPS4X	RPL13A	RPL13A	RPL41	RPS3A	RPS6	RPLP1	RPL31	RPL35A	RPS15	RPL22	RPS19	RPS24	MRPL34	HNRNPH2 /// RPL36A /// RPL36AP37	RPL31	RPL37	RPL7
GO_BP	GO:0051301	cell division	52	4.23453	3.13492e-08	207983_S_AT, 209659_S_AT, 222039_AT, 204641_AT, 204444_AT, 205271_S_AT, 201731_S_AT, 201664_AT, 207956_X_AT, 213226_AT, 212140_AT, 212309_AT, 211036_X_AT, 209717_AT, 212752_AT, 202501_AT, 205642_AT, 222151_S_AT, 202095_S_AT, 209257_S_AT, 200098_S_AT, 204604_AT, 209172_S_AT, 218386_X_AT, 207828_S_AT, 208722_S_AT, 201099_AT, 206364_AT, 200911_S_AT, 201896_S_AT, 205176_S_AT, 213334_X_AT, 212837_AT, …	STAG2	CDC16	KIF18B	NEK2	KIF11	CCRK	TPR	SMC4	PDS5B	CCNA2	PDS5A	CLASP2	ANAPC5	EVI5	CLASP1	MAPRE2	CEP110	CEP63	BIRC5	SMC3	ANAPC5	PFTK1	CENPF	USP16	CENPF	ANAPC5	USP9X	KIF14	TACC1	PSRC1	ITGB3BP	HAUS7	FAM175B	CCNB2	KIAA0892	AURKA	UBE2C	KLHL22	NEK1	KIF20B	REEP4	KIAA0892	NEK1
GO_BP	GO:0000086	G2/M transition of mitotic cell cycle	28	2.28013	1.44373e-07	202705_AT, 208079_S_AT, 202074_S_AT, 204641_AT, 200703_AT, 209709_S_AT, 219242_AT, 210054_AT, 205642_AT, 212752_AT, 215170_S_AT, 203491_S_AT, 222151_S_AT, 202095_S_AT, 210052_S_AT, 220935_S_AT, 204604_AT, 203569_S_AT, 204246_S_AT, 203660_S_AT, 36545_S_AT, 206213_AT, 214124_X_AT, 207165_AT, 213054_AT, 202253_S_AT, 206003_AT, 209118_S_AT, 213334_X_AT, 203493_S_AT, 209523_AT	CCNB2	AURKA	OPTN	NEK2	DYNLL1	HMMR	CEP63	HAUS3	CEP110	CLASP1	CEP152	CEP57	CEP63	BIRC5	TPX2	CDK5RAP2	PFTK1	OFD1	DCTN3	PCNT	SFI1	WNT10B	---	HMMR	HAUS5	DNM2	CEP135	TUBA1A	HAUS7	CEP57	TAF2
GO_BP	GO:0007067	mitotic nuclear division	38	3.09446	1.36035e-06	209659_S_AT, 207983_S_AT, 202705_AT, 208079_S_AT, 204444_AT, 204641_AT, 211086_X_AT, 201731_S_AT, 205235_S_AT, 218777_AT, 213226_AT, 219242_AT, 213331_S_AT, 203842_S_AT, 219148_AT, 211036_X_AT, 209464_AT, 210054_AT, 202501_AT, 217721_AT, 213151_S_AT, 218875_S_AT, 222151_S_AT, 202095_S_AT, 210052_S_AT, 209257_S_AT, 200098_S_AT, 203344_S_AT, 209172_S_AT, 218386_X_AT, 201254_X_AT, 203569_S_AT, 20782…	CDC16	STAG2	CCNB2	AURKA	KIF11	NEK2	NEK1	TPR	KIF20B	REEP4	CCNA2	CEP63	NEK1	MAPRE3	PBK	ANAPC5	AURKB	HAUS3	MAPRE2	---	41889	FBXO5	CEP63	BIRC5	TPX2	SMC3	ANAPC5	RBBP8	CENPF	USP16	RPS6	OFD1	CENPF	ANAPC5	USP9X	DCTN3	CDCA3	KIF15	USP9X	NDC80	HAUS5	CETN3	ITGB3BP
GO_BP	GO:0006364	rRNA processing	34	2.76873	2.40107e-06	212391_X_AT, 208904_S_AT, 200026_AT, 200088_X_AT, 200031_S_AT, 212627_S_AT, 200674_S_AT, 200099_S_AT, 213414_S_AT, 200809_X_AT, 221475_S_AT, 200032_S_AT, 212885_AT, 203202_AT, 213347_X_AT, 213350_AT, 221775_X_AT, 200062_S_AT, 212693_AT, 220960_X_AT, 200741_S_AT, 200091_S_AT, 205527_S_AT, 218244_AT, 214041_X_AT, 200781_S_AT, 214364_AT, 203012_X_AT, 214271_X_AT, 200933_X_AT, 212790_X_AT, 210646_X_A…	RPS3A	RPS28	RPL34	RPL12	RPS11	EXOSC7	RPL32	RPS3A	RPS19	RPL12	RPL15	RPL9	MPHOSPH10	KRR1	RPS4X	RPS11	RPL22	RPL30	MDN1	RPL22	RPS27	RPS25	GEMIN4	NOL8	RPL37A	RPS15A	MTERFD2	RPL23A	RPL12	RPS4X	RPL13A	RPL13A	RPL41	RPS3A	RPS6	RPLP1	RPL31	RPL35A	RPS15	RPL22	RPS19	EXOSC7	RPS24
GO_BP	GO:0006412	translation	36	2.9316	1.43191e-05	212391_X_AT, 208904_S_AT, 200026_AT, 200088_X_AT, 200031_S_AT, 200674_S_AT, 200099_S_AT, 213414_S_AT, 200809_X_AT, 221475_S_AT, 200032_S_AT, 213347_X_AT, 213350_AT, 221775_X_AT, 203819_S_AT, 200062_S_AT, 220960_X_AT, 200741_S_AT, 200091_S_AT, 208635_X_AT, 209315_AT, 214041_X_AT, 200781_S_AT, 203012_X_AT, 214271_X_AT, 200933_X_AT, 212790_X_AT, 210646_X_AT, 201492_S_AT, 201257_X_AT, 201254_X_AT, 20…	RPS3A	RPS28	RPL34	RPL12	RPS11	RPL32	RPS3A	RPS19	RPL12	RPL15	RPL9	RPS4X	RPS11	RPL22	IGF2BP3	RPL30	RPL22	RPS27	RPS25	NACA	HBS1L	RPL37A	RPS15A	RPL23A	RPL12	RPS4X	RPL13A	RPL13A	RPL41	RPS3A	RPS6	RPLP1	CPEB1	RPL31	RPL35A	RPS15	IGF2BP3	RPL22	SLC25A14	RPS19	EGFR	RPS24	MRPL34
GO_BP	GO:0008380	RNA splicing	24	1.9544	0.000394235	204064_AT, 212994_AT, 213557_AT, 212885_AT, 202251_AT, 213850_S_AT, 212027_AT, 208740_AT, 212721_AT, 203053_AT, 206245_S_AT, 210588_X_AT, 208994_S_AT, 203250_AT, 201224_S_AT, 205063_AT, 201153_S_AT, 214364_AT, 208993_S_AT, 204978_AT, 201221_S_AT, 203689_S_AT, 212001_AT, 203181_X_AT, 208995_S_AT, 207127_S_AT, 218064_S_AT	THOC1	THOC2	CRKRS	MPHOSPH10	PRPF3	SFRS2IP	RBM25	SAP18	SFRS12	BCAS2	IVNS1ABP	HNRNPH3	PPIG	RBM16	SRRM1	SIP1	MBNL1	MTERFD2	PPIG	SFRS16	SNRNP70	FMR1	SFRS14	SRPK2	PPIG	HNRNPH3	AKAP8L
GO_BP	GO:0007052	mitotic spindle organization	9	0.732899	0.000461379	209257_S_AT, 208079_S_AT, 204162_AT, 204444_AT, 212309_AT, 212144_AT, 212752_AT, 204796_AT, 203660_S_AT	SMC3	AURKA	NDC80	KIF11	CLASP2	UNC84B	CLASP1	EML1	PCNT
GO_BP	GO:0006397	mRNA processing	25	2.03583	0.000486217	219818_S_AT, 208042_AT, 212783_AT, 202251_AT, 213557_AT, 213850_S_AT, 212027_AT, 208740_AT, 212721_AT, 221919_AT, 203053_AT, 204216_S_AT, 203250_AT, 201224_S_AT, 205063_AT, 201153_S_AT, 204978_AT, 201221_S_AT, 219578_S_AT, 203689_S_AT, 203865_S_AT, 209265_S_AT, 212001_AT, 218422_S_AT, 218064_S_AT	GPATCH1	AGGF1	RBBP6	PRPF3	CRKRS	SFRS2IP	RBM25	SAP18	SFRS12	HNRNPA1 /// LOC728844	BCAS2	ZC3H14	RBM16	SRRM1	SIP1	MBNL1	SFRS16	SNRNP70	CPEB1	FMR1	ADARB1	METTL3	SFRS14	RBM26	AKAP8L
GO_BP	GO:0002181	cytoplasmic translation	8	0.651466	0.000760572	213687_S_AT, 208768_X_AT, 221775_X_AT, 220960_X_AT, 221475_S_AT, 200032_S_AT, 200763_S_AT, 221593_S_AT, 208264_S_AT, 200963_X_AT, 200717_X_AT	RPL35A	RPL22	RPL22	RPL22	RPL15	RPL9	RPLP1	RPL31	EIF3J	RPL31	RPL7
GO_BP	GO:0016569	covalent chromatin modification	18	1.4658	0.000856935	37652_AT, 214911_S_AT, 205070_AT, 202983_AT, 201827_AT, 212615_AT, 211989_AT, 201072_S_AT, 203874_S_AT, 203346_S_AT, 202102_S_AT, 200856_X_AT, 221606_S_AT, 203428_S_AT, 206724_AT, 214028_X_AT, 213837_AT, 201320_AT	CABIN1	BRD2	ING3	HLTF	SMARCD2	CHD9	SMARCE1	SMARCC1	SMARCA1	MTF2	BRD4	C20orf191 /// LOC100133918 /// NCOR1	NSBP1	ASF1A	CBX4	TDRD3	L3MBTL	SMARCC2
GO_BP	GO:1901796	regulation of signal transduction by p53 class mediator	19	1.54723	0.000940067	202326_AT, 208806_AT, 218849_S_AT, 210052_S_AT, 208079_S_AT, 209358_AT, 203344_S_AT, 203575_AT, 211341_AT, 202633_AT, 201184_S_AT, 213301_X_AT, 218979_AT, 201390_S_AT, 209464_AT, 205345_AT, 213837_AT, 209523_AT, 209349_AT, 208393_S_AT	EHMT2	CHD3	PPP1R13L	TPX2	AURKA	TAF11	RBBP8	CSNK2A2	LOC100131317 /// POU4F1	TOPBP1	CHD4	TRIM24	RMI1	CSNK2B	AURKB	BARD1	L3MBTL	TAF2	RAD50	RAD50
KEGG	hsa01212	Fatty acid metabolism	11	0.895765	0.00100388	206069_S_AT, 210069_AT, 210868_S_AT, 205412_AT, 221142_S_AT, 206465_AT, 202502_AT, 204241_AT, 204256_AT, 205355_AT, 208336_S_AT, 220232_AT	ACADL	CHKB /// CPT1B	ELOVL6	ACAT1	PECR	ACSBG1	ACADM	ACOX3	ELOVL6	ACADSB	GPSN2	SCD5
GO_BP	GO:0021953	central nervous system neuron differentiation	4	0.325733	0.00100486	202363_AT, 211341_AT, 221964_AT, 218629_AT	SPOCK1	LOC100131317 /// POU4F1	TULP3	SMO
KEGG	hsa00071	Fatty acid degradation	10	0.814332	0.00144509	206069_S_AT, 210069_AT, 205412_AT, 208950_S_AT, 206465_AT, 202502_AT, 204241_AT, 209614_AT, 205355_AT, 201612_AT	ACADL	CHKB /// CPT1B	ACAT1	ALDH7A1	ACSBG1	ACADM	ACOX3	ADH1B	ACADSB	ALDH9A1
GO_BP	GO:0000226	microtubule cytoskeleton organization	13	1.05863	0.00174437	203442_X_AT, 203151_AT, 220935_S_AT, 212763_AT, 203636_AT, 212969_X_AT, 203660_S_AT, 207350_S_AT, 200911_S_AT, 220483_S_AT, 212309_AT, 212752_AT, 202095_S_AT, 204796_AT	EML3	MAP1A	CDK5RAP2	CAMSAP1L1	MID1	EML3	PCNT	VAMP4	TACC1	RNF19A	CLASP2	CLASP1	BIRC5	EML1
GO_BP	GO:1901300	positive regulation of hydrogen peroxide-mediated programmed cell death	4	0.325733	0.0023919	204131_S_AT, 206846_S_AT, 204824_AT, 204005_S_AT	FOXO3	HDAC6	ENDOG	PAWR
GO_BP	GO:0006517	protein deglycosylation	5	0.407166	0.00259364	209166_S_AT, 203668_AT, 205105_AT, 204332_S_AT, 219999_AT	MAN2B1	MAN2C1	MAN2A1	AGA	MAN2A2
GO_BP	GO:0051297	centrosome organization	8	0.651466	0.00431208	203241_AT, 210871_X_AT, 208806_AT, 207598_X_AT, 220935_S_AT, 213054_AT, 210054_AT, 203016_S_AT, 213334_X_AT	UVRAG	SSX2IP	CHD3	XRCC2	CDK5RAP2	HAUS5	HAUS3	SSX2IP	HAUS7
GO_BP	GO:0031647	regulation of protein stability	12	0.977199	0.00477906	202682_S_AT, 213301_X_AT, 208079_S_AT, 202920_AT, 219373_AT, 206846_S_AT, 206130_S_AT, 201731_S_AT, 211019_S_AT, 218527_AT, 203292_S_AT, 205880_AT	USP4	TRIM24	AURKA	ANK2	DPM3	HDAC6	ASGR2	TPR	LSS	APTX	VPS11	PRKD1
GO_BP	GO:0035264	multicellular organism growth	13	1.05863	0.00483738	220559_AT, 207598_X_AT, 218849_S_AT, 205155_S_AT, 40829_AT, 218979_AT, 56919_AT, 209871_S_AT, 212783_AT, 213826_S_AT, 204999_S_AT, 202132_AT, 218629_AT	EN1	XRCC2	PPP1R13L	SPTBN2	WDTC1	RMI1	WDR48	APBA2	RBBP6	LOC100133109	ATF5	WWTR1	SMO
GO_BP	GO:0006506	GPI anchor biosynthetic process	7	0.570033	0.00523037	51146_AT, 218652_S_AT, 219373_AT, 205452_AT, 55616_AT, 221811_AT, 221689_S_AT, 209625_AT	PIGV	PIGG	DPM3	PIGB	PERLD1	PERLD1	PIGP	PIGH
GO_BP	GO:0007018	microtubule-based movement	13	1.05863	0.00535558	218755_AT, 217918_AT, 213656_S_AT, 222039_AT, 204444_AT, 209234_AT, 203390_S_AT, 205235_S_AT, 206364_AT, 219306_AT, 202962_AT, 211779_X_AT, 217917_S_AT, 200915_X_AT, 212159_X_AT	KIF20A	DYNLRB1	KLC1	KIF18B	KIF11	KIF1B	KIF3C	KIF20B	KIF14	KIF15	KIF13B	AP2A2	DYNLRB1	KTN1	AP2A2
GO_BP	GO:0007026	negative regulation of microtubule depolymerization	6	0.488599	0.00589024	205110_S_AT, 206846_S_AT, 212309_AT, 215310_AT, 212752_AT, 203636_AT	FGF13	HDAC6	CLASP2	APC	CLASP1	MID1
GO_BP	GO:0006890	retrograde vesicle-mediated transport, Golgi to ER	13	1.05863	0.00591696	203241_AT, 219306_AT, 201439_AT, 202390_S_AT, 214934_AT, 213656_S_AT, 220469_AT, 204444_AT, 202395_AT, 203390_S_AT, 218135_AT, 210294_AT, 202926_AT	UVRAG	KIF15	GBF1	HTT	ATP9B	KLC1	COPE	KIF11	NSF	KIF3C	ERGIC2	TAPBP	NBAS
GO_BP	GO:0051225	spindle assembly	7	0.570033	0.00636613	219242_AT, 200856_X_AT, 213054_AT, 204641_AT, 210054_AT, 201184_S_AT, 213334_X_AT, 222151_S_AT	CEP63	C20orf191 /// LOC100133918 /// NCOR1	HAUS5	NEK2	HAUS3	CHD4	HAUS7	CEP63
GO_BP	GO:0090307	mitotic spindle assembly	8	0.651466	0.00712678	210052_S_AT, 204444_AT, 204641_AT, 213239_AT, 212752_AT, 203569_S_AT, 212837_AT, 202095_S_AT	TPX2	KIF11	NEK2	PIBF1	CLASP1	OFD1	FAM175B	BIRC5
GO_BP	GO:0034453	microtubule anchoring	5	0.407166	0.00756256	214124_X_AT, 212309_AT, 212752_AT, 203491_S_AT, 205417_S_AT, 203493_S_AT	---	CLASP2	CLASP1	CEP57	DAG1	CEP57
GO_BP	GO:0033540	fatty acid beta-oxidation using acyl-CoA oxidase	5	0.407166	0.00756256	204573_AT, 204212_AT, 204241_AT, 201413_AT, 211733_X_AT	CROT	ACOT8	ACOX3	HSD17B4	SCP2
GO_BP	GO:0006013	mannose metabolic process	4	0.325733	0.00759331	209166_S_AT, 203668_AT, 205105_AT, 219999_AT	MAN2B1	MAN2C1	MAN2A1	MAN2A2
GO_BP	GO:0006974	cellular response to DNA damage stimulus	24	1.9544	0.00765163	218397_AT, 204071_S_AT, 220716_AT, 218781_AT, 203984_S_AT, 213266_AT, 202633_AT, 212783_AT, 219019_AT, 217742_S_AT, 201292_AT, 215310_AT, 205345_AT, 221640_S_AT, 208393_S_AT, 209349_AT, 221518_S_AT, 222248_S_AT, 218386_X_AT, 203689_S_AT, 218527_AT, 202809_S_AT, 202102_S_AT, 221508_AT, 205092_X_AT, 220761_S_AT, 219673_AT	FANCL	TOPORS	GNL3LP	SMC6	CASP9	TUBGCP4	TOPBP1	RBBP6	LRDD	WAC	TOP2A	APC	BARD1	LRDD	RAD50	RAD50	USP47	SIRT4	USP16	FMR1	APTX	INTS3	BRD4	TAOK3	ZBTB1	TAOK3	MCM9
GO_BP	GO:0014047	glutamate secretion	7	0.570033	0.00767089	206882_AT, 205531_S_AT, 213368_X_AT, 205839_S_AT, 202893_AT, 215280_S_AT, 201557_AT, 214978_S_AT	SLC1A6	GLS2	PPFIA3	BZRAP1	UNC13B	PPFIA3	VAMP2	PPFIA4
GO_BP	GO:0016925	protein sumoylation	16	1.30293	0.00788354	37433_AT, 213551_X_AT, 207983_S_AT, 207233_S_AT, 204071_S_AT, 218781_AT, 209257_S_AT, 201292_AT, 203062_S_AT, 206724_AT, 213266_AT, 209464_AT, 203035_S_AT, 201731_S_AT, 202095_S_AT, 202294_AT	PIAS2	PCGF2	STAG2	MITF	TOPORS	SMC6	SMC3	TOP2A	MDC1	CBX4	TUBGCP4	AURKB	PIAS3	TPR	BIRC5	STAG1
GO_BP	GO:0098609	cell-cell adhesion	29	2.36156	0.00876961	202705_AT, 201616_S_AT, 200026_AT, 217792_AT, 221802_S_AT, 201595_S_AT, 215393_S_AT, 202537_S_AT, 221475_S_AT, 221839_S_AT, 208855_S_AT, 203522_AT, 220016_AT, 210369_AT, 212648_AT, 213151_S_AT, 217721_AT, 201593_S_AT, 207081_S_AT, 218849_S_AT, 203012_X_AT, 200791_S_AT, 207358_X_AT, 202114_AT, 202745_AT, 218180_S_AT, 205155_S_AT, 221528_S_AT, 200915_X_AT, 208697_S_AT, 212019_AT	CCNB2	CALD1	RPL34	SNX5	KIAA1598	ZC3H15	COBLL1	CHMP2B	RPL15	UBAP2	STK24	CCS	AHNAK	SWAP70	DHX29	41889	---	ZC3H15	PI4KA	PPP1R13L	RPL23A	IQGAP1	MACF1	SNX2	USP8	EPS8L2	SPTBN2	ELMO2	KTN1	EIF3E	RSL1D1
GO_BP	GO:0006396	RNA processing	14	1.14007	0.00898208	212785_S_AT, 204064_AT, 208151_X_AT, 208042_AT, 208719_S_AT, 212885_AT, 202774_S_AT, 203865_S_AT, 212058_AT, 201031_S_AT, 202775_S_AT, 213420_AT, 212001_AT, 212648_AT, 215030_AT, 207127_S_AT, 210588_X_AT	LARP7	THOC1	DDX17	AGGF1	DDX17	MPHOSPH10	SFRS8	ADARB1	SR140	HNRNPH1	SFRS8	DHX57	SFRS14	DHX29	GRSF1	HNRNPH3	HNRNPH3
GO_BP	GO:0035774	positive regulation of insulin secretion involved in cellular response to glucose stimulus	7	0.570033	0.00915771	202780_AT, 49111_AT, 43511_S_AT, 217405_X_AT, 204757_S_AT, 202432_AT, 208920_AT, 210647_X_AT, 215938_S_AT	OXCT1	---	---	GPLD1	C2CD2L	PPP3CB	SRI	PLA2G6	PLA2G6
GO_BP	GO:0048172	regulation of short-term neuronal synaptic plasticity	5	0.407166	0.010057	213845_AT, 220546_AT, 213531_S_AT, 213368_X_AT, 202893_AT, 215280_S_AT	GRIK2	MLL	RAB3GAP1	PPFIA3	UNC13B	PPFIA3
GO_BP	GO:0000910	cytokinesis	9	0.732899	0.0106943	218755_AT, 212414_S_AT, 204297_AT, 217721_AT, 213151_S_AT, 202641_AT, 204246_S_AT, 217964_AT, 202095_S_AT, 213073_AT	KIF20A	N-PAC /// SEPT6	PIK3C3	---	41889	ARL3	DCTN3	TTC19	BIRC5	ZFYVE26
GO_BP	GO:0006914	autophagy	17	1.38436	0.0112283	203241_AT, 204902_S_AT, 208785_S_AT, 202074_S_AT, 213115_AT, 208868_S_AT, 202537_S_AT, 201813_S_AT, 218572_AT, 219053_S_AT, 200804_AT, 204297_AT, 204308_S_AT, 211458_S_AT, 212786_AT, 218571_S_AT, 203364_S_AT, 213728_AT, 203292_S_AT	UVRAG	ATG4B	MAP1LC3B	OPTN	ATG4A	GABARAPL1	CHMP2B	TBC1D5	CHMP4A	VPS37C	TMBIM6	PIK3C3	TECPR2	GABARAPL1 /// GABARAPL3	CLEC16A	CHMP4A	KIAA0652	LAMP1	VPS11
GO_BP	GO:0010976	positive regulation of neuron projection development	13	1.05863	0.0112654	205539_AT, 206995_X_AT, 207660_AT, 203562_AT, 207702_S_AT, 201431_S_AT, 208086_S_AT, 213518_AT, 212697_AT, 206482_AT, 203656_AT, 216902_S_AT, 218697_AT, 205880_AT	AVIL	SCARF1	DMD	FEZ1	MAGI2	DPYSL3	DMD	PRKCI	FAM134C	PTK6	FIG4	LOC653390 /// LOC730092 /// RRN3	NCKIPSD	PRKD1
KEGG	hsa00280	Valine, leucine and isoleucine degradation	9	0.732899	0.0112985	209460_AT, 205412_AT, 202780_AT, 203860_AT, 208950_S_AT, 213374_X_AT, 202502_AT, 205355_AT, 201612_AT	ABAT	ACAT1	OXCT1	PCCA	ALDH7A1	HIBCH	ACADM	ACADSB	ALDH9A1
GO_BP	GO:1901687	glutathione derivative biosynthetic process	6	0.488599	0.0113681	217751_AT, 204168_AT, 210912_X_AT, 202554_S_AT, 201403_S_AT, 215766_AT	GSTK1	MGST2	GSTM4	GSTM3	MGST3	GSTA1
GO_BP	GO:0090316	positive regulation of intracellular protein transport	6	0.488599	0.0113681	35179_AT, 201557_AT, 209654_AT, 201731_S_AT, 205235_S_AT, 203660_S_AT	B3GAT3	VAMP2	KIAA0947	TPR	KIF20B	PCNT
GO_BP	GO:0009952	anterior/posterior pattern specification	12	0.977199	0.0129537	204917_S_AT, 209121_X_AT, 205201_AT, 209120_AT, 218629_AT, 205327_S_AT, 213147_AT, 213551_X_AT, 220546_AT, 204779_S_AT, 215030_AT, 206847_S_AT, 221964_AT	MLLT3	NR2F2	GLI3	NR2F2	SMO	ACVR2A	HOXA10	PCGF2	MLL	HOXB7	GRSF1	HOXA7	TULP3
GO_BP	GO:0016254	preassembly of GPI anchor in ER membrane	5	0.407166	0.0130284	51146_AT, 218652_S_AT, 205452_AT, 221689_S_AT, 209625_AT	PIGV	PIGG	PIGB	PIGP	PIGH
GO_BP	GO:0015031	protein transport	38	3.09446	0.0135437	204902_S_AT, 203337_X_AT, 218186_AT, 212425_AT, 49111_AT, 213115_AT, 209871_S_AT, 202537_S_AT, 203983_AT, 212370_X_AT, 211068_X_AT, 214946_X_AT, 218705_S_AT, 208733_AT, 204630_S_AT, 220469_AT, 208635_X_AT, 219057_AT, 201557_AT, 209170_S_AT, 212416_AT, 52975_AT, 218755_AT, 213224_S_AT, 202546_AT, 218545_AT, 43511_S_AT, 209167_AT, 210278_S_AT, 209172_S_AT, 40612_AT, 207828_S_AT, 208732_AT, 222140_S…	ATG4B	ITGB1BP1	RAB25	SCAMP1	---	ATG4A	APBA2	CHMP2B	TSNAX	FAM21A /// FAM21B /// FAM21C	FAM21C /// FAM21D	FAM21A /// FAM21B /// FAM21C /// FAM21D	SNX24	RAB2A	GOSR1	COPE	NACA	LOC100133585 /// RABEP2	VAMP2	GPM6B	SCAMP1	FAM125B	KIF20A	NCRNA00081	VAMP8	CCDC91	---	GPM6B	AP4S1	CENPF	DOPEY1	CENPF	RAB2A	GPR89A /// GPR89B /// GPR89C	AP3S2	GPM6B	VPS37C	GBF1	FAM21A /// FAM21B /// FAM21C /// FAM21D	CCDC53	HOOK1	KTN1	UNC50
GO_BP	GO:0060271	cilium morphogenesis	17	1.38436	0.0137219	204703_AT, 213224_S_AT, 219182_AT, 218100_S_AT, 214040_S_AT, 211086_X_AT, 213675_AT, 203569_S_AT, 200703_AT, 203016_S_AT, 202132_AT, 215418_AT, 205539_AT, 210871_X_AT, 213331_S_AT, 202253_S_AT, 205995_X_AT, 213151_S_AT, 217721_AT, 211707_S_AT, 202641_AT, 219174_AT	IFT88	NCRNA00081	FLJ22167	IFT57	GSN	NEK1	---	OFD1	DYNLL1	SSX2IP	WWTR1	PARVA	AVIL	SSX2IP	NEK1	DNM2	IQCB1	41889	---	IQCB1	ARL3	IFT74
GO_BP	GO:0043044	ATP-dependent chromatin remodeling	6	0.488599	0.0137746	203874_S_AT, 201827_AT, 201184_S_AT, 201320_AT, 201072_S_AT, 211989_AT	SMARCA1	SMARCD2	CHD4	SMARCC2	SMARCC1	SMARCE1
GO_BP	GO:0007062	sister chromatid cohesion	14	1.14007	0.0145152	207983_S_AT, 209257_S_AT, 209172_S_AT, 218883_S_AT, 207828_S_AT, 207956_X_AT, 212140_AT, 204162_AT, 200741_S_AT, 212309_AT, 209464_AT, 212752_AT, 205176_S_AT, 202095_S_AT, 202294_AT	STAG2	SMC3	CENPF	MLF1IP	CENPF	PDS5B	PDS5A	NDC80	RPS27	CLASP2	AURKB	CLASP1	ITGB3BP	BIRC5	STAG1
GO_BP	GO:0010923	negative regulation of phosphatase activity	9	0.732899	0.015246	36545_S_AT, 220545_S_AT, 210157_AT, 218422_S_AT, 220462_AT, 221762_S_AT, 212885_AT, 201910_AT, 212727_AT	SFI1	TSKS	C19orf2	RBM26	CSRNP3	PCIF1	MPHOSPH10	FARP1	DLG3
GO_BP	GO:0042274	ribosomal small subunit biogenesis	5	0.407166	0.016505	200819_S_AT, 208904_S_AT, 202649_X_AT, 200061_S_AT, 213414_S_AT, 201254_X_AT	RPS15	RPS28	RPS19	RPS24	RPS19	RPS6
GO_BP	GO:0007051	spindle organization	5	0.407166	0.016505	203241_AT, 208806_AT, 208079_S_AT, 204444_AT, 209464_AT	UVRAG	CHD3	AURKA	KIF11	AURKB
GO_BP	GO:0007099	centriole replication	5	0.407166	0.016505	219242_AT, 220935_S_AT, 206003_AT, 215170_S_AT, 203569_S_AT, 222151_S_AT	CEP63	CDK5RAP2	CEP135	CEP152	OFD1	CEP63
GO_BP	GO:0010634	positive regulation of epithelial cell migration	7	0.570033	0.0171753	210619_S_AT, 218186_AT, 203704_S_AT, 206846_S_AT, 212309_AT, 209392_AT, 212752_AT	HYAL1	RAB25	RREB1	HDAC6	CLASP2	ENPP2	CLASP1
GO_BP	GO:0000724	double-strand break repair via homologous recombination	11	0.895765	0.0194305	218781_AT, 222027_AT, 56919_AT, 203344_S_AT, 217802_S_AT, 210255_AT, 203655_AT, 207598_X_AT, 219494_AT, 209349_AT, 208393_S_AT, 219673_AT, 213073_AT	SMC6	NUCKS1	WDR48	RBBP8	NUCKS1	RAD51L1	XRCC1	XRCC2	RAD54B	RAD50	RAD50	MCM9	ZFYVE26
GO_BP	GO:0000375	RNA splicing, via transesterification reactions	6	0.488599	0.0195642	205063_AT, 203053_AT, 212885_AT, 202251_AT, 213850_S_AT, 201224_S_AT	SIP1	BCAS2	MPHOSPH10	PRPF3	SFRS2IP	SRRM1
GO_BP	GO:0000070	mitotic sister chromatid segregation	6	0.488599	0.0195642	201664_AT, 222039_AT, 204162_AT, 221838_AT, 204641_AT, 49329_AT, 203491_S_AT, 203493_S_AT	SMC4	KIF18B	NDC80	KLHL22	NEK2	KLHL22	CEP57	CEP57
GO_BP	GO:0007585	respiratory gaseous exchange	7	0.570033	0.0197554	217920_AT, 205105_AT, 217922_AT, 212670_AT, 213178_S_AT, 205159_AT, 214199_AT, 204112_S_AT	MAN1A2	MAN2A1	---	ELN	MAPK8IP3	CSF2RB	SFTPD	HNMT
GO_BP	GO:0006337	nucleosome disassembly	5	0.407166	0.0205099	221582_AT, 201827_AT, 201320_AT, 201072_S_AT, 211989_AT	HIST3H2A	SMARCD2	SMARCC2	SMARCC1	SMARCE1
GO_BP	GO:0006635	fatty acid beta-oxidation	8	0.651466	0.0209993	202447_AT, 206069_S_AT, 210069_AT, 204573_AT, 205412_AT, 213374_X_AT, 202502_AT, 201413_AT	DECR1	ACADL	CHKB /// CPT1B	CROT	ACAT1	HIBCH	ACADM	HSD17B4
GO_BP	GO:0034644	cellular response to UV	8	0.651466	0.0209993	218403_AT, 221518_S_AT, 219148_AT, 203984_S_AT, 209464_AT, 205092_X_AT, 203689_S_AT, 201143_S_AT	TRIAP1	USP47	PBK	CASP9	AURKB	ZBTB1	FMR1	EIF2S1
GO_BP	GO:0045893	positive regulation of transcription, DNA-templated	46	3.74593	0.0218426	206646_AT, 209121_X_AT, 204071_S_AT, 205201_AT, 204131_S_AT, 203704_S_AT, 213266_AT, 209120_AT, 207416_S_AT, 210971_S_AT, 220042_X_AT, 202782_S_AT, 37433_AT, 211105_S_AT, 207233_S_AT, 203966_S_AT, 213226_AT, 204954_S_AT, 217742_S_AT, 203842_S_AT, 210794_S_AT, 202432_AT, 213547_AT, 208021_S_AT, 57532_AT, 209058_AT, 201320_AT, 218129_S_AT, 208808_S_AT, 218639_S_AT, 220935_S_AT, 220055_AT, 218386_X_…	GLI1	NR2F2	TOPORS	GLI3	FOXO3	RREB1	TUBGCP4	NR2F2	NFATC3	ARNTL	HIVEP3	INPP5K	PIAS2	NFATC1	MITF	PPM1A	CCNA2	DYRK1B	WAC	MAPRE3	MEG3	PPP3CB	CAND2	RFC1	DVL2	EDF1	SMARCC2	NFYB	HMGB2	ZXDC	CDK5RAP2	ZNF287	USP16	ATF5	SMARCC1	SMAD5	SMARCA1	NPAT	MLL	TRIM24	FZD7	PSRC1	---
KEGG	hsa00563	Glycosylphosphatidylinositol(GPI)-anchor biosynthesis	6	0.488599	0.0222243	51146_AT, 218652_S_AT, 205452_AT, 217405_X_AT, 221689_S_AT, 209625_AT	PIGV	PIGG	PIGB	GPLD1	PIGP	PIGH
GO_BP	GO:0000732	strand displacement	6	0.488599	0.022977	210255_AT, 207598_X_AT, 218979_AT, 203344_S_AT, 205345_AT, 208393_S_AT, 209349_AT	RAD51L1	XRCC2	RMI1	RBBP8	BARD1	RAD50	RAD50
GO_BP	GO:0006357	regulation of transcription from RNA polymerase II promoter	40	3.25733	0.0264404	214911_S_AT, 209121_X_AT, 201331_S_AT, 218937_AT, 204131_S_AT, 202983_AT, 202813_AT, 209120_AT, 204432_AT, 201575_AT, 222251_S_AT, 209842_AT, 210253_AT, 207416_S_AT, 201184_S_AT, 207233_S_AT, 208740_AT, 200704_AT, 215424_S_AT, 201320_AT, 212764_AT, 210157_AT, 208808_S_AT, 208806_AT, 202963_AT, 222027_AT, 217798_AT, 203344_S_AT, 202602_S_AT, 220206_AT, 211341_AT, 218386_X_AT, 204999_S_AT, 217802_S…	BRD2	NR2F2	STAT6	ZNF434	FOXO3	HLTF	TARBP1	NR2F2	SOX12	SNW1	GMEB2	SOX10	HTATIP2	NFATC3	CHD4	MITF	SAP18	LITAF	SNW1	SMARCC2	ZEB1	C19orf2	HMGB2	CHD3	RFX5	NUCKS1	CNOT2	RBBP8	HTATSF1	ZMYM1	LOC100131317 /// POU4F1	USP16	ATF5	NUCKS1	SMARCD2	TTF1	SMARCE1	SMARCC1	NSBP1	BRD8	MED27	MAF	CUX1
GO_BP	GO:0016032	viral process	29	2.36156	0.0289127	201613_S_AT, 221504_S_AT, 56919_AT, 213656_S_AT, 203079_S_AT, 201575_AT, 210253_AT, 218957_S_AT, 200703_AT, 201731_S_AT, 211950_AT, 213306_AT, 210817_S_AT, 212778_AT, 213226_AT, 221919_AT, 201498_AT, 208635_X_AT, 215424_S_AT, 208393_S_AT, 209349_AT, 209715_AT, 201067_AT, 203078_AT, 212414_S_AT, 212126_AT, 218883_S_AT, 201439_AT, 202102_S_AT, 204212_AT, 201936_S_AT, 207713_S_AT, 208066_S_AT	AP1G2	ATP6V1H	WDR48	KLC1	CUL2	SNW1	HTATIP2	PAAF1	DYNLL1	TPR	UBR4	MPDZ	CALCOCO2	PACS2	CCNA2	HNRNPA1 /// LOC728844	USP7	NACA	SNW1	RAD50	RAD50	CBX5	PSMC2	CUL2	N-PAC /// SEPT6	CBX5	MLF1IP	GBF1	BRD4	ACOT8	EIF4G3	RBCK1	GTF2B
KEGG	hsa04144	Endocytosis	25	2.03583	0.0294347	49111_AT, 204840_S_AT, 217792_AT, 202537_S_AT, 203065_S_AT, 212370_X_AT, 211068_X_AT, 214946_X_AT, 211779_X_AT, 205203_AT, 212159_X_AT, 210189_AT, 52975_AT, 212051_AT, 204982_AT, 43511_S_AT, 202114_AT, 221790_S_AT, 202745_AT, 219053_S_AT, 209268_AT, 201807_AT, 201439_AT, 201983_S_AT, 213518_AT, 212929_S_AT, 218628_AT, 202253_S_AT, 204720_S_AT, 221828_S_AT, 212795_AT	---	EEA1	SNX5	CHMP2B	CAV1	FAM21A /// FAM21B /// FAM21C	FAM21C /// FAM21D	FAM21A /// FAM21B /// FAM21C /// FAM21D	AP2A2	PLD1	AP2A2	HSPA1L	FAM125B	WIPF2	GIT2	---	SNX2	LDLRAP1	USP8	VPS37C	VPS45	VPS26A	GBF1	EGFR	PRKCI	FAM21A /// FAM21B /// FAM21C /// FAM21D	CCDC53	DNM2	DNAJC6	FAM125B	KIAA1033
GO_BP	GO:0006081	cellular aldehyde metabolic process	4	0.325733	0.0295117	208950_S_AT, 205623_AT, 201612_AT, 216381_X_AT	ALDH7A1	ALDH3A1	ALDH9A1	AKR7A3
GO_BP	GO:0006892	post-Golgi vesicle-mediated transport	5	0.407166	0.030174	212425_AT, 201439_AT, 202546_AT, 201557_AT, 202641_AT, 212416_AT	SCAMP1	GBF1	VAMP8	VAMP2	ARL3	SCAMP1
GO_BP	GO:0007224	smoothened signaling pathway	10	0.814332	0.0317133	213784_AT, 206646_AT, 219182_AT, 204577_S_AT, 205201_AT, 219687_AT, 205037_AT, 206213_AT, 218100_S_AT, 202641_AT, 218629_AT	RABL4	GLI1	FLJ22167	CLUAP1	GLI3	HHAT	RABL4	WNT10B	IFT57	ARL3	SMO
GO_BP	GO:0010467	gene expression	8	0.651466	0.0323844	201031_S_AT, 203820_S_AT, 209265_S_AT, 203819_S_AT, 209595_AT, 221919_AT, 218847_AT, 202635_S_AT, 202634_AT, 202725_AT	HNRNPH1	IGF2BP3	METTL3	IGF2BP3	GTF2F2	HNRNPA1 /// LOC728844	IGF2BP2	POLR2K	POLR2K	POLR2A
GO_BP	GO:0000122	negative regulation of transcription from RNA polymerase II promoter	60	4.88599	0.0328047	201331_S_AT, 205201_AT, 202105_AT, 209120_AT, 201575_AT, 201731_S_AT, 204005_S_AT, 203528_AT, 218845_AT, 215424_S_AT, 208216_AT, 212764_AT, 214748_AT, 210157_AT, 202326_AT, 218849_S_AT, 217798_AT, 39705_AT, 211341_AT, 202023_AT, 201099_AT, 220668_S_AT, 218629_AT, 203221_AT, 209506_S_AT, 202648_AT, 206724_AT, 206403_AT, 205092_X_AT, 206363_AT, 209674_AT, 213920_AT, 209121_X_AT, 206240_S_AT, 206035…	STAT6	GLI3	IGBP1	NR2F2	SNW1	TPR	PAWR	SEMA4D	DUSP22	SNW1	DLX4	ZEB1	N4BP2L2	C19orf2	EHMT2	PPP1R13L	CNOT2	SIN3B	LOC100131317 /// POU4F1	EFNA1	USP9X	DNMT3B	SMO	TLE1	NR2F1	---	CBX4	ZNF536	ZBTB1	MAF	CRY1	CUX2	NR2F2	ZNF136	REL	TCF25	FOXO3	HIC1	RREB1	CAV1	CHD4	EN1	MITF
GO_BP	GO:0019886	antigen processing and presentation of exogenous peptide antigen via MHC class II	12	0.977199	0.0333206	213656_S_AT, 204444_AT, 203390_S_AT, 200703_AT, 204246_S_AT, 205155_S_AT, 219306_AT, 211990_AT, 201422_AT, 211779_X_AT, 202253_S_AT, 210074_AT, 212159_X_AT	KLC1	KIF11	KIF3C	DYNLL1	DCTN3	SPTBN2	KIF15	HLA-DPA1	IFI30	AP2A2	DNM2	CTSL2	AP2A2
GO_BP	GO:0007265	Ras protein signal transduction	10	0.814332	0.0344019	205590_AT, 213226_AT, 203155_AT, 219112_AT, 203704_S_AT, 222187_X_AT, 205203_AT, 221802_S_AT, 213464_AT, 205880_AT	RASGRP1	CCNA2	SETDB1	RAPGEF6	RREB1	G3BP1	PLD1	KIAA1598	SHC2	PRKD1
GO_BP	GO:0071549	cellular response to dexamethasone stimulus	6	0.488599	0.03543	204171_AT, 201983_S_AT, 204548_AT, 203984_S_AT, 200674_S_AT, 220668_S_AT	RPS6KB1	EGFR	STAR	CASP9	RPL32	DNMT3B
GO_BP	GO:0043484	regulation of RNA splicing	6	0.488599	0.03543	201031_S_AT, 201153_S_AT, 201221_S_AT, 208042_AT, 220016_AT, 213557_AT	HNRNPH1	MBNL1	SNRNP70	AGGF1	AHNAK	CRKRS
GO_BP	GO:0030318	melanocyte differentiation	5	0.407166	0.0358562	54037_AT, 207233_S_AT, 205201_AT, 222294_S_AT, 209842_AT, 209515_S_AT	HPS4	MITF	GLI3	---	SOX10	RAB27A
GO_BP	GO:1904261	positive regulation of basement membrane assembly involved in embryonic body morphogenesis	3	0.2443	0.0361485	212309_AT, 212752_AT, 205417_S_AT	CLASP2	CLASP1	DAG1
GO_BP	GO:0098779	mitophagy in response to mitochondrial depolarization	4	0.325733	0.0375113	206846_S_AT, 203364_S_AT, 218671_S_AT, 209019_S_AT	HDAC6	KIAA0652	ATPIF1	PINK1
GO_BP	GO:0010717	regulation of epithelial to mesenchymal transition	4	0.325733	0.0375113	212309_AT, 212752_AT, 209578_S_AT, 205417_S_AT	CLASP2	CLASP1	POFUT2	DAG1
KEGG	hsa05204	Chemical carcinogenesis	11	0.895765	0.0381061	217751_AT, 209213_AT, 209472_AT, 204168_AT, 210912_X_AT, 202554_S_AT, 201403_S_AT, 205623_AT, 211843_X_AT, 215766_AT, 209614_AT	GSTK1	CBR1	CCBL2	MGST2	GSTM4	GSTM3	MGST3	ALDH3A1	CYP3A7	GSTA1	ADH1B
GO_BP	GO:0019827	stem cell population maintenance	8	0.651466	0.0393775	209265_S_AT, 205266_AT, 203346_S_AT, 209257_S_AT, 203706_S_AT, 219379_X_AT, 215371_AT, 220184_AT	METTL3	LIF	MTF2	SMC3	FZD7	ZNF358	MED27	NANOG
GO_BP	GO:0006355	regulation of transcription, DNA-templated	114	9.28339	0.04192	209358_AT, 206900_X_AT, 212548_S_AT, 206572_X_AT, 203754_S_AT, 207338_S_AT, 221763_AT, 218735_S_AT, 209048_S_AT, 203321_S_AT, 217798_AT, 203575_AT, 219676_AT, 212032_S_AT, 214948_S_AT, 204999_S_AT, 204771_S_AT, 203221_AT, 202775_S_AT, 221816_S_AT, 212522_AT, 204779_S_AT, 213916_AT, 221606_S_AT, 202648_AT, 221626_AT, 205089_AT, 205340_AT, 202227_S_AT, 213837_AT, 205176_S_AT, 201838_S_AT, 212496_S_…	TAF11	ZNF253	FRYL	ZNF85	BRF1	ZNF200	JMJD1C	ZNF544	ZMYND8	ADNP2	CNOT2	CSNK2A2	ZSCAN16	PTOV1	TMF1	ATF5	TTF1	TLE1	SFRS8	PHF11	PDE8A	HOXB7	ZNF20	NSBP1	---	ZNF506	ZNF7	ZBTB24	BRD8	L3MBTL	ITGB3BP	SUPT7L	KDM4B	TULP3	GTF2B	RREB1	ARNTL	C10orf137	DYNLL1	CHD4	SFRS8	ZNF468	ZNF124
GO_BP	GO:0045921	positive regulation of exocytosis	5	0.407166	0.0421131	222294_S_AT, 212309_AT, 212752_AT, 210647_X_AT, 215938_S_AT, 221808_AT, 209515_S_AT	---	CLASP2	CLASP1	PLA2G6	PLA2G6	RAB9A	RAB27A
GO_BP	GO:0000278	mitotic cell cycle	7	0.570033	0.0453104	207598_X_AT, 222039_AT, 209172_S_AT, 205642_AT, 207828_S_AT, 213849_S_AT, 208855_S_AT, 212837_AT	XRCC2	KIF18B	CENPF	CEP110	CENPF	PPP2R2B	STK24	FAM175B
GO_BP	GO:0006312	mitotic recombination	4	0.325733	0.046496	210255_AT, 207598_X_AT, 201292_AT, 219494_AT	RAD51L1	XRCC2	TOP2A	RAD54B
GO_BP	GO:0043065	positive regulation of apoptotic process	28	2.28013	0.0470753	204131_S_AT, 217405_X_AT, 220462_AT, 206271_AT, 202981_X_AT, 204005_S_AT, 219019_AT, 208740_AT, 201292_AT, 215310_AT, 202893_AT, 205345_AT, 212970_AT, 221640_S_AT, 201083_S_AT, 217104_AT, 205070_AT, 201084_S_AT, 211341_AT, 201254_X_AT, 205109_S_AT, 200642_AT, 222043_AT, 203263_S_AT, 206213_AT, 218234_AT, 202253_S_AT, 218192_AT, 205176_S_AT, 220464_AT	FOXO3	GPLD1	CSRNP3	TLR3	SIAH1	PAWR	LRDD	SAP18	TOP2A	APC	UNC13B	BARD1	APBB2	LRDD	BCLAF1	ST20	ING3	BCLAF1	LOC100131317 /// POU4F1	RPS6	ARHGEF4	SOD1	CLU	ARHGEF9	WNT10B	ING4	DNM2	IP6K2	ITGB3BP	MCF2L
GO_BP	GO:0006281	DNA repair	23	1.87296	0.0485565	209580_S_AT, 34689_AT, 218397_AT, 205875_S_AT, 221556_AT, 202633_AT, 210255_AT, 207956_X_AT, 212140_AT, 203428_S_AT, 202451_AT, 221290_S_AT, 214047_S_AT, 208393_S_AT, 209349_AT, 203241_AT, 209257_S_AT, 203344_S_AT, 222238_S_AT, 214086_S_AT, 218527_AT, 207598_X_AT, 202809_S_AT, 202414_AT, 221508_AT, 205092_X_AT, 209579_S_AT, 220761_S_AT	MBD4	TREX1	FANCL	TREX1	CDC14B	TOPBP1	RAD51L1	PDS5B	PDS5A	ASF1A	GTF2H1	MUM1	MBD4	RAD50	RAD50	UVRAG	SMC3	RBBP8	POLM	PARP2	APTX	XRCC2	INTS3	ERCC5	TAOK3	ZBTB1	MBD4	TAOK3
GO_BP	GO:0032435	negative regulation of proteasomal ubiquitin-dependent protein catabolic process	5	0.407166	0.0489453	206492_AT, 217742_S_AT, 219148_AT, 212786_AT, 201072_S_AT	FHIT	WAC	PBK	CLEC16A	SMARCC1
KEGG	hsa00480	Glutathione metabolism	8	0.651466	0.0500179	201106_AT, 217751_AT, 204168_AT, 210912_X_AT, 202554_S_AT, 201403_S_AT, 202831_AT, 215766_AT	GPX4	GSTK1	MGST2	GSTM4	GSTM3	MGST3	GPX2	GSTA1
[truncated: 78 more columns]

## Sheet: S4-E
GO_BP and KEGG pathways enriched in upregulated unique probes in C24vsC0.
Category	Term	Term Name	Count	%	PValue	Probes	Genes
KEGG	hsa00190	Oxidative phosphorylation	31	3.87016	2.07593e-11	202785_AT, 218563_AT, 201227_S_AT, 202001_S_AT, 202873_AT, 218101_S_AT, 217773_S_AT, 218200_S_AT, 202343_X_AT, 214923_AT, 211755_S_AT, 207573_X_AT, 200925_AT, 218320_S_AT, 208746_X_AT, 208898_AT, 202298_AT, 201597_AT, 213366_X_AT, 200954_AT, 213736_AT, 201441_AT, 200818_AT, 203371_S_AT, 203613_S_AT, 218190_S_AT, 202110_AT, 202325_S_AT, 211407_AT, 205711_X_AT, 208870_X_AT, 208909_AT, 210453_X_AT, …	NDUFA7	NDUFA3	NDUFB8	NDUFA6	ATP6V1C1	NDUFC2	NDUFA4	NDUFB2	COX5B	ATP6V1D	ATP5F1	ATP5L	COX6A1	NDUFB11	ATP5L	ATP6V1D	NDUFA1	COX7A2	ATP5C1	ATP6V0C	COX5B	COX6B1	ATP5O	NDUFB3	NDUFB6	UCRC	COX7B	ATP5J	NDUFB7	ATP5C1	ATP5C1	UQCRFS1	ATP5L	ATP5H	UQCR	COX7C	COX17	NDUFA6
KEGG	hsa05016	Huntington's disease	36	4.49438	2.46835e-10	202785_AT, 203177_X_AT, 218563_AT, 201227_S_AT, 211554_S_AT, 202001_S_AT, 218101_S_AT, 209432_S_AT, 217773_S_AT, 200960_X_AT, 218200_S_AT, 202343_X_AT, 210781_X_AT, 214144_AT, 211755_S_AT, 202586_AT, 200925_AT, 211730_S_AT, 218320_S_AT, 212955_S_AT, 216295_S_AT, 202298_AT, 201597_AT, 213366_X_AT, 203710_AT, 213736_AT, 201441_AT, 200818_AT, 216944_S_AT, 203371_S_AT, 203613_S_AT, 218190_S_AT, 20211…	NDUFA7	TFAM	NDUFA3	NDUFB8	APAF1	NDUFA6	NDUFC2	CREB3	NDUFA4	CLTA	NDUFB2	COX5B	GRIN1	POLR2D	ATP5F1	POLR2L	COX6A1	POLR2L	NDUFB11	POLR2I	CLTA	NDUFA1	COX7A2	ATP5C1	ITPR1	COX5B	COX6B1	ATP5O	ITPR1	NDUFB3	NDUFB6	UCRC	COX7B	ATP5J	NDUFB7	TGM2	ATP5C1	ATP5C1	UQCRFS1	ATP5H	UQCR	COX7C	NDUFA6
KEGG	hsa05010	Alzheimer's disease	32	3.99501	2.0259e-09	202785_AT, 218563_AT, 201227_S_AT, 211554_S_AT, 202001_S_AT, 218101_S_AT, 217773_S_AT, 204247_S_AT, 218200_S_AT, 202343_X_AT, 210781_X_AT, 211755_S_AT, 200925_AT, 218320_S_AT, 202298_AT, 201597_AT, 210020_X_AT, 213366_X_AT, 203710_AT, 213736_AT, 201441_AT, 200818_AT, 216944_S_AT, 203371_S_AT, 203613_S_AT, 218190_S_AT, 202110_AT, 218302_AT, 202325_S_AT, 211407_AT, 205711_X_AT, 208870_X_AT, 208909_…	NDUFA7	NDUFA3	NDUFB8	APAF1	NDUFA6	NDUFC2	NDUFA4	CDK5	NDUFB2	COX5B	GRIN1	ATP5F1	COX6A1	NDUFB11	NDUFA1	COX7A2	CALML3	ATP5C1	ITPR1	COX5B	COX6B1	ATP5O	ITPR1	NDUFB3	NDUFB6	UCRC	COX7B	PSENEN	ATP5J	NDUFB7	ATP5C1	ATP5C1	UQCRFS1	ATP5H	UQCR	COX7C	NDUFA6
KEGG	hsa05012	Parkinson's disease	29	3.62047	2.67736e-09	206836_AT, 202785_AT, 218563_AT, 201227_S_AT, 211554_S_AT, 202001_S_AT, 218101_S_AT, 217773_S_AT, 218200_S_AT, 202343_X_AT, 211755_S_AT, 200964_AT, 200925_AT, 218320_S_AT, 202298_AT, 201597_AT, 213366_X_AT, 213736_AT, 201441_AT, 200818_AT, 203371_S_AT, 203613_S_AT, 218190_S_AT, 202110_AT, 202325_S_AT, 211407_AT, 205711_X_AT, 208870_X_AT, 208909_AT, 210149_S_AT, 202090_S_AT, 213846_AT, 202000_AT	SLC6A3	NDUFA7	NDUFA3	NDUFB8	APAF1	NDUFA6	NDUFC2	NDUFA4	NDUFB2	COX5B	ATP5F1	UBA1	COX6A1	NDUFB11	NDUFA1	COX7A2	ATP5C1	COX5B	COX6B1	ATP5O	NDUFB3	NDUFB6	UCRC	COX7B	ATP5J	NDUFB7	ATP5C1	ATP5C1	UQCRFS1	ATP5H	UQCR	COX7C	NDUFA6
GO_BP	GO:0070125	mitochondrial translational elongation	19	2.37203	1.71861e-08	213897_S_AT, 218027_AT, 218281_AT, 218112_AT, 218890_X_AT, 218339_AT, 203152_AT, 220903_AT, 212604_AT, 218385_AT, 204868_AT, 219220_X_AT, 203465_AT, 218887_AT, 218654_S_AT, 203800_S_AT, 212656_AT, 219244_S_AT, 213840_S_AT	MRPL23	MRPL15	MRPL48	MRPS34	MRPL35	MRPL22	MRPL40	GFM1	MRPS31	MRPS18A	ICT1	MRPS22	MRPL19	MRPL2	MRPS33	MRPS14	TSFM	MRPL46	MRPS12
GO_BP	GO:0070126	mitochondrial translational termination	17	2.12235	6.95604e-07	213897_S_AT, 218027_AT, 218281_AT, 218112_AT, 218890_X_AT, 218339_AT, 203152_AT, 212604_AT, 218385_AT, 204868_AT, 219220_X_AT, 203465_AT, 218887_AT, 218654_S_AT, 203800_S_AT, 219244_S_AT, 213840_S_AT	MRPL23	MRPL15	MRPL48	MRPS34	MRPL35	MRPL22	MRPL40	MRPS31	MRPS18A	ICT1	MRPS22	MRPL19	MRPL2	MRPS33	MRPS14	MRPL46	MRPS12
KEGG	hsa04932	Non-alcoholic fatty liver disease (NAFLD)	25	3.1211	2.43382e-06	201597_AT, 202785_AT, 218563_AT, 211580_S_AT, 201227_S_AT, 202001_S_AT, 218101_S_AT, 217773_S_AT, 218200_S_AT, 213736_AT, 201441_AT, 202343_X_AT, 203371_S_AT, 203613_S_AT, 204413_AT, 218190_S_AT, 202110_AT, 211407_AT, 200925_AT, 218320_S_AT, 208909_AT, 203652_AT, 202298_AT, 202090_S_AT, 213846_AT, 202000_AT, 207858_S_AT	COX7A2	NDUFA7	NDUFA3	PIK3R3	NDUFB8	NDUFA6	NDUFC2	NDUFA4	NDUFB2	COX5B	COX6B1	COX5B	NDUFB3	NDUFB6	TRAF2	UCRC	COX7B	NDUFB7	COX6A1	NDUFB11	UQCRFS1	MAP3K11	NDUFA1	UQCR	COX7C	NDUFA6	PKLR
GO_BP	GO:0000398	mRNA splicing, via spliceosome	27	3.37079	3.72869e-06	200893_AT, 219085_S_AT, 211747_S_AT, 215722_S_AT, 205292_S_AT, 203818_S_AT, 201385_AT, 201680_X_AT, 214144_AT, 202586_AT, 218011_AT, 211730_S_AT, 213729_AT, 211439_AT, 212955_S_AT, 206055_S_AT, 202209_AT, 206477_S_AT, 200687_S_AT, 211932_AT, 213876_X_AT, 213264_AT, 202836_S_AT, 205036_AT, 202494_AT, 200826_AT, 219119_AT, 202567_AT, 217829_S_AT	TRA2B	GEMIN7	LSM5	SNRPA1	HNRNPA2B1	SF3A3	DHX15	SRRT	POLR2D	POLR2L	UBL5	POLR2L	PRPF40A	SFRS7	POLR2I	SNRPA1	LSM3	NOVA2	SF3B3	HNRNPA3	ZRSR2	PCBP2	TXNL4A	LSM6	PPIE	SNRPD2	LSM8	SNRPD3	USP39
GO_BP	GO:0006120	mitochondrial electron transport, NADH to ubiquinone	12	1.49813	5.76974e-06	211407_AT, 202785_AT, 218563_AT, 201227_S_AT, 202001_S_AT, 218320_S_AT, 218101_S_AT, 217773_S_AT, 218200_S_AT, 202298_AT, 203371_S_AT, 203613_S_AT, 202000_AT	NDUFB7	NDUFA7	NDUFA3	NDUFB8	NDUFA6	NDUFB11	NDUFC2	NDUFA4	NDUFB2	NDUFA1	NDUFB3	NDUFB6	NDUFA6
GO_BP	GO:0006260	DNA replication	21	2.62172	1.15939e-05	213097_S_AT, 216325_X_AT, 213647_AT, 209773_S_AT, 218590_AT, 201890_AT, 202503_S_AT, 201969_AT, 204696_S_AT, 214426_X_AT, 204510_AT, 204835_AT, 208752_X_AT, 204603_AT, 204531_S_AT, 219258_AT, 211767_AT, 201970_S_AT, 201477_S_AT, 213520_AT, 205085_AT, 205733_AT, 202726_AT	DNAJC2	RTEL1	DNA2	RRM2	C10orf2	RRM2	KIAA0101	NASP	CDC25A	CHAF1A	CDC7	POLA1	NAP1L1	EXO1	BRCA1	TIPIN	GINS4	NASP	RRM1	RECQL4	ORC1L	BLM	LIG1
KEGG	hsa01100	Metabolic pathways	97	12.1099	0.000115377	211423_S_AT, 206424_AT, 210820_X_AT, 202343_X_AT, 209549_S_AT, 201463_S_AT, 214923_AT, 218313_S_AT, 210160_AT, 202534_X_AT, 211730_S_AT, 212955_S_AT, 207116_S_AT, 219459_AT, 208369_S_AT, 200954_AT, 222143_S_AT, 201890_AT, 200818_AT, 213577_AT, 203613_S_AT, 206515_AT, 205711_X_AT, 210149_S_AT, 202090_S_AT, 208917_X_AT, 212186_AT, 214183_S_AT, 217006_X_AT, 205874_AT, 202001_S_AT, 218101_S_AT, 21697…	SC5DL	CYP26A1	COQ7	COX5B	DGUOK	LOC100133665 /// TALDO1	ATP6V1D	GALNT7	PAFAH1B2	DHFR	POLR2L	POLR2I	GAPDHS	POLR3B	GCDH	ATP6V0C	MTMR14	RRM2	ATP5O	SQLE	NDUFB6	CYP4F3	ATP5C1	ATP5H	UQCR	NADK	ACACA	TKTL1	FASN	ITPKA	NDUFA6	NDUFC2	SPAM1	MCCC2	NDUFB2	GALC	ALPI	ATP5F1	POLR2L	DHFR	ATP5L	CBR3	COX6A1
KEGG	hsa03040	Spliceosome	20	2.49688	0.000123429	200893_AT, 211747_S_AT, 215722_S_AT, 212028_AT, 203818_S_AT, 201385_AT, 202836_S_AT, 205036_AT, 202494_AT, 200826_AT, 117_AT, 219119_AT, 211439_AT, 213729_AT, 202567_AT, 206055_S_AT, 217829_S_AT, 202209_AT, 218894_S_AT, 200687_S_AT, 211932_AT	TRA2B	LSM5	SNRPA1	RBM25	SF3A3	DHX15	TXNL4A	LSM6	PPIE	SNRPD2	HSPA6	LSM8	SFRS7	PRPF40A	SNRPD3	SNRPA1	USP39	LSM3	MAGOHB	SF3B3	HNRNPA3
GO_BP	GO:0042776	mitochondrial ATP synthesis coupled proton transport	7	0.873908	0.000195748	205711_X_AT, 207573_X_AT, 208870_X_AT, 213366_X_AT, 210453_X_AT, 210149_S_AT, 208746_X_AT, 213736_AT, 202343_X_AT, 200818_AT, 211755_S_AT, 202325_S_AT	ATP5C1	ATP5L	ATP5C1	ATP5C1	ATP5L	ATP5H	ATP5L	COX5B	COX5B	ATP5O	ATP5F1	ATP5J
GO_BP	GO:0032981	mitochondrial respiratory chain complex I assembly	11	1.37328	0.000336243	211407_AT, 202785_AT, 218563_AT, 201227_S_AT, 202001_S_AT, 218320_S_AT, 218200_S_AT, 202298_AT, 203371_S_AT, 203613_S_AT, 202000_AT, 207618_S_AT	NDUFB7	NDUFA7	NDUFA3	NDUFB8	NDUFA6	NDUFB11	NDUFB2	NDUFA1	NDUFB3	NDUFB6	NDUFA6	BCS1L
GO_BP	GO:0000083	regulation of transcription involved in G1/S transition of mitotic cell cycle	7	0.873908	0.00033825	202534_X_AT, 202533_S_AT, 209773_S_AT, 202532_S_AT, 201890_AT, 202589_AT, 48808_AT, 202103_AT, 205899_AT, 205085_AT, 204835_AT	DHFR	DHFR	RRM2	DHFR	RRM2	TYMS	DHFR	BRD4	CCNA1	ORC1L	POLA1
GO_BP	GO:0051301	cell division	30	3.74532	0.000615961	204240_S_AT, 201725_AT, 219588_S_AT, 200960_X_AT, 204247_S_AT, 205899_AT, 205034_AT, 204510_AT, 213729_AT, 219170_AT, 209194_AT, 216295_S_AT, 212925_AT, 218575_AT, 214738_S_AT, 202726_AT, 218308_AT, 202337_AT, 221520_S_AT, 221652_S_AT, 204696_S_AT, 219004_S_AT, 206316_S_AT, 203312_X_AT, 201897_S_AT, 202836_S_AT, 204218_AT, 203554_X_AT, 219258_AT, 219650_AT, 217829_S_AT	SMC2	CDC123	NCAPG2	CLTA	CDK5	CCNA1	CCNE2	CDC7	PRPF40A	FSD1	CETN2	CLTA	C19orf21	ANAPC1	NEK9	LIG1	TACC3	PMF1	CDCA8	C12orf11	CDC25A	C21orf45	KNTC1	ARF6	CKS1B	TXNL4A	C11orf51	PTTG1	TIPIN	ERCC6L	USP39
GO_BP	GO:0000731	DNA synthesis involved in DNA repair	8	0.998752	0.000628975	204603_AT, 213647_AT, 204531_S_AT, 209849_S_AT, 209965_S_AT, 205733_AT, 204835_AT, 204146_AT	EXO1	DNA2	BRCA1	RAD51C	RAD51L3	BLM	POLA1	RAD51AP1
GO_BP	GO:0000732	strand displacement	7	0.873908	0.000690793	204603_AT, 213647_AT, 204531_S_AT, 209849_S_AT, 209965_S_AT, 205733_AT, 204146_AT	EXO1	DNA2	BRCA1	RAD51C	RAD51L3	BLM	RAD51AP1
GO_BP	GO:0006754	ATP biosynthetic process	7	0.873908	0.00127663	205711_X_AT, 207573_X_AT, 208870_X_AT, 213366_X_AT, 210453_X_AT, 210149_S_AT, 208746_X_AT, 200818_AT, 211755_S_AT, 202325_S_AT, 207858_S_AT	ATP5C1	ATP5L	ATP5C1	ATP5C1	ATP5L	ATP5H	ATP5L	ATP5O	ATP5F1	ATP5J	PKLR
GO_BP	GO:0006281	DNA repair	22	2.74657	0.00131898	216325_X_AT, 206735_AT, 216961_S_AT, 218300_AT, 203564_AT, 209849_S_AT, 209965_S_AT, 214426_X_AT, 213008_AT, 204835_AT, 216962_AT, 220165_AT, 222015_AT, 204603_AT, 203554_X_AT, 218903_S_AT, 204531_S_AT, 219510_AT, 213520_AT, 205733_AT, 209421_AT, 204146_AT, 202726_AT	RTEL1	CHRNA4	RPAIN	C16orf53	FANCG	RAD51C	RAD51L3	CHAF1A	FANCI	POLA1	RPAIN	INO80D	CSNK1E	EXO1	PTTG1	OBFC2B	BRCA1	POLQ	RECQL4	BLM	MSH2	RAD51AP1	LIG1
GO_BP	GO:0006123	mitochondrial electron transport, cytochrome c to oxygen	6	0.749064	0.00132698	200925_AT, 217773_S_AT, 213736_AT, 213846_AT, 202343_X_AT, 201441_AT, 202110_AT	COX6A1	NDUFA4	COX5B	COX7C	COX5B	COX6B1	COX7B
GO_BP	GO:0000082	G1/S transition of mitotic cell cycle	13	1.62297	0.00145492	209773_S_AT, 202532_S_AT, 201890_AT, 204093_AT, 204696_S_AT, 205899_AT, 205034_AT, 204510_AT, 204835_AT, 221915_S_AT, 202533_S_AT, 202534_X_AT, 202589_AT, 48808_AT, 203625_X_AT, 205085_AT, 209433_S_AT	RRM2	DHFR	RRM2	CCNH	CDC25A	CCNA1	CCNE2	CDC7	POLA1	RANBP1	DHFR	DHFR	TYMS	DHFR	SKP2	ORC1L	PPAT
GO_BP	GO:0015986	ATP synthesis coupled proton transport	6	0.749064	0.00209846	205711_X_AT, 207573_X_AT, 208870_X_AT, 213366_X_AT, 210453_X_AT, 210149_S_AT, 208746_X_AT, 200818_AT, 211755_S_AT, 202325_S_AT	ATP5C1	ATP5L	ATP5C1	ATP5C1	ATP5L	ATP5H	ATP5L	ATP5O	ATP5F1	ATP5J
GO_BP	GO:0008380	RNA splicing	17	2.12235	0.00222138	213876_X_AT, 215722_S_AT, 212028_AT, 203818_S_AT, 201385_AT, 204372_S_AT, 205036_AT, 200826_AT, 203534_AT, 215089_S_AT, 211439_AT, 202567_AT, 218672_AT, 206055_S_AT, 217829_S_AT, 218894_S_AT, 200687_S_AT, 208742_S_AT	ZRSR2	SNRPA1	RBM25	SF3A3	DHX15	KHSRP	LSM6	SNRPD2	LSM1	RBM10	SFRS7	SNRPD3	SCNM1	SNRPA1	USP39	MAGOHB	SF3B3	SAP18
GO_BP	GO:0006310	DNA recombination	11	1.37328	0.00295916	213951_S_AT, 216325_X_AT, 216961_S_AT, 218300_AT, 209849_S_AT, 216962_AT, 220165_AT, 204603_AT, 204531_S_AT, 213520_AT, 205733_AT, 205956_X_AT, 202726_AT	PSMC3IP	RTEL1	RPAIN	C16orf53	RAD51C	RPAIN	INO80D	EXO1	BRCA1	RECQL4	BLM	PSMC3IP	LIG1
GO_BP	GO:0006919	activation of cysteine-type endopeptidase activity involved in apoptotic process	11	1.37328	0.00295916	202687_S_AT, 209833_AT, 211554_S_AT, 202688_AT, 211498_S_AT, 201305_X_AT, 219232_S_AT, 216368_S_AT, 204413_AT, 220942_X_AT, 221073_S_AT, 213585_S_AT	TNFSF10	CRADD	APAF1	TNFSF10	NKX3-1	ANP32B	EGLN3	COL4A3	TRAF2	FAM162A	NOD1	PDCD2
GO_BP	GO:0000375	RNA splicing, via transesterification reactions	6	0.749064	0.00380457	200893_AT, 203534_AT, 203818_S_AT, 204372_S_AT, 202836_S_AT, 200687_S_AT	TRA2B	LSM1	SF3A3	KHSRP	TXNL4A	SF3B3
GO_BP	GO:0032543	mitochondrial translation	7	0.873908	0.00405324	218887_AT, 213897_S_AT, 202785_AT, 218112_AT, 204300_AT, 213840_S_AT, 218385_AT	MRPL2	MRPL23	NDUFA7	MRPS34	PET112L	MRPS12	MRPS18A
GO_BP	GO:0006283	transcription-coupled nucleotide-excision repair	10	1.24844	0.00441999	213504_AT, 202494_AT, 218117_AT, 211730_S_AT, 212955_S_AT, 204093_AT, 201652_AT, 214144_AT, 221700_S_AT, 202586_AT, 202726_AT	COPS6	PPIE	RBX1	POLR2L	POLR2I	CCNH	COPS5	POLR2D	UBA52	POLR2L	LIG1
GO_BP	GO:1902600	hydrogen ion transmembrane transport	9	1.1236	0.00448731	201597_AT, 200925_AT, 208909_AT, 217773_S_AT, 202090_S_AT, 213846_AT, 201441_AT, 218190_S_AT, 202110_AT	COX7A2	COX6A1	UQCRFS1	NDUFA4	UQCR	COX7C	COX6B1	UCRC	COX7B
GO_BP	GO:0031145	anaphase-promoting complex-dependent catabolic process	10	1.24844	0.00680946	203554_X_AT, 201699_AT, 203625_X_AT, 202353_S_AT, 218575_AT, 202243_S_AT, 207805_S_AT, 200882_S_AT, 204218_AT, 221700_S_AT	PTTG1	PSMC6	SKP2	PSMD12	ANAPC1	PSMB4	PSMD9	PSMD4	C11orf51	UBA52
KEGG	hsa04260	Cardiac muscle contraction	11	1.37328	0.00808648	201597_AT, 34726_AT, 200925_AT, 208909_AT, 213736_AT, 202090_S_AT, 213846_AT, 202343_X_AT, 201441_AT, 205674_X_AT, 209530_AT, 218190_S_AT, 202110_AT	COX7A2	CACNB3	COX6A1	UQCRFS1	COX5B	UQCR	COX7C	COX5B	COX6B1	FXYD2	CACNB3	UCRC	COX7B
GO_BP	GO:0006366	transcription from RNA polymerase II promoter	35	4.36954	0.00879529	202684_S_AT, 213917_AT, 206750_AT, 203177_X_AT, 210515_AT, 203348_S_AT, 209432_S_AT, 200085_S_AT, 211771_S_AT, 203964_AT, 214144_AT, 202586_AT, 208242_AT, 205853_AT, 211730_S_AT, 203617_X_AT, 221990_AT, 209552_AT, 208277_AT, 220624_S_AT, 212955_S_AT, 216375_S_AT, 204197_S_AT, 202531_AT, 202337_AT, 210457_X_AT, 206510_AT, 219704_AT, 211233_X_AT, 206511_S_AT, 204093_AT, 201652_AT, 203388_AT, 204915…	RNMT	PAX8	MAFK	TFAM	HNF1A	ETV5	CREB3	TCEB2	POU2F2	NMI	POLR2D	POLR2L	RAX	ZBTB7B	POLR2L	ELK1	PAX8	PAX8	PITX3	ELF5	POLR2I	ETV5	RUNX3	IRF1	PMF1	HMGA1	SIX2	YBX2	ESR1	SIX2	CCNH	COPS5	ARRB2	SOX11	CDX1	LMO4	PITX1	SNAPC5	SOX10	PTTG1
GO_BP	GO:0008283	cell proliferation	27	3.37079	0.0089023	207004_AT, 202285_S_AT, 211831_S_AT, 212348_S_AT, 204247_S_AT, 200896_X_AT, 201680_X_AT, 45526_G_AT, 208966_X_AT, 220624_S_AT, 218886_AT, 204238_S_AT, 216368_S_AT, 206332_S_AT, 218308_AT, 210766_S_AT, 206510_AT, 209619_AT, 201969_AT, 206511_S_AT, 204696_S_AT, 201897_S_AT, 204835_AT, 213541_S_AT, 202589_AT, 201970_S_AT, 203652_AT, 203625_X_AT, 206267_S_AT, 209096_AT	BCL2	TACSTD2	THPO	KDM1	CDK5	HDGF	SRRT	NAT15	IFI16	ELF5	PAK1IP1	C6orf108	COL4A3	IFI16	TACC3	CSE1L	SIX2	CD74	NASP	SIX2	CDC25A	CKS1B	POLA1	ERG	TYMS	NASP	MAP3K11	SKP2	MATK	UBE2V2
GO_BP	GO:0042795	snRNA transcription from RNA polymerase II promoter	9	1.1236	0.0102701	213203_AT, 221652_S_AT, 218903_S_AT, 211730_S_AT, 218209_S_AT, 212955_S_AT, 211771_S_AT, 201680_X_AT, 214144_AT, 202586_AT	SNAPC5	C12orf11	OBFC2B	POLR2L	RPRD1A	POLR2I	POU2F2	SRRT	POLR2D	POLR2L
GO_BP	GO:0048025	negative regulation of mRNA splicing, via spliceosome	5	0.62422	0.0114163	200893_AT, 215089_S_AT, 211439_AT, 205292_S_AT, 208742_S_AT	TRA2B	RBM10	SFRS7	HNRNPA2B1	SAP18
GO_BP	GO:0070059	intrinsic apoptotic signaling pathway in response to endoplasmic reticulum stress	6	0.749064	0.0128051	207004_AT, 203710_AT, 211554_S_AT, 202347_S_AT, 221782_AT, 216944_S_AT, 204413_AT	BCL2	ITPR1	APAF1	UBE2K	DNAJC10	ITPR1	TRAF2
GO_BP	GO:0001655	urogenital system development	4	0.499376	0.0131157	213917_AT, 208513_AT, 221990_AT, 209552_AT, 204617_S_AT, 209589_S_AT	PAX8	FOXB1	PAX8	PAX8	ACD	EPHB2
GO_BP	GO:0007585	respiratory gaseous exchange	6	0.749064	0.0144939	206735_AT, 37004_AT, 213736_AT, 202343_X_AT, 210781_X_AT, 218835_AT, 202618_S_AT	CHRNA4	SFTPB	COX5B	COX5B	GRIN1	SFTPA2 /// SFTPA2B	MECP2
GO_BP	GO:0000715	nucleotide-excision repair, DNA damage recognition	5	0.62422	0.0157815	213504_AT, 218117_AT, 209194_AT, 201652_AT, 221700_S_AT	COPS6	RBX1	CETN2	COPS5	UBA52
GO_BP	GO:0010467	gene expression	7	0.873908	0.0165376	211730_S_AT, 213264_AT, 207339_S_AT, 205292_S_AT, 212955_S_AT, 214144_AT, 202586_AT, 211932_AT	POLR2L	PCBP2	LTB	HNRNPA2B1	POLR2I	POLR2D	POLR2L	HNRNPA3
GO_BP	GO:0044770	cell cycle phase transition	3	0.374532	0.0170193	219258_AT, 212587_S_AT, 204510_AT	TIPIN	PTPRC	CDC7
GO_BP	GO:0000723	telomere maintenance	6	0.749064	0.0183051	216325_X_AT, 213647_AT, 219490_S_AT, 219100_AT, 204617_S_AT, 209965_S_AT	RTEL1	DNA2	DCLRE1B	OBFC1	ACD	RAD51L3
GO_BP	GO:0002479	antigen processing and presentation of exogenous peptide antigen via MHC class I, TAP-dependent	8	0.998752	0.0183508	206488_S_AT, 201699_AT, 214511_X_AT, 214084_X_AT, 202353_S_AT, 202243_S_AT, 207805_S_AT, 200882_S_AT	CD36	PSMC6	FCGR1B	LOC648998	PSMD12	PSMB4	PSMD9	PSMD4
KEGG	hsa05222	Small cell lung cancer	11	1.37328	0.01872	207004_AT, 211580_S_AT, 207530_S_AT, 211554_S_AT, 206493_AT, 203625_X_AT, 36004_AT, 216368_S_AT, 204413_AT, 205034_AT, 201897_S_AT	BCL2	PIK3R3	CDKN2B	APAF1	ITGA2B	SKP2	IKBKG	COL4A3	TRAF2	CCNE2	CKS1B
GO_BP	GO:0045786	negative regulation of cell cycle	6	0.749064	0.0204364	211336_X_AT, 209432_S_AT, 218350_S_AT, 204247_S_AT, 218012_AT, 204197_S_AT	LILRB1	CREB3	GMNN	CDK5	TSPYL2	RUNX3
GO_BP	GO:0007067	mitotic nuclear division	19	2.37203	0.0220513	202337_AT, 219555_S_AT, 221652_S_AT, 219588_S_AT, 200960_X_AT, 204696_S_AT, 219004_S_AT, 206316_S_AT, 205899_AT, 202836_S_AT, 204218_AT, 203554_X_AT, 219258_AT, 219650_AT, 219170_AT, 209194_AT, 216295_S_AT, 212925_AT, 218575_AT, 214738_S_AT	PMF1	CENPN	C12orf11	NCAPG2	CLTA	CDC25A	C21orf45	KNTC1	CCNA1	TXNL4A	C11orf51	PTTG1	TIPIN	ERCC6L	FSD1	CETN2	CLTA	C19orf21	ANAPC1	NEK9
GO_BP	GO:0042981	regulation of apoptotic process	17	2.12235	0.0223409	213917_AT, 211554_S_AT, 211233_X_AT, 212028_AT, 221332_AT, 204247_S_AT, 204413_AT, 209180_AT, 204211_X_AT, 209833_AT, 204531_S_AT, 215089_S_AT, 221990_AT, 209552_AT, 203625_X_AT, 205780_AT, 221073_S_AT, 208103_S_AT, 221308_AT	PAX8	APAF1	ESR1	RBM25	BMP15	CDK5	TRAF2	RABGGTB	EIF2AK2	CRADD	BRCA1	RBM10	PAX8	PAX8	SKP2	BIK	NOD1	ANP32E	FRS2
GO_BP	GO:0006397	mRNA processing	15	1.87266	0.0230936	211747_S_AT, 205292_S_AT, 212028_AT, 203818_S_AT, 201385_AT, 204372_S_AT, 203534_AT, 215089_S_AT, 211439_AT, 218672_AT, 202209_AT, 217829_S_AT, 200687_S_AT, 218894_S_AT, 208742_S_AT	LSM5	HNRNPA2B1	RBM25	SF3A3	DHX15	KHSRP	LSM1	RBM10	SFRS7	SCNM1	LSM3	USP39	SF3B3	MAGOHB	SAP18
GO_BP	GO:0000245	spliceosomal complex assembly	5	0.62422	0.0240736	200826_AT, 213876_X_AT, 202567_AT, 217829_S_AT, 202836_S_AT	SNRPD2	ZRSR2	SNRPD3	USP39	TXNL4A
GO_BP	GO:0090090	negative regulation of canonical Wnt signaling pathway	14	1.74782	0.0242577	216344_AT, 215584_AT, 218117_AT, 219692_AT, 203441_S_AT, 202243_S_AT, 200882_S_AT, 207805_S_AT, 207468_S_AT, 221700_S_AT, 209843_S_AT, 201699_AT, 202353_S_AT, 206619_AT	NPHP4	HECW1	RBX1	KREMEN2	CDH2	PSMB4	PSMD4	PSMD9	SFRP5	UBA52	SOX10	PSMC6	PSMD12	DKK4
GO_BP	GO:0006122	mitochondrial electron transport, ubiquinol to cytochrome c	4	0.499376	0.0246434	208909_AT, 202090_S_AT, 218190_S_AT, 202618_S_AT	UQCRFS1	UQCR	UCRC	MECP2
GO_BP	GO:0000729	DNA double-strand break processing	4	0.499376	0.0246434	213647_AT, 204531_S_AT, 205733_AT, 209096_AT	DNA2	BRCA1	BLM	UBE2V2
GO_BP	GO:0016098	monoterpenoid metabolic process	3	0.374532	0.0248051	217468_AT, 216025_X_AT, 207609_S_AT	CYP2D6	CYP2C9	CYP1A2
GO_BP	GO:0042737	drug catabolic process	3	0.374532	0.0248051	217468_AT, 216025_X_AT, 207609_S_AT	CYP2D6	CYP2C9	CYP1A2
GO_BP	GO:0006412	translation	19	2.37203	0.0262875	213897_S_AT, 218027_AT, 207585_S_AT, 218890_X_AT, 200013_AT, 218339_AT, 200823_X_AT, 201652_AT, 204915_S_AT, 218385_AT, 221700_S_AT, 204211_X_AT, 203465_AT, 218887_AT, 218654_S_AT, 203800_S_AT, 200019_S_AT, 204300_AT, 213840_S_AT	MRPL23	MRPL15	RPL36AL	MRPL35	RPL24	MRPL22	RPL29	COPS5	SOX11	MRPS18A	UBA52	EIF2AK2	MRPL19	MRPL2	MRPS33	MRPS14	FAU	PET112L	MRPS12
GO_BP	GO:0006461	protein complex assembly	11	1.37328	0.0282669	205429_S_AT, 210457_X_AT, 210233_AT, 209619_AT, 205268_S_AT, 200085_S_AT, 218350_S_AT, 214426_X_AT, 206316_S_AT, 204413_AT, 200687_S_AT	MPP6	HMGA1	IL1RAP	CD74	ADD2	TCEB2	GMNN	CHAF1A	KNTC1	TRAF2	SF3B3
GO_BP	GO:0035269	protein O-linked mannosylation	4	0.499376	0.02938	204808_S_AT, 220632_S_AT, 202673_AT, 218203_AT	TMEM5	POMT2	DPM1	ALG5
GO_BP	GO:0016446	somatic hypermutation of immunoglobulin genes	4	0.499376	0.02938	204603_AT, 202520_S_AT, 219510_AT, 209421_AT	EXO1	MLH1	POLQ	MSH2
GO_BP	GO:0009636	response to toxic substance	9	1.1236	0.030004	207004_AT, 221916_AT, 202752_X_AT, 207913_AT, 202589_AT, 202625_AT, 221298_S_AT, 201385_AT, 204211_X_AT	BCL2	NEFL	SLC7A8	CYP2F1	TYMS	LYN	SLC22A8	DHX15	EIF2AK2
GO_BP	GO:0016358	dendrite development	5	0.62422	0.0308234	215633_X_AT, 214607_AT, 205520_AT, 202618_S_AT, 207832_AT	LST1	PAK3	STRN	MECP2	BAIAP2
GO_BP	GO:0061418	regulation of transcription from RNA polymerase II promoter in response to hypoxia	5	0.62422	0.0308234	218117_AT, 200085_S_AT, 201345_S_AT, 219232_S_AT, 221700_S_AT	RBX1	TCEB2	UBE2D2	EGLN3	UBA52
GO_BP	GO:0021987	cerebral cortex development	7	0.873908	0.0328525	218308_AT, 212348_S_AT, 221916_AT, 219301_S_AT, 203441_S_AT, 210781_X_AT, 215218_S_AT	TACC3	KDM1	NEFL	CNTNAP2	CDH2	GRIN1	WDR62
GO_BP	GO:0051436	negative regulation of ubiquitin-protein ligase activity involved in mitotic cell cycle	8	0.998752	0.0329492	201699_AT, 202353_S_AT, 218575_AT, 202243_S_AT, 207805_S_AT, 200882_S_AT, 204218_AT, 221700_S_AT	PSMC6	PSMD12	ANAPC1	PSMB4	PSMD9	PSMD4	C11orf51	UBA52
GO_BP	GO:0060563	neuroepithelial cell differentiation	3	0.374532	0.0337463	203441_S_AT, 204915_S_AT, 205662_AT	CDH2	SOX11	B9D1
GO_BP	GO:0002223	stimulatory C-type lectin receptor signaling pathway	10	1.24844	0.0374605	201699_AT, 202625_AT, 201345_S_AT, 36004_AT, 202353_S_AT, 214607_AT, 202243_S_AT, 207805_S_AT, 200882_S_AT, 221700_S_AT	PSMC6	LYN	UBE2D2	IKBKG	PSMD12	PAK3	PSMB4	PSMD9	PSMD4	UBA52
KEGG	hsa05169	Epstein-Barr virus infection	13	1.62297	0.0377378	207004_AT, 211580_S_AT, 211744_S_AT, 202625_AT, 36004_AT, 205899_AT, 200882_S_AT, 204413_AT, 213475_S_AT, 204211_X_AT, 216942_S_AT, 201699_AT, 203625_X_AT, 202353_S_AT	BCL2	PIK3R3	CD58	LYN	IKBKG	CCNA1	PSMD4	TRAF2	ITGAL	EIF2AK2	CD58	PSMC6	SKP2	PSMD12
KEGG	hsa03010	Ribosome	14	1.74782	0.0383237	213897_S_AT, 218887_AT, 203465_AT, 218027_AT, 207585_S_AT, 218890_X_AT, 203800_S_AT, 200013_AT, 218339_AT, 200019_S_AT, 200823_X_AT, 213840_S_AT, 218385_AT, 221700_S_AT	MRPL23	MRPL2	MRPL19	MRPL15	RPL36AL	MRPL35	MRPS14	RPL24	MRPL22	FAU	RPL29	MRPS12	MRPS18A	UBA52
GO_BP	GO:0019373	epoxygenase P450 pathway	4	0.499376	0.0401795	211231_X_AT, 207913_AT, 216025_X_AT, 207609_S_AT	CYP4A11	CYP2F1	CYP2C9	CYP1A2
GO_BP	GO:0010971	positive regulation of G2/M transition of mitotic cell cycle	4	0.499376	0.0401795	200863_S_AT, 202103_AT, 209849_S_AT, 204510_AT	RAB11A	BRD4	RAD51C	CDC7
GO_BP	GO:0051726	regulation of cell cycle	11	1.37328	0.0418539	202531_AT, 212587_S_AT, 202503_S_AT, 204396_S_AT, 204696_S_AT, 201652_AT, 214797_S_AT, 209965_S_AT, 203625_X_AT, 205034_AT, 206823_AT	IRF1	PTPRC	KIAA0101	GRK5	CDC25A	COPS5	PCTK3	RAD51L3	SKP2	CCNE2	L3MBTL
GO_BP	GO:0042391	regulation of membrane potential	8	0.998752	0.042537	201992_S_AT, 206735_AT, 211802_X_AT, 205845_AT, 218526_S_AT, 219926_AT, 215916_AT, 210781_X_AT	KIF5B	CHRNA4	CACNA1G	CACNA1H	RANGRF	POPDC3	CHRNE	GRIN1
GO_BP	GO:0075713	establishment of integrated proviral latency	3	0.374532	0.0437289	210457_X_AT, 211765_X_AT, 210125_S_AT	HMGA1	PPIA	BANF1
GO_BP	GO:0009653	anatomical structure morphogenesis	9	1.1236	0.0448562	213917_AT, 209843_S_AT, 221990_AT, 209552_AT, 206510_AT, 203152_AT, 206511_S_AT, 215633_X_AT, 208060_AT, 207468_S_AT, 202726_AT, 209587_AT	PAX8	SOX10	PAX8	PAX8	SIX2	MRPL40	SIX2	LST1	PAX7	SFRP5	LIG1	PITX1
GO_BP	GO:0051437	positive regulation of ubiquitin-protein ligase activity involved in regulation of mitotic cell cycle transition	8	0.998752	0.045188	201699_AT, 202353_S_AT, 218575_AT, 202243_S_AT, 207805_S_AT, 200882_S_AT, 204218_AT, 221700_S_AT	PSMC6	PSMD12	ANAPC1	PSMB4	PSMD9	PSMD4	C11orf51	UBA52
GO_BP	GO:0006270	DNA replication initiation	5	0.62422	0.0473486	211767_AT, 205085_AT, 205034_AT, 204510_AT, 204835_AT	GINS4	ORC1L	CCNE2	CDC7	POLA1
GO_BP	GO:0007005	mitochondrion organization	8	0.998752	0.0479427	203177_X_AT, 204214_S_AT, 218590_AT, 205581_S_AT, 205633_S_AT, 203564_AT, 219169_S_AT, 207618_S_AT	TFAM	RAB32	C10orf2	NOS3	ALAS1	FANCG	TFB1M	BCS1L
GO_BP	GO:0007049	cell cycle	16	1.9975	0.0490799	201725_AT, 201969_AT, 218619_S_AT, 218350_S_AT, 204247_S_AT, 203312_X_AT, 214426_X_AT, 201897_S_AT, 35617_AT, 204531_S_AT, 219258_AT, 217746_S_AT, 213729_AT, 201970_S_AT, 217829_S_AT, 218012_AT, 205038_AT	CDC123	NASP	SUV39H1	GMNN	CDK5	ARF6	CHAF1A	CKS1B	MAPK7	BRCA1	TIPIN	PDCD6IP	PRPF40A	NASP	USP39	TSPYL2	IKZF1
[truncated: 68 more columns]

## Sheet: S4-F
GO_BP and KEGG pathways enriched in downregulated unique probes in C24vsC0. Yellow are coincident with upregulated unique D24 vsD0
Category	Term	Term Name	Gene Count	%	PValue	Probes	Genes
GO_BP	GO:0000122	negative regulation of transcription from RNA polymerase II promoter	53	8.12883	8.79924e-07	212234_AT, 210985_S_AT, 210296_S_AT, 202516_S_AT, 216997_X_AT, 211467_S_AT, 204132_S_AT, 201901_S_AT, 221617_AT, 211401_S_AT, 201997_S_AT, 202514_AT, 221428_S_AT, 204188_S_AT, 207782_S_AT, 204189_AT, 221234_S_AT, 202221_S_AT, 211002_S_AT, 204039_AT, 207001_X_AT, 212920_AT, 215990_S_AT, 202137_S_AT, 214815_AT, 213348_AT, 222164_AT, 217729_S_AT, 206061_S_AT, 200857_S_AT, 207382_AT, 221340_AT, 21562…	ASXL1	SP100	PXMP3	DLG1	TLE4	NFIB	FOXO3 /// FOXO3B	YY1	TAF9B	FGFR2	SPEN	DLG1	TBL1XR1	RARG	PSEN1	RARG	BACH2	EP300	TRIM29	CEBPA	TSC22D3	---	BCL6	ZMYND11	TRIM33	CDKN1C	FGFR1	AES	DICER1	NCOR1	TP63	CDX4	RREB1	GRLF1	CDKN1C	NIPBL	CTBP1	UBC	HES1	CITED2	SMAD3	HES1	CDKN1C
GO_BP	GO:0045944	positive regulation of transcription from RNA polymerase II promoter	64	9.81595	3.27309e-06	212234_AT, 214754_AT, 204313_S_AT, 201603_AT, 211467_S_AT, 204132_S_AT, 203589_S_AT, 201901_S_AT, 209060_X_AT, 202817_S_AT, 221617_AT, 219878_S_AT, 211401_S_AT, 202459_S_AT, 221428_S_AT, 212117_AT, 204188_S_AT, 211778_S_AT, 204189_AT, 202221_S_AT, 204039_AT, 212920_AT, 217908_S_AT, 211022_S_AT, 220305_AT, 211027_S_AT, 205601_S_AT, 204633_S_AT, 209144_S_AT, 207382_AT, 221340_AT, 205408_AT, 209964_…	ASXL1	TET3	CREB1	PPP1R12A	NFIB	FOXO3 /// FOXO3B	TFDP2	YY1	NCOA3	SS18	TAF9B	KLF13	FGFR2	LPIN2	TBL1XR1	RHOQ	RARG	OVOL2	RARG	EP300	CEBPA	---	IQWD1	ATRX	MAVS	IKBKB	HOXB5	RPS6KA5	CBFA2T2	TP63	CDX4	MLLT10	ATXN7	CAMTA1	NIPBL	UBC	HES1	SETX	SMARCC1	CITED2	SS18	SMAD3	HES1
GO_BP	GO:0006468	protein phosphorylation	36	5.52147	1.5989e-05	209534_X_AT, 213000_AT, 204313_S_AT, 217503_AT, 218181_S_AT, 212863_X_AT, 211993_AT, 37996_S_AT, 218696_AT, 202119_S_AT, 202742_S_AT, 212530_AT, 202545_AT, 211277_X_AT, 217475_S_AT, 215329_S_AT, 212252_AT, 215188_AT, 212291_AT, 205435_S_AT, 203392_S_AT, 204524_AT, 208078_S_AT, 208867_S_AT, 208865_AT, 209678_S_AT, 220434_AT, 211085_S_AT, 208866_AT, 221893_S_AT, 221540_X_AT, 212565_AT, 208854_S_AT,…	AKAP13	MORC3	CREB1	STK17B	MAP4K4	CTBP1	WNK1	DMPK	EIF2AK3	CPNE3	PRKACB	NEK7	PRKCD	APP	LIMK2	CDC2L1 /// CDC2L2	CAMKK2	STK24	HIPK1	AAK1	CTBP1	PDPK1	SIK1	CSNK1A1	CSNK1A1	PRKCI	ADCK4	STK4	CSNK1A1	ADCK2	GTF2H2 /// GTF2H2B /// GTF2H2C /// GTF2H2D	STK38L	STK24	P2RX7	TRIO	HIPK1	ROCK2	FGFR1	IKBKB	MAP3K2	RPS6KA5
GO_BP	GO:0045892	negative regulation of transcription, DNA-templated	37	5.67485	4.50967e-05	202045_S_AT, 202923_S_AT, 219534_X_AT, 207108_S_AT, 212863_X_AT, 203394_S_AT, 210985_S_AT, 207980_S_AT, 216894_X_AT, 203395_S_AT, 203589_S_AT, 218215_S_AT, 201997_S_AT, 208047_S_AT, 213901_X_AT, 208810_AT, 201548_S_AT, 205596_S_AT, 202527_S_AT, 203392_S_AT, 213425_AT, 211778_S_AT, 213182_X_AT, 204253_S_AT, 203140_AT, 216361_S_AT, 209407_S_AT, 208199_S_AT, 203232_S_AT, 204039_AT, 212920_AT, 215990…	GRLF1	GCLC	CDKN1C	NIPBL	CTBP1	HES1	SP100	CITED2	CDKN1C	HES1	TFDP2	NR1H2	SPEN	NAB1	RBM9	DNAJB6 /// TMEM135	KDM5B	SMURF2	SMAD4	CTBP1	WNT5A	OVOL2	CDKN1C	VDR	BCL6	MYST3	DEAF1	ZFP161	ATXN1	CEBPA	---	BCL6	EED	LRRFIP1	TRIM33	CDKN1C	RUNX1T1	AES	RPS6KA5	CBFA2T2	TP63	TBX3	INPP5K
GO_BP	GO:0016032	viral process	26	3.98773	6.66109e-05	213000_AT, 204313_S_AT, 212211_AT, 210985_S_AT, 211911_X_AT, 202516_S_AT, 213932_X_AT, 201997_S_AT, 216526_X_AT, 209088_S_AT, 212178_S_AT, 210965_X_AT, 208729_X_AT, 215636_AT, 202514_AT, 213549_AT, 208485_X_AT, 65591_AT, 209508_X_AT, 218294_S_AT, 211316_X_AT, 209140_X_AT, 210995_S_AT, 202160_AT, 202221_S_AT, 204039_AT, 201424_S_AT, 215213_AT, 202137_S_AT, 215313_X_AT, 214459_X_AT, 213128_S_AT, 20…	MORC3	CREB1	ANKRD17	SP100	HLA-B	DLG1	HLA-A	SPEN	HLA-C	UBN1	POM121 /// POM121C	CDC2L5	HLA-B	UBR4	DLG1	---	CFLAR	WDR48	CFLAR	NUP50	CFLAR	HLA-B	TRIM23	CREBBP	EP300	CEBPA	CUL4A	NUP54	ZMYND11	HLA-A	HLA-C	UBE3A	HLA-C	ABI2
GO_BP	GO:0002474	antigen processing and presentation of peptide antigen via MHC class I	8	1.22699	6.76796e-05	211911_X_AT, 210385_S_AT, 213932_X_AT, 216526_X_AT, 211530_X_AT, 217456_X_AT, 208729_X_AT, 207566_AT, 215313_X_AT, 214459_X_AT, 208812_X_AT, 200905_X_AT, 209140_X_AT, 211529_X_AT, 212887_AT, 210223_S_AT, 214034_AT	HLA-B	ERAP1	HLA-A	HLA-C	HLA-G	HLA-E	HLA-B	MR1	HLA-A	HLA-C	HLA-C	HLA-E	HLA-B	HLA-G	SEC23A	MR1	ERAP1
GO_BP	GO:0006357	regulation of transcription from RNA polymerase II promoter	33	5.06135	0.000105413	219280_AT, 204313_S_AT, 201075_S_AT, 204132_S_AT, 218284_AT, 209055_S_AT, 203589_S_AT, 201901_S_AT, 211661_X_AT, 209088_S_AT, 207627_S_AT, 203543_S_AT, 209347_S_AT, 215611_AT, 204618_S_AT, 218412_S_AT, 209338_AT, 202050_S_AT, 203751_X_AT, 209407_S_AT, 213211_S_AT, 200706_S_AT, 221873_AT, 211611_S_AT, 211452_X_AT, 200605_S_AT, 207683_AT, 218430_S_AT, 203752_S_AT, 213604_AT, 202049_S_AT, 217501_AT,…	BRWD1	CREB1	SMARCC1	FOXO3 /// FOXO3B	SMAD3	CDC5L	TFDP2	YY1	PTAFR	UBN1	TFCP2	KLF9	MAF	TCF12	GABPB1	GTF2IRD1	TFCP2	ZMYM4	JUND	DEAF1	TAF6L	LITAF	ZNF143	ATF6B /// TNXB	LRRFIP1	PRKAR1A	FOXN1	RFX7	JUND	TCEB3	ZMYM4	CIAO1	ATXN7	TBX3	TFAP2C	ANXA4
GO_BP	GO:0002480	antigen processing and presentation of exogenous peptide antigen via MHC class I, TAP-independent	5	0.766871	0.000170573	213932_X_AT, 216526_X_AT, 211530_X_AT, 208729_X_AT, 217456_X_AT, 211911_X_AT, 215313_X_AT, 214459_X_AT, 208812_X_AT, 209140_X_AT, 200905_X_AT, 211529_X_AT	HLA-A	HLA-C	HLA-G	HLA-B	HLA-E	HLA-B	HLA-A	HLA-C	HLA-C	HLA-B	HLA-E	HLA-G
KEGG	hsa04142	Lysosome	15	2.30061	0.00019487	209420_S_AT, 210859_X_AT, 201944_AT, 221041_S_AT, 200706_S_AT, 215754_AT, 200673_AT, 214992_S_AT, 204076_AT, 200766_AT, 212335_AT, 201646_AT, 200866_S_AT, 208654_S_AT, 206335_AT, 201551_S_AT, 204077_X_AT, 209275_S_AT	SMPD1	CLN3	HEXB	SLC17A5	LITAF	SCARB2	LAPTM4A	DNASE2	ENTPD4	CTSD	GNS	SCARB2	PSAP	CD164	GALNS	LAMP1	ENTPD4	CLN3
KEGG	hsa04310	Wnt signaling pathway	16	2.45399	0.000233295	208865_AT, 207782_S_AT, 212863_X_AT, 208640_AT, 216933_X_AT, 208866_AT, 202221_S_AT, 200719_AT, 203460_S_AT, 202762_AT, 202742_S_AT, 221113_S_AT, 204507_S_AT, 203526_S_AT, 203525_S_AT, 221428_S_AT, 202527_S_AT, 203392_S_AT, 208867_S_AT, 213425_AT, 202160_AT, 32541_AT	CSNK1A1	PSEN1	CTBP1	RAC1	APC	CSNK1A1	EP300	SKP1	PSEN1	ROCK2	PRKACB	WNT16	PPP3R1	APC	APC	TBL1XR1	SMAD4	CTBP1	CSNK1A1	WNT5A	CREBBP	PPP3CC
GO_BP	GO:0001501	skeletal system development	15	2.30061	0.000363598	213182_X_AT, 204253_S_AT, 219534_X_AT, 202765_S_AT, 218696_AT, 37022_AT, 201944_AT, 205911_AT, 216894_X_AT, 204248_AT, 564_AT, 213348_AT, 203697_AT, 217430_X_AT, 222164_AT, 204380_S_AT, 217729_S_AT, 214679_X_AT, 207382_AT, 219682_S_AT	CDKN1C	VDR	CDKN1C	FBN1	EIF2AK3	PRELP	HEXB	PTH1R	CDKN1C	GNA11	GNA11	CDKN1C	FRZB	COL1A1	FGFR1	FGFR3	AES	GNA11	TP63	TBX3
KEGG	hsa05200	Pathways in cancer	30	4.60123	0.000452152	201131_S_AT, 212863_X_AT, 208640_AT, 201181_AT, 218284_AT, 207821_S_AT, 211401_S_AT, 202742_S_AT, 203526_S_AT, 208016_S_AT, 215099_S_AT, 214352_S_AT, 203741_S_AT, 217644_S_AT, 202527_S_AT, 203392_S_AT, 202160_AT, 213425_AT, 204009_S_AT, 211085_S_AT, 216933_X_AT, 202221_S_AT, 213519_S_AT, 204039_AT, 208820_AT, 204248_AT, 564_AT, 216831_S_AT, 202762_AT, 221113_S_AT, 209331_S_AT, 206404_AT, 222164_A…	CDH1	CTBP1	RAC1	GNAI3	SMAD3	PTK2	FGFR2	PRKACB	APC	AGTR1	RXRB	KRAS	ADCY7	SOS2	SMAD4	CTBP1	CREBBP	WNT5A	KRAS	STK4	APC	EP300	LAMA2	CEBPA	PTK2	GNA11	GNA11	RUNX1T1	ROCK2	WNT16	MAX	FGF9	FGFR1	IKBKB	FGFR3	APC	SOS2	GNA11
GO_BP	GO:0017015	regulation of transforming growth factor beta receptor signaling pathway	6	0.920245	0.000546964	214815_AT, 201309_X_AT, 205596_S_AT, 218284_AT, 202527_S_AT, 204442_X_AT	TRIM33	C5orf13	SMURF2	SMAD3	SMAD4	LTBP4
GO_BP	GO:0035556	intracellular signal transduction	29	4.44785	0.000559143	209534_X_AT, 212717_AT, 217503_AT, 209322_S_AT, 201051_AT, 218181_S_AT, 208640_AT, 206290_S_AT, 211993_AT, 202816_S_AT, 215807_S_AT, 212494_AT, 202817_S_AT, 203460_S_AT, 219677_AT, 202545_AT, 213549_AT, 212243_AT, 203741_S_AT, 202527_S_AT, 208078_S_AT, 204524_AT, 207782_S_AT, 209678_S_AT, 204736_S_AT, 211085_S_AT, 209298_S_AT, 212565_AT, 200605_S_AT, 204633_S_AT, 210561_S_AT	AKAP13	PLEKHM1	STK17B	SH2B1	ANP32A	MAP4K4	RAC1	RGS7	WNK1	SS18	PLXNB1	TENC1	SS18	PSEN1	SPSB1	PRKCD	---	GCOM1 /// GRINL1A	ADCY7	SMAD4	SIK1	PDPK1	PSEN1	PRKCI	CSPG4	STK4	ITSN1	STK38L	PRKAR1A	RPS6KA5	WSB1
KEGG	hsa05168	Herpes simplex infection	18	2.76074	0.000595265	210985_S_AT, 211911_X_AT, 218696_AT, 221617_AT, 221616_S_AT, 213932_X_AT, 216526_X_AT, 211530_X_AT, 217456_X_AT, 203882_AT, 208729_X_AT, 209140_X_AT, 211529_X_AT, 218412_S_AT, 202160_AT, 203901_AT, 213211_S_AT, 202221_S_AT, 200719_AT, 220305_AT, 211027_S_AT, 215313_X_AT, 214459_X_AT, 210284_S_AT, 200905_X_AT, 208812_X_AT	SP100	HLA-B	EIF2AK3	TAF9B	TAF9B	HLA-A	HLA-C	HLA-G	HLA-E	IRF9	HLA-B	HLA-B	HLA-G	GTF2IRD1	CREBBP	MAP3K7IP1	TAF6L	EP300	SKP1	MAVS	IKBKB	HLA-A	HLA-C	MAP3K7IP2	HLA-E	HLA-C
GO_BP	GO:0042340	keratan sulfate catabolic process	5	0.766871	0.000615448	220504_AT, 212335_AT, 37022_AT, 201944_AT, 206335_AT	KERA	GNS	PRELP	HEXB	GALNS
KEGG	hsa05166	HTLV-I infection	22	3.37423	0.000670222	212298_AT, 204313_S_AT, 211911_X_AT, 202516_S_AT, 218284_AT, 213932_X_AT, 216526_X_AT, 211530_X_AT, 217456_X_AT, 208729_X_AT, 202742_S_AT, 204507_S_AT, 202514_AT, 203526_S_AT, 214352_S_AT, 212085_AT, 209140_X_AT, 211529_X_AT, 202527_S_AT, 203741_S_AT, 213425_AT, 32541_AT, 202160_AT, 204009_S_AT, 216933_X_AT, 202221_S_AT, 221113_S_AT, 211027_S_AT, 215313_X_AT, 214459_X_AT, 203525_S_AT, 208812_X_AT…	NRP1	CREB1	HLA-B	DLG1	SMAD3	HLA-A	HLA-C	HLA-G	HLA-E	HLA-B	PRKACB	PPP3R1	DLG1	APC	KRAS	SLC25A6	HLA-B	HLA-G	SMAD4	ADCY7	WNT5A	PPP3CC	CREBBP	KRAS	APC	EP300	WNT16	IKBKB	HLA-A	HLA-C	APC	HLA-C	HLA-E
GO_BP	GO:0006366	transcription from RNA polymerase II promoter	34	5.21472	0.000737872	213268_AT, 204313_S_AT, 210465_S_AT, 204132_S_AT, 211467_S_AT, 221617_AT, 219878_S_AT, 221616_S_AT, 203882_AT, 209347_S_AT, 215611_AT, 202527_S_AT, 203751_X_AT, 211778_S_AT, 209407_S_AT, 221234_S_AT, 202221_S_AT, 211002_S_AT, 204039_AT, 221873_AT, 212920_AT, 221540_X_AT, 206968_S_AT, 207683_AT, 209331_S_AT, 203752_S_AT, 221260_S_AT, 219832_S_AT, 213604_AT, 200857_S_AT, 205601_S_AT, 207382_AT, 221…	CAMTA1	CREB1	SNAPC3	FOXO3 /// FOXO3B	NFIB	TAF9B	KLF13	TAF9B	IRF9	MAF	TCF12	SMAD4	JUND	OVOL2	DEAF1	BACH2	EP300	TRIM29	CEBPA	ZNF143	---	GTF2H2 /// GTF2H2B /// GTF2H2C /// GTF2H2D	NFRKB	FOXN1	MAX	JUND	CSRNP2	HOXC13	TCEB3	NCOR1	HOXB5	TP63	CDX4	TFAP2C	RREB1	ALS2CR8
KEGG	hsa05203	Viral carcinogenesis	19	2.91411	0.00080776	204313_S_AT, 208640_AT, 210985_S_AT, 211911_X_AT, 202516_S_AT, 213932_X_AT, 216526_X_AT, 211530_X_AT, 217456_X_AT, 203882_AT, 208729_X_AT, 202742_S_AT, 215636_AT, 202514_AT, 214352_S_AT, 209140_X_AT, 211529_X_AT, 202160_AT, 204009_S_AT, 202221_S_AT, 211611_S_AT, 221540_X_AT, 215313_X_AT, 214459_X_AT, 213128_S_AT, 208812_X_AT, 200905_X_AT, 206951_AT	CREB1	RAC1	SP100	HLA-B	DLG1	HLA-A	HLA-C	HLA-G	HLA-E	IRF9	HLA-B	PRKACB	UBR4	DLG1	KRAS	HLA-B	HLA-G	CREBBP	KRAS	EP300	ATF6B /// TNXB	GTF2H2 /// GTF2H2B /// GTF2H2C /// GTF2H2D	HLA-A	HLA-C	UBE3A	HLA-C	HLA-E	HIST1H4B
GO_BP	GO:0060333	interferon-gamma-mediated signaling pathway	10	1.53374	0.000870548	210985_S_AT, 211911_X_AT, 211661_X_AT, 213932_X_AT, 216526_X_AT, 211530_X_AT, 203882_AT, 217456_X_AT, 208729_X_AT, 202545_AT, 215313_X_AT, 214459_X_AT, 208812_X_AT, 200905_X_AT, 209140_X_AT, 211529_X_AT, 202597_AT	SP100	HLA-B	PTAFR	HLA-A	HLA-C	HLA-G	IRF9	HLA-E	HLA-B	PRKCD	HLA-A	HLA-C	HLA-C	HLA-E	HLA-B	HLA-G	IRF6
GO_BP	GO:0050821	protein stabilization	14	2.14724	0.00109386	213000_AT, 204992_S_AT, 204313_S_AT, 211085_S_AT, 201707_AT, 202221_S_AT, 218284_AT, 202333_S_AT, 221616_S_AT, 221617_AT, 202545_AT, 219343_AT, 211763_S_AT, 206033_S_AT, 205435_S_AT, 201551_S_AT	MORC3	PFN2	CREB1	STK4	PEX19	EP300	SMAD3	UBE2B	TAF9B	TAF9B	PRKCD	CDC37L1	UBE2B	DSC3	AAK1	LAMP1
GO_BP	GO:0010976	positive regulation of neuron projection development	11	1.68712	0.00118829	202045_S_AT, 209678_S_AT, 222164_AT, 201964_AT, 206070_S_AT, 217743_S_AT, 202283_AT, 209144_S_AT, 203632_S_AT, 219747_AT, 213425_AT	GRLF1	PRKCI	FGFR1	SETX	EPHA3	TMEM30A	SERPINF1	CBFA2T2	GPRC5B	C4orf31	WNT5A
GO_BP	GO:0002223	stimulatory C-type lectin receptor signaling pathway	12	1.84049	0.00123246	204009_S_AT, 203901_AT, 208980_S_AT, 202221_S_AT, 200719_AT, 202742_S_AT, 202545_AT, 211027_S_AT, 210284_S_AT, 204633_S_AT, 214352_S_AT, 204524_AT, 202160_AT	KRAS	MAP3K7IP1	UBC	EP300	SKP1	PRKACB	PRKCD	IKBKB	MAP3K7IP2	RPS6KA5	KRAS	PDPK1	CREBBP
GO_BP	GO:0030866	cortical actin cytoskeleton organization	6	0.920245	0.00133366	201718_S_AT, 202762_AT, 202514_AT, 211027_S_AT, 212339_AT, 202516_S_AT, 212117_AT	EPB41L2	ROCK2	DLG1	IKBKB	EPB41L1	DLG1	RHOQ
GO_BP	GO:0009887	organ morphogenesis	11	1.68712	0.0015332	207683_AT, 212298_AT, 201539_S_AT, 213936_X_AT, 217729_S_AT, 202221_S_AT, 201075_S_AT, 210756_S_AT, 221340_AT, 219682_S_AT, 210298_X_AT, 211401_S_AT	FOXN1	NRP1	FHL1	SFTPB	AES	EP300	SMARCC1	NOTCH2	CDX4	TBX3	FHL1	FGFR2
KEGG	hsa04010	MAPK signaling pathway	21	3.22086	0.00155889	204009_S_AT, 213225_AT, 203901_AT, 211085_S_AT, 218181_S_AT, 208640_AT, 211401_S_AT, 209331_S_AT, 202742_S_AT, 206404_AT, 204507_S_AT, 203752_S_AT, 211027_S_AT, 222164_AT, 204380_S_AT, 210284_S_AT, 221695_S_AT, 217576_X_AT, 204633_S_AT, 214352_S_AT, 215501_S_AT, 217644_S_AT, 203751_X_AT, 32541_AT	KRAS	PPM1B	MAP3K7IP1	STK4	MAP4K4	RAC1	FGFR2	MAX	PRKACB	FGF9	PPP3R1	JUND	IKBKB	FGFR1	FGFR3	MAP3K7IP2	MAP3K2	SOS2	RPS6KA5	KRAS	DUSP10	SOS2	JUND	PPP3CC
GO_BP	GO:0060337	type I interferon signaling pathway	9	1.38037	0.00182738	210985_S_AT, 211911_X_AT, 213932_X_AT, 216526_X_AT, 211530_X_AT, 203882_AT, 217456_X_AT, 206133_AT, 208729_X_AT, 215313_X_AT, 214459_X_AT, 208812_X_AT, 200905_X_AT, 209140_X_AT, 211529_X_AT, 202597_AT	SP100	HLA-B	HLA-A	HLA-C	HLA-G	IRF9	HLA-E	XAF1	HLA-B	HLA-A	HLA-C	HLA-C	HLA-E	HLA-B	HLA-G	IRF6
GO_BP	GO:0002053	positive regulation of mesenchymal cell proliferation	6	0.920245	0.00194684	206404_AT, 222164_AT, 207382_AT, 205991_S_AT, 211401_S_AT, 213425_AT	FGF9	FGFR1	TP63	PRRX1	FGFR2	WNT5A
GO_BP	GO:0008285	negative regulation of cell proliferation	27	4.1411	0.00196191	212863_X_AT, 202704_AT, 205911_AT, 212494_AT, 219878_S_AT, 203697_AT, 212728_AT, 203526_S_AT, 200921_S_AT, 203315_AT, 204188_S_AT, 202527_S_AT, 210762_S_AT, 203392_S_AT, 204253_S_AT, 203140_AT, 204189_AT, 215287_AT, 211085_S_AT, 216933_X_AT, 212558_AT, 204039_AT, 221212_X_AT, 201424_S_AT, 212920_AT, 215990_S_AT, 203525_S_AT, 201882_X_AT, 210756_S_AT, 208654_S_AT, 202163_S_AT, 202164_S_AT, 202597_…	CTBP1	TOB1	PTH1R	TENC1	KLF13	FRZB	DLG3	APC	BTG1	NCK2	RARG	SMAD4	DLC1	CTBP1	VDR	BCL6	RARG	---	STK4	APC	SPRY1	CEBPA	PBRM1	CUL4A	---	BCL6	APC	B4GALT1	NOTCH2	CD164	CNOT8	CNOT8	IRF6
GO_BP	GO:0010518	positive regulation of phospholipase activity	4	0.613497	0.00216933	222164_AT, 204380_S_AT, 204524_AT, 211401_S_AT	FGFR1	FGFR3	PDPK1	FGFR2
GO_BP	GO:0008543	fibroblast growth factor receptor signaling pathway	10	1.53374	0.00243047	213901_X_AT, 214918_AT, 206404_AT, 222164_AT, 204380_S_AT, 201964_AT, 208980_S_AT, 219427_AT, 200927_S_AT, 211401_S_AT	RBM9	HNRNPM	FGF9	FGFR1	FGFR3	SETX	UBC	FAT4	RAB14	FGFR2
GO_BP	GO:0007219	Notch signaling pathway	12	1.84049	0.00256475	207782_S_AT, 203394_S_AT, 208980_S_AT, 202221_S_AT, 204039_AT, 203395_S_AT, 201997_S_AT, 203460_S_AT, 211277_X_AT, 219427_AT, 210756_S_AT, 207382_AT, 201301_S_AT, 202160_AT	PSEN1	HES1	UBC	EP300	CEBPA	HES1	SPEN	PSEN1	APP	FAT4	NOTCH2	TP63	ANXA4	CREBBP
GO_BP	GO:0030326	embryonic limb morphogenesis	7	1.07362	0.0026542	203460_S_AT, 207782_S_AT, 206404_AT, 222164_AT, 203184_AT, 207382_AT, 214778_AT, 205991_S_AT	PSEN1	PSEN1	FGF9	FGFR1	FBN2	TP63	MEGF8	PRRX1
GO_BP	GO:0045893	positive regulation of transcription, DNA-templated	32	4.90798	0.00293629	201131_S_AT, 219534_X_AT, 204313_S_AT, 218367_X_AT, 210985_S_AT, 201075_S_AT, 207980_S_AT, 204132_S_AT, 202656_S_AT, 216894_X_AT, 218284_AT, 209060_X_AT, 203460_S_AT, 218215_S_AT, 215294_S_AT, 217430_X_AT, 200083_AT, 221428_S_AT, 212252_AT, 202527_S_AT, 202160_AT, 213425_AT, 213182_X_AT, 207782_S_AT, 216361_S_AT, 209407_S_AT, 212920_AT, 213348_AT, 211027_S_AT, 219371_S_AT, 221695_S_AT, 207382_AT,…	CDH1	CDKN1C	CREB1	USP21	SP100	SMARCC1	CITED2	FOXO3 /// FOXO3B	SERTAD2	CDKN1C	SMAD3	NCOA3	PSEN1	NR1H2	SMARCA1	COL1A1	USP22	TBL1XR1	CAMKK2	SMAD4	CREBBP	WNT5A	CDKN1C	PSEN1	MYST3	DEAF1	---	CDKN1C	IKBKB	KLF2	MAP3K2	TP63	RREB1	TBX3	INPP5K	IRF6
KEGG	hsa04360	Axon guidance	13	1.99387	0.00325667	204009_S_AT, 212298_AT, 208640_AT, 206070_S_AT, 201181_AT, 215807_S_AT, 207821_S_AT, 208820_AT, 202762_AT, 204507_S_AT, 217475_S_AT, 214352_S_AT, 1438_AT, 203315_AT, 32541_AT	KRAS	NRP1	RAC1	EPHA3	GNAI3	PLXNB1	PTK2	PTK2	ROCK2	PPP3R1	LIMK2	KRAS	EPHB3	NCK2	PPP3CC
GO_BP	GO:0016477	cell migration	15	2.30061	0.00329077	202045_S_AT, 209678_S_AT, 204736_S_AT, 203394_S_AT, 217803_AT, 216933_X_AT, 206070_S_AT, 215807_S_AT, 203395_S_AT, 200921_S_AT, 222164_AT, 203526_S_AT, 220363_S_AT, 203525_S_AT, 1438_AT, 216113_AT, 203315_AT, 204524_AT	GRLF1	PRKCI	CSPG4	HES1	GOLPH3	APC	EPHA3	PLXNB1	HES1	BTG1	FGFR1	APC	ELMO2	APC	EPHB3	ABI2	NCK2	PDPK1
GO_BP	GO:0046777	protein autophosphorylation	15	2.30061	0.00329077	217503_AT, 211085_S_AT, 211993_AT, 218696_AT, 207821_S_AT, 208820_AT, 208854_S_AT, 211401_S_AT, 222164_AT, 204380_S_AT, 1438_AT, 212252_AT, 215188_AT, 205435_S_AT, 208078_S_AT, 204524_AT, 209941_AT	STK17B	STK4	WNK1	EIF2AK3	PTK2	PTK2	STK24	FGFR2	FGFR1	FGFR3	EPHB3	CAMKK2	STK24	AAK1	SIK1	PDPK1	RIPK1
GO_BP	GO:0002486	antigen processing and presentation of endogenous peptide antigen via MHC class I via ER pathway, TAP-independent	3	0.460123	0.00367196	213932_X_AT, 216526_X_AT, 208729_X_AT, 211911_X_AT, 215313_X_AT, 214459_X_AT, 208812_X_AT, 209140_X_AT	HLA-A	HLA-C	HLA-B	HLA-B	HLA-A	HLA-C	HLA-C	HLA-B
GO_BP	GO:0006351	transcription, DNA-templated	92	14.1104	0.00373885	203322_AT, 210985_S_AT, 213614_X_AT, 209060_X_AT, 202817_S_AT, 201353_S_AT, 201997_S_AT, 204180_S_AT, 203543_S_AT, 210719_S_AT, 221428_S_AT, 208989_S_AT, 204189_AT, 214009_AT, 204039_AT, 221212_X_AT, 212920_AT, 215990_S_AT, 213153_AT, 211022_S_AT, 202137_S_AT, 204182_S_AT, 222164_AT, 215892_AT, 207382_AT, 205408_AT, 202045_S_AT, 219280_AT, 218367_X_AT, 206098_AT, 203394_S_AT, 201702_S_AT, 201075_…	ADNP2	SP100	EEF1A1	NCOA3	SS18	BAZ2A	SPEN	ZBTB43	KLF9	HMG20B	TBL1XR1	KDM2A	RARG	MSL3	CEBPA	PBRM1	---	BCL6	SETD1B	ATRX	ZMYND11	ZBTB43	FGFR1	ZNF440	TP63	MLLT10	GRLF1	BRWD1	USP21	ZBTB6	HES1	PPP1R10	SMARCC1	HES1	SMAD3	CDC5L	NR1H2	SMARCA1	ZNF177	GTF2IRD1	HIPK1	CTBP1	VDR
GO_BP	GO:0044344	cellular response to fibroblast growth factor stimulus	6	0.920245	0.00375367	201368_AT, 202923_S_AT, 217430_X_AT, 201548_S_AT, 201964_AT, 201367_S_AT, 209055_S_AT	ZFP36L2	GCLC	COL1A1	KDM5B	SETX	ZFP36L2	CDC5L
GO_BP	GO:0006895	Golgi to endosome transport	5	0.766871	0.00395627	210635_S_AT, 212755_AT, 218700_S_AT, 205248_AT, 200927_S_AT	KLHL20	MON2	RAB7L1	DOPEY2	RAB14
GO_BP	GO:0030198	extracellular matrix organization	16	2.45399	0.00428638	201131_S_AT, 213765_AT, 202765_S_AT, 220012_AT, 203184_AT, 213519_S_AT, 219747_AT, 207821_S_AT, 208820_AT, 213764_S_AT, 52651_AT, 212937_S_AT, 217430_X_AT, 202524_S_AT, 208810_AT, 211277_X_AT, 201882_X_AT, 204163_AT	CDH1	MFAP5	FBN1	ERO1LB	FBN2	LAMA2	C4orf31	PTK2	PTK2	MFAP5	COL8A2	COL6A1	COL1A1	SPOCK2	DNAJB6 /// TMEM135	APP	B4GALT1	EMILIN1
GO_BP	GO:0007411	axon guidance	14	2.14724	0.00436614	202045_S_AT, 216125_S_AT, 204009_S_AT, 212298_AT, 204313_S_AT, 208640_AT, 200672_X_AT, 213519_S_AT, 204633_S_AT, 1438_AT, 207950_S_AT, 214352_S_AT, 207821_S_AT, 202527_S_AT, 208820_AT, 213425_AT	GRLF1	RANBP9	KRAS	NRP1	CREB1	RAC1	SPTBN1	LAMA2	RPS6KA5	EPHB3	ANK3	KRAS	PTK2	SMAD4	PTK2	WNT5A
GO_BP	GO:0007030	Golgi organization	9	1.38037	0.00457444	202985_S_AT, 208865_AT, 212352_S_AT, 201657_AT, 220774_AT, 217803_AT, 218700_S_AT, 208866_AT, 212306_AT, 208731_AT, 208867_S_AT	BAG5	CSNK1A1	TMED10	ARL1	DYM	GOLPH3	RAB7L1	CSNK1A1	CLASP2	RAB2A	CSNK1A1
GO_BP	GO:0003007	heart morphogenesis	6	0.920245	0.00500494	212234_AT, 203901_AT, 207108_S_AT, 212237_AT, 219427_AT, 207821_S_AT, 208820_AT, 210762_S_AT	ASXL1	MAP3K7IP1	NIPBL	ASXL1	FAT4	PTK2	PTK2	DLC1
KEGG	hsa04068	FoxO signaling pathway	13	1.99387	0.00504007	202769_AT, 203140_AT, 204009_S_AT, 211085_S_AT, 202221_S_AT, 202770_S_AT, 204132_S_AT, 218284_AT, 215990_S_AT, 219371_S_AT, 211027_S_AT, 217576_X_AT, 214352_S_AT, 217644_S_AT, 202527_S_AT, 204524_AT, 202160_AT	CCNG2	BCL6	KRAS	STK4	EP300	CCNG2	FOXO3 /// FOXO3B	SMAD3	BCL6	KLF2	IKBKB	SOS2	KRAS	SOS2	SMAD4	PDPK1	CREBBP
KEGG	hsa04141	Protein processing in endoplasmic reticulum	15	2.30061	0.00512736	220926_S_AT, 202203_S_AT, 209141_AT, 202316_X_AT, 210685_S_AT, 220012_AT, 217826_S_AT, 217543_S_AT, 218172_S_AT, 218696_AT, 200719_AT, 217168_S_AT, 211611_S_AT, 215533_S_AT, 201620_AT, 212887_AT, 217282_AT, 201736_S_AT	EDEM3	AMFR	UBE2G1	UBE4B	UBE4B	ERO1LB	UBE2J1	MBTPS1	DERL1	EIF2AK3	SKP1	HERPUD1	ATF6B /// TNXB	UBE4B	MBTPS1	SEC23A	MAN1A2	41704
GO_BP	GO:0007249	I-kappaB kinase/NF-kappaB signaling	8	1.22699	0.00513784	202762_AT, 203901_AT, 211027_S_AT, 208980_S_AT, 210284_S_AT, 207616_S_AT, 209451_AT, 209941_AT, 206584_AT	ROCK2	MAP3K7IP1	IKBKB	UBC	MAP3K7IP2	TANK	TANK	RIPK1	LY96
GO_BP	GO:0043065	positive regulation of apoptotic process	21	3.22086	0.00524909	209534_X_AT, 209420_S_AT, 204313_S_AT, 208640_AT, 208980_S_AT, 204132_S_AT, 203460_S_AT, 203697_AT, 203526_S_AT, 204859_S_AT, 217644_S_AT, 204188_S_AT, 209941_AT, 204540_AT, 207782_S_AT, 203140_AT, 204189_AT, 211085_S_AT, 212099_AT, 216933_X_AT, 209598_AT, 212920_AT, 209298_S_AT, 215990_S_AT, 209012_AT, 217576_X_AT, 203525_S_AT	AKAP13	SMPD1	CREB1	RAC1	UBC	FOXO3 /// FOXO3B	PSEN1	FRZB	APC	APAF1	SOS2	RARG	RIPK1	EEF1A2	PSEN1	BCL6	RARG	STK4	RHOB	APC	PNMA2	---	ITSN1	BCL6	TRIO	SOS2	APC
GO_BP	GO:0007179	transforming growth factor beta receptor signaling pathway	10	1.53374	0.00528167	211549_S_AT, 203901_AT, 204313_S_AT, 208980_S_AT, 207980_S_AT, 221577_X_AT, 218284_AT, 202527_S_AT, 207821_S_AT, 208820_AT, 205210_AT	HPGD	MAP3K7IP1	CREB1	UBC	CITED2	GDF15	SMAD3	SMAD4	PTK2	PTK2	TGFBRAP1
GO_BP	GO:0097150	neuronal stem cell population maintenance	5	0.766871	0.005776	203394_S_AT, 202816_S_AT, 204132_S_AT, 203395_S_AT, 205991_S_AT, 209996_X_AT, 202817_S_AT	HES1	SS18	FOXO3 /// FOXO3B	HES1	PRRX1	PCM1	SS18
GO_BP	GO:0032956	regulation of actin cytoskeleton organization	7	1.07362	0.00602819	202045_S_AT, 202762_AT, 202545_AT, 206070_S_AT, 212306_AT, 212117_AT, 210762_S_AT	GRLF1	ROCK2	PRKCD	EPHA3	CLASP2	RHOQ	DLC1
GO_BP	GO:0000902	cell morphogenesis	8	1.22699	0.00615866	204253_S_AT, 207091_AT, 208865_AT, 203140_AT, 211085_S_AT, 219371_S_AT, 208866_AT, 202816_S_AT, 215990_S_AT, 208867_S_AT, 202495_AT, 202817_S_AT	VDR	P2RX7	CSNK1A1	BCL6	STK4	KLF2	CSNK1A1	SS18	BCL6	CSNK1A1	TBCC	SS18
GO_BP	GO:0016055	Wnt signaling pathway	15	2.30061	0.00686625	216918_S_AT, 208865_AT, 215287_AT, 208980_S_AT, 216933_X_AT, 208866_AT, 216997_X_AT, 200719_AT, 203697_AT, 221113_S_AT, 206453_S_AT, 203526_S_AT, 217729_S_AT, 217813_S_AT, 221673_S_AT, 203525_S_AT, 206132_AT, 208867_S_AT, 213425_AT	DST	CSNK1A1	---	UBC	APC	CSNK1A1	TLE4	SKP1	FRZB	WNT16	NDRG2	APC	AES	SPIN1	CSNK1G1	APC	MCC	CSNK1A1	WNT5A
GO_BP	GO:0035264	multicellular organism growth	9	1.38037	0.00732089	213182_X_AT, 211022_S_AT, 213348_AT, 219534_X_AT, 204189_AT, 219371_S_AT, 65591_AT, 221428_S_AT, 200080_S_AT, 216894_X_AT, 212494_AT, 204188_S_AT, 211401_S_AT	CDKN1C	ATRX	CDKN1C	CDKN1C	RARG	KLF2	WDR48	TBL1XR1	H3F3A /// H3F3B /// LOC440926	CDKN1C	TENC1	RARG	FGFR2
GO_BP	GO:0003279	cardiac septum development	4	0.613497	0.0076657	203901_AT, 208199_S_AT, 202527_S_AT, 203368_AT	MAP3K7IP1	ZFP161	SMAD4	CRELD1
GO_BP	GO:0051092	positive regulation of NF-kappaB transcription factor activity	12	1.84049	0.00771415	209678_S_AT, 204009_S_AT, 203901_AT, 208980_S_AT, 211452_X_AT, 211027_S_AT, 208485_X_AT, 209508_X_AT, 210284_S_AT, 204633_S_AT, 211316_X_AT, 214352_S_AT, 211127_X_AT, 209941_AT, 213425_AT	PRKCI	KRAS	MAP3K7IP1	UBC	LRRFIP1	IKBKB	CFLAR	CFLAR	MAP3K7IP2	RPS6KA5	CFLAR	KRAS	EDA	RIPK1	WNT5A
GO_BP	GO:0051865	protein autoubiquitination	7	1.07362	0.00816187	202203_S_AT, 210685_S_AT, 202316_X_AT, 215596_S_AT, 212742_AT, 211763_S_AT, 208924_AT, 213128_S_AT, 202333_S_AT, 215533_S_AT	AMFR	UBE4B	UBE4B	RNF160	RNF115	UBE2B	RNF11	UBE3A	UBE2B	UBE4B
GO_BP	GO:0042787	protein ubiquitination involved in ubiquitin-dependent protein catabolic process	13	1.99387	0.00833342	202203_S_AT, 202316_X_AT, 210685_S_AT, 210635_S_AT, 208980_S_AT, 212742_AT, 208924_AT, 201424_S_AT, 215533_S_AT, 208055_S_AT, 215636_AT, 218632_AT, 200676_S_AT, 205596_S_AT, 220374_AT, 208054_AT	AMFR	UBE4B	UBE4B	KLHL20	UBC	RNF115	RNF11	CUL4A	UBE4B	HERC4	UBR4	HECTD3	UBE2L3	SMURF2	KLHL28	HERC4
GO_BP	GO:0046685	response to arsenic-containing substance	4	0.613497	0.00970616	202923_S_AT, 203115_AT, 202283_AT, 204172_AT	GCLC	FECH	SERPINF1	CPOX
GO_BP	GO:0001916	positive regulation of T cell mediated cytotoxicity	4	0.613497	0.00970616	213932_X_AT, 207091_AT, 208729_X_AT, 217456_X_AT, 211911_X_AT, 215313_X_AT, 209140_X_AT, 200905_X_AT	HLA-A	P2RX7	HLA-B	HLA-E	HLA-B	HLA-A	HLA-B	HLA-E
GO_BP	GO:0051457	maintenance of protein location in nucleus	4	0.613497	0.00970616	213000_AT, 202092_S_AT, 200719_AT, 213976_AT	MORC3	ARL2BP	SKP1	CIZ1
KEGG	hsa04924	Renin secretion	8	1.22699	0.0106499	208396_S_AT, 207542_S_AT, 202742_S_AT, 204313_S_AT, 204507_S_AT, 208016_S_AT, 201181_AT, 32541_AT	PDE1A	AQP1	PRKACB	CREB1	PPP3R1	AGTR1	GNAI3	PPP3CC
GO_BP	GO:0022604	regulation of cell morphogenesis	5	0.766871	0.0109187	212710_AT, 212714_AT, 213549_AT, 208640_AT, 202049_S_AT, 202050_S_AT	CAMSAP1	LARP4	---	RAC1	ZMYM4	ZMYM4
GO_BP	GO:0006888	ER to Golgi vesicle-mediated transport	13	1.99387	0.0116601	212352_S_AT, 200672_X_AT, 213021_AT, 218013_X_AT, 204055_S_AT, 200922_AT, 218700_S_AT, 203590_AT, 207950_S_AT, 208731_AT, 212887_AT, 35436_AT, 202710_AT	TMED10	SPTBN1	GOSR1	DCTN4	CTAGE5	KDELR1	RAB7L1	DYNC1LI2	ANK3	RAB2A	SEC23A	GOLGA2	BET1
GO_BP	GO:0060509	Type I pneumocyte differentiation	3	0.460123	0.0116728	204313_S_AT, 219371_S_AT, 211467_S_AT	CREB1	KLF2	NFIB
GO_BP	GO:0042270	protection from natural killer cell mediated cytotoxicity	3	0.460123	0.0116728	213932_X_AT, 208729_X_AT, 217456_X_AT, 211911_X_AT, 215313_X_AT, 209140_X_AT, 200905_X_AT	HLA-A	HLA-B	HLA-E	HLA-B	HLA-A	HLA-B	HLA-E
GO_BP	GO:0035459	cargo loading into vesicle	3	0.460123	0.0116728	212352_S_AT, 220777_AT, 204055_S_AT	TMED10	KIF13A	CTAGE5
GO_BP	GO:0006172	ADP biosynthetic process	3	0.460123	0.0116728	204347_AT, 212172_AT, 219308_S_AT	AK3L1	AK2	AK5
GO_BP	GO:0042133	neurotransmitter metabolic process	3	0.460123	0.0116728	212741_AT, 204867_AT, 210859_X_AT, 209275_S_AT	MAOA	GCHFR	CLN3	CLN3
GO_BP	GO:0002062	chondrocyte differentiation	6	0.920245	0.0116874	202359_S_AT, 206404_AT, 222164_AT, 204380_S_AT, 211467_S_AT, 205911_AT	SNX19	FGF9	FGFR1	FGFR3	NFIB	PTH1R
GO_BP	GO:0071300	cellular response to retinoic acid	8	1.22699	0.0117964	207542_S_AT, 204189_AT, 217430_X_AT, 203322_AT, 201964_AT, 206070_S_AT, 202283_AT, 204188_S_AT, 213425_AT	AQP1	RARG	COL1A1	ADNP2	SETX	EPHA3	SERPINF1	RARG	WNT5A
GO_BP	GO:0043123	positive regulation of I-kappaB kinase/NF-kappaB signaling	13	1.99387	0.0122085	209534_X_AT, 220305_AT, 209108_AT, 218065_S_AT, 208485_X_AT, 211027_S_AT, 209508_X_AT, 212211_AT, 208980_S_AT, 210284_S_AT, 211316_X_AT, 200706_S_AT, 203632_S_AT, 209934_S_AT, 209941_AT	AKAP13	MAVS	TSPAN6	TMEM9B	CFLAR	IKBKB	CFLAR	ANKRD17	UBC	MAP3K7IP2	CFLAR	LITAF	GPRC5B	ATP2C1	RIPK1
GO_BP	GO:0006997	nucleus organization	5	0.766871	0.0125499	202536_AT, 218177_AT, 214251_S_AT, 200080_S_AT, 209964_S_AT	CHMP2B	CHMP1B	NUMA1	H3F3A /// H3F3B /// LOC440926	ATXN7
GO_BP	GO:0019882	antigen processing and presentation	7	1.07362	0.0128443	211911_X_AT, 213932_X_AT, 216526_X_AT, 211530_X_AT, 217456_X_AT, 208729_X_AT, 207566_AT, 215313_X_AT, 214459_X_AT, 200905_X_AT, 209140_X_AT, 208812_X_AT, 211529_X_AT, 210223_S_AT, 205924_AT	HLA-B	HLA-A	HLA-C	HLA-G	HLA-E	HLA-B	MR1	HLA-A	HLA-C	HLA-E	HLA-B	HLA-C	HLA-G	MR1	RAB3B
GO_BP	GO:0015031	protein transport	24	3.68098	0.0139399	212717_AT, 209300_S_AT, 213021_AT, 36920_AT, 205248_AT, 200699_AT, 203460_S_AT, 207265_S_AT, 217430_X_AT, 202536_AT, 220775_S_AT, 208731_AT, 205924_AT, 202710_AT, 207782_S_AT, 206920_S_AT, 210635_S_AT, 212755_AT, 200927_S_AT, 221885_AT, 209958_S_AT, 212652_S_AT, 218700_S_AT, 218177_AT, 200914_X_AT	PLEKHM1	NECAP1	GOSR1	MTM1	DOPEY2	KDELR2	PSEN1	KDELR3	COL1A1	CHMP2B	UEVLD	RAB2A	RAB3B	BET1	PSEN1	GLE1	KLHL20	MON2	RAB14	DENND2A	BBS9	SNX4	RAB7L1	CHMP1B	KTN1
GO_BP	GO:0007173	epidermal growth factor receptor signaling pathway	7	1.07362	0.0139677	214987_AT, 204009_S_AT, 208127_S_AT, 204633_S_AT, 214352_S_AT, 207821_S_AT, 203315_AT, 208820_AT, 204524_AT	GAB1	KRAS	SOCS5	RPS6KA5	KRAS	PTK2	NCK2	PTK2	PDPK1
GO_BP	GO:0050680	negative regulation of epithelial cell proliferation	7	1.07362	0.0139677	213182_X_AT, 213348_AT, 219534_X_AT, 202514_AT, 210296_S_AT, 206132_AT, 202516_S_AT, 216894_X_AT, 218709_S_AT, 211401_S_AT, 213425_AT	CDKN1C	CDKN1C	CDKN1C	DLG1	PXMP3	MCC	DLG1	CDKN1C	IFT52	FGFR2	WNT5A
GO_BP	GO:0006470	protein dephosphorylation	11	1.68712	0.0141579	213225_AT, 203901_AT, 36920_AT, 201603_AT, 202516_S_AT, 212494_AT, 202514_AT, 204507_S_AT, 212393_AT, 204555_S_AT, 204554_AT, 215501_S_AT, 32541_AT	PPM1B	MAP3K7IP1	MTM1	PPP1R12A	DLG1	TENC1	DLG1	PPP3R1	SBF1	PPP1R3D	PPP1R3D	DUSP10	PPP3CC
GO_BP	GO:0044255	cellular lipid metabolic process	6	0.920245	0.0143613	218215_S_AT, 220586_AT, 200857_S_AT, 221428_S_AT, 205731_S_AT, 202160_AT	NR1H2	CHD9	NCOR1	TBL1XR1	NCOA2	CREBBP
GO_BP	GO:0006665	sphingolipid metabolic process	4	0.613497	0.0146509	211769_X_AT, 212812_AT, 213936_X_AT, 221473_X_AT, 200866_S_AT	SERINC3	---	SFTPB	SERINC3	PSAP
KEGG	hsa04120	Ubiquitin mediated proteolysis	12	1.84049	0.0154982	209141_AT, 202316_X_AT, 210685_S_AT, 213117_AT, 217826_S_AT, 200719_AT, 201424_S_AT, 212576_AT, 202333_S_AT, 215533_S_AT, 208055_S_AT, 200676_S_AT, 211763_S_AT, 213128_S_AT, 205596_S_AT, 208054_AT	UBE2G1	UBE4B	UBE4B	KLHL9	UBE2J1	SKP1	CUL4A	MGRN1	UBE2B	UBE4B	HERC4	UBE2L3	UBE2B	UBE3A	SMURF2	HERC4
GO_BP	GO:0097191	extrinsic apoptotic signaling pathway	6	0.920245	0.0158402	207091_AT, 212293_AT, 218284_AT, 212291_AT, 204524_AT, 221268_S_AT, 209941_AT	P2RX7	HIPK1	SMAD3	HIPK1	PDPK1	SGPP1	RIPK1
KEGG	hsa04722	Neurotrophin signaling pathway	11	1.68712	0.0162082	207782_S_AT, 204009_S_AT, 209322_S_AT, 208640_AT, 204132_S_AT, 203460_S_AT, 214987_AT, 202545_AT, 211027_S_AT, 217576_X_AT, 204633_S_AT, 214352_S_AT, 217644_S_AT, 204524_AT	PSEN1	KRAS	SH2B1	RAC1	FOXO3 /// FOXO3B	PSEN1	GAB1	PRKCD	IKBKB	SOS2	RPS6KA5	KRAS	SOS2	PDPK1
GO_BP	GO:0035666	TRIF-dependent toll-like receptor signaling pathway	5	0.766871	0.0162598	211027_S_AT, 208980_S_AT, 207616_S_AT, 209451_AT, 209941_AT, 206584_AT	IKBKB	UBC	TANK	TANK	RIPK1	LY96
GO_BP	GO:2000271	positive regulation of fibroblast apoptotic process	3	0.460123	0.0171006	217503_AT, 200921_S_AT, 207382_AT	STK17B	BTG1	TP63
KEGG	hsa04022	cGMP-PKG signaling pathway	13	1.99387	0.0175996	204313_S_AT, 201603_AT, 201181_AT, 211611_S_AT, 204248_AT, 564_AT, 202762_AT, 204507_S_AT, 208016_S_AT, 214679_X_AT, 212930_AT, 212085_AT, 218412_S_AT, 203741_S_AT, 32541_AT	CREB1	PPP1R12A	GNAI3	ATF6B /// TNXB	GNA11	GNA11	ROCK2	PPP3R1	AGTR1	GNA11	ATP2B1	SLC25A6	GTF2IRD1	ADCY7	PPP3CC
KEGG	hsa04550	Signaling pathways regulating pluripotency of stem cells	12	1.84049	0.0179617	204009_S_AT, 216361_S_AT, 216933_X_AT, 212920_AT, 218284_AT, 211401_S_AT, 221113_S_AT, 203526_S_AT, 222164_AT, 204380_S_AT, 203525_S_AT, 214352_S_AT, 202527_S_AT, 219682_S_AT, 213425_AT	KRAS	MYST3	APC	---	SMAD3	FGFR2	WNT16	APC	FGFR1	FGFR3	APC	KRAS	SMAD4	TBX3	WNT5A
KEGG	hsa05215	Prostate cancer	9	1.38037	0.0188158	204009_S_AT, 204313_S_AT, 211027_S_AT, 222164_AT, 217576_X_AT, 202221_S_AT, 214352_S_AT, 217644_S_AT, 204524_AT, 211401_S_AT, 202160_AT	KRAS	CREB1	IKBKB	FGFR1	SOS2	EP300	KRAS	SOS2	PDPK1	FGFR2	CREBBP
GO_BP	GO:0016569	covalent chromatin modification	10	1.53374	0.0189981	202137_S_AT, 211022_S_AT, 209088_S_AT, 220586_AT, 215294_S_AT, 202928_S_AT, 217813_S_AT, 200857_S_AT, 201075_S_AT, 221212_X_AT	ZMYND11	ATRX	UBN1	CHD9	SMARCA1	PHF1	SPIN1	NCOR1	SMARCC1	PBRM1
GO_BP	GO:0001843	neural tube closure	8	1.22699	0.0191849	202045_S_AT, 209407_S_AT, 204189_AT, 202742_S_AT, 219235_S_AT, 207980_S_AT, 204859_S_AT, 204188_S_AT, 210762_S_AT	GRLF1	DEAF1	RARG	PRKACB	PHACTR4	CITED2	APAF1	RARG	DLC1
KEGG	hsa05223	Non-small cell lung cancer	7	1.07362	0.0193197	204009_S_AT, 211085_S_AT, 215099_S_AT, 217576_X_AT, 214352_S_AT, 204132_S_AT, 220386_S_AT, 217644_S_AT, 204524_AT	KRAS	STK4	RXRB	SOS2	KRAS	FOXO3 /// FOXO3B	EML4	SOS2	PDPK1
GO_BP	GO:0048706	embryonic skeletal system development	5	0.766871	0.020591	209407_S_AT, 217430_X_AT, 206404_AT, 213425_AT, 209712_AT	DEAF1	COL1A1	FGF9	WNT5A	SLC35D1
GO_BP	GO:0001947	heart looping	7	1.07362	0.0206205	211778_S_AT, 203460_S_AT, 207782_S_AT, 207980_S_AT, 218284_AT, 218709_S_AT, 219682_S_AT, 213425_AT	OVOL2	PSEN1	PSEN1	CITED2	SMAD3	IFT52	TBX3	WNT5A
KEGG	hsa05205	Proteoglycans in cancer	15	2.30061	0.0206818	201148_S_AT, 204009_S_AT, 208640_AT, 201147_S_AT, 201603_AT, 207821_S_AT, 208820_AT, 214987_AT, 202762_AT, 202742_S_AT, 221113_S_AT, 222164_AT, 217576_X_AT, 211938_AT, 214352_S_AT, 207950_S_AT, 217644_S_AT, 204524_AT, 213425_AT	TIMP3	KRAS	RAC1	TIMP3	PPP1R12A	PTK2	PTK2	GAB1	ROCK2	PRKACB	WNT16	FGFR1	SOS2	EIF4B	KRAS	ANK3	SOS2	PDPK1	WNT5A
GO_BP	GO:0051497	negative regulation of stress fiber assembly	4	0.613497	0.0207788	212306_AT, 202781_S_AT, 210235_S_AT, 210762_S_AT	CLASP2	INPP5K	PPFIA1	DLC1
GO_BP	GO:0051056	regulation of small GTPase mediated signal transduction	11	1.68712	0.0209162	202045_S_AT, 209534_X_AT, 209012_AT, 213103_AT, 212099_AT, 208640_AT, 217576_X_AT, 207606_S_AT, 212117_AT, 209298_S_AT, 217644_S_AT, 210762_S_AT	GRLF1	AKAP13	TRIO	STARD13	RHOB	RAC1	SOS2	ARHGAP12	RHOQ	ITSN1	SOS2	DLC1
GO_BP	GO:0006355	regulation of transcription, DNA-templated	69	10.5828	0.0219382	209113_S_AT, 212234_AT, 204313_S_AT, 201051_AT, 203322_AT, 213614_X_AT, 209060_X_AT, 201353_S_AT, 222133_S_AT, 204180_S_AT, 208047_S_AT, 203882_AT, 202928_S_AT, 204892_X_AT, 210719_S_AT, 204524_AT, 209754_S_AT, 208989_S_AT, 214009_AT, 202221_S_AT, 207001_X_AT, 221212_X_AT, 205330_AT, 212920_AT, 201367_S_AT, 221540_X_AT, 213153_AT, 211452_X_AT, 211022_S_AT, 214004_S_AT, 204182_S_AT, 214878_AT, 209…	HMG20B	ASXL1	CREB1	ANP32A	ADNP2	EEF1A1	NCOA3	BAZ2A	PHF20L1	ZBTB43	NAB1	IRF9	PHF1	EEF1A1	HMG20B	PDPK1	TMPO	KDM2A	MSL3	EP300	TSC22D3	PBRM1	MN1	---	ZFP36L2	GTF2H2 /// GTF2H2B /// GTF2H2C /// GTF2H2D	SETD1B	LRRFIP1	ATRX	VGLL4	ZBTB43	ZNF37A /// ZNF37B	MAX	ZNF440	RPS6KA5	NOTCH2	CNOT8	RREB1	CNOT8	ZFP36L2	SBNO1	SNAPC3	ZBTB6
GO_BP	GO:1903140	regulation of establishment of endothelial barrier	3	0.460123	0.0233838	202762_AT, 211027_S_AT, 201603_AT	ROCK2	IKBKB	PPP1R12A
GO_BP	GO:0046039	GTP metabolic process	3	0.460123	0.0233838	204347_AT, 201181_AT, 212117_AT	AK3L1	GNAI3	RHOQ
GO_BP	GO:0045216	cell-cell junction organization	4	0.613497	0.0242921	209678_S_AT, 221933_AT, 208640_AT, 218284_AT	PRKCI	NLGN4X	RAC1	SMAD3
GO_BP	GO:0048384	retinoic acid receptor signaling pathway	4	0.613497	0.0242921	218215_S_AT, 204189_AT, 215099_S_AT, 210985_S_AT, 204188_S_AT	NR1H2	RARG	RXRB	SP100	RARG
GO_BP	GO:0007020	microtubule nucleation	4	0.613497	0.0242921	214876_S_AT, 216125_S_AT, 212306_AT, 35436_AT	TUBGCP5	RANBP9	CLASP2	GOLGA2
GO_BP	GO:0034199	activation of protein kinase A activity	4	0.613497	0.0242921	200605_S_AT, 202742_S_AT, 202765_S_AT, 203741_S_AT	PRKAR1A	PRKACB	FBN1	ADCY7
GO_BP	GO:0007031	peroxisome organization	4	0.613497	0.0242921	202658_AT, 203969_AT, 210296_S_AT, 201707_AT	PEX11B	PEX3	PXMP3	PEX19
GO_BP	GO:0070936	protein K48-linked ubiquitination	6	0.920245	0.0247519	202203_S_AT, 209141_AT, 212742_AT, 211763_S_AT, 213128_S_AT, 202333_S_AT, 201736_S_AT	AMFR	UBE2G1	RNF115	UBE2B	UBE3A	UBE2B	41704
KEGG	hsa00910	Nitrogen metabolism	4	0.613497	0.0252506	215794_X_AT, 200946_X_AT, 210735_S_AT, 209301_AT	GLUD2	GLUD1	CA12	CA2
GO_BP	GO:0045595	regulation of cell differentiation	5	0.766871	0.0255679	202524_S_AT, 222164_AT, 203526_S_AT, 216933_X_AT, 203525_S_AT, 204442_X_AT, 208078_S_AT	SPOCK2	FGFR1	APC	APC	APC	LTBP4	SIK1
GO_BP	GO:0048705	skeletal system morphogenesis	5	0.766871	0.0255679	203460_S_AT, 207091_AT, 207782_S_AT, 222164_AT, 65591_AT, 211401_S_AT	PSEN1	P2RX7	PSEN1	FGFR1	WDR48	FGFR2
GO_BP	GO:0043087	regulation of GTPase activity	7	1.07362	0.0272835	203140_AT, 213530_AT, 206070_S_AT, 212393_AT, 1438_AT, 215807_S_AT, 207821_S_AT, 215990_S_AT, 208820_AT	BCL6	RAB3GAP1	EPHA3	SBF1	EPHB3	PLXNB1	PTK2	BCL6	PTK2
GO_BP	GO:0071364	cellular response to epidermal growth factor stimulus	5	0.766871	0.0283041	201368_AT, 217430_X_AT, 204892_X_AT, 213614_X_AT, 201367_S_AT, 202781_S_AT, 204524_AT	ZFP36L2	COL1A1	EEF1A1	EEF1A1	ZFP36L2	INPP5K	PDPK1
GO_BP	GO:0051402	neuron apoptotic process	5	0.766871	0.0283041	203460_S_AT, 207782_S_AT, 209331_S_AT, 211277_X_AT, 204859_S_AT, 207382_AT	PSEN1	PSEN1	MAX	APP	APAF1	TP63
GO_BP	GO:0007010	cytoskeleton organization	12	1.84049	0.0283839	219280_AT, 216918_S_AT, 212710_AT, 209678_S_AT, 212714_AT, 210635_S_AT, 200672_X_AT, 202566_S_AT, 213549_AT, 202049_S_AT, 220363_S_AT, 216113_AT, 202050_S_AT	BRWD1	DST	CAMSAP1	PRKCI	LARP4	KLHL20	SPTBN1	SVIL	---	ZMYM4	ELMO2	ABI2	ZMYM4
GO_BP	GO:0006511	ubiquitin-dependent protein catabolic process	13	1.99387	0.0289072	202203_S_AT, 209141_AT, 202316_X_AT, 210685_S_AT, 218367_X_AT, 200719_AT, 201424_S_AT, 217168_S_AT, 215533_S_AT, 202333_S_AT, 209943_AT, 200083_AT, 200676_S_AT, 211763_S_AT, 213128_S_AT, 205596_S_AT	AMFR	UBE2G1	UBE4B	UBE4B	USP21	SKP1	CUL4A	HERPUD1	UBE4B	UBE2B	FBXL4	USP22	UBE2L3	UBE2B	UBE3A	SMURF2
GO_BP	GO:0043161	proteasome-mediated ubiquitin-dependent protein catabolic process	14	2.14724	0.0290406	220926_S_AT, 208865_AT, 202316_X_AT, 210685_S_AT, 210635_S_AT, 216933_X_AT, 208980_S_AT, 208866_AT, 203286_AT, 212742_AT, 200719_AT, 201424_S_AT, 202333_S_AT, 215533_S_AT, 204031_S_AT, 203526_S_AT, 218632_AT, 203525_S_AT, 211763_S_AT, 221428_S_AT, 208867_S_AT	EDEM3	CSNK1A1	UBE4B	UBE4B	KLHL20	APC	UBC	CSNK1A1	RNF44	RNF115	SKP1	CUL4A	UBE2B	UBE4B	PCBP2	APC	HECTD3	APC	UBE2B	TBL1XR1	CSNK1A1
GO_BP	GO:0007264	small GTPase mediated signal transduction	16	2.45399	0.0294149	202045_S_AT, 204009_S_AT, 208640_AT, 200927_S_AT, 222003_S_AT, 209298_S_AT, 215723_S_AT, 220338_AT, 201657_AT, 218700_S_AT, 217576_X_AT, 212117_AT, 214352_S_AT, 210995_S_AT, 217644_S_AT, 208731_AT, 220500_S_AT, 205924_AT	GRLF1	KRAS	RAC1	RAB14	DOCK6	ITSN1	PLD1	RALGPS2	ARL1	RAB7L1	SOS2	RHOQ	KRAS	TRIM23	SOS2	RAB2A	RABL2A /// RABL2B	RAB3B
KEGG	hsa04810	Regulation of actin cytoskeleton	15	2.30061	0.0299171	202045_S_AT, 204009_S_AT, 204992_S_AT, 208640_AT, 216933_X_AT, 201603_AT, 207821_S_AT, 208820_AT, 211401_S_AT, 202762_AT, 206404_AT, 222164_AT, 203526_S_AT, 217475_S_AT, 204380_S_AT, 217576_X_AT, 203525_S_AT, 214352_S_AT, 216113_AT, 217644_S_AT	GRLF1	KRAS	PFN2	RAC1	APC	PPP1R12A	PTK2	PTK2	FGFR2	ROCK2	FGF9	FGFR1	APC	LIMK2	FGFR3	SOS2	APC	KRAS	ABI2	SOS2
GO_BP	GO:0046903	secretion	3	0.460123	0.0304553	209678_S_AT, 209301_AT, 201688_S_AT	PRKCI	CA2	TPD52
GO_BP	GO:0016573	histone acetylation	5	0.766871	0.0312079	216361_S_AT, 203100_S_AT, 209060_X_AT, 205731_S_AT, 202160_AT	MYST3	CDYL	NCOA3	NCOA2	CREBBP
GO_BP	GO:0045787	positive regulation of cell cycle	5	0.766871	0.0312079	222164_AT, 212211_AT, 207980_S_AT, 219682_S_AT, 211401_S_AT	FGFR1	ANKRD17	CITED2	TBX3	FGFR2
GO_BP	GO:0030282	bone mineralization	5	0.766871	0.0312079	203958_S_AT, 204380_S_AT, 218696_AT, 205911_AT, 211401_S_AT	ZBTB40	FGFR3	EIF2AK3	PTH1R	FGFR2
KEGG	hsa04919	Thyroid hormone signaling pathway	10	1.53374	0.0314775	204009_S_AT, 202742_S_AT, 215099_S_AT, 200857_S_AT, 202221_S_AT, 210756_S_AT, 214352_S_AT, 204524_AT, 209060_X_AT, 205731_S_AT, 202160_AT	KRAS	PRKACB	RXRB	NCOR1	EP300	NOTCH2	KRAS	PDPK1	NCOA3	NCOA2	CREBBP
GO_BP	GO:0006338	chromatin remodeling	8	1.22699	0.0327814	211022_S_AT, 215294_S_AT, 214009_AT, 213211_S_AT, 201075_S_AT, 207382_AT, 221212_X_AT, 201353_S_AT	ATRX	SMARCA1	MSL3	TAF6L	SMARCC1	TP63	PBRM1	BAZ2A
GO_BP	GO:0048013	ephrin receptor signaling pathway	8	1.22699	0.0327814	202762_AT, 208640_AT, 206070_S_AT, 202816_S_AT, 1438_AT, 209298_S_AT, 207821_S_AT, 203315_AT, 208820_AT, 202817_S_AT	ROCK2	RAC1	EPHA3	SS18	EPHB3	ITSN1	PTK2	NCK2	PTK2	SS18
GO_BP	GO:0007568	aging	12	1.84049	0.0331269	213182_X_AT, 202923_S_AT, 202203_S_AT, 219534_X_AT, 204313_S_AT, 202283_AT, 204102_S_AT, 200706_S_AT, 204132_S_AT, 216894_X_AT, 205911_AT, 213348_AT, 203752_S_AT, 212930_AT, 204859_S_AT, 203751_X_AT	CDKN1C	GCLC	AMFR	CDKN1C	CREB1	SERPINF1	EEF2	LITAF	FOXO3 /// FOXO3B	CDKN1C	PTH1R	CDKN1C	JUND	ATP2B1	APAF1	JUND
GO_BP	GO:0018105	peptidyl-serine phosphorylation	10	1.53374	0.0337191	213000_AT, 208865_AT, 209678_S_AT, 202545_AT, 211085_S_AT, 208866_AT, 221673_S_AT, 37996_S_AT, 218696_AT, 204524_AT, 208867_S_AT, 212565_AT	MORC3	CSNK1A1	PRKCI	PRKCD	STK4	CSNK1A1	CSNK1G1	DMPK	EIF2AK3	PDPK1	CSNK1A1	STK38L
GO_BP	GO:0006974	cellular response to DNA damage stimulus	14	2.14724	0.034386	203140_AT, 207782_S_AT, 207108_S_AT, 212523_S_AT, 201964_AT, 216933_X_AT, 201424_S_AT, 207616_S_AT, 215990_S_AT, 201901_S_AT, 202333_S_AT, 203460_S_AT, 203958_S_AT, 218929_AT, 202928_S_AT, 203526_S_AT, 203525_S_AT, 211763_S_AT, 207382_AT, 209451_AT	BCL6	PSEN1	NIPBL	KIAA0146	SETX	APC	CUL4A	TANK	BCL6	YY1	UBE2B	PSEN1	ZBTB40	CDKN2AIP	PHF1	APC	APC	UBE2B	TP63	TANK
GO_BP	GO:0043066	negative regulation of apoptotic process	25	3.83436	0.0344477	202923_S_AT, 218181_S_AT, 201964_AT, 208980_S_AT, 207980_S_AT, 218284_AT, 207821_S_AT, 202333_S_AT, 221617_AT, 221616_S_AT, 203460_S_AT, 208485_X_AT, 209508_X_AT, 211763_S_AT, 211316_X_AT, 204188_S_AT, 213425_AT, 209275_S_AT, 209678_S_AT, 207782_S_AT, 204189_AT, 207542_S_AT, 210635_S_AT, 210859_X_AT, 217803_AT, 219206_X_AT, 214909_S_AT, 208820_AT, 211027_S_AT, 210756_S_AT, 207382_AT, 219682_S_AT,…	GCLC	MAP4K4	SETX	UBC	CITED2	SMAD3	PTK2	UBE2B	TAF9B	TAF9B	PSEN1	CFLAR	CFLAR	UBE2B	CFLAR	RARG	WNT5A	CLN3	PRKCI	PSEN1	RARG	AQP1	KLHL20	CLN3	GOLPH3	TMBIM4	DDAH2	PTK2	IKBKB	NOTCH2	TP63	TBX3	ANXA4
KEGG	hsa04915	Estrogen signaling pathway	9	1.38037	0.0351256	204009_S_AT, 202742_S_AT, 204313_S_AT, 202545_AT, 217576_X_AT, 201181_AT, 214352_S_AT, 203741_S_AT, 217644_S_AT, 211611_S_AT, 208404_X_AT	KRAS	PRKACB	CREB1	PRKCD	SOS2	GNAI3	KRAS	ADCY7	SOS2	ATF6B /// TNXB	KCNJ5
KEGG	hsa04330	Notch signaling pathway	6	0.920245	0.0352881	203460_S_AT, 207782_S_AT, 212863_X_AT, 203394_S_AT, 202221_S_AT, 210756_S_AT, 203395_S_AT, 203392_S_AT, 202160_AT	PSEN1	PSEN1	CTBP1	HES1	EP300	NOTCH2	HES1	CTBP1	CREBBP
KEGG	hsa05332	Graft-versus-host disease	5	0.766871	0.0357746	213932_X_AT, 216526_X_AT, 211530_X_AT, 208729_X_AT, 217456_X_AT, 211911_X_AT, 215313_X_AT, 214459_X_AT, 208812_X_AT, 209140_X_AT, 200905_X_AT, 211529_X_AT	HLA-A	HLA-C	HLA-G	HLA-B	HLA-E	HLA-B	HLA-A	HLA-C	HLA-C	HLA-B	HLA-E	HLA-G
GO_BP	GO:0002028	regulation of sodium ion transport	4	0.613497	0.0366228	207091_AT, 37996_S_AT, 211993_AT, 208078_S_AT	P2RX7	DMPK	WNK1	SIK1
GO_BP	GO:0006921	cellular component disassembly involved in execution phase of apoptosis	4	0.613497	0.0366228	202545_AT, 203526_S_AT, 216933_X_AT, 203525_S_AT, 215188_AT, 207821_S_AT, 208820_AT, 208854_S_AT	PRKCD	APC	APC	APC	STK24	PTK2	PTK2	STK24
KEGG	hsa04916	Melanogenesis	9	1.38037	0.0369706	204009_S_AT, 202742_S_AT, 221113_S_AT, 204313_S_AT, 202221_S_AT, 201181_AT, 214352_S_AT, 203741_S_AT, 213425_AT, 202160_AT	KRAS	PRKACB	WNT16	CREB1	EP300	GNAI3	KRAS	ADCY7	WNT5A	CREBBP
GO_BP	GO:0007040	lysosome organization	5	0.766871	0.0375222	203308_X_AT, 210859_X_AT, 201646_AT, 201620_AT, 217543_S_AT, 201944_AT, 215754_AT, 209275_S_AT	HPS1	CLN3	SCARB2	MBTPS1	MBTPS1	HEXB	SCARB2	CLN3
GO_BP	GO:0043589	skin morphogenesis	3	0.460123	0.0382515	203460_S_AT, 207782_S_AT, 217430_X_AT, 207382_AT	PSEN1	PSEN1	COL1A1	TP63
GO_BP	GO:0006621	protein retention in ER lumen	3	0.460123	0.0382515	207265_S_AT, 200922_AT, 200699_AT	KDELR3	KDELR1	KDELR2
GO_BP	GO:0006473	protein acetylation	3	0.460123	0.0382515	216361_S_AT, 202221_S_AT, 202160_AT	MYST3	EP300	CREBBP
GO_BP	GO:0039694	viral RNA genome replication	3	0.460123	0.0382515	202762_AT, 204031_S_AT, 218700_S_AT	ROCK2	PCBP2	RAB7L1
GO_BP	GO:0045727	positive regulation of translation	6	0.920245	0.0390348	204102_S_AT, 220014_AT, 210283_X_AT, 208953_AT, 200811_AT, 211661_X_AT	EEF2	PRR16	PAIP1	LARP5	CIRBP	PTAFR
GO_BP	GO:0000226	microtubule cytoskeleton organization	7	1.07362	0.0397146	216918_S_AT, 212306_AT, 203590_AT, 202816_S_AT, 209964_S_AT, 220386_S_AT, 207821_S_AT, 208820_AT, 202817_S_AT	DST	CLASP2	DYNC1LI2	SS18	ATXN7	EML4	PTK2	PTK2	SS18
GO_BP	GO:2001237	negative regulation of extrinsic apoptotic signaling pathway	5	0.766871	0.0445162	202923_S_AT, 202137_S_AT, 212298_AT, 208485_X_AT, 209508_X_AT, 211316_X_AT, 209941_AT	GCLC	ZMYND11	NRP1	CFLAR	CFLAR	CFLAR	RIPK1
GO_BP	GO:0048048	embryonic eye morphogenesis	3	0.460123	0.0467123	204189_AT, 202765_S_AT, 203184_AT, 204188_S_AT	RARG	FBN1	FBN2	RARG
GO_BP	GO:0060484	lung-associated mesenchyme development	3	0.460123	0.0467123	206404_AT, 222164_AT, 211401_S_AT	FGF9	FGFR1	FGFR2
GO_BP	GO:0001889	liver development	7	1.07362	0.0470849	204009_S_AT, 203524_S_AT, 203394_S_AT, 204347_AT, 207980_S_AT, 204039_AT, 214352_S_AT, 218284_AT, 203395_S_AT	KRAS	MPST	HES1	AK3L1	CITED2	CEBPA	KRAS	SMAD3	HES1
KEGG	hsa04110	Cell cycle	10	1.53374	0.0474061	213182_X_AT, 210742_AT, 219534_X_AT, 203352_AT, 202221_S_AT, 200719_AT, 216894_X_AT, 218284_AT, 203589_S_AT, 213348_AT, 211212_S_AT, 202527_S_AT, 202160_AT	CDKN1C	CDC14A	CDKN1C	ORC4L	EP300	SKP1	CDKN1C	SMAD3	TFDP2	CDKN1C	ORC5L	SMAD4	CREBBP
KEGG	hsa05213	Endometrial cancer	6	0.920245	0.0474261	201131_S_AT, 204009_S_AT, 203526_S_AT, 216933_X_AT, 217576_X_AT, 203525_S_AT, 214352_S_AT, 204132_S_AT, 217644_S_AT, 204524_AT	CDH1	KRAS	APC	APC	SOS2	APC	KRAS	FOXO3 /// FOXO3B	SOS2	PDPK1
GO_BP	GO:0008333	endosome to lysosome transport	5	0.766871	0.048268	212099_AT, 36920_AT, 220777_AT, 212576_AT, 205210_AT	RHOB	MTM1	KIF13A	MGRN1	TGFBRAP1
GO_BP	GO:1900034	regulation of cellular response to heat	7	1.07362	0.0497174	202985_S_AT, 212178_S_AT, 208810_AT, 218294_S_AT, 202221_S_AT, 215213_AT, 202160_AT	BAG5	POM121 /// POM121C	DNAJB6 /// TMEM135	NUP50	EP300	NUP54	CREBBP
[truncated: 62 more columns]
