# Supplementary material for: Transcriptomic Analysis of a Diabetic Skin-Humanized Mouse Model Dissects Molecular Pathways Underlying the Delayed Wound Healing Response
Source: Genes (Basel). 2020 Dec 31;12(1):47. doi: 10.3390/genes12010047 (PMC7824036; doi:10.3390/genes12010047)
Supplement: Supplementary file 1 [file genes-12-00047-s001.zip › genes-1033129-supplementaryNEW/Supp Table 5_Circuit pathway analysis wound healing.xlsx]

## Sheet: D24vsD0
Path/term	UP/DOWN	statistic	p.value	FDRp.value	Fold_Change	logFC
Ras signaling pathway: PLA2G4B	UP	2.88231	0.0021645	0.00888585	1.19742	0.259928
Ras signaling pathway: ELK1	UP	2.88231	0.0021645	0.00888585	1.29995	0.378461
Ras signaling pathway: ETS1	UP	2.88231	0.0021645	0.00888585	1.27818	0.35409
Ras signaling pathway: KSR2	UP	2.88231	0.0021645	0.00888585	1.0447	0.0630828
Ras signaling pathway: PIK3R5	DOWN	-2.88231	0.0021645	0.00888585	0.807339	-0.308754
Rap1 signaling pathway: ACTB	UP	2.88231	0.0021645	0.00888585	1.39816	0.483532
Rap1 signaling pathway: MAPK14	UP	2.88231	0.0021645	0.00888585	1.10853	0.148644
Rap1 signaling pathway: MAPK1	UP	2.88231	0.0021645	0.00888585	1.19413	0.255966
Rap1 signaling pathway: AKT3	DOWN	-2.88231	0.0021645	0.00888585	0.798667	-0.324333
MAPK signaling pathway: NLK	UP	2.88231	0.0021645	0.00888585	1.80709	0.85367
MAPK signaling pathway: MAPT	DOWN	-2.88231	0.0021645	0.00888585	0.708961	-0.496223
MAPK signaling pathway: NFATC3	DOWN	-2.88231	0.0021645	0.00888585	0.818966	-0.288124
MAPK signaling pathway: STK3	UP	2.88231	0.0021645	0.00888585	2.20956	1.14376
MAPK signaling pathway: ECSIT TRAF6	UP	2.88231	0.0021645	0.00888585	2.43445	1.2836
ErbB signaling pathway: EIF4EBP1	UP	2.88231	0.0021645	0.00888585	1.35345	0.436637
ErbB signaling pathway: CDKN1B	DOWN	-2.88231	0.0021645	0.00888585	0.852839	-0.229654
ErbB signaling pathway: CDKN1A	UP	2.88231	0.0021645	0.00888585	1.12026	0.163839
ErbB signaling pathway: ABL1	UP	2.88231	0.0021645	0.00888585	1.17259	0.229703
ErbB signaling pathway: MYC	UP	2.88231	0.0021645	0.00888585	1.7003	0.765792
ErbB signaling pathway: ELK1	UP	2.88231	0.0021645	0.00888585	1.42616	0.51214
ErbB signaling pathway: CAMK2A	UP	2.88231	0.0021645	0.00888585	1.09831	0.135283
ErbB signaling pathway: PTK2	UP	2.88231	0.0021645	0.00888585	1.16121	0.215633
ErbB signaling pathway: JUN	UP	2.88231	0.0021645	0.00888585	1.40956	0.49525
ErbB signaling pathway: ELK1	UP	2.88231	0.0021645	0.00888585	1.23092	0.299734
Wnt signaling pathway: FOSL1	UP	2.88231	0.0021645	0.00888585	1.75099	0.808175
Wnt signaling pathway: CCND1	DOWN	-2.88231	0.0021645	0.00888585	0.793867	-0.33303
Hedgehog signaling pathway: WNT16	DOWN	-2.88231	0.0021645	0.00888585	0.810789	-0.302602
Hedgehog signaling pathway: PTCH1	DOWN	-2.88231	0.0021645	0.00888585	0.731353	-0.451361
TGF-beta signaling pathway: RPS6KB1	UP	2.88231	0.0021645	0.00888585	1.37715	0.461684
TGF-beta signaling pathway: ROCK1	UP	2.88231	0.0021645	0.00888585	1.37219	0.456481
TGF-beta signaling pathway: ACVR2A	DOWN	-2.88231	0.0021645	0.00888585	0.87053	-0.200033
TGF-beta signaling pathway: ID1	DOWN	-2.88231	0.0021645	0.00888585	0.733768	-0.446605
Hippo signaling pathway: CCND1	DOWN	-2.88231	0.0021645	0.00888585	0.713735	-0.48654
Hippo signaling pathway: BIRC2	DOWN	-2.88231	0.0021645	0.00888585	0.75758	-0.400531
Hippo signaling pathway: AREG	UP	2.88231	0.0021645	0.00888585	1.97284	0.980276
Hippo signaling pathway: SERPINE1	UP	2.88231	0.0021645	0.00888585	2.02218	1.01591
Hippo signaling pathway: ID2	DOWN	-2.88231	0.0021645	0.00888585	0.836093	-0.258265
VEGF signaling pathway: PTGS2	UP	2.88231	0.0021645	0.00888585	9.11345	3.188
VEGF signaling pathway: PLA2G4B	UP	2.88231	0.0021645	0.00888585	1.9743	0.981339
Jak-STAT signaling pathway: AKT3	DOWN	-2.88231	0.0021645	0.00888585	0.781771	-0.355182
NF-kappa B signaling pathway: CXCL8	UP	2.88231	0.0021645	0.00888585	3.28938	1.71782
NF-kappa B signaling pathway: PTGS2	UP	2.88231	0.0021645	0.00888585	4.66809	2.22283
NF-kappa B signaling pathway: CXCL2	UP	2.88231	0.0021645	0.00888585	3.02389	1.59641
NF-kappa B signaling pathway: VCAM1	DOWN	-2.88231	0.0021645	0.00888585	0.643676	-0.635594
NF-kappa B signaling pathway: PLAU	UP	2.88231	0.0021645	0.00888585	1.49863	0.583643
NF-kappa B signaling pathway: TNFSF13B	UP	2.88231	0.0021645	0.00888585	1.14399	0.194075
NF-kappa B signaling pathway: ICAM1	UP	2.88231	0.0021645	0.00888585	1.59607	0.674526
TNF signaling pathway: CASP7	UP	2.88231	0.0021645	0.00888585	1.83959	0.879384
TNF signaling pathway: CASP3	UP	2.88231	0.0021645	0.00888585	1.77721	0.829616
TNF signaling pathway: JUN	UP	2.88231	0.0021645	0.00888585	1.44062	0.526692
TNF signaling pathway: CREB3	UP	2.88231	0.0021645	0.00888585	1.51849	0.602635
HIF-1 signaling pathway: TIMP1	UP	2.88231	0.0021645	0.00888585	1.32962	0.411017
HIF-1 signaling pathway: VEGFA	UP	2.88231	0.0021645	0.00888585	1.33235	0.413969
HIF-1 signaling pathway: SERPINE1	UP	2.88231	0.0021645	0.00888585	2.12748	1.08914
HIF-1 signaling pathway: TIMP1	UP	2.88231	0.0021645	0.00888585	1.32962	0.411017
HIF-1 signaling pathway: EDN1	DOWN	-2.88231	0.0021645	0.00888585	0.760916	-0.394192
HIF-1 signaling pathway: PGK1	UP	2.88231	0.0021645	0.00888585	1.17239	0.229449
HIF-1 signaling pathway: BCL2	DOWN	-2.88231	0.0021645	0.00888585	0.800695	-0.320675
HIF-1 signaling pathway: ENO1	UP	2.88231	0.0021645	0.00888585	1.2667	0.341072
FoxO signaling pathway: CCND1	DOWN	-2.88231	0.0021645	0.00888585	0.858698	-0.219777
FoxO signaling pathway: RBL2	DOWN	-2.88231	0.0021645	0.00888585	0.806679	-0.309933
FoxO signaling pathway: CAT	DOWN	-2.88231	0.0021645	0.00888585	0.875672	-0.191538
FoxO signaling pathway: SOD2	UP	2.88231	0.0021645	0.00888585	1.86632	0.9002
FoxO signaling pathway: ATM	DOWN	-2.88231	0.0021645	0.00888585	0.791288	-0.337725
Calcium signaling pathway: C06124	UP	2.88231	0.0021645	0.00888585	1.30184	0.380552
Sphingolipid signaling pathway: BAX	UP	2.88231	0.0021645	0.00888585	1.67021	0.740032
Sphingolipid signaling pathway: RAC1	DOWN	-2.88231	0.0021645	0.00888585	0.815338	-0.294531
Sphingolipid signaling pathway: MAPK1	UP	2.88231	0.0021645	0.00888585	1.15825	0.211941
Sphingolipid signaling pathway: NFKB1	UP	2.88231	0.0021645	0.00888585	1.24004	0.31039
Sphingolipid signaling pathway: SMPD2	UP	2.88231	0.0021645	0.00888585	1.53395	0.617251
Sphingolipid signaling pathway: SPHK2	UP	2.88231	0.0021645	0.00888585	1.34968	0.432618
cAMP signaling pathway: BDNF	DOWN	-2.88231	0.0021645	0.00888585	0.556263	-0.84616
cAMP signaling pathway: CREB3 CREBBP	DOWN	-2.88231	0.0021645	0.00888585	0.806943	-0.309461
cAMP signaling pathway: PTCH1	DOWN	-2.88231	0.0021645	0.00888585	0.76765	-0.381479
cAMP signaling pathway: F2R	DOWN	-2.88231	0.0021645	0.00888585	0.861209	-0.215565
cAMP signaling pathway: GRIA1	DOWN	-2.88231	0.0021645	0.00888585	0.756904	-0.401818
cAMP signaling pathway: ATP1B4 FXYD1	DOWN	-2.88231	0.0021645	0.00888585	0.677503	-0.5617
cAMP signaling pathway: AKT3	DOWN	-2.88231	0.0021645	0.00888585	0.601557	-0.733228
cGMP-PKG signaling pathway: ITPR1	DOWN	-2.88231	0.0021645	0.00888585	0.901324	-0.149882
PI3K-Akt signaling pathway: MYC	UP	2.88231	0.0021645	0.00888585	1.23522	0.304763
PI3K-Akt signaling pathway: CCND1	DOWN	-2.88231	0.0021645	0.00888585	0.823899	-0.27946
PI3K-Akt signaling pathway: CDKN1B	DOWN	-2.88231	0.0021645	0.00888585	0.745789	-0.423161
PI3K-Akt signaling pathway: RBL2	DOWN	-2.88231	0.0021645	0.00888585	0.71217	-0.489706
PI3K-Akt signaling pathway: MCL1	UP	2.88231	0.0021645	0.00888585	1.27792	0.353797
PI3K-Akt signaling pathway: RXRA	DOWN	-2.88231	0.0021645	0.00888585	0.85415	-0.227439
PI3K-Akt signaling pathway: BCL2	DOWN	-2.88231	0.0021645	0.00888585	0.772817	-0.3718
PI3K-Akt signaling pathway: EIF4E	DOWN	-2.88231	0.0021645	0.00888585	0.868469	-0.203454
PI3K-Akt signaling pathway: PRKCA	DOWN	-2.88231	0.0021645	0.00888585	0.780259	-0.357975
PI3K-Akt signaling pathway: PKN3	DOWN	-2.88231	0.0021645	0.00888585	0.791104	-0.33806
PI3K-Akt signaling pathway: C8orf44-SGK3	DOWN	-2.88231	0.0021645	0.00888585	0.855877	-0.224525
PI3K-Akt signaling pathway: CSF3R JAK1	DOWN	-2.88231	0.0021645	0.00888585	0.833714	-0.262375
AMPK signaling pathway: EIF4EBP1	UP	2.88231	0.0021645	0.00888585	1.35309	0.436258
AMPK signaling pathway: ULK1	DOWN	-2.88231	0.0021645	0.00888585	0.950169	-0.0737435
AMPK signaling pathway: FOXO1	DOWN	-2.88231	0.0021645	0.00888585	0.750535	-0.414009
AMPK signaling pathway: PFKFB1	UP	2.88231	0.0021645	0.00888585	1.17138	0.228213
AMPK signaling pathway: ACACB	DOWN	-2.88231	0.0021645	0.00888585	0.722143	-0.469643
mTOR signaling pathway: EIF4E	DOWN	-2.88231	0.0021645	0.00888585	0.859968	-0.217644
mTOR signaling pathway: PRKCA	DOWN	-2.88231	0.0021645	0.00888585	0.815396	-0.294426
mTOR signaling pathway: VEGFA	UP	2.88231	0.0021645	0.00888585	1.40095	0.486411
mTOR signaling pathway: TSC1	DOWN	-2.88231	0.0021645	0.00888585	0.88103	-0.182738
Apoptosis: BIRC8	UP	2.88231	0.0021645	0.00888585	1.06267	0.0876911
Apoptosis: NFKBIA	UP	2.88231	0.0021645	0.00888585	1.16038	0.214593
Apoptosis: FADD TRADD	UP	2.88231	0.0021645	0.00888585	1.72586	0.787317
Apoptosis: FADD TRADD	UP	2.88231	0.0021645	0.00888585	2.06345	1.04506
Apoptosis: IRAK3 MYD88	UP	2.88231	0.0021645	0.00888585	2.07091	1.05026
Apoptosis: TRAF2 RIPK1 TRADD	UP	2.88231	0.0021645	0.00888585	1.70282	0.767924
p53 signaling pathway: SERPINE1	UP	2.88231	0.0021645	0.00888585	1.93956	0.955731
p53 signaling pathway: THBS1	UP	2.88231	0.0021645	0.00888585	1.35394	0.437163
p53 signaling pathway: DDB2	DOWN	-2.88231	0.0021645	0.00888585	0.748499	-0.417928
p53 signaling pathway: TSC2	DOWN	-2.88231	0.0021645	0.00888585	0.796929	-0.327477
p53 signaling pathway: IGFBP3	UP	2.88231	0.0021645	0.00888585	1.33383	0.415574
Focal adhesion: VASP ACTB	UP	2.88231	0.0021645	0.00888585	1.28328	0.359837
Focal adhesion: ZYX ACTB	UP	2.88231	0.0021645	0.00888585	1.41335	0.499117
Focal adhesion: CCND1	DOWN	-2.88231	0.0021645	0.00888585	0.89484	-0.160298
Focal adhesion: BIRC2	UP	2.88231	0.0021645	0.00888585	1.22914	0.297646
Focal adhesion: FLNA ITGB1 ITGA11	UP	2.88231	0.0021645	0.00888585	1.11505	0.157113
Focal adhesion: VASP ITGB1 ITGA11	UP	2.88231	0.0021645	0.00888585	1.20167	0.26504
Adherens junction: NLK	DOWN	-2.88231	0.0021645	0.00888585	0.81711	-0.291398
Adherens junction: CTNND1	DOWN	-2.88231	0.0021645	0.00888585	0.916757	-0.125388
Adherens junction: ACTB	UP	2.88231	0.0021645	0.00888585	1.04039	0.0571179
Adherens junction: PARD3	DOWN	-2.88231	0.0021645	0.00888585	0.844795	-0.243327
Tight junction: ACTB MYL12B	UP	2.88231	0.0021645	0.00888585	1.18599	0.246091
Tight junction: MYL12B CGN	UP	2.88231	0.0021645	0.00888585	1.22367	0.291213
Tight junction: TJP1 ACTB CTTN	UP	2.88231	0.0021645	0.00888585	1.11049	0.151198
Tight junction: IGSF5 MPDZ	DOWN	-2.88231	0.0021645	0.00888585	0.777612	-0.362877
Tight junction: OCLN TJP3 TJP1	DOWN	-2.88231	0.0021645	0.00888585	0.748618	-0.417699
Tight junction: CLDN24 TJP1 TJP2	UP	2.88231	0.0021645	0.00888585	1.11371	0.155368
Tight junction: TJP1 CTNNB1 CTNNA1	UP	2.88231	0.0021645	0.00888585	1.08036	0.111507
Tight junction: TJP1 YBX3 CDK4	UP	2.88231	0.0021645	0.00888585	1.11371	0.155368
Tight junction: TJP1 CGN	UP	2.88231	0.0021645	0.00888585	1.11371	0.155368
Tight junction: TJP1 ACTN4	UP	2.88231	0.0021645	0.00888585	1.11371	0.155368
Tight junction: TJP1 SHROOM1	UP	2.88231	0.0021645	0.00888585	1.11371	0.155368
Tight junction: OCLN OCLN	DOWN	-2.88231	0.0021645	0.00888585	0.707819	-0.498548
Tight junction: OCLN TJP2	DOWN	-2.88231	0.0021645	0.00888585	0.707819	-0.498548
Gap junction: GJA1 GJA1	DOWN	-2.88231	0.0021645	0.00888585	0.862823	-0.212863
Gap junction: GJA1 GJA1	DOWN	-2.88231	0.0021645	0.00888585	0.862823	-0.212863
Platelet activation: C00219	DOWN	-2.88231	0.0021645	0.00888585	0.80827	-0.30709
Platelet activation: PIK3R5	DOWN	-2.88231	0.0021645	0.00888585	0.769267	-0.378445
Toll-like receptor signaling pathway: CXCL10	UP	2.88231	0.0021645	0.00888585	2.60372	1.38057
Toll-like receptor signaling pathway: CXCL11	UP	2.88231	0.0021645	0.00888585	7.79127	2.96186
Toll-like receptor signaling pathway: TNF	UP	2.88231	0.0021645	0.00888585	1.84243	0.881609
Toll-like receptor signaling pathway: IL1B	UP	2.88231	0.0021645	0.00888585	1.46249	0.548428
Toll-like receptor signaling pathway: IL6	UP	2.88231	0.0021645	0.00888585	2.45769	1.2973
Toll-like receptor signaling pathway: CXCL8	UP	2.88231	0.0021645	0.00888585	4.05115	2.01833
Toll-like receptor signaling pathway: CCL5	UP	2.88231	0.0021645	0.00888585	2.0343	1.02453
Toll-like receptor signaling pathway: CASP8	UP	2.88231	0.0021645	0.00888585	1.56123	0.642683
NOD-like receptor signaling pathway: CASP1	DOWN	-2.88231	0.0021645	0.00888585	0.805983	-0.311178
Natural killer cell mediated cytotoxicity: TNF	UP	2.88231	0.0021645	0.00888585	1.69558	0.761777
Natural killer cell mediated cytotoxicity: ITGAL ITGB2	UP	2.88231	0.0021645	0.00888585	1.61014	0.687184
T cell receptor signaling pathway: FOS	UP	2.88231	0.0021645	0.00888585	1.24236	0.313078
B cell receptor signaling pathway: CD79B	UP	2.88231	0.0021645	0.00888585	1.53725	0.620355
Fc gamma R-mediated phagocytosis: CFL1	UP	2.88231	0.0021645	0.00888585	1.0423	0.0597654
Fc gamma R-mediated phagocytosis: MARCKS	UP	2.88231	0.0021645	0.00888585	1.31802	0.398373
Fc gamma R-mediated phagocytosis: DNM2 AMPH	UP	2.88231	0.0021645	0.00888585	1.32943	0.410812
Leukocyte transendothelial migration: ACTB CTNNA1 CTNNB1	UP	2.88231	0.0021645	0.00888585	1.52666	0.610375
Leukocyte transendothelial migration: PTK2	UP	2.88231	0.0021645	0.00888585	1.51375	0.598125
Leukocyte transendothelial migration: PXN	UP	2.88231	0.0021645	0.00888585	1.85518	0.891561
Leukocyte transendothelial migration: BCAR1	UP	2.88231	0.0021645	0.00888585	1.47367	0.559413
Leukocyte transendothelial migration: RAC2	UP	2.88231	0.0021645	0.00888585	1.85263	0.889572
Chemokine signaling pathway: GSK3A	UP	2.88231	0.0021645	0.00888585	1.07443	0.103569
Chemokine signaling pathway: PRKACA	DOWN	-2.88231	0.0021645	0.00888585	0.884961	-0.176314
Insulin signaling pathway: PCK1	DOWN	-2.88231	0.0021645	0.00888585	0.829022	-0.270518
Adipocytokine signaling pathway: IRS1	DOWN	-2.88231	0.0021645	0.00888585	0.849344	-0.235579
Adipocytokine signaling pathway: NFKBIA	UP	2.88231	0.0021645	0.00888585	1.18253	0.241877
Adipocytokine signaling pathway: C00165	UP	2.88231	0.0021645	0.00888585	1.46206	0.548006
Adipocytokine signaling pathway: C15493	DOWN	-2.88231	0.0021645	0.00888585	0.899226	-0.153244
PPAR signaling pathway: LPL	UP	2.88231	0.0021645	0.00888585	1.916	0.938094
PPAR signaling pathway: ANGPTL4	UP	2.88231	0.0021645	0.00888585	1.60697	0.684346
PPAR signaling pathway: MMP1	UP	2.88231	0.0021645	0.00888585	6.0092	2.58717
PPAR signaling pathway: GK	UP	2.88231	0.0021645	0.00888585	1.51253	0.596966
PPAR signaling pathway: FABP3	UP	2.88231	0.0021645	0.00888585	1.42486	0.510818
PPAR signaling pathway: ILK	UP	2.88231	0.0021645	0.00888585	1.1932	0.254835
PPAR signaling pathway: PDPK1	UP	2.88231	0.0021645	0.00888585	1.16755	0.223479
PPAR signaling pathway: UBC	UP	2.88231	0.0021645	0.00888585	1.18962	0.250496
Estrogen signaling pathway: CREB3	UP	2.88231	0.0021645	0.00888585	1.31254	0.392366
Estrogen signaling pathway: CREB3	UP	2.88231	0.0021645	0.00888585	7.78138	2.96003
Estrogen signaling pathway: ESR1 C00951	UP	2.88231	0.0021645	0.00888585	8.22924	3.04076
Estrogen signaling pathway: ESR1 FOS	UP	2.88231	0.0021645	0.00888585	8.22924	3.04076
Estrogen signaling pathway: ESR1 C00951	UP	2.88231	0.0021645	0.00888585	8.22924	3.04076
Estrogen signaling pathway: AKT3	UP	2.88231	0.0021645	0.00888585	4.66664	2.22238
Progesterone-mediated oocyte maturation: PRKACA	DOWN	-2.88231	0.0021645	0.00888585	0.917417	-0.124351
Oxytocin signaling pathway: PTGS2	UP	2.88231	0.0021645	0.00888585	4.53314	2.18051
Oxytocin signaling pathway: CCND1	DOWN	-2.88231	0.0021645	0.00888585	0.80727	-0.308876
Oxytocin signaling pathway: PTGS2	UP	2.88231	0.0021645	0.00888585	5.03984	2.33338
Oxytocin signaling pathway: KCNJ2	DOWN	-2.88231	0.0021645	0.00888585	0.723096	-0.467742
Oxytocin signaling pathway: C00942	UP	2.88231	0.0021645	0.00888585	1.14115	0.190485
Thyroid hormone signaling pathway: FOXO1	DOWN	-2.88231	0.0021645	0.00888585	0.851474	-0.231966
Thyroid hormone signaling pathway: ESR1	UP	2.88231	0.0021645	0.00888585	1.11777	0.160621
Thyroid hormone signaling pathway: RCAN1	UP	2.88231	0.0021645	0.00888585	1.32619	0.407291
Thyroid hormone signaling pathway: HIF1A	UP	2.88231	0.0021645	0.00888585	1.16334	0.218276
Thyroid hormone signaling pathway: MYC	UP	2.88231	0.0021645	0.00888585	1.35341	0.436599
Thyroid hormone signaling pathway: THRA C02465	DOWN	-2.88231	0.0021645	0.00888585	0.779817	-0.358792
Thyroid hormone signaling pathway: NOTCH1	DOWN	-2.88231	0.0021645	0.00888585	0.84366	-0.245266
Melanogenesis: TYR	DOWN	-2.88231	0.0021645	0.00888585	0.574886	-0.798652
Melanogenesis: CAMK2A	DOWN	-2.88231	0.0021645	0.00888585	0.792492	-0.335532
Melanogenesis: PRKACA	DOWN	-2.88231	0.0021645	0.00888585	0.596586	-0.745198
Adrenergic signaling in cardiomyocytes: BCL2	DOWN	-2.88231	0.0021645	0.00888585	0.767071	-0.382568
Vascular smooth muscle contraction: ITPR1	DOWN	-2.88231	0.0021645	0.00888585	0.911453	-0.133761
Vascular smooth muscle contraction: NPR2	UP	2.88231	0.0021645	0.00888585	1.14637	0.197069
Neurotrophin signaling pathway: ATF4	UP	2.88231	0.0021645	0.00888585	1.38234	0.467109
Neurotrophin signaling pathway: ZNF274	DOWN	-2.88231	0.0021645	0.00888585	0.863167	-0.212288
Pathways in cancer: CCND1	DOWN	-2.88231	0.0021645	0.00888585	0.767976	-0.380866
Pathways in cancer: PTGS2	UP	2.88231	0.0021645	0.00888585	5.81264	2.53919
Pathways in cancer: NOS2	UP	2.88231	0.0021645	0.00888585	1.42435	0.510305
Pathways in cancer: TRAF1	UP	2.88231	0.0021645	0.00888585	1.27117	0.34616
Pathways in cancer: FOXO1	DOWN	-2.88231	0.0021645	0.00888585	0.849815	-0.234778
Pathways in cancer: CDKN1B	DOWN	-2.88231	0.0021645	0.00888585	0.845599	-0.241955
Pathways in cancer: CDKN1A	UP	2.88231	0.0021645	0.00888585	1.11052	0.151235
Pathways in cancer: FIGF	UP	2.88231	0.0021645	0.00888585	1.70223	0.767427
Pathways in cancer: CXCL8	UP	2.88231	0.0021645	0.00888585	4.88133	2.28727
Pathways in cancer: MMP1	UP	2.88231	0.0021645	0.00888585	1.92333	0.943606
Pathways in cancer: CDK4	UP	2.88231	0.0021645	0.00888585	1.53528	0.618502
Pathways in cancer: RAC1	UP	2.88231	0.0021645	0.00888585	1.04133	0.0584309
Pathways in cancer: FIGF	UP	2.88231	0.0021645	0.00888585	1.16773	0.223701
Pathways in cancer: KLK3	DOWN	-2.88231	0.0021645	0.00888585	0.252329	-1.98662
Pathways in cancer: CASP9	UP	2.88231	0.0021645	0.00888585	2.11147	1.07825
Pathways in cancer: CTBP1 HDAC1	UP	2.88231	0.0021645	0.00888585	1.29669	0.374832
Pathways in cancer: CCND1	DOWN	-2.88231	0.0021645	0.00888585	0.694721	-0.525495
Pathways in cancer: CSF3R	UP	2.88231	0.0021645	0.00888585	1.55924	0.640848
Pathways in cancer: IL6	UP	2.88231	0.0021645	0.00888585	2.11242	1.0789
Pathways in cancer: E2F1	UP	2.88231	0.0021645	0.00888585	1.13064	0.177134
Pathways in cancer: MYC	UP	2.88231	0.0021645	0.00888585	1.28694	0.363944
Pathways in cancer: E2F1	UP	2.88231	0.0021645	0.00888585	1.48045	0.566034
Pathways in cancer: WNT16	DOWN	-2.88231	0.0021645	0.00888585	0.857406	-0.22195
Pathways in cancer: HHIP	DOWN	-2.88231	0.0021645	0.00888585	0.857406	-0.22195
Choline metabolism in cancer: EIF4EBP1	UP	2.88231	0.0021645	0.00888585	1.35162	0.434691
Choline metabolism in cancer: PLA2G4B	UP	2.88231	0.0021645	0.00888585	1.12946	0.175635
Choline metabolism in cancer: PRKCA	DOWN	-2.88231	0.0021645	0.00888585	0.832439	-0.264583
Transcriptional misregulation in cancer: CD14	UP	2.88231	0.0021645	0.00888585	1.97469	0.981626
Proteoglycans in cancer: CTTN	UP	2.88231	0.0021645	0.00888585	1.09515	0.131124
Proteoglycans in cancer: SMAD2	UP	2.88231	0.0021645	0.00888585	1.52837	0.611994
Proteoglycans in cancer: PLAU	UP	2.88231	0.0021645	0.00888585	2.18843	1.1299
Proteoglycans in cancer: PLAUR	UP	2.88231	0.0021645	0.00888585	3.55054	1.82804
Proteoglycans in cancer: ITGA2 C00925	DOWN	-2.88231	0.0021645	0.00888585	0.637738	-0.648965
Proteoglycans in cancer: MAPK1	UP	2.88231	0.0021645	0.00888585	1.79234	0.841847
Proteoglycans in cancer: FLNA	DOWN	-2.88231	0.0021645	0.00888585	0.851065	-0.232658
Proteoglycans in cancer: RHOA ARHGEF1	UP	2.88231	0.0021645	0.00888585	1.19171	0.253038
Proteoglycans in cancer: SLC9A1	UP	2.88231	0.0021645	0.00888585	1.13416	0.181629
Proteoglycans in cancer: PPP1R12A	UP	2.88231	0.0021645	0.00888585	1.04095	0.0578972
Proteoglycans in cancer: MIR21	DOWN	-2.88231	0.0021645	0.00888585	0.83744	-0.255942
Proteoglycans in cancer: CDKN1A	UP	2.88231	0.0021645	0.00888585	1.17668	0.234728
Proteoglycans in cancer: TNF	UP	2.88231	0.0021645	0.00888585	1.67383	0.743155
Proteoglycans in cancer: CDKN1A	UP	2.88231	0.0021645	0.00888585	1.09283	0.128067
Proteoglycans in cancer: VEGFA	UP	2.88231	0.0021645	0.00888585	1.39142	0.476562
Proteoglycans in cancer: MAPK1	UP	2.88231	0.0021645	0.00888585	1.58252	0.662223
Proteoglycans in cancer: PRKCA	DOWN	-2.88231	0.0021645	0.00888585	0.773964	-0.369662
Proteoglycans in cancer: ITGAV	DOWN	-2.88231	0.0021645	0.00888585	0.890636	-0.167092
MAPK signaling pathway: MYC	UP	2.72218	0.004329	0.0147302	1.18209	0.241339
ErbB signaling pathway: CBLC	UP	2.72218	0.004329	0.0147302	1.16157	0.216071
Wnt signaling pathway: PRKCA	DOWN	-2.72218	0.004329	0.0147302	0.779472	-0.359431
Notch signaling pathway: HES1	DOWN	-2.72218	0.004329	0.0147302	0.865478	-0.208431
TGF-beta signaling pathway: TGFBR2 TGFBR1	UP	2.72218	0.004329	0.0147302	1.24586	0.317139
Hippo signaling pathway: AXIN1	DOWN	-2.72218	0.004329	0.0147302	0.782568	-0.353713
Hippo signaling pathway: NKD1	DOWN	-2.72218	0.004329	0.0147302	0.781115	-0.356392
Hippo signaling pathway: SNAI2	DOWN	-2.72218	0.004329	0.0147302	0.789663	-0.34069
VEGF signaling pathway: HSPB1	UP	2.72218	0.004329	0.0147302	1.55387	0.635867
VEGF signaling pathway: NOS3	UP	2.72218	0.004329	0.0147302	1.86959	0.90272
VEGF signaling pathway: PXN	UP	2.72218	0.004329	0.0147302	1.71081	0.77468
Jak-STAT signaling pathway: BCL2L1	UP	2.72218	0.004329	0.0147302	1.19161	0.252908
NF-kappa B signaling pathway: TNF	UP	2.72218	0.004329	0.0147302	1.53526	0.618485
NF-kappa B signaling pathway: BCL2L1	UP	2.72218	0.004329	0.0147302	1.25688	0.32985
TNF signaling pathway: DNM1L	UP	2.72218	0.004329	0.0147302	1.3239	0.404792
HIF-1 signaling pathway: HK1	UP	2.72218	0.004329	0.0147302	1.10236	0.140591
HIF-1 signaling pathway: GAPDH	UP	2.72218	0.004329	0.0147302	1.12337	0.167833
FoxO signaling pathway: CDKN1A	UP	2.72218	0.004329	0.0147302	1.10236	0.140594
FoxO signaling pathway: CDKN1B	DOWN	-2.72218	0.004329	0.0147302	0.839192	-0.252928
FoxO signaling pathway: IL7R	UP	2.72218	0.004329	0.0147302	1.33917	0.421342
Calcium signaling pathway: MYLK4	DOWN	-2.72218	0.004329	0.0147302	0.985202	-0.0215089
Sphingolipid signaling pathway: PTEN	UP	2.72218	0.004329	0.0147302	1.15382	0.20642
PI3K-Akt signaling pathway: BCL2	DOWN	-2.72218	0.004329	0.0147302	0.818318	-0.289267
AMPK signaling pathway: SIRT1	DOWN	-2.72218	0.004329	0.0147302	0.882394	-0.180505
AMPK signaling pathway: PFKL	UP	2.72218	0.004329	0.0147302	1.1403	0.189412
Cell cycle: CDC45 MCM7 MCM6 MCM5 MCM4 MCM3 MCM2	UP	2.72218	0.004329	0.0147302	1.44921	0.535262
Apoptosis: BCL2L1	UP	2.72218	0.004329	0.0147302	1.17714	0.235288
p53 signaling pathway: ZMAT3	DOWN	-2.72218	0.004329	0.0147302	0.771744	-0.373805
p53 signaling pathway: PPM1D	DOWN	-2.72218	0.004329	0.0147302	0.808205	-0.307207
Adherens junction: ACTB TJP1	UP	2.72218	0.004329	0.0147302	1.04715	0.0664642
Adherens junction: RHOA	UP	2.72218	0.004329	0.0147302	1.03391	0.0481137
Tight junction: IGSF5 IGSF5	DOWN	-2.72218	0.004329	0.0147302	0.907874	-0.139436
Platelet activation: PLCG2 LCP2 BTK	DOWN	-2.72218	0.004329	0.0147302	0.810185	-0.303677
Toll-like receptor signaling pathway: IL12A	UP	2.72218	0.004329	0.0147302	1.16124	0.215665
Natural killer cell mediated cytotoxicity: BID	UP	2.72218	0.004329	0.0147302	1.72701	0.788278
Fc epsilon RI signaling pathway: GAB2	DOWN	-2.72218	0.004329	0.0147302	0.797817	-0.325871
Fc epsilon RI signaling pathway: PLA2G4B	UP	2.72218	0.004329	0.0147302	1.70094	0.766333
Glucagon signaling pathway : PKM	UP	2.72218	0.004329	0.0147302	1.13787	0.186332
Adipocytokine signaling pathway: AGRP	UP	2.72218	0.004329	0.0147302	1.14786	0.198945
PPAR signaling pathway: CPT1C	UP	2.72218	0.004329	0.0147302	1.0915	0.126309
Estrogen signaling pathway: KCNJ3	DOWN	-2.72218	0.004329	0.0147302	0.856878	-0.222838
Oxytocin signaling pathway: MYL9 ACTB	UP	2.72218	0.004329	0.0147302	1.06112	0.0855837
Thyroid hormone signaling pathway: RCAN2	DOWN	-2.72218	0.004329	0.0147302	0.738975	-0.436402
Melanogenesis: MITF	DOWN	-2.72218	0.004329	0.0147302	0.728389	-0.45722
Adrenergic signaling in cardiomyocytes: MAPK14	DOWN	-2.72218	0.004329	0.0147302	0.807684	-0.308137
Pathways in cancer: BIRC8	UP	2.72218	0.004329	0.0147302	1.19995	0.262969
Pathways in cancer: CSF2RA	UP	2.72218	0.004329	0.0147302	1.48711	0.572507
Proteoglycans in cancer: CTNNB1	DOWN	-2.72218	0.004329	0.0147302	0.598677	-0.74015
Proteoglycans in cancer: RAC1	UP	2.72218	0.004329	0.0147302	1.14512	0.195493
Proteoglycans in cancer: AKT3	DOWN	-2.72218	0.004329	0.0147302	0.83754	-0.25577
Proteoglycans in cancer: CD63	UP	2.72218	0.004329	0.0147302	1.07142	0.0995283
Ras signaling pathway: BCL2L1	UP	2.56205	0.00865801	0.025521	1.11842	0.161463
Ras signaling pathway: BRAP	DOWN	-2.56205	0.00865801	0.025521	0.915673	-0.127095
Hippo signaling pathway: SAV1	DOWN	-2.56205	0.00865801	0.025521	0.916057	-0.126491
Hippo signaling pathway: GLI2	DOWN	-2.56205	0.00865801	0.025521	0.803343	-0.315913
Hippo signaling pathway: ID1	UP	2.56205	0.00865801	0.025521	1.19493	0.25692
Jak-STAT signaling pathway: MYC	UP	2.56205	0.00865801	0.025521	1.28149	0.357827
NF-kappa B signaling pathway: CXCL12	UP	2.56205	0.00865801	0.025521	1.32847	0.409764
TNF signaling pathway: BAG4	UP	2.56205	0.00865801	0.025521	1.51059	0.595115
HIF-1 signaling pathway: TF	UP	2.56205	0.00865801	0.025521	1.14592	0.19651
FoxO signaling pathway: PLK4	UP	2.56205	0.00865801	0.025521	1.12812	0.173923
FoxO signaling pathway: ATG12	DOWN	-2.56205	0.00865801	0.025521	0.903965	-0.145661
Sphingolipid signaling pathway: TP53 BCL2	DOWN	-2.56205	0.00865801	0.025521	0.841698	-0.248626
Sphingolipid signaling pathway: C01245	UP	2.56205	0.00865801	0.025521	1.08404	0.116423
cAMP signaling pathway: ORAI1	DOWN	-2.56205	0.00865801	0.025521	0.873082	-0.195811
cAMP signaling pathway: GRIN3A	DOWN	-2.56205	0.00865801	0.025521	0.873082	-0.195811
cAMP signaling pathway: ATP2B1	DOWN	-2.56205	0.00865801	0.025521	0.868423	-0.203531
cAMP signaling pathway: RHOA	UP	2.56205	0.00865801	0.025521	1.04547	0.0641492
PI3K-Akt signaling pathway: BCL2L1	UP	2.56205	0.00865801	0.025521	1.34643	0.429139
PI3K-Akt signaling pathway: MYB	UP	2.56205	0.00865801	0.025521	1.24403	0.31502
Cell cycle: TFDP1 E2F4	DOWN	-2.56205	0.00865801	0.025521	0.872393	-0.196949
Apoptosis: BCL2	DOWN	-2.56205	0.00865801	0.025521	0.862012	-0.214221
p53 signaling pathway: PIDD1	DOWN	-2.56205	0.00865801	0.025521	0.833262	-0.263157
p53 signaling pathway: PERP	DOWN	-2.56205	0.00865801	0.025521	0.885828	-0.174902
p53 signaling pathway: SERPINB5	DOWN	-2.56205	0.00865801	0.025521	0.887547	-0.172105
p53 signaling pathway: SIAH1	DOWN	-2.56205	0.00865801	0.025521	0.876056	-0.190906
Tight junction: IGSF5 MAGI1	DOWN	-2.56205	0.00865801	0.025521	0.612819	-0.706468
Platelet activation: RHOA	UP	2.56205	0.00865801	0.025521	1.04584	0.0646631
Platelet activation: C00427	DOWN	-2.56205	0.00865801	0.025521	0.940064	-0.0891692
Platelet activation: C05956	DOWN	-2.56205	0.00865801	0.025521	0.940064	-0.0891692
Toll-like receptor signaling pathway: CCL3L3	UP	2.56205	0.00865801	0.025521	1.16046	0.2147
Toll-like receptor signaling pathway: CCL4L1	UP	2.56205	0.00865801	0.025521	1.16046	0.2147
Chemokine signaling pathway: MAPK1	DOWN	-2.56205	0.00865801	0.025521	0.907645	-0.1398
Insulin signaling pathway: C00031	UP	2.56205	0.00865801	0.025521	1.28122	0.357515
Glucagon signaling pathway : GYS1	UP	2.56205	0.00865801	0.025521	1.11134	0.152304
Adipocytokine signaling pathway: G6PC	UP	2.56205	0.00865801	0.025521	1.12205	0.166142
Oxytocin signaling pathway: MEF2C	DOWN	-2.56205	0.00865801	0.025521	0.770259	-0.376585
Oxytocin signaling pathway: JUN	UP	2.56205	0.00865801	0.025521	1.17026	0.226833
Thyroid hormone signaling pathway: TBC1D4	DOWN	-2.56205	0.00865801	0.025521	0.866331	-0.20701
Thyroid hormone signaling pathway: ATP2A2	UP	2.56205	0.00865801	0.025521	1.08217	0.113928
Thyroid hormone signaling pathway: WNT4	DOWN	-2.56205	0.00865801	0.025521	0.799173	-0.32342
Vascular smooth muscle contraction: KCNMB2	DOWN	-2.56205	0.00865801	0.025521	0.864115	-0.210705
Pathways in cancer: BCL2L1	UP	2.56205	0.00865801	0.025521	1.33265	0.414299
Pathways in cancer: CSF1R	UP	2.56205	0.00865801	0.025521	1.38949	0.474555
Transcriptional misregulation in cancer: FCGR1A	UP	2.56205	0.00865801	0.025521	1.2952	0.37317
Proteoglycans in cancer: ACTB	DOWN	-2.56205	0.00865801	0.025521	0.804366	-0.314076
Proteoglycans in cancer: NUDT16L1	DOWN	-2.56205	0.00865801	0.025521	0.88325	-0.179106
Rap1 signaling pathway: THBS1	UP	2.40192	0.0151515	0.0402189	1.21358	0.279274
Rap1 signaling pathway: PRKCI PARD6A PARD3	UP	2.40192	0.0151515	0.0402189	1.10542	0.144592
MAPK signaling pathway: NFKB1	UP	2.40192	0.0151515	0.0402189	1.19928	0.262164
ErbB signaling pathway: GSK3B	UP	2.40192	0.0151515	0.0402189	1.09337	0.128782
TGF-beta signaling pathway: CDKN2B	DOWN	-2.40192	0.0151515	0.0402189	0.619183	-0.691562
Hippo signaling pathway: ITGB2	UP	2.40192	0.0151515	0.0402189	1.26122	0.334824
Hippo signaling pathway: FGF1	UP	2.40192	0.0151515	0.0402189	1.10953	0.149955
VEGF signaling pathway: PTK2	UP	2.40192	0.0151515	0.0402189	1.39815	0.483515
FoxO signaling pathway: BNIP3	UP	2.40192	0.0151515	0.0402189	1.10142	0.139359
FoxO signaling pathway: GABARAP	DOWN	-2.40192	0.0151515	0.0402189	0.929177	-0.105975
Sphingolipid signaling pathway: BAX	UP	2.40192	0.0151515	0.0402189	1.16722	0.223071
cAMP signaling pathway: ACOX1	DOWN	-2.40192	0.0151515	0.0402189	0.77227	-0.372823
cAMP signaling pathway: C00416	DOWN	-2.40192	0.0151515	0.0402189	0.800291	-0.321404
cAMP signaling pathway: MAPK8	DOWN	-2.40192	0.0151515	0.0402189	0.732693	-0.448719
cGMP-PKG signaling pathway: VASP	UP	2.40192	0.0151515	0.0402189	1.27773	0.353579
cGMP-PKG signaling pathway: CNGB1	DOWN	-2.40192	0.0151515	0.0402189	0.823402	-0.280331
cGMP-PKG signaling pathway: PPIF	UP	2.40192	0.0151515	0.0402189	1.03261	0.0462938
AMPK signaling pathway: G6PC	UP	2.40192	0.0151515	0.0402189	1.26713	0.34157
Apoptosis: TP53	DOWN	-2.40192	0.0151515	0.0402189	0.826439	-0.275019
p53 signaling pathway: CDK4 CCND1	UP	2.40192	0.0151515	0.0402189	1.02671	0.0380258
p53 signaling pathway: PMAIP1	DOWN	-2.40192	0.0151515	0.0402189	0.890973	-0.166546
p53 signaling pathway: RCHY1	DOWN	-2.40192	0.0151515	0.0402189	0.896884	-0.157007
Adherens junction: LEF1 CTNNB1	DOWN	-2.40192	0.0151515	0.0402189	0.836237	-0.258017
Gap junction: GJA1 GJA1	UP	2.40192	0.0151515	0.0402189	1.04486	0.063307
Gap junction: C00681	DOWN	-2.40192	0.0151515	0.0402189	0.903072	-0.147087
Gap junction: C00533	DOWN	-2.40192	0.0151515	0.0402189	0.772319	-0.372731
NOD-like receptor signaling pathway: IKBKG CHUK IKBKB	DOWN	-2.40192	0.0151515	0.0402189	0.888901	-0.169905
T cell receptor signaling pathway: GRB2	UP	2.40192	0.0151515	0.0402189	1.17691	0.235007
Fc gamma R-mediated phagocytosis: ARF6	DOWN	-2.40192	0.0151515	0.0402189	0.968397	-0.04633
Chemokine signaling pathway: PXN PTK2B	UP	2.40192	0.0151515	0.0402189	1.19808	0.260721
PPAR signaling pathway: ACADL	DOWN	-2.40192	0.0151515	0.0402189	0.729711	-0.454603
Oxytocin signaling pathway: C00219	UP	2.40192	0.0151515	0.0402189	1.33094	0.412443
Adrenergic signaling in cardiomyocytes: CREB3	DOWN	-2.40192	0.0151515	0.0402189	0.870139	-0.200682
Pathways in cancer: BCL2L1	UP	2.40192	0.0151515	0.0402189	1.11285	0.154254
Pathways in cancer: CCND1	UP	2.40192	0.0151515	0.0402189	1.18895	0.249685
Pathways in cancer: GLI1	DOWN	-2.40192	0.0151515	0.0402189	0.738646	-0.437046
Proteoglycans in cancer: KDR	UP	2.40192	0.0151515	0.0402189	1.30502	0.384077
Proteoglycans in cancer: MAPK1	UP	2.40192	0.0151515	0.0402189	1.24594	0.317232

## Sheet: C24vsC0
Path/term	UP/DOWN	statistic	p.value	FDRp.value	Fold_Change	logFC
Ras signaling pathway: PLA2G4B	UP	2.84199	0.00252525	0.00984848	1.13207	0.178966
Ras signaling pathway: ELK1	UP	2.84199	0.00252525	0.00984848	1.21564	0.281713
Ras signaling pathway: PIK3R5	DOWN	-2.84199	0.00252525	0.00984848	0.89633	-0.157898
Rap1 signaling pathway: ACTB	UP	2.84199	0.00252525	0.00984848	1.21384	0.279583
Rap1 signaling pathway: RAC1	DOWN	-2.84199	0.00252525	0.00984848	0.927374	-0.108778
Rap1 signaling pathway: MAPK1	UP	2.84199	0.00252525	0.00984848	1.12386	0.168468
Rap1 signaling pathway: AKT3	DOWN	-2.84199	0.00252525	0.00984848	0.854277	-0.227224
MAPK signaling pathway: ATF2	DOWN	-2.84199	0.00252525	0.00984848	0.814487	-0.296037
MAPK signaling pathway: DDIT3	DOWN	-2.84199	0.00252525	0.00984848	0.84275	-0.246824
MAPK signaling pathway: MAX	DOWN	-2.84199	0.00252525	0.00984848	0.817014	-0.291568
MAPK signaling pathway: MEF2C	DOWN	-2.84199	0.00252525	0.00984848	0.639849	-0.644197
MAPK signaling pathway: NLK	UP	2.84199	0.00252525	0.00984848	1.50453	0.589315
MAPK signaling pathway: MAPT	DOWN	-2.84199	0.00252525	0.00984848	0.654744	-0.610997
MAPK signaling pathway: PLA2G4B	DOWN	-2.84199	0.00252525	0.00984848	0.809458	-0.304972
MAPK signaling pathway: NFATC3	DOWN	-2.84199	0.00252525	0.00984848	0.837759	-0.255392
MAPK signaling pathway: NR4A1	UP	2.84199	0.00252525	0.00984848	1.11147	0.152463
MAPK signaling pathway: STK3	UP	2.84199	0.00252525	0.00984848	1.89137	0.919434
MAPK signaling pathway: ECSIT TRAF6	UP	2.84199	0.00252525	0.00984848	1.99396	0.995639
ErbB signaling pathway: EIF4EBP1	UP	2.84199	0.00252525	0.00984848	1.40525	0.490829
ErbB signaling pathway: CDKN1B	DOWN	-2.84199	0.00252525	0.00984848	0.852637	-0.229996
ErbB signaling pathway: CDKN1A	UP	2.84199	0.00252525	0.00984848	1.0849	0.117568
ErbB signaling pathway: MYC	UP	2.84199	0.00252525	0.00984848	1.38115	0.465873
ErbB signaling pathway: ELK1	UP	2.84199	0.00252525	0.00984848	1.32501	0.406003
ErbB signaling pathway: STAT5A	UP	2.84199	0.00252525	0.00984848	1.11028	0.150918
Wnt signaling pathway: FOSL1	UP	2.84199	0.00252525	0.00984848	1.56194	0.643338
Wnt signaling pathway: CCND1	DOWN	-2.84199	0.00252525	0.00984848	0.691432	-0.53234
Notch signaling pathway: HES1	DOWN	-2.84199	0.00252525	0.00984848	0.864547	-0.209984
Hedgehog signaling pathway: PTCH1	DOWN	-2.84199	0.00252525	0.00984848	0.802308	-0.317772
TGF-beta signaling pathway: RPS6KB1	UP	2.84199	0.00252525	0.00984848	1.48316	0.568673
TGF-beta signaling pathway: ROCK1	UP	2.84199	0.00252525	0.00984848	1.41489	0.500693
TGF-beta signaling pathway: TGFBR2 TGFBR1	UP	2.84199	0.00252525	0.00984848	1.47081	0.556612
TGF-beta signaling pathway: ID1	DOWN	-2.84199	0.00252525	0.00984848	0.62506	-0.677935
Hippo signaling pathway: MOB1A	DOWN	-2.84199	0.00252525	0.00984848	0.919892	-0.120464
Hippo signaling pathway: SAV1	DOWN	-2.84199	0.00252525	0.00984848	0.928259	-0.1074
Hippo signaling pathway: AXIN1	DOWN	-2.84199	0.00252525	0.00984848	0.704094	-0.506161
Hippo signaling pathway: NKD1	DOWN	-2.84199	0.00252525	0.00984848	0.703628	-0.507115
Hippo signaling pathway: MYC	DOWN	-2.84199	0.00252525	0.00984848	0.789738	-0.340553
Hippo signaling pathway: CCND1	DOWN	-2.84199	0.00252525	0.00984848	0.636739	-0.651226
Hippo signaling pathway: SOX2	DOWN	-2.84199	0.00252525	0.00984848	0.707813	-0.49856
Hippo signaling pathway: SNAI2	DOWN	-2.84199	0.00252525	0.00984848	0.68682	-0.541997
Hippo signaling pathway: BIRC2	DOWN	-2.84199	0.00252525	0.00984848	0.688407	-0.538666
Hippo signaling pathway: AREG	UP	2.84199	0.00252525	0.00984848	2.03698	1.02644
Hippo signaling pathway: SERPINE1	UP	2.84199	0.00252525	0.00984848	1.5188	0.602931
Hippo signaling pathway: ID2	DOWN	-2.84199	0.00252525	0.00984848	0.723383	-0.467168
VEGF signaling pathway: NOS3	UP	2.84199	0.00252525	0.00984848	2.0692	1.04907
VEGF signaling pathway: PTGS2	UP	2.84199	0.00252525	0.00984848	4.55268	2.18672
Jak-STAT signaling pathway: AKT3	DOWN	-2.84199	0.00252525	0.00984848	0.839386	-0.252593
NF-kappa B signaling pathway: CXCL8	UP	2.84199	0.00252525	0.00984848	2.46049	1.29894
NF-kappa B signaling pathway: PTGS2	UP	2.84199	0.00252525	0.00984848	2.42063	1.27538
NF-kappa B signaling pathway: CXCL2	UP	2.84199	0.00252525	0.00984848	2.34371	1.2288
NF-kappa B signaling pathway: VCAM1	DOWN	-2.84199	0.00252525	0.00984848	0.649449	-0.622711
NF-kappa B signaling pathway: NFKB2	UP	2.84199	0.00252525	0.00984848	1.34169	0.424047
NF-kappa B signaling pathway: PLAU	UP	2.84199	0.00252525	0.00984848	1.33681	0.418796
NF-kappa B signaling pathway: CCL19	UP	2.84199	0.00252525	0.00984848	1.84413	0.882937
NF-kappa B signaling pathway: TNFSF13B	UP	2.84199	0.00252525	0.00984848	1.12818	0.174002
NF-kappa B signaling pathway: ICAM1	UP	2.84199	0.00252525	0.00984848	1.4887	0.574052
TNF signaling pathway: CREB3	UP	2.84199	0.00252525	0.00984848	1.34391	0.426437
TNF signaling pathway: MAPK14	UP	2.84199	0.00252525	0.00984848	1.33714	0.41915
TNF signaling pathway: NFKB1	UP	2.84199	0.00252525	0.00984848	1.61699	0.693313
TNF signaling pathway: DNM1L	UP	2.84199	0.00252525	0.00984848	1.20933	0.27421
HIF-1 signaling pathway: EGF	DOWN	-2.84199	0.00252525	0.00984848	0.872251	-0.197184
HIF-1 signaling pathway: SERPINE1	UP	2.84199	0.00252525	0.00984848	1.72626	0.787652
HIF-1 signaling pathway: EDN1	DOWN	-2.84199	0.00252525	0.00984848	0.702094	-0.510264
HIF-1 signaling pathway: SLC2A1	UP	2.84199	0.00252525	0.00984848	1.10711	0.146802
HIF-1 signaling pathway: BCL2	DOWN	-2.84199	0.00252525	0.00984848	0.826839	-0.274322
FoxO signaling pathway: CCND1	DOWN	-2.84199	0.00252525	0.00984848	0.889177	-0.169457
FoxO signaling pathway: CCNG2	DOWN	-2.84199	0.00252525	0.00984848	0.874649	-0.193224
FoxO signaling pathway: CDKN1A	UP	2.84199	0.00252525	0.00984848	1.10237	0.140604
FoxO signaling pathway: CDKN1B	DOWN	-2.84199	0.00252525	0.00984848	0.866078	-0.207431
FoxO signaling pathway: RBL2	DOWN	-2.84199	0.00252525	0.00984848	0.857125	-0.222422
FoxO signaling pathway: PLK4	UP	2.84199	0.00252525	0.00984848	1.10591	0.145232
FoxO signaling pathway: BNIP3	UP	2.84199	0.00252525	0.00984848	1.14458	0.194822
FoxO signaling pathway: CAT	DOWN	-2.84199	0.00252525	0.00984848	0.905263	-0.143592
FoxO signaling pathway: SOD2	UP	2.84199	0.00252525	0.00984848	1.82877	0.870877
FoxO signaling pathway: ATM	DOWN	-2.84199	0.00252525	0.00984848	0.823288	-0.280531
FoxO signaling pathway: G6PC	UP	2.84199	0.00252525	0.00984848	1.13175	0.178557
FoxO signaling pathway: IL7R	UP	2.84199	0.00252525	0.00984848	1.59637	0.674798
Calcium signaling pathway: C06124	UP	2.84199	0.00252525	0.00984848	1.36983	0.453993
Calcium signaling pathway: MYLK4	DOWN	-2.84199	0.00252525	0.00984848	0.990762	-0.0133893
Sphingolipid signaling pathway: BAX	UP	2.84199	0.00252525	0.00984848	1.73669	0.796342
Sphingolipid signaling pathway: TP53 BCL2	DOWN	-2.84199	0.00252525	0.00984848	0.846427	-0.240542
Sphingolipid signaling pathway: RAC1	DOWN	-2.84199	0.00252525	0.00984848	0.857291	-0.222142
Sphingolipid signaling pathway: MAPK1	UP	2.84199	0.00252525	0.00984848	1.108	0.147964
Sphingolipid signaling pathway: SPHK2	UP	2.84199	0.00252525	0.00984848	1.40172	0.487195
cAMP signaling pathway: PTCH1	DOWN	-2.84199	0.00252525	0.00984848	0.833715	-0.262374
cAMP signaling pathway: F2R	DOWN	-2.84199	0.00252525	0.00984848	0.906806	-0.141135
cAMP signaling pathway: AKT3	DOWN	-2.84199	0.00252525	0.00984848	0.74067	-0.433096
cGMP-PKG signaling pathway: ITPR1	DOWN	-2.84199	0.00252525	0.00984848	0.858561	-0.220007
PI3K-Akt signaling pathway: CCND1	DOWN	-2.84199	0.00252525	0.00984848	0.822511	-0.281893
PI3K-Akt signaling pathway: CDKN1B	DOWN	-2.84199	0.00252525	0.00984848	0.715911	-0.482148
PI3K-Akt signaling pathway: RBL2	DOWN	-2.84199	0.00252525	0.00984848	0.707608	-0.498979
PI3K-Akt signaling pathway: PCK1	DOWN	-2.84199	0.00252525	0.00984848	0.830319	-0.268262
PI3K-Akt signaling pathway: BCL2	DOWN	-2.84199	0.00252525	0.00984848	0.872684	-0.196469
PI3K-Akt signaling pathway: MAPK1	UP	2.84199	0.00252525	0.00984848	1.14006	0.189113
PI3K-Akt signaling pathway: MCL1	UP	2.84199	0.00252525	0.00984848	1.09586	0.132062
PI3K-Akt signaling pathway: RXRA	DOWN	-2.84199	0.00252525	0.00984848	0.885239	-0.175861
PI3K-Akt signaling pathway: BCL2	DOWN	-2.84199	0.00252525	0.00984848	0.827068	-0.273921
PI3K-Akt signaling pathway: EIF4E	DOWN	-2.84199	0.00252525	0.00984848	0.864203	-0.210558
PI3K-Akt signaling pathway: PRKCA	DOWN	-2.84199	0.00252525	0.00984848	0.806894	-0.309549
PI3K-Akt signaling pathway: PKN3	DOWN	-2.84199	0.00252525	0.00984848	0.811133	-0.301989
PI3K-Akt signaling pathway: C8orf44-SGK3	DOWN	-2.84199	0.00252525	0.00984848	0.861065	-0.215807
PI3K-Akt signaling pathway: ITGA11 ITGB1 PTK2	DOWN	-2.84199	0.00252525	0.00984848	0.852102	-0.230902
PI3K-Akt signaling pathway: CSF3R JAK1	DOWN	-2.84199	0.00252525	0.00984848	0.855736	-0.224762
AMPK signaling pathway: EIF4EBP1	UP	2.84199	0.00252525	0.00984848	1.40475	0.490317
AMPK signaling pathway: ULK1	DOWN	-2.84199	0.00252525	0.00984848	0.940968	-0.087783
AMPK signaling pathway: FOXO1	DOWN	-2.84199	0.00252525	0.00984848	0.811742	-0.300907
AMPK signaling pathway: SIRT1	DOWN	-2.84199	0.00252525	0.00984848	0.857246	-0.222219
AMPK signaling pathway: FASN	UP	2.84199	0.00252525	0.00984848	1.10267	0.140999
AMPK signaling pathway: SCD	UP	2.84199	0.00252525	0.00984848	1.22326	0.290729
AMPK signaling pathway: EEF2	DOWN	-2.84199	0.00252525	0.00984848	0.97726	-0.0331851
AMPK signaling pathway: PFKFB1	UP	2.84199	0.00252525	0.00984848	1.0554	0.0777847
AMPK signaling pathway: GYS1	UP	2.84199	0.00252525	0.00984848	1.11546	0.157638
AMPK signaling pathway: ACACB	DOWN	-2.84199	0.00252525	0.00984848	0.766764	-0.383145
AMPK signaling pathway: PFKL	UP	2.84199	0.00252525	0.00984848	1.19319	0.254827
mTOR signaling pathway: EIF4E	DOWN	-2.84199	0.00252525	0.00984848	0.853652	-0.22828
mTOR signaling pathway: VEGFA	UP	2.84199	0.00252525	0.00984848	1.28569	0.362544
mTOR signaling pathway: ULK3	DOWN	-2.84199	0.00252525	0.00984848	0.989398	-0.0153778
mTOR signaling pathway: TSC1	DOWN	-2.84199	0.00252525	0.00984848	0.910332	-0.135536
Cell cycle: CDC6 ORC3 ORC5 ORC4 ORC2 ORC1 ORC6	UP	2.84199	0.00252525	0.00984848	1.64978	0.722277
Cell cycle: TFDP1 E2F4	DOWN	-2.84199	0.00252525	0.00984848	0.88337	-0.17891
Cell cycle: CDC45 MCM7 MCM6 MCM5 MCM4 MCM3 MCM2	UP	2.84199	0.00252525	0.00984848	1.91855	0.940017
Cell cycle: ORC3 ORC5 ORC4 ORC2 ORC1 ORC6 MCM7 MCM6 MCM5 MCM4 MCM3 MCM2	UP	2.84199	0.00252525	0.00984848	1.8055	0.852395
Apoptosis: NFKBIA	UP	2.84199	0.00252525	0.00984848	1.09614	0.132426
Apoptosis: FADD TRADD	UP	2.84199	0.00252525	0.00984848	2.01521	1.01093
Apoptosis: IRAK3 MYD88	UP	2.84199	0.00252525	0.00984848	1.97639	0.982868
p53 signaling pathway: BAX	UP	2.84199	0.00252525	0.00984848	1.1609	0.215246
p53 signaling pathway: ZMAT3	DOWN	-2.84199	0.00252525	0.00984848	0.787732	-0.344224
p53 signaling pathway: SERPINE1	UP	2.84199	0.00252525	0.00984848	1.76247	0.817597
p53 signaling pathway: DDB2	DOWN	-2.84199	0.00252525	0.00984848	0.840809	-0.250149
p53 signaling pathway: STEAP3	UP	2.84199	0.00252525	0.00984848	1.14277	0.192535
Focal adhesion: VASP ACTB	UP	2.84199	0.00252525	0.00984848	1.11972	0.163141
Focal adhesion: ZYX ACTB	UP	2.84199	0.00252525	0.00984848	1.36192	0.445645
Focal adhesion: CCND1	DOWN	-2.84199	0.00252525	0.00984848	0.870347	-0.200338
Adherens junction: NLK	DOWN	-2.84199	0.00252525	0.00984848	0.822565	-0.281798
Adherens junction: PARD3	DOWN	-2.84199	0.00252525	0.00984848	0.892896	-0.163435
Tight junction: EPB41 TJP2 ACTB	DOWN	-2.84199	0.00252525	0.00984848	0.804922	-0.313078
Tight junction: IGSF5 IGSF5	DOWN	-2.84199	0.00252525	0.00984848	0.897091	-0.156674
Tight junction: IGSF5 MAGI1	DOWN	-2.84199	0.00252525	0.00984848	0.658182	-0.603442
Tight junction: IGSF5 MPDZ	DOWN	-2.84199	0.00252525	0.00984848	0.83265	-0.264219
Platelet activation: MYL12B	UP	2.84199	0.00252525	0.00984848	1.03892	0.0550884
Platelet activation: PIK3R5	DOWN	-2.84199	0.00252525	0.00984848	0.813277	-0.298182
Platelet activation: P2RX1	UP	2.84199	0.00252525	0.00984848	1.20511	0.269169
Platelet activation: C00427	DOWN	-2.84199	0.00252525	0.00984848	0.919849	-0.120531
Platelet activation: C05956	DOWN	-2.84199	0.00252525	0.00984848	0.919849	-0.120531
Toll-like receptor signaling pathway: CXCL10	UP	2.84199	0.00252525	0.00984848	2.54262	1.34632
Toll-like receptor signaling pathway: CXCL11	UP	2.84199	0.00252525	0.00984848	8.95221	3.16224
Toll-like receptor signaling pathway: IL1B	UP	2.84199	0.00252525	0.00984848	1.44926	0.535317
Toll-like receptor signaling pathway: IL6	UP	2.84199	0.00252525	0.00984848	1.97803	0.984066
Toll-like receptor signaling pathway: CXCL8	UP	2.84199	0.00252525	0.00984848	2.96044	1.56581
Toll-like receptor signaling pathway: CCL5	UP	2.84199	0.00252525	0.00984848	1.97331	0.980617
Toll-like receptor signaling pathway: CASP8	UP	2.84199	0.00252525	0.00984848	1.56272	0.644055
NOD-like receptor signaling pathway: MAPK8	DOWN	-2.84199	0.00252525	0.00984848	0.813759	-0.297326
NOD-like receptor signaling pathway: CASP1	DOWN	-2.84199	0.00252525	0.00984848	0.841678	-0.248659
RIG-I-like receptor signaling pathway: MAPK8	DOWN	-2.84199	0.00252525	0.00984848	0.603417	-0.728773
Natural killer cell mediated cytotoxicity: TNFRSF10D	UP	2.84199	0.00252525	0.00984848	1.07072	0.0985818
Natural killer cell mediated cytotoxicity: BID	UP	2.84199	0.00252525	0.00984848	1.71745	0.780272
Natural killer cell mediated cytotoxicity: ITGAL ITGB2	UP	2.84199	0.00252525	0.00984848	1.48164	0.567199
B cell receptor signaling pathway: BLNK GRB2	UP	2.84199	0.00252525	0.00984848	1.19837	0.261071
B cell receptor signaling pathway: CD79A	UP	2.84199	0.00252525	0.00984848	1.45555	0.541563
Fc epsilon RI signaling pathway: GAB2	DOWN	-2.84199	0.00252525	0.00984848	0.850691	-0.233293
Fc gamma R-mediated phagocytosis: CFL1	UP	2.84199	0.00252525	0.00984848	1.05431	0.0762999
Fc gamma R-mediated phagocytosis: WAS	UP	2.84199	0.00252525	0.00984848	1.29674	0.374888
Fc gamma R-mediated phagocytosis: C04637 GSN	UP	2.84199	0.00252525	0.00984848	1.2863	0.363222
Fc gamma R-mediated phagocytosis: PLA2G4B	UP	2.84199	0.00252525	0.00984848	1.29069	0.368146
Fc gamma R-mediated phagocytosis: MARCKS	UP	2.84199	0.00252525	0.00984848	1.18065	0.239587
Fc gamma R-mediated phagocytosis: MYO10	UP	2.84199	0.00252525	0.00984848	1.30372	0.382639
Fc gamma R-mediated phagocytosis: DNM2 AMPH	UP	2.84199	0.00252525	0.00984848	1.47856	0.564191
Leukocyte transendothelial migration: ACTB CTNNA1 CTNNB1	UP	2.84199	0.00252525	0.00984848	1.40686	0.492481
Leukocyte transendothelial migration: PTK2	UP	2.84199	0.00252525	0.00984848	1.2493	0.321115
Leukocyte transendothelial migration: PXN	UP	2.84199	0.00252525	0.00984848	1.54021	0.623128
Leukocyte transendothelial migration: BCAR1	UP	2.84199	0.00252525	0.00984848	1.36497	0.448869
Leukocyte transendothelial migration: RAC2	UP	2.84199	0.00252525	0.00984848	1.73764	0.797131
Chemokine signaling pathway: MAPK1	DOWN	-2.84199	0.00252525	0.00984848	0.850923	-0.232899
Chemokine signaling pathway: PRKACA	DOWN	-2.84199	0.00252525	0.00984848	0.885929	-0.174738
Insulin signaling pathway: ELK1	UP	2.84199	0.00252525	0.00984848	1.22268	0.290049
Glucagon signaling pathway : GYS1	UP	2.84199	0.00252525	0.00984848	1.12211	0.166211
Glucagon signaling pathway : PKM	UP	2.84199	0.00252525	0.00984848	1.07649	0.106338
Adipocytokine signaling pathway: G6PC	UP	2.84199	0.00252525	0.00984848	1.11139	0.15237
Adipocytokine signaling pathway: POMC	DOWN	-2.84199	0.00252525	0.00984848	0.534921	-0.902603
Adipocytokine signaling pathway: PTPN11	DOWN	-2.84199	0.00252525	0.00984848	0.53546	-0.901149
Adipocytokine signaling pathway: IRS1	DOWN	-2.84199	0.00252525	0.00984848	0.824218	-0.278902
Adipocytokine signaling pathway: NFKBIA	UP	2.84199	0.00252525	0.00984848	1.11532	0.157456
Adipocytokine signaling pathway: C00165	UP	2.84199	0.00252525	0.00984848	1.50101	0.585932
Adipocytokine signaling pathway: C15493	DOWN	-2.84199	0.00252525	0.00984848	0.923403	-0.114968
PPAR signaling pathway: SCD	UP	2.84199	0.00252525	0.00984848	1.24926	0.321072
PPAR signaling pathway: FABP1	UP	2.84199	0.00252525	0.00984848	1.53282	0.616188
PPAR signaling pathway: LPL	UP	2.84199	0.00252525	0.00984848	1.79826	0.846601
PPAR signaling pathway: CPT1C	UP	2.84199	0.00252525	0.00984848	1.0881	0.121813
PPAR signaling pathway: ANGPTL4	UP	2.84199	0.00252525	0.00984848	1.54446	0.627104
PPAR signaling pathway: MMP1	UP	2.84199	0.00252525	0.00984848	7.14647	2.83723
PPAR signaling pathway: FABP3	UP	2.84199	0.00252525	0.00984848	1.43556	0.521618
PPAR signaling pathway: ILK	UP	2.84199	0.00252525	0.00984848	1.17684	0.234916
PPAR signaling pathway: PDPK1	UP	2.84199	0.00252525	0.00984848	1.13375	0.181101
PPAR signaling pathway: UBC	UP	2.84199	0.00252525	0.00984848	1.14661	0.19738
Estrogen signaling pathway: CREB3	UP	2.84199	0.00252525	0.00984848	1.37101	0.455237
Estrogen signaling pathway: CREB3	UP	2.84199	0.00252525	0.00984848	6.09475	2.60757
Estrogen signaling pathway: ESR1 C00951	UP	2.84199	0.00252525	0.00984848	6.30615	2.65676
Estrogen signaling pathway: ESR1 FOS	UP	2.84199	0.00252525	0.00984848	6.30615	2.65676
Estrogen signaling pathway: ESR1 C00951	UP	2.84199	0.00252525	0.00984848	6.30615	2.65676
Estrogen signaling pathway: AKT3	UP	2.84199	0.00252525	0.00984848	4.17678	2.06239
Oxytocin signaling pathway: C00219	UP	2.84199	0.00252525	0.00984848	1.8167	0.861323
Oxytocin signaling pathway: PTGS2	UP	2.84199	0.00252525	0.00984848	2.57256	1.3632
Oxytocin signaling pathway: MEF2C	DOWN	-2.84199	0.00252525	0.00984848	0.723178	-0.467578
Oxytocin signaling pathway: EEF2	DOWN	-2.84199	0.00252525	0.00984848	0.979421	-0.0299989
Oxytocin signaling pathway: MYL9 ACTB	UP	2.84199	0.00252525	0.00984848	1.06076	0.0850916
Oxytocin signaling pathway: PTGS2	UP	2.84199	0.00252525	0.00984848	4.04862	2.01743
Oxytocin signaling pathway: KCNJ2	DOWN	-2.84199	0.00252525	0.00984848	0.852558	-0.23013
Thyroid hormone signaling pathway: TBC1D4	DOWN	-2.84199	0.00252525	0.00984848	0.830588	-0.267795
Thyroid hormone signaling pathway: FOXO1	DOWN	-2.84199	0.00252525	0.00984848	0.90175	-0.1492
Thyroid hormone signaling pathway: CCND1	DOWN	-2.84199	0.00252525	0.00984848	0.889612	-0.168752
Thyroid hormone signaling pathway: WNT4	DOWN	-2.84199	0.00252525	0.00984848	0.850067	-0.234351
Thyroid hormone signaling pathway: THRA C02465	DOWN	-2.84199	0.00252525	0.00984848	0.83357	-0.262624
Thyroid hormone signaling pathway: NOTCH1	DOWN	-2.84199	0.00252525	0.00984848	0.848137	-0.23763
Melanogenesis: MITF	DOWN	-2.84199	0.00252525	0.00984848	0.708471	-0.497219
Melanogenesis: TYR	DOWN	-2.84199	0.00252525	0.00984848	0.646799	-0.628611
Melanogenesis: CAMK2A	DOWN	-2.84199	0.00252525	0.00984848	0.697099	-0.520566
Melanogenesis: PRKACA	DOWN	-2.84199	0.00252525	0.00984848	0.554827	-0.849889
Adrenergic signaling in cardiomyocytes: KCNE1	DOWN	-2.84199	0.00252525	0.00984848	0.877623	-0.188327
Adrenergic signaling in cardiomyocytes: CREB3	DOWN	-2.84199	0.00252525	0.00984848	0.849605	-0.235137
Adrenergic signaling in cardiomyocytes: BCL2	DOWN	-2.84199	0.00252525	0.00984848	0.842911	-0.246549
Vascular smooth muscle contraction: ACTA2 MYL9 MYH11	UP	2.84199	0.00252525	0.00984848	1.13838	0.186979
Vascular smooth muscle contraction: KCNMB2	DOWN	-2.84199	0.00252525	0.00984848	0.863517	-0.211704
Neurotrophin signaling pathway: ATF4	UP	2.84199	0.00252525	0.00984848	1.27815	0.354057
Neurotrophin signaling pathway: ZNF274	DOWN	-2.84199	0.00252525	0.00984848	0.895194	-0.159727
Pathways in cancer: CCND1	DOWN	-2.84199	0.00252525	0.00984848	0.77774	-0.36264
Pathways in cancer: PTGS2	UP	2.84199	0.00252525	0.00984848	2.96234	1.56674
Pathways in cancer: TRAF1	UP	2.84199	0.00252525	0.00984848	1.21288	0.27844
Pathways in cancer: FOXO1	DOWN	-2.84199	0.00252525	0.00984848	0.896001	-0.158429
Pathways in cancer: CDKN1B	DOWN	-2.84199	0.00252525	0.00984848	0.847178	-0.239263
Pathways in cancer: CDKN1A	UP	2.84199	0.00252525	0.00984848	1.0782	0.10862
Pathways in cancer: FIGF	UP	2.84199	0.00252525	0.00984848	1.35423	0.437474
Pathways in cancer: CXCL8	UP	2.84199	0.00252525	0.00984848	3.1578	1.65892
Pathways in cancer: MMP1	UP	2.84199	0.00252525	0.00984848	1.50434	0.589129
Pathways in cancer: CDK4	UP	2.84199	0.00252525	0.00984848	1.26971	0.344496
Pathways in cancer: RAC1	UP	2.84199	0.00252525	0.00984848	1.01955	0.027934
Pathways in cancer: FIGF	UP	2.84199	0.00252525	0.00984848	1.07329	0.102044
Pathways in cancer: KLK3	DOWN	-2.84199	0.00252525	0.00984848	0.435742	-1.19845
Pathways in cancer: CASP9	UP	2.84199	0.00252525	0.00984848	1.94551	0.96015
Pathways in cancer: CTBP1 HDAC1	UP	2.84199	0.00252525	0.00984848	1.20793	0.272542
Pathways in cancer: CCND1	DOWN	-2.84199	0.00252525	0.00984848	0.681551	-0.553107
Pathways in cancer: CSF2RA	UP	2.84199	0.00252525	0.00984848	1.42459	0.510545
Pathways in cancer: E2F1	UP	2.84199	0.00252525	0.00984848	1.14771	0.198763
Pathways in cancer: E2F1	UP	2.84199	0.00252525	0.00984848	1.42647	0.512445
Choline metabolism in cancer: EIF4EBP1	UP	2.84199	0.00252525	0.00984848	1.38413	0.468977
Choline metabolism in cancer: PLA2G4B	UP	2.84199	0.00252525	0.00984848	1.07738	0.107528
Choline metabolism in cancer: PRKCA	DOWN	-2.84199	0.00252525	0.00984848	0.891183	-0.166207
Transcriptional misregulation in cancer: CD14	UP	2.84199	0.00252525	0.00984848	1.62262	0.698323
Proteoglycans in cancer: PLAU	UP	2.84199	0.00252525	0.00984848	1.73241	0.792784
Proteoglycans in cancer: PLAUR	UP	2.84199	0.00252525	0.00984848	2.67443	1.41923
Proteoglycans in cancer: ITGA2 C00925	DOWN	-2.84199	0.00252525	0.00984848	0.751625	-0.411916
Proteoglycans in cancer: HSPB2	DOWN	-2.84199	0.00252525	0.00984848	0.68418	-0.547553
Proteoglycans in cancer: ACTB	DOWN	-2.84199	0.00252525	0.00984848	0.741119	-0.432222
Proteoglycans in cancer: MAPK1	UP	2.84199	0.00252525	0.00984848	1.68987	0.756912
Proteoglycans in cancer: MAPK1	UP	2.84199	0.00252525	0.00984848	1.2183	0.284875
Proteoglycans in cancer: AKT3	DOWN	-2.84199	0.00252525	0.00984848	0.810939	-0.302335
Proteoglycans in cancer: CDKN1A	UP	2.84199	0.00252525	0.00984848	1.06719	0.0938223
Proteoglycans in cancer: VEGFA	UP	2.84199	0.00252525	0.00984848	1.23253	0.30162
Proteoglycans in cancer: MAPK1	UP	2.84199	0.00252525	0.00984848	1.46206	0.548004
Proteoglycans in cancer: PTK2	DOWN	-2.84199	0.00252525	0.00984848	0.859937	-0.217696
Proteoglycans in cancer: PRKCA	DOWN	-2.84199	0.00252525	0.00984848	0.851089	-0.232618
Ras signaling pathway: RALGDS	DOWN	-2.67959	0.00505051	0.0163617	0.937052	-0.0937989
MAPK signaling pathway: ATF4	DOWN	-2.67959	0.00505051	0.0163617	0.850803	-0.233103
MAPK signaling pathway: JUND	DOWN	-2.67959	0.00505051	0.0163617	0.735026	-0.444132
MAPK signaling pathway: MAP4K2	UP	2.67959	0.00505051	0.0163617	1.36512	0.449024
ErbB signaling pathway: JUN	UP	2.67959	0.00505051	0.0163617	1.21507	0.281044
Wnt signaling pathway: NFATC1	DOWN	-2.67959	0.00505051	0.0163617	0.85294	-0.229484
Wnt signaling pathway: PRKCA	DOWN	-2.67959	0.00505051	0.0163617	0.806301	-0.31061
Wnt signaling pathway: JUN	DOWN	-2.67959	0.00505051	0.0163617	0.859213	-0.218912
TGF-beta signaling pathway: SMAD4	DOWN	-2.67959	0.00505051	0.0163617	0.788808	-0.342255
Hippo signaling pathway: GLI2	DOWN	-2.67959	0.00505051	0.0163617	0.81028	-0.303508
VEGF signaling pathway: HSPB1	UP	2.67959	0.00505051	0.0163617	1.56101	0.642476
VEGF signaling pathway: PLA2G4B	UP	2.67959	0.00505051	0.0163617	1.78089	0.832597
TNF signaling pathway: CASP3	UP	2.67959	0.00505051	0.0163617	1.30485	0.383879
HIF-1 signaling pathway: TIMP1	UP	2.67959	0.00505051	0.0163617	1.15731	0.210774
HIF-1 signaling pathway: TIMP1	UP	2.67959	0.00505051	0.0163617	1.15731	0.210774
HIF-1 signaling pathway: NOS3	UP	2.67959	0.00505051	0.0163617	1.30362	0.382526
FoxO signaling pathway: CDKN2B	UP	2.67959	0.00505051	0.0163617	1.31413	0.39411
cGMP-PKG signaling pathway: PPIF	UP	2.67959	0.00505051	0.0163617	1.04213	0.0595289
PI3K-Akt signaling pathway: BCL2	DOWN	-2.67959	0.00505051	0.0163617	0.88451	-0.177049
PI3K-Akt signaling pathway: NOS3	UP	2.67959	0.00505051	0.0163617	1.37746	0.46201
AMPK signaling pathway: CCND1	DOWN	-2.67959	0.00505051	0.0163617	0.90443	-0.14492
AMPK signaling pathway: LEPR	DOWN	-2.67959	0.00505051	0.0163617	0.784623	-0.349929
Cell cycle: RB1	UP	2.67959	0.00505051	0.0163617	1.22858	0.296992
Apoptosis: TP53	DOWN	-2.67959	0.00505051	0.0163617	0.859406	-0.218589
Adherens junction: CTNND1	DOWN	-2.67959	0.00505051	0.0163617	0.943526	-0.0838662
Tight junction: TJP1 ACTB CTTN	UP	2.67959	0.00505051	0.0163617	1.07284	0.101441
Gap junction: GJA1 GJA1	DOWN	-2.67959	0.00505051	0.0163617	0.83316	-0.263335
Gap junction: C00681	DOWN	-2.67959	0.00505051	0.0163617	0.885572	-0.175319
NOD-like receptor signaling pathway: MAPK1	DOWN	-2.67959	0.00505051	0.0163617	0.747362	-0.420121
NOD-like receptor signaling pathway: CASP8	DOWN	-2.67959	0.00505051	0.0163617	0.815938	-0.293469
Fc gamma R-mediated phagocytosis: RPS6KB1	UP	2.67959	0.00505051	0.0163617	1.29731	0.375521
Chemokine signaling pathway: STAT1	DOWN	-2.67959	0.00505051	0.0163617	0.770284	-0.376537
PPAR signaling pathway: APOC3	UP	2.67959	0.00505051	0.0163617	1.27127	0.346269
PPAR signaling pathway: PLTP	UP	2.67959	0.00505051	0.0163617	1.21918	0.285917
Oxytocin signaling pathway: CCND1	DOWN	-2.67959	0.00505051	0.0163617	0.854515	-0.226823
Oxytocin signaling pathway: CDKN1A	UP	2.67959	0.00505051	0.0163617	1.65928	0.730557
Oxytocin signaling pathway: CACNG3	UP	2.67959	0.00505051	0.0163617	1.62192	0.697705
Thyroid hormone signaling pathway: RCAN1	UP	2.67959	0.00505051	0.0163617	1.22578	0.293698
Melanogenesis: DCT	DOWN	-2.67959	0.00505051	0.0163617	0.733096	-0.447925
Adrenergic signaling in cardiomyocytes: SLC8A1	DOWN	-2.67959	0.00505051	0.0163617	0.782517	-0.353806
Adrenergic signaling in cardiomyocytes: MAPK14	DOWN	-2.67959	0.00505051	0.0163617	0.812391	-0.299754
Vascular smooth muscle contraction: ITPR1	DOWN	-2.67959	0.00505051	0.0163617	0.936607	-0.0944847
Vascular smooth muscle contraction: ITPR1	DOWN	-2.67959	0.00505051	0.0163617	0.891098	-0.166345
Vascular smooth muscle contraction: C00219	DOWN	-2.67959	0.00505051	0.0163617	0.902454	-0.148075
Pathways in cancer: BIRC8	UP	2.67959	0.00505051	0.0163617	1.12042	0.164039
Pathways in cancer: CSF3R	UP	2.67959	0.00505051	0.0163617	1.44882	0.534878
Pathways in cancer: IL6	UP	2.67959	0.00505051	0.0163617	1.74591	0.803983
Proteoglycans in cancer: FLNA	DOWN	-2.67959	0.00505051	0.0163617	0.918685	-0.122357
Proteoglycans in cancer: RAC1	UP	2.67959	0.00505051	0.0163617	1.15637	0.209604
Proteoglycans in cancer: SLC9A1	UP	2.67959	0.00505051	0.0163617	1.08569	0.118613
Proteoglycans in cancer: CDKN1A	UP	2.67959	0.00505051	0.0163617	1.10749	0.147294
Proteoglycans in cancer: EIF4B RPS6	DOWN	-2.67959	0.00505051	0.0163617	0.818549	-0.288859
Proteoglycans in cancer: NUDT16L1	DOWN	-2.67959	0.00505051	0.0163617	0.92585	-0.11115
Platelet activation: C02198	UP	2.84199	0.00568126	0.0183465	1.46167	0.547621
Ras signaling pathway: ABL1	UP	2.51719	0.010101	0.0267426	1.12119	0.165027
Ras signaling pathway: RASSF5	UP	2.51719	0.010101	0.0267426	1.05483	0.0770135
Ras signaling pathway: RIN1	UP	2.51719	0.010101	0.0267426	1.09148	0.126288
Rap1 signaling pathway: MAPK14	UP	2.51719	0.010101	0.0267426	1.07313	0.101824
MAPK signaling pathway: HSPB1	DOWN	-2.51719	0.010101	0.0267426	0.87778	-0.188069
MAPK signaling pathway: TP53	DOWN	-2.51719	0.010101	0.0267426	0.889861	-0.168349
MAPK signaling pathway: ELK4	DOWN	-2.51719	0.010101	0.0267426	0.935973	-0.0954609
MAPK signaling pathway: STMN1	DOWN	-2.51719	0.010101	0.0267426	0.806335	-0.310549
MAPK signaling pathway: MAP3K4	UP	2.51719	0.010101	0.0267426	1.06522	0.0911496
ErbB signaling pathway: GSK3B	UP	2.51719	0.010101	0.0267426	1.12067	0.164363
ErbB signaling pathway: CAMK2A	UP	2.51719	0.010101	0.0267426	1.0746	0.1038
ErbB signaling pathway: CBLC	UP	2.51719	0.010101	0.0267426	1.09711	0.133709
Hippo signaling pathway: YAP1	UP	2.51719	0.010101	0.0267426	1.07179	0.100017
Hippo signaling pathway: SMAD1 SMAD4	DOWN	-2.51719	0.010101	0.0267426	0.784057	-0.350969
Hippo signaling pathway: SMAD7	DOWN	-2.51719	0.010101	0.0267426	0.828973	-0.270603
Hippo signaling pathway: CTGF	DOWN	-2.51719	0.010101	0.0267426	0.788364	-0.343065
VEGF signaling pathway: PXN	UP	2.51719	0.010101	0.0267426	1.5503	0.632545
NF-kappa B signaling pathway: BCL2L1	UP	2.51719	0.010101	0.0267426	1.12269	0.16696
NF-kappa B signaling pathway: CCL13	UP	2.51719	0.010101	0.0267426	1.23981	0.310114
TNF signaling pathway: CASP7	UP	2.51719	0.010101	0.0267426	1.27612	0.351768
TNF signaling pathway: JUN	UP	2.51719	0.010101	0.0267426	1.24085	0.311327
TNF signaling pathway: AKT3	UP	2.51719	0.010101	0.0267426	1.2263	0.294318
HIF-1 signaling pathway: VEGFA	UP	2.51719	0.010101	0.0267426	1.13828	0.186852
HIF-1 signaling pathway: GAPDH	UP	2.51719	0.010101	0.0267426	1.06578	0.0919105
FoxO signaling pathway: GADD45G	UP	2.51719	0.010101	0.0267426	1.1068	0.146392
FoxO signaling pathway: GADD45G	UP	2.51719	0.010101	0.0267426	1.1068	0.146392
Sphingolipid signaling pathway: BAX	UP	2.51719	0.010101	0.0267426	1.26573	0.339964
PI3K-Akt signaling pathway: GYS1	UP	2.51719	0.010101	0.0267426	1.06982	0.0973623
AMPK signaling pathway: MLYCD	DOWN	-2.51719	0.010101	0.0267426	0.924373	-0.113453
AMPK signaling pathway: ACACA	UP	2.51719	0.010101	0.0267426	1.05432	0.0763124
AMPK signaling pathway: CD36	UP	2.51719	0.010101	0.0267426	1.09342	0.128851
Apoptosis: BCL2	DOWN	-2.51719	0.010101	0.0267426	0.895079	-0.159913
Apoptosis: FADD TRADD	UP	2.51719	0.010101	0.0267426	1.28781	0.364922
Apoptosis: TRAF2 RIPK1 TRADD	UP	2.51719	0.010101	0.0267426	1.29378	0.371598
p53 signaling pathway: TSC2	DOWN	-2.51719	0.010101	0.0267426	0.92478	-0.112818
Adherens junction: ACTB	UP	2.51719	0.010101	0.0267426	1.02174	0.031035
Tight junction: ACTB TJP3	DOWN	-2.51719	0.010101	0.0267426	0.90397	-0.145653
Gap junction: GJA1 GJA1	DOWN	-2.51719	0.010101	0.0267426	0.80733	-0.30877
Gap junction: GJA1 GJA1	DOWN	-2.51719	0.010101	0.0267426	0.80733	-0.30877
Gap junction: GJA1 TJP1	DOWN	-2.51719	0.010101	0.0267426	0.85129	-0.232278
Gap junction: C03758	UP	2.51719	0.010101	0.0267426	1.12105	0.16485
NOD-like receptor signaling pathway: IKBKG CHUK IKBKB	DOWN	-2.51719	0.010101	0.0267426	0.848089	-0.237712
RIG-I-like receptor signaling pathway: MAVS TRAF3 TRADD	UP	2.51719	0.010101	0.0267426	1.11792	0.160819
B cell receptor signaling pathway: GSK3B	UP	2.51719	0.010101	0.0267426	1.11707	0.159718
Fc epsilon RI signaling pathway: PLA2G4B	UP	2.51719	0.010101	0.0267426	1.49953	0.584511
Fc epsilon RI signaling pathway: MS4A2	UP	2.51719	0.010101	0.0267426	1.23189	0.300876
Fc gamma R-mediated phagocytosis: ARPC5	UP	2.51719	0.010101	0.0267426	1.24441	0.315464
Fc gamma R-mediated phagocytosis: ARF6	DOWN	-2.51719	0.010101	0.0267426	0.930677	-0.103648
Fc gamma R-mediated phagocytosis: NCF1	UP	2.51719	0.010101	0.0267426	1.26817	0.342749
Chemokine signaling pathway: FOXO3	DOWN	-2.51719	0.010101	0.0267426	0.927137	-0.109145
Estrogen signaling pathway: CREB3	UP	2.51719	0.010101	0.0267426	1.1942	0.256047
Estrogen signaling pathway: KCNJ3	DOWN	-2.51719	0.010101	0.0267426	0.905985	-0.142441
Oxytocin signaling pathway: JUN	UP	2.51719	0.010101	0.0267426	1.1181	0.161051
Oxytocin signaling pathway: PRKAG2	UP	2.51719	0.010101	0.0267426	1.63779	0.711749
Oxytocin signaling pathway: RGS2	UP	2.51719	0.010101	0.0267426	1.72563	0.787119
Oxytocin signaling pathway: RCAN1	UP	2.51719	0.010101	0.0267426	1.81295	0.858342
Oxytocin signaling pathway: KCNJ3	UP	2.51719	0.010101	0.0267426	1.61448	0.691073
Thyroid hormone signaling pathway: CTNNB1	DOWN	-2.51719	0.010101	0.0267426	0.943386	-0.08408
Thyroid hormone signaling pathway: MYC	UP	2.51719	0.010101	0.0267426	1.15728	0.210737
Adrenergic signaling in cardiomyocytes: ATP2B1	DOWN	-2.51719	0.010101	0.0267426	0.859925	-0.217717
Neurotrophin signaling pathway: FOXO3	DOWN	-2.51719	0.010101	0.0267426	0.925665	-0.111438
Neurotrophin signaling pathway: GSK3B	UP	2.51719	0.010101	0.0267426	1.11658	0.159081
Pathways in cancer: BCL2L1	UP	2.51719	0.010101	0.0267426	1.1841	0.243792
Pathways in cancer: PDGFB	DOWN	-2.51719	0.010101	0.0267426	0.698596	-0.517469
Pathways in cancer: CCNA1	UP	2.51719	0.010101	0.0267426	1.63961	0.713356
Proteoglycans in cancer: CTTN	UP	2.51719	0.010101	0.0267426	1.05846	0.0819649
Proteoglycans in cancer: SMAD2	UP	2.51719	0.010101	0.0267426	1.49399	0.579173
Proteoglycans in cancer: RHOA ARHGEF1	UP	2.51719	0.010101	0.0267426	1.13586	0.183785
Proteoglycans in cancer: MAPK1	UP	2.51719	0.010101	0.0267426	1.59176	0.670624
Ras signaling pathway: ETS1	UP	2.35479	0.0176768	0.0422742	1.13187	0.178703
MAPK signaling pathway: JUN	DOWN	-2.35479	0.0176768	0.0422742	0.886926	-0.173114
MAPK signaling pathway: MAP3K2	UP	2.35479	0.0176768	0.0422742	1.03564	0.0505205
ErbB signaling pathway: ELK1	UP	2.35479	0.0176768	0.0422742	1.15806	0.211713
Jak-STAT signaling pathway: CCND1	DOWN	-2.35479	0.0176768	0.0422742	0.865298	-0.208731
NF-kappa B signaling pathway: BCL2	DOWN	-2.35479	0.0176768	0.0422742	0.793373	-0.333929
NF-kappa B signaling pathway: BCL2L1	UP	2.35479	0.0176768	0.0422742	1.13786	0.186318
TNF signaling pathway: JUN	UP	2.35479	0.0176768	0.0422742	1.14247	0.192161
HIF-1 signaling pathway: TF	UP	2.35479	0.0176768	0.0422742	1.14208	0.19167
FoxO signaling pathway: SMAD2	DOWN	-2.35479	0.0176768	0.0422742	0.871379	-0.198628
Calcium signaling pathway: PDE1A	UP	2.35479	0.0176768	0.0422742	1.1185	0.161563
cAMP signaling pathway: ATP1B4 FXYD1	DOWN	-2.35479	0.0176768	0.0422742	0.746229	-0.42231
cAMP signaling pathway: PAK1	DOWN	-2.35479	0.0176768	0.0422742	0.70416	-0.506025
PI3K-Akt signaling pathway: MYB	UP	2.35479	0.0176768	0.0422742	1.16868	0.224876
AMPK signaling pathway: G6PC	UP	2.35479	0.0176768	0.0422742	1.17399	0.231415
Oocyte meiosis: REC8	UP	2.35479	0.0176768	0.0422742	1.59011	0.669127
p53 signaling pathway: PPM1D	DOWN	-2.35479	0.0176768	0.0422742	0.854654	-0.226587
Focal adhesion: BIRC2	UP	2.35479	0.0176768	0.0422742	1.17702	0.235138
Adherens junction: LEF1 CTNNB1	DOWN	-2.35479	0.0176768	0.0422742	0.867506	-0.205055
Adherens junction: ACTB VCL	UP	2.35479	0.0176768	0.0422742	1.03791	0.0536811
Tight junction: ACTB MYL12B	UP	2.35479	0.0176768	0.0422742	1.07202	0.100332
Tight junction: PARD6A MPP5	UP	2.35479	0.0176768	0.0422742	1.12372	0.168283
Gap junction: GJA1 GJA1	UP	2.35479	0.0176768	0.0422742	1.06316	0.0883563
Toll-like receptor signaling pathway: TNF	UP	2.35479	0.0176768	0.0422742	1.30467	0.383687
Toll-like receptor signaling pathway: IL12A	UP	2.35479	0.0176768	0.0422742	1.11724	0.159945
Toll-like receptor signaling pathway: CCL3L3	UP	2.35479	0.0176768	0.0422742	1.11701	0.159642
Toll-like receptor signaling pathway: CCL4L1	UP	2.35479	0.0176768	0.0422742	1.11701	0.159642
NOD-like receptor signaling pathway: MAPK14	DOWN	-2.35479	0.0176768	0.0422742	0.849865	-0.234695
Chemokine signaling pathway: GSK3A	UP	2.35479	0.0176768	0.0422742	1.07377	0.102683
Insulin signaling pathway: C05981	UP	2.35479	0.0176768	0.0422742	1.05552	0.0779546
Glucagon signaling pathway : ACACA	UP	2.35479	0.0176768	0.0422742	1.04198	0.0593224
Adipocytokine signaling pathway: C00162	UP	2.35479	0.0176768	0.0422742	1.06173	0.0864205
PPAR signaling pathway: ME1	UP	2.35479	0.0176768	0.0422742	1.2361	0.305795
PPAR signaling pathway: ACAA1	UP	2.35479	0.0176768	0.0422742	1.21067	0.275801
Thyroid hormone signaling pathway: PFKP	UP	2.35479	0.0176768	0.0422742	1.1898	0.250715
Pathways in cancer: CASP3	UP	2.35479	0.0176768	0.0422742	1.33932	0.421495
Pathways in cancer: CCND1	DOWN	-2.35479	0.0176768	0.0422742	0.905197	-0.143696
Pathways in cancer: MYC	UP	2.35479	0.0176768	0.0422742	1.10145	0.139408
Pathways in cancer: GLI1	DOWN	-2.35479	0.0176768	0.0422742	0.820002	-0.286302
Proteoglycans in cancer: ITGA5	DOWN	-2.35479	0.0176768	0.0422742	0.921029	-0.118681
Proteoglycans in cancer: ITGAV	DOWN	-2.35479	0.0176768	0.0422742	0.939679	-0.0897605

## Sheet: Common
Path/term	UP/DOWN D24vsD0	UP/DOWN C24vsC0
Adherens junction: ACTB	UP	UP
Adherens junction: CTNND1	DOWN	DOWN
Adherens junction: LEF1 CTNNB1	DOWN	DOWN
Adherens junction: NLK	DOWN	DOWN
Adherens junction: PARD3	DOWN	DOWN
Adipocytokine signaling pathway: C00165	UP	UP
Adipocytokine signaling pathway: C15493	DOWN	DOWN
Adipocytokine signaling pathway: G6PC	UP	UP
Adipocytokine signaling pathway: IRS1	DOWN	DOWN
Adipocytokine signaling pathway: NFKBIA	UP	UP
Adrenergic signaling in cardiomyocytes: BCL2	DOWN	DOWN
Adrenergic signaling in cardiomyocytes: CREB3	DOWN	DOWN
Adrenergic signaling in cardiomyocytes: MAPK14	DOWN	DOWN
AMPK signaling pathway: ACACB	DOWN	DOWN
AMPK signaling pathway: EIF4EBP1	UP	UP
AMPK signaling pathway: FOXO1	DOWN	DOWN
AMPK signaling pathway: G6PC	UP	UP
AMPK signaling pathway: PFKFB1	UP	UP
AMPK signaling pathway: PFKL	UP	UP
AMPK signaling pathway: SIRT1	DOWN	DOWN
AMPK signaling pathway: ULK1	DOWN	DOWN
Apoptosis: BCL2	DOWN	DOWN
Apoptosis: FADD TRADD	UP	UP
Apoptosis: IRAK3 MYD88	UP	UP
Apoptosis: NFKBIA	UP	UP
Apoptosis: TP53	DOWN	DOWN
Apoptosis: TRAF2 RIPK1 TRADD	UP	UP
Calcium signaling pathway: C06124	UP	UP
Calcium signaling pathway: MYLK4	DOWN	DOWN
cAMP signaling pathway: AKT3	DOWN	DOWN
cAMP signaling pathway: ATP1B4 FXYD1	DOWN	DOWN
cAMP signaling pathway: F2R	DOWN	DOWN
cAMP signaling pathway: PTCH1	DOWN	DOWN
Cell cycle: CDC45 MCM7 MCM6 MCM5 MCM4 MCM3 MCM2	UP	UP
Cell cycle: TFDP1 E2F4	DOWN	DOWN
cGMP-PKG signaling pathway: ITPR1	DOWN	DOWN
cGMP-PKG signaling pathway: PPIF	UP	UP
Chemokine signaling pathway: GSK3A	UP	UP
Chemokine signaling pathway: MAPK1	DOWN	DOWN
Chemokine signaling pathway: PRKACA	DOWN	DOWN
Choline metabolism in cancer: EIF4EBP1	UP	UP
Choline metabolism in cancer: PLA2G4B	UP	UP
Choline metabolism in cancer: PRKCA	DOWN	DOWN
ErbB signaling pathway: CAMK2A	UP	UP
ErbB signaling pathway: CBLC	UP	UP
ErbB signaling pathway: CDKN1A	UP	UP
ErbB signaling pathway: CDKN1B	DOWN	DOWN
ErbB signaling pathway: EIF4EBP1	UP	UP
ErbB signaling pathway: ELK1	UP	UP
ErbB signaling pathway: GSK3B	UP	UP
ErbB signaling pathway: JUN	UP	UP
ErbB signaling pathway: MYC	UP	UP
Estrogen signaling pathway: AKT3	UP	UP
Estrogen signaling pathway: CREB3	UP	UP
Estrogen signaling pathway: ESR1 C00951	UP	UP
Estrogen signaling pathway: ESR1 FOS	UP	UP
Estrogen signaling pathway: KCNJ3	DOWN	DOWN
Fc epsilon RI signaling pathway: GAB2	DOWN	DOWN
Fc epsilon RI signaling pathway: PLA2G4B	UP	UP
Fc gamma R-mediated phagocytosis: ARF6	DOWN	DOWN
Fc gamma R-mediated phagocytosis: CFL1	UP	UP
Fc gamma R-mediated phagocytosis: DNM2 AMPH	UP	UP
Fc gamma R-mediated phagocytosis: MARCKS	UP	UP
Focal adhesion: BIRC2	UP	UP
Focal adhesion: CCND1	DOWN	DOWN
Focal adhesion: VASP ACTB	UP	UP
Focal adhesion: ZYX ACTB	UP	UP
FoxO signaling pathway: ATM	DOWN	DOWN
FoxO signaling pathway: BNIP3	UP	UP
FoxO signaling pathway: CAT	DOWN	DOWN
FoxO signaling pathway: CCND1	DOWN	DOWN
FoxO signaling pathway: CDKN1A	UP	UP
FoxO signaling pathway: CDKN1B	DOWN	DOWN
FoxO signaling pathway: IL7R	UP	UP
FoxO signaling pathway: PLK4	UP	UP
FoxO signaling pathway: RBL2	DOWN	DOWN
FoxO signaling pathway: SOD2	UP	UP
Gap junction: C00681	DOWN	DOWN
Gap junction: GJA1 GJA1	DOWN	DOWN
Glucagon signaling pathway : GYS1	UP	UP
Glucagon signaling pathway : PKM	UP	UP
Hedgehog signaling pathway: PTCH1	DOWN	DOWN
HIF-1 signaling pathway: BCL2	DOWN	DOWN
HIF-1 signaling pathway: EDN1	DOWN	DOWN
HIF-1 signaling pathway: GAPDH	UP	UP
HIF-1 signaling pathway: SERPINE1	UP	UP
HIF-1 signaling pathway: TF	UP	UP
HIF-1 signaling pathway: TIMP1	UP	UP
HIF-1 signaling pathway: VEGFA	UP	UP
Hippo signaling pathway: AREG	UP	UP
Hippo signaling pathway: AXIN1	DOWN	DOWN
Hippo signaling pathway: BIRC2	DOWN	DOWN
Hippo signaling pathway: CCND1	DOWN	DOWN
Hippo signaling pathway: GLI2	DOWN	DOWN
Hippo signaling pathway: ID2	DOWN	DOWN
Hippo signaling pathway: NKD1	DOWN	DOWN
Hippo signaling pathway: SAV1	DOWN	DOWN
Hippo signaling pathway: SERPINE1	UP	UP
Hippo signaling pathway: SNAI2	DOWN	DOWN
Jak-STAT signaling pathway: AKT3	DOWN	DOWN
Leukocyte transendothelial migration: ACTB CTNNA1 CTNNB1	UP	UP
Leukocyte transendothelial migration: BCAR1	UP	UP
Leukocyte transendothelial migration: PTK2	UP	UP
Leukocyte transendothelial migration: PXN	UP	UP
Leukocyte transendothelial migration: RAC2	UP	UP
MAPK signaling pathway: ECSIT TRAF6	UP	UP
MAPK signaling pathway: MAPT	DOWN	DOWN
MAPK signaling pathway: NFATC3	DOWN	DOWN
MAPK signaling pathway: NLK	UP	UP
MAPK signaling pathway: STK3	UP	UP
Melanogenesis: CAMK2A	DOWN	DOWN
Melanogenesis: MITF	DOWN	DOWN
Melanogenesis: PRKACA	DOWN	DOWN
Melanogenesis: TYR	DOWN	DOWN
mTOR signaling pathway: EIF4E	DOWN	DOWN
mTOR signaling pathway: TSC1	DOWN	DOWN
mTOR signaling pathway: VEGFA	UP	UP
Natural killer cell mediated cytotoxicity: BID	UP	UP
Natural killer cell mediated cytotoxicity: ITGAL ITGB2	UP	UP
Neurotrophin signaling pathway: ATF4	UP	UP
Neurotrophin signaling pathway: ZNF274	DOWN	DOWN
NF-kappa B signaling pathway: BCL2L1	UP	UP
NF-kappa B signaling pathway: CXCL2	UP	UP
NF-kappa B signaling pathway: CXCL8	UP	UP
NF-kappa B signaling pathway: ICAM1	UP	UP
NF-kappa B signaling pathway: PLAU	UP	UP
NF-kappa B signaling pathway: PTGS2	UP	UP
NF-kappa B signaling pathway: TNFSF13B	UP	UP
NF-kappa B signaling pathway: VCAM1	DOWN	DOWN
NOD-like receptor signaling pathway: CASP1	DOWN	DOWN
NOD-like receptor signaling pathway: IKBKG CHUK IKBKB	DOWN	DOWN
Notch signaling pathway: HES1	DOWN	DOWN
Oxytocin signaling pathway: C00219	UP	UP
Oxytocin signaling pathway: CCND1	DOWN	DOWN
Oxytocin signaling pathway: JUN	UP	UP
Oxytocin signaling pathway: KCNJ2	DOWN	DOWN
Oxytocin signaling pathway: MEF2C	DOWN	DOWN
Oxytocin signaling pathway: MYL9 ACTB	UP	UP
Oxytocin signaling pathway: PTGS2	UP	UP
p53 signaling pathway: DDB2	DOWN	DOWN
p53 signaling pathway: PPM1D	DOWN	DOWN
p53 signaling pathway: SERPINE1	UP	UP
p53 signaling pathway: TSC2	DOWN	DOWN
p53 signaling pathway: ZMAT3	DOWN	DOWN
Pathways in cancer: BCL2L1	UP	UP
Pathways in cancer: BIRC8	UP	UP
Pathways in cancer: CASP9	UP	UP
Pathways in cancer: CCND1	DOWN	DOWN
Pathways in cancer: CDK4	UP	UP
Pathways in cancer: CDKN1A	UP	UP
Pathways in cancer: CDKN1B	DOWN	DOWN
Pathways in cancer: CSF2RA	UP	UP
Pathways in cancer: CSF3R	UP	UP
Pathways in cancer: CTBP1 HDAC1	UP	UP
Pathways in cancer: CXCL8	UP	UP
Pathways in cancer: E2F1	UP	UP
Pathways in cancer: FIGF	UP	UP
Pathways in cancer: FOXO1	DOWN	DOWN
Pathways in cancer: GLI1	DOWN	DOWN
Pathways in cancer: IL6	UP	UP
Pathways in cancer: KLK3	DOWN	DOWN
Pathways in cancer: MMP1	UP	UP
Pathways in cancer: MYC	UP	UP
Pathways in cancer: PTGS2	UP	UP
Pathways in cancer: RAC1	UP	UP
Pathways in cancer: TRAF1	UP	UP
PI3K-Akt signaling pathway: BCL2	DOWN	DOWN
PI3K-Akt signaling pathway: C8orf44-SGK3	DOWN	DOWN
PI3K-Akt signaling pathway: CCND1	DOWN	DOWN
PI3K-Akt signaling pathway: CDKN1B	DOWN	DOWN
PI3K-Akt signaling pathway: CSF3R JAK1	DOWN	DOWN
PI3K-Akt signaling pathway: EIF4E	DOWN	DOWN
PI3K-Akt signaling pathway: MCL1	UP	UP
PI3K-Akt signaling pathway: MYB	UP	UP
PI3K-Akt signaling pathway: PKN3	DOWN	DOWN
PI3K-Akt signaling pathway: PRKCA	DOWN	DOWN
PI3K-Akt signaling pathway: RBL2	DOWN	DOWN
PI3K-Akt signaling pathway: RXRA	DOWN	DOWN
Platelet activation: C00427	DOWN	DOWN
Platelet activation: C05956	DOWN	DOWN
Platelet activation: PIK3R5	DOWN	DOWN
PPAR signaling pathway: ANGPTL4	UP	UP
PPAR signaling pathway: CPT1C	UP	UP
PPAR signaling pathway: FABP3	UP	UP
PPAR signaling pathway: ILK	UP	UP
PPAR signaling pathway: LPL	UP	UP
PPAR signaling pathway: MMP1	UP	UP
PPAR signaling pathway: PDPK1	UP	UP
PPAR signaling pathway: UBC	UP	UP
Proteoglycans in cancer: ACTB	DOWN	DOWN
Proteoglycans in cancer: AKT3	DOWN	DOWN
Proteoglycans in cancer: CDKN1A	UP	UP
Proteoglycans in cancer: CTTN	UP	UP
Proteoglycans in cancer: FLNA	DOWN	DOWN
Proteoglycans in cancer: ITGA2 C00925	DOWN	DOWN
Proteoglycans in cancer: ITGAV	DOWN	DOWN
Proteoglycans in cancer: MAPK1	UP	UP
Proteoglycans in cancer: NUDT16L1	DOWN	DOWN
Proteoglycans in cancer: PLAU	UP	UP
Proteoglycans in cancer: PLAUR	UP	UP
Proteoglycans in cancer: PRKCA	DOWN	DOWN
Proteoglycans in cancer: RAC1	UP	UP
Proteoglycans in cancer: RHOA ARHGEF1	UP	UP
Proteoglycans in cancer: SLC9A1	UP	UP
Proteoglycans in cancer: SMAD2	UP	UP
Proteoglycans in cancer: VEGFA	UP	UP
Rap1 signaling pathway: ACTB	UP	UP
Rap1 signaling pathway: AKT3	DOWN	DOWN
Rap1 signaling pathway: MAPK1	UP	UP
Rap1 signaling pathway: MAPK14	UP	UP
Ras signaling pathway: ELK1	UP	UP
Ras signaling pathway: ETS1	UP	UP
Ras signaling pathway: PIK3R5	DOWN	DOWN
Ras signaling pathway: PLA2G4B	UP	UP
Sphingolipid signaling pathway: BAX	UP	UP
Sphingolipid signaling pathway: MAPK1	UP	UP
Sphingolipid signaling pathway: RAC1	DOWN	DOWN
Sphingolipid signaling pathway: SPHK2	UP	UP
Sphingolipid signaling pathway: TP53 BCL2	DOWN	DOWN
TGF-beta signaling pathway: ID1	DOWN	DOWN
TGF-beta signaling pathway: ROCK1	UP	UP
TGF-beta signaling pathway: RPS6KB1	UP	UP
TGF-beta signaling pathway: TGFBR2 TGFBR1	UP	UP
Thyroid hormone signaling pathway: FOXO1	DOWN	DOWN
Thyroid hormone signaling pathway: MYC	UP	UP
Thyroid hormone signaling pathway: NOTCH1	DOWN	DOWN
Thyroid hormone signaling pathway: RCAN1	UP	UP
Thyroid hormone signaling pathway: TBC1D4	DOWN	DOWN
Thyroid hormone signaling pathway: THRA C02465	DOWN	DOWN
Thyroid hormone signaling pathway: WNT4	DOWN	DOWN
Tight junction: ACTB MYL12B	UP	UP
Tight junction: IGSF5 IGSF5	DOWN	DOWN
Tight junction: IGSF5 MAGI1	DOWN	DOWN
Tight junction: IGSF5 MPDZ	DOWN	DOWN
Tight junction: TJP1 ACTB CTTN	UP	UP
TNF signaling pathway: CASP3	UP	UP
TNF signaling pathway: CASP7	UP	UP
TNF signaling pathway: CREB3	UP	UP
TNF signaling pathway: DNM1L	UP	UP
TNF signaling pathway: JUN	UP	UP
Toll-like receptor signaling pathway: CASP8	UP	UP
Toll-like receptor signaling pathway: CCL3L3	UP	UP
Toll-like receptor signaling pathway: CCL4L1	UP	UP
Toll-like receptor signaling pathway: CCL5	UP	UP
Toll-like receptor signaling pathway: CXCL10	UP	UP
Toll-like receptor signaling pathway: CXCL11	UP	UP
Toll-like receptor signaling pathway: CXCL8	UP	UP
Toll-like receptor signaling pathway: IL12A	UP	UP
Toll-like receptor signaling pathway: IL1B	UP	UP
Toll-like receptor signaling pathway: IL6	UP	UP
Toll-like receptor signaling pathway: TNF	UP	UP
Transcriptional misregulation in cancer: CD14	UP	UP
Vascular smooth muscle contraction: ITPR1	DOWN	DOWN
Vascular smooth muscle contraction: KCNMB2	DOWN	DOWN
VEGF signaling pathway: HSPB1	UP	UP
VEGF signaling pathway: NOS3	UP	UP
VEGF signaling pathway: PLA2G4B	UP	UP
VEGF signaling pathway: PTGS2	UP	UP
VEGF signaling pathway: PXN	UP	UP
Wnt signaling pathway: CCND1	DOWN	DOWN
Wnt signaling pathway: FOSL1	UP	UP
Wnt signaling pathway: PRKCA	DOWN	DOWN

## Sheet: Unique 
Path/term	UP/DOWN D24vsD0			Path/term	UP/DOWN C24vsC0
Adherens junction: ACTB TJP1	UP			Adherens junction: ACTB VCL	UP
Adherens junction: RHOA	UP			Adipocytokine signaling pathway: C00162	UP
Adipocytokine signaling pathway: AGRP	UP			Adipocytokine signaling pathway: POMC	DOWN
Apoptosis: BCL2L1	UP			Adipocytokine signaling pathway: PTPN11	DOWN
Apoptosis: BIRC8	UP			Adrenergic signaling in cardiomyocytes: ATP2B1	DOWN
B cell receptor signaling pathway: CD79B	UP			Adrenergic signaling in cardiomyocytes: KCNE1	DOWN
cAMP signaling pathway: ACOX1	DOWN			Adrenergic signaling in cardiomyocytes: SLC8A1	DOWN
cAMP signaling pathway: ATP2B1	DOWN			AMPK signaling pathway: ACACA	UP
cAMP signaling pathway: BDNF	DOWN			AMPK signaling pathway: CCND1	DOWN
cAMP signaling pathway: C00416	DOWN			AMPK signaling pathway: CD36	UP
cAMP signaling pathway: CREB3 CREBBP	DOWN			AMPK signaling pathway: EEF2	DOWN
cAMP signaling pathway: GRIA1	DOWN			AMPK signaling pathway: FASN	UP
cAMP signaling pathway: GRIN3A	DOWN			AMPK signaling pathway: GYS1	UP
cAMP signaling pathway: MAPK8	DOWN			AMPK signaling pathway: LEPR	DOWN
cAMP signaling pathway: ORAI1	DOWN			AMPK signaling pathway: MLYCD	DOWN
cAMP signaling pathway: RHOA	UP			AMPK signaling pathway: SCD	UP
cGMP-PKG signaling pathway: CNGB1	DOWN			B cell receptor signaling pathway: BLNK GRB2	UP
cGMP-PKG signaling pathway: VASP	UP			B cell receptor signaling pathway: CD79A	UP
Chemokine signaling pathway: PXN PTK2B	UP			B cell receptor signaling pathway: GSK3B	UP
ErbB signaling pathway: ABL1	UP			Calcium signaling pathway: PDE1A	UP
ErbB signaling pathway: PTK2	UP			cAMP signaling pathway: PAK1	DOWN
Focal adhesion: FLNA ITGB1 ITGA11	UP			Cell cycle: CDC6 ORC3 ORC5 ORC4 ORC2 ORC1 ORC6	UP
Focal adhesion: VASP ITGB1 ITGA11	UP			Cell cycle: ORC3 ORC5 ORC4 ORC2 ORC1 ORC6 MCM7 MCM6 MCM5 MCM4 MCM3 MCM2	UP
FoxO signaling pathway: ATG12	DOWN			Cell cycle: RB1	UP
FoxO signaling pathway: GABARAP	DOWN			Chemokine signaling pathway: FOXO3	DOWN
Gap junction: C00533	DOWN			Chemokine signaling pathway: STAT1	DOWN
Hedgehog signaling pathway: WNT16	DOWN			ErbB signaling pathway: STAT5A	UP
HIF-1 signaling pathway: ENO1	UP			Fc epsilon RI signaling pathway: MS4A2	UP
HIF-1 signaling pathway: HK1	UP			Fc gamma R-mediated phagocytosis: ARPC5	UP
HIF-1 signaling pathway: PGK1	UP			Fc gamma R-mediated phagocytosis: C04637 GSN	UP
Hippo signaling pathway: FGF1	UP			Fc gamma R-mediated phagocytosis: MYO10	UP
Hippo signaling pathway: ID1	UP			Fc gamma R-mediated phagocytosis: NCF1	UP
Hippo signaling pathway: ITGB2	UP			Fc gamma R-mediated phagocytosis: PLA2G4B	UP
Insulin signaling pathway: C00031	UP			Fc gamma R-mediated phagocytosis: RPS6KB1	UP
Insulin signaling pathway: PCK1	DOWN			Fc gamma R-mediated phagocytosis: WAS	UP
Jak-STAT signaling pathway: BCL2L1	UP			FoxO signaling pathway: CCNG2	DOWN
Jak-STAT signaling pathway: MYC	UP			FoxO signaling pathway: CDKN2B	UP
MAPK signaling pathway: MYC	UP			FoxO signaling pathway: G6PC	UP
MAPK signaling pathway: NFKB1	UP			FoxO signaling pathway: GADD45G	UP
mTOR signaling pathway: PRKCA	DOWN			FoxO signaling pathway: SMAD2	DOWN
Natural killer cell mediated cytotoxicity: TNF	UP			Gap junction: C03758	UP
NF-kappa B signaling pathway: CXCL12	UP			Gap junction: GJA1 TJP1	DOWN
NF-kappa B signaling pathway: TNF	UP			Glucagon signaling pathway : ACACA	UP
Oxytocin signaling pathway: C00942	UP			HIF-1 signaling pathway: EGF	DOWN
p53 signaling pathway: CDK4 CCND1	UP			HIF-1 signaling pathway: NOS3	UP
p53 signaling pathway: IGFBP3	UP			HIF-1 signaling pathway: SLC2A1	UP
p53 signaling pathway: PERP	DOWN			Hippo signaling pathway: CTGF	DOWN
p53 signaling pathway: PIDD1	DOWN			Hippo signaling pathway: MOB1A	DOWN
p53 signaling pathway: PMAIP1	DOWN			Hippo signaling pathway: MYC	DOWN
p53 signaling pathway: RCHY1	DOWN			Hippo signaling pathway: SMAD1 SMAD4	DOWN
p53 signaling pathway: SERPINB5	DOWN			Hippo signaling pathway: SMAD7	DOWN
p53 signaling pathway: SIAH1	DOWN			Hippo signaling pathway: SOX2	DOWN
p53 signaling pathway: THBS1	UP			Hippo signaling pathway: YAP1	UP
Pathways in cancer: CSF1R	UP			Insulin signaling pathway: C05981	UP
Pathways in cancer: HHIP	DOWN			Insulin signaling pathway: ELK1	UP
Pathways in cancer: NOS2	UP			Jak-STAT signaling pathway: CCND1	DOWN
Pathways in cancer: WNT16	DOWN			MAPK signaling pathway: ATF2	DOWN
PI3K-Akt signaling pathway: BCL2L1	UP			MAPK signaling pathway: ATF4	DOWN
PI3K-Akt signaling pathway: MYC	UP			MAPK signaling pathway: DDIT3	DOWN
Platelet activation: C00219	DOWN			MAPK signaling pathway: ELK4	DOWN
Platelet activation: PLCG2 LCP2 BTK	DOWN			MAPK signaling pathway: HSPB1	DOWN
Platelet activation: RHOA	UP			MAPK signaling pathway: JUN	DOWN
PPAR signaling pathway: ACADL	DOWN			MAPK signaling pathway: JUND	DOWN
PPAR signaling pathway: GK	UP			MAPK signaling pathway: MAP3K2	UP
Progesterone-mediated oocyte maturation: PRKACA	DOWN			MAPK signaling pathway: MAP3K4	UP
Proteoglycans in cancer: CD63	UP			MAPK signaling pathway: MAP4K2	UP
Proteoglycans in cancer: CTNNB1	DOWN			MAPK signaling pathway: MAX	DOWN
Proteoglycans in cancer: KDR	UP			MAPK signaling pathway: MEF2C	DOWN
Proteoglycans in cancer: MIR21	DOWN			MAPK signaling pathway: NR4A1	UP
Proteoglycans in cancer: PPP1R12A	UP			MAPK signaling pathway: PLA2G4B	DOWN
Proteoglycans in cancer: TNF	UP			MAPK signaling pathway: STMN1	DOWN
Rap1 signaling pathway: PRKCI PARD6A PARD3	UP			MAPK signaling pathway: TP53	DOWN
Rap1 signaling pathway: THBS1	UP			Melanogenesis: DCT	DOWN
Ras signaling pathway: BCL2L1	UP			mTOR signaling pathway: ULK3	DOWN
Ras signaling pathway: BRAP	DOWN			Natural killer cell mediated cytotoxicity: TNFRSF10D	UP
Ras signaling pathway: KSR2	UP			Neurotrophin signaling pathway: FOXO3	DOWN
Sphingolipid signaling pathway: C01245	UP			Neurotrophin signaling pathway: GSK3B	UP
Sphingolipid signaling pathway: NFKB1	UP			NF-kappa B signaling pathway: BCL2	DOWN
Sphingolipid signaling pathway: PTEN	UP			NF-kappa B signaling pathway: CCL13	UP
Sphingolipid signaling pathway: SMPD2	UP			NF-kappa B signaling pathway: CCL19	UP
T cell receptor signaling pathway: FOS	UP			NF-kappa B signaling pathway: NFKB2	UP
T cell receptor signaling pathway: GRB2	UP			NOD-like receptor signaling pathway: CASP8	DOWN
TGF-beta signaling pathway: ACVR2A	DOWN			NOD-like receptor signaling pathway: MAPK1	DOWN
TGF-beta signaling pathway: CDKN2B	DOWN			NOD-like receptor signaling pathway: MAPK14	DOWN
Thyroid hormone signaling pathway: ATP2A2	UP			NOD-like receptor signaling pathway: MAPK8	DOWN
Thyroid hormone signaling pathway: ESR1	UP			Oocyte meiosis: REC8	UP
Thyroid hormone signaling pathway: HIF1A	UP			Oxytocin signaling pathway: CACNG3	UP
Thyroid hormone signaling pathway: RCAN2	DOWN			Oxytocin signaling pathway: CDKN1A	UP
Tight junction: CLDN24 TJP1 TJP2	UP			Oxytocin signaling pathway: EEF2	DOWN
Tight junction: MYL12B CGN	UP			Oxytocin signaling pathway: KCNJ3	UP
Tight junction: OCLN OCLN	DOWN			Oxytocin signaling pathway: PRKAG2	UP
Tight junction: OCLN TJP2	DOWN			Oxytocin signaling pathway: RCAN1	UP
Tight junction: OCLN TJP3 TJP1	DOWN			Oxytocin signaling pathway: RGS2	UP
Tight junction: TJP1 ACTN4	UP			p53 signaling pathway: BAX	UP
Tight junction: TJP1 CGN	UP			p53 signaling pathway: STEAP3	UP
Tight junction: TJP1 CTNNB1 CTNNA1	UP			Pathways in cancer: CASP3	UP
Tight junction: TJP1 SHROOM1	UP			Pathways in cancer: CCNA1	UP
Tight junction: TJP1 YBX3 CDK4	UP			Pathways in cancer: PDGFB	DOWN
TNF signaling pathway: BAG4	UP			PI3K-Akt signaling pathway: GYS1	UP
Transcriptional misregulation in cancer: FCGR1A	UP			PI3K-Akt signaling pathway: ITGA11 ITGB1 PTK2	DOWN
Vascular smooth muscle contraction: NPR2	UP			PI3K-Akt signaling pathway: MAPK1	UP
VEGF signaling pathway: PTK2	UP			PI3K-Akt signaling pathway: NOS3	UP
				PI3K-Akt signaling pathway: PCK1	DOWN
				Platelet activation: C02198	UP
				Platelet activation: MYL12B	UP
				Platelet activation: P2RX1	UP
				PPAR signaling pathway: ACAA1	UP
				PPAR signaling pathway: APOC3	UP
				PPAR signaling pathway: FABP1	UP
				PPAR signaling pathway: ME1	UP
				PPAR signaling pathway: PLTP	UP
				PPAR signaling pathway: SCD	UP
				Proteoglycans in cancer: EIF4B RPS6	DOWN
				Proteoglycans in cancer: HSPB2	DOWN
				Proteoglycans in cancer: ITGA5	DOWN
				Proteoglycans in cancer: PTK2	DOWN
				Rap1 signaling pathway: RAC1	DOWN
				Ras signaling pathway: ABL1	UP
				Ras signaling pathway: RALGDS	DOWN
				Ras signaling pathway: RASSF5	UP
				Ras signaling pathway: RIN1	UP
				RIG-I-like receptor signaling pathway: MAPK8	DOWN
				RIG-I-like receptor signaling pathway: MAVS TRAF3 TRADD	UP
				TGF-beta signaling pathway: SMAD4	DOWN
				Thyroid hormone signaling pathway: CCND1	DOWN
				Thyroid hormone signaling pathway: CTNNB1	DOWN
				Thyroid hormone signaling pathway: PFKP	UP
				Tight junction: ACTB TJP3	DOWN
				Tight junction: EPB41 TJP2 ACTB	DOWN
				Tight junction: PARD6A MPP5	UP
				TNF signaling pathway: AKT3	UP
				TNF signaling pathway: MAPK14	UP
				TNF signaling pathway: NFKB1	UP
				Vascular smooth muscle contraction: ACTA2 MYL9 MYH11	UP
				Vascular smooth muscle contraction: C00219	DOWN
				Wnt signaling pathway: JUN	DOWN
				Wnt signaling pathway: NFATC1	DOWN
